# Supplementary material for: Proteomics of a fuzzy organelle: interphase chromatin
Source: EMBO J. 2014 Feb 17;33(6):648–64. doi: 10.1002/embj.201387614 (PMC3983682; doi:10.1002/embj.201387614)
Supplement: Supplementary file 8 [file embj0033-0648-sd8.xlsx]

## Sheet: RF result Uniprot 500t 4rf CV
Majority protein IDs	Interphase chromatin probability	Summed Intensity	Random forest score (crossvalidated)	Random forest score (not crossvalidated)	Protein names	Fasta headers	Training function	Lab internal category
Q14839-2;Q14839	0.960379	93700000000	0.99267	0.99267	Chromodomain-helicase-DNA-binding protein 4	>sp|Q14839-2|CHD4_HUMAN Isoform 2 of Chromodomain-helicase-DNA-binding protein 4 OS=Homo sapiens GN=CHD4;>sp|Q14839|CHD4_HUMAN Chromodomain-helicase-DNA-binding protein 4 OS=Homo sapiens GN=CHD4 PE=1 SV=2		Histone-modifying activity
Q9P258	0.958318	98200000000	0.986257	0.986257	Protein RCC2	>sp|Q9P258|RCC2_HUMAN Protein RCC2 OS=Homo sapiens GN=RCC2 PE=1 SV=2		Chromatin structure & organization
P30876	0.958096	61000000000	0.985582	0.995918	DNA-directed RNA polymerase II subunit RPB2	>sp|P30876|RPB2_HUMAN DNA-directed RNA polymerase II subunit RPB2 OS=Homo sapiens GN=POLR2B PE=1 SV=1	Chromatin	Transcription factor
Q02880-2;Q02880	0.956718	59100000000	0.98148	0.98148	DNA topoisomerase 2-beta	>sp|Q02880-2|TOP2B_HUMAN Isoform Beta-1 of DNA topoisomerase 2-beta OS=Homo sapiens GN=TOP2B;>sp|Q02880|TOP2B_HUMAN DNA topoisomerase 2-beta OS=Homo sapiens GN=TOP2B PE=1 SV=3		Chromatin structure & organization
Q29RF7	0.95597	55600000000	0.979307	0.994638	Sister chromatid cohesion protein PDS5 homolog A	>sp|Q29RF7|PDS5A_HUMAN Sister chromatid cohesion protein PDS5 homolog A OS=Homo sapiens GN=PDS5A PE=1 SV=1	Chromatin	Chromatin structure & organization
O60264	0.954872	76100000000	0.976178	0.998081	SWI/SNF-related matrix-associated actin-dependent regulator of chromatin subfamily A member 5	>sp|O60264|SMCA5_HUMAN SWI/SNF-related matrix-associated actin-dependent regulator of chromatin subfamily A member 5 OS=Homo sapiens GN=SMARCA5 PE=1 SV=1	Chromatin	Chromatin remodelling & assembly
O75530-2;O75530;O75530-3	0.95303	4360000000	0.971088	0.990161	Polycomb protein EED	>sp|O75530-2|EED_HUMAN Isoform 2 of Polycomb protein EED OS=Homo sapiens GN=EED;>sp|O75530|EED_HUMAN Polycomb protein EED OS=Homo sapiens GN=EED PE=1 SV=2;>sp|O75530-3|EED_HUMAN Isoform 3 of Polycomb protein EED OS=Homo sapiens GN=EED	Chromatin	Histone-modifying activity
Q9UKN8	0.952751	20400000000	0.970334	0.99348	General transcription factor 3C polypeptide 4	>sp|Q9UKN8|TF3C4_HUMAN General transcription factor 3C polypeptide 4 OS=Homo sapiens GN=GTF3C4 PE=1 SV=2	Chromatin	Transcription factor
Q9UQE7	0.952572	104000000000	0.969852	0.997419	Structural maintenance of chromosomes protein 3	>sp|Q9UQE7|SMC3_HUMAN Structural maintenance of chromosomes protein 3 OS=Homo sapiens GN=SMC3 PE=1 SV=2	Chromatin	Chromatin structure & organization
P33991	0.951929	68400000000	0.968135	0.993173	DNA replication licensing factor MCM4	>sp|P33991|MCM4_HUMAN DNA replication licensing factor MCM4 OS=Homo sapiens GN=MCM4 PE=1 SV=5	Chromatin	DNA replication
Q9NTI5;Q9NTI5-2	0.951886	56000000000	0.96802	0.993008	Sister chromatid cohesion protein PDS5 homolog B	>sp|Q9NTI5|PDS5B_HUMAN Sister chromatid cohesion protein PDS5 homolog B OS=Homo sapiens GN=PDS5B PE=1 SV=1;>sp|Q9NTI5-2|PDS5B_HUMAN Isoform 2 of Sister chromatid cohesion protein PDS5 homolog B OS=Homo sapiens GN=PDS5B	Chromatin	Chromatin structure & organization
Q8WVM7	0.951548	5700000000	0.967128	0.982643	Cohesin subunit SA-1	>sp|Q8WVM7|STAG1_HUMAN Cohesin subunit SA-1 OS=Homo sapiens GN=STAG1 PE=1 SV=3	Chromatin	Chromatin structure & organization
Q9Y5B9	0.950535	127000000000	0.964486	0.985343	FACT complex subunit SPT16	>sp|Q9Y5B9|SP16H_HUMAN FACT complex subunit SPT16 OS=Homo sapiens GN=SUPT16H PE=1 SV=1	Chromatin	Chromatin remodelling & assembly
Q8N1G2	0.950224	5260000000	0.963686	0.963686	Cap-specific mRNA (nucleoside-2-O-)-methyltransferase 1	>sp|Q8N1G2|MTR1_HUMAN Cap-specific mRNA (nucleoside-2-O-)-methyltransferase 1 OS=Homo sapiens GN=FTSJD2 PE=1 SV=1		pre-mRNA processing
Q7KZ85	0.949945	48400000000	0.962973	0.993667	Transcription elongation factor SPT6	>sp|Q7KZ85|SPT6H_HUMAN Transcription elongation factor SPT6 OS=Homo sapiens GN=SUPT6H PE=1 SV=2	Chromatin	Transcription factor
P18754-2;P18754	0.949815	51800000000	0.96264	0.96264	Regulator of chromosome condensation	>sp|P18754-2|RCC1_HUMAN Isoform 2 of Regulator of chromosome condensation OS=Homo sapiens GN=RCC1;>sp|P18754|RCC1_HUMAN Regulator of chromosome condensation OS=Homo sapiens GN=RCC1 PE=1 SV=1		Chromatin structure & organization
P35659;P35659-2	0.949174	55400000000	0.96102	0.96102	Protein DEK	>sp|P35659|DEK_HUMAN Protein DEK OS=Homo sapiens GN=DEK PE=1 SV=1;>sp|P35659-2|DEK_HUMAN Isoform 2 of Protein DEK OS=Homo sapiens GN=DEK		Chromatin structure & organization
Q9H2P0	0.949166	33800000000	0.961	0.961	Activity-dependent neuroprotector homeobox protein	>sp|Q9H2P0|ADNP_HUMAN Activity-dependent neuroprotector homeobox protein OS=Homo sapiens GN=ADNP PE=1 SV=1		Uncharacterized
Q15022	0.94814	5120000000	0.958442	0.981055	Polycomb protein SUZ12	>sp|Q15022|SUZ12_HUMAN Polycomb protein SUZ12 OS=Homo sapiens GN=SUZ12 PE=1 SV=3	Chromatin	Histone-modifying activity
O75150;O75150-4;O75150-3	0.94804	13500000000	0.958196	0.958196	E3 ubiquitin-protein ligase BRE1B	>sp|O75150|BRE1B_HUMAN E3 ubiquitin-protein ligase BRE1B OS=Homo sapiens GN=RNF40 PE=1 SV=4;>sp|O75150-4|BRE1B_HUMAN Isoform 4 of E3 ubiquitin-protein ligase BRE1B OS=Homo sapiens GN=RNF40;>sp|O75150-3|BRE1B_HUMAN Isoform 3 of E3 ubiquitin-protein ligase B		Histone-modifying activity
P20585	0.947385	3680000000	0.956592	0.981655	DNA mismatch repair protein Msh3	>sp|P20585|MSH3_HUMAN DNA mismatch repair protein Msh3 OS=Homo sapiens GN=MSH3 PE=1 SV=4	Chromatin	DNA repair
P33993;P33993-2	0.947161	94000000000	0.956047	0.986753	DNA replication licensing factor MCM7	>sp|P33993|MCM7_HUMAN DNA replication licensing factor MCM7 OS=Homo sapiens GN=MCM7 PE=1 SV=4;>sp|P33993-2|MCM7_HUMAN Isoform 2 of DNA replication licensing factor MCM7 OS=Homo sapiens GN=MCM7	Chromatin	DNA replication
Q9UIG0;Q9UIG0-2	0.946755	79900000000	0.955066	0.990085	Tyrosine-protein kinase BAZ1B	>sp|Q9UIG0|BAZ1B_HUMAN Tyrosine-protein kinase BAZ1B OS=Homo sapiens GN=BAZ1B PE=1 SV=2;>sp|Q9UIG0-2|BAZ1B_HUMAN Isoform 2 of Tyrosine-protein kinase BAZ1B OS=Homo sapiens GN=BAZ1B	Chromatin	Chromatin remodelling & assembly
Q8N7H5;Q8N7H5-2	0.946527	5300000000	0.954518	0.970343	RNA polymerase II-associated factor 1 homolog	>sp|Q8N7H5|PAF1_HUMAN RNA polymerase II-associated factor 1 homolog OS=Homo sapiens GN=PAF1 PE=1 SV=2;>sp|Q8N7H5-2|PAF1_HUMAN Isoform 2 of RNA polymerase II-associated factor 1 homolog OS=Homo sapiens GN=PAF1	Chromatin	Histone-modifying activity
O15047	0.946065	738000000	0.953414	0.970585	Histone-lysine N-methyltransferase SETD1A	>sp|O15047|SET1A_HUMAN Histone-lysine N-methyltransferase SETD1A OS=Homo sapiens GN=SETD1A PE=1 SV=3	Chromatin	Histone-modifying activity
Q8WUA4	0.945943	9960000000	0.953126	0.987362	General transcription factor 3C polypeptide 2	>sp|Q8WUA4|TF3C2_HUMAN General transcription factor 3C polypeptide 2 OS=Homo sapiens GN=GTF3C2 PE=1 SV=2	Chromatin	Transcription factor
Q8NFC6	0.945917	4130000000	0.953064	0.953064	Biorientation of chromosomes in cell division protein 1-like 1	>sp|Q8NFC6|BD1L1_HUMAN Biorientation of chromosomes in cell division protein 1-like 1 OS=Homo sapiens GN=BOD1L1 PE=1 SV=2		Uncharacterized
P25205	0.94542	70600000000	0.951889	0.951889	DNA replication licensing factor MCM3	>sp|P25205|MCM3_HUMAN DNA replication licensing factor MCM3 OS=Homo sapiens GN=MCM3 PE=1 SV=3		DNA replication
P24928	0.945253	46000000000	0.951496	0.991132	DNA-directed RNA polymerase II subunit RPB1	>sp|P24928|RPB1_HUMAN DNA-directed RNA polymerase II subunit RPB1 OS=Homo sapiens GN=POLR2A PE=1 SV=2	Chromatin	Transcription factor
O75643	0.944817	320000000000	0.950477	0.950477	U5 small nuclear ribonucleoprotein 200 kDa helicase	>sp|O75643|U520_HUMAN U5 small nuclear ribonucleoprotein 200 kDa helicase OS=Homo sapiens GN=SNRNP200 PE=1 SV=2		Splicing
Q9NW64;Q9NW64-2	0.9447	7320000000	0.950207	0.950207	Pre-mRNA-splicing factor RBM22	>sp|Q9NW64|RBM22_HUMAN Pre-mRNA-splicing factor RBM22 OS=Homo sapiens GN=RBM22 PE=1 SV=1;>sp|Q9NW64-2|RBM22_HUMAN Isoform 2 of Pre-mRNA-splicing factor RBM22 OS=Homo sapiens GN=RBM22		Splicing
Q8WX92	0.9447	6530000000	0.950207	0.977641	Negative elongation factor B	>sp|Q8WX92|NELFB_HUMAN Negative elongation factor B OS=Homo sapiens GN=COBRA1 PE=1 SV=1	Chromatin	Transcription factor
O94762	0.94431	1040000000	0.949302	0.949302	ATP-dependent DNA helicase Q5	>sp|O94762|RECQ5_HUMAN ATP-dependent DNA helicase Q5 OS=Homo sapiens GN=RECQL5 PE=1 SV=2		Uncharacterized
Q9UKY1	0.944298	352000000	0.949276	0.964821	Zinc fingers and homeoboxes protein 1	>sp|Q9UKY1|ZHX1_HUMAN Zinc fingers and homeoboxes protein 1 OS=Homo sapiens GN=ZHX1 PE=1 SV=1	Chromatin	Transcription factor
Q7Z5K2-3;Q7Z5K2-2;Q7Z5K2	0.943023	7530000000	0.946365	0.946365	Wings apart-like protein homolog	>sp|Q7Z5K2-3|WAPL_HUMAN Isoform 3 of Wings apart-like protein homolog OS=Homo sapiens GN=WAPAL;>sp|Q7Z5K2-2|WAPL_HUMAN Isoform 2 of Wings apart-like protein homolog OS=Homo sapiens GN=WAPAL;>sp|Q7Z5K2|WAPL_HUMAN Wings apart-like protein homolog OS=Homo sap		Chromatin structure & organization
Q14683	0.942976	116000000000	0.946259	0.988944	Structural maintenance of chromosomes protein 1A	>sp|Q14683|SMC1A_HUMAN Structural maintenance of chromosomes protein 1A OS=Homo sapiens GN=SMC1A PE=1 SV=2	Chromatin	Chromatin structure & organization
P52701;P52701-2	0.942905	49900000000	0.946099	0.983582	DNA mismatch repair protein Msh6	>sp|P52701|MSH6_HUMAN DNA mismatch repair protein Msh6 OS=Homo sapiens GN=MSH6 PE=1 SV=2;>sp|P52701-2|MSH6_HUMAN Isoform GTBP-alt of DNA mismatch repair protein Msh6 OS=Homo sapiens GN=MSH6	Chromatin	DNA repair
P25440;P25440-2	0.942764	4570000000	0.94578	0.94578	Bromodomain-containing protein 2	>sp|P25440|BRD2_HUMAN Bromodomain-containing protein 2 OS=Homo sapiens GN=BRD2 PE=1 SV=2;>sp|P25440-2|BRD2_HUMAN Isoform 2 of Bromodomain-containing protein 2 OS=Homo sapiens GN=BRD2		Transcription factor
Q15648;Q15648-3	0.942728	5040000000	0.9457	0.972119	Mediator of RNA polymerase II transcription subunit 1	>sp|Q15648|MED1_HUMAN Mediator of RNA polymerase II transcription subunit 1 OS=Homo sapiens GN=MED1 PE=1 SV=4;>sp|Q15648-3|MED1_HUMAN Isoform 2 of Mediator of RNA polymerase II transcription subunit 1 OS=Homo sapiens GN=MED1	Chromatin	Transcription factor
P33992	0.942682	76900000000	0.945597	0.986337	DNA replication licensing factor MCM5	>sp|P33992|MCM5_HUMAN DNA replication licensing factor MCM5 OS=Homo sapiens GN=MCM5 PE=1 SV=5	Chromatin	DNA replication
O60942;O60942-2;O60942-4;O60942-3	0.942563	3140000000	0.945329	0.945329	mRNA-capping enzyme;Polynucleotide 5-triphosphatase;mRNA guanylyltransferase	>sp|O60942|MCE1_HUMAN mRNA-capping enzyme OS=Homo sapiens GN=RNGTT PE=1 SV=1;>sp|O60942-2|MCE1_HUMAN Isoform 2 of mRNA-capping enzyme OS=Homo sapiens GN=RNGTT;>sp|O60942-4|MCE1_HUMAN Isoform 4 of mRNA-capping enzyme OS=Homo sapiens GN=RNGTT;>sp|O60942-3|MC		pre-mRNA processing
Q6P4R8-2;Q6P4R8;Q6P4R8-3	0.942552	477000000	0.945305	0.960399	Nuclear factor related to kappa-B-binding protein	>sp|Q6P4R8-2|NFRKB_HUMAN Isoform 2 of Nuclear factor related to kappa-B-binding protein OS=Homo sapiens GN=NFRKB;>sp|Q6P4R8|NFRKB_HUMAN Nuclear factor related to kappa-B-binding protein OS=Homo sapiens GN=NFRKB PE=1 SV=2;>sp|Q6P4R8-3|NFRKB_HUMAN Isoform 3	Chromatin	Chromatin remodelling & assembly
Q08945	0.942447	97700000000	0.94507	0.9908	FACT complex subunit SSRP1	>sp|Q08945|SSRP1_HUMAN FACT complex subunit SSRP1 OS=Homo sapiens GN=SSRP1 PE=1 SV=1	Chromatin	Chromatin remodelling & assembly
Q68CP9;Q68CP9-3	0.94233	6330000000	0.944809	0.975818	AT-rich interactive domain-containing protein 2	>sp|Q68CP9|ARID2_HUMAN AT-rich interactive domain-containing protein 2 OS=Homo sapiens GN=ARID2 PE=1 SV=2;>sp|Q68CP9-3|ARID2_HUMAN Isoform 3 of AT-rich interactive domain-containing protein 2 OS=Homo sapiens GN=ARID2	Chromatin	Chromatin remodelling & assembly
Q9NVM9	0.942091	4970000000	0.944275	0.944275	Protein asunder homolog	>sp|Q9NVM9|ASUN_HUMAN Protein asunder homolog OS=Homo sapiens GN=Asun PE=1 SV=2		Uncharacterized
Q12872	0.94118	2370000000	0.942263	0.942263	Splicing factor, suppressor of white-apricot homolog	>sp|Q12872|SFSWA_HUMAN Splicing factor, suppressor of white-apricot homolog OS=Homo sapiens GN=SFSWAP PE=1 SV=3		Splicing
Q6PCB5;Q6PCB5-2	0.941119	2290000000	0.942131	0.942131	Round spermatid basic protein 1-like protein	>sp|Q6PCB5|RSBNL_HUMAN Round spermatid basic protein 1-like protein OS=Homo sapiens GN=RSBN1L PE=1 SV=2;>sp|Q6PCB5-2|RSBNL_HUMAN Isoform 2 of Round spermatid basic protein 1-like protein OS=Homo sapiens GN=RSBN1L		Uncharacterized
Q9HC52	0.940753	4010000000	0.941329	0.966273	Chromobox protein homolog 8	>sp|Q9HC52|CBX8_HUMAN Chromobox protein homolog 8 OS=Homo sapiens GN=CBX8 PE=1 SV=3	Chromatin	Chromatin structure & organization
Q8NDT2	0.940605	2070000000	0.941008	0.941008	Putative RNA-binding protein 15B	>sp|Q8NDT2|RB15B_HUMAN Putative RNA-binding protein 15B OS=Homo sapiens GN=RBM15B PE=1 SV=3		Uncharacterized
Q09472	0.940544	1250000000	0.940877	0.940877	Histone acetyltransferase p300	>sp|Q09472|EP300_HUMAN Histone acetyltransferase p300 OS=Homo sapiens GN=EP300 PE=1 SV=2		Histone-modifying activity
Q6PD62	0.940227	15800000000	0.940189	0.940189	RNA polymerase-associated protein CTR9 homolog	>sp|Q6PD62|CTR9_HUMAN RNA polymerase-associated protein CTR9 homolog OS=Homo sapiens GN=CTR9 PE=1 SV=1		Histone-modifying activity
Q5VTR2	0.940182	14000000000	0.940092	0.978454	E3 ubiquitin-protein ligase BRE1A	>sp|Q5VTR2|BRE1A_HUMAN E3 ubiquitin-protein ligase BRE1A OS=Homo sapiens GN=RNF20 PE=1 SV=2	Chromatin	Histone-modifying activity
Q14687;Q14687-3;Q14687-2	0.93974	1090000000	0.939142	0.939142	Genetic suppressor element 1	>sp|Q14687|GSE1_HUMAN Genetic suppressor element 1 OS=Homo sapiens GN=GSE1 PE=1 SV=3;>sp|Q14687-3|GSE1_HUMAN Isoform 3 of Genetic suppressor element 1 OS=Homo sapiens GN=GSE1;>sp|Q14687-2|GSE1_HUMAN Isoform 2 of Genetic suppressor element 1 OS=Homo sapiens		Histone-modifying activity
Q96PV6-2;Q96PV6	0.939555	1950000000	0.938745	0.938745	Leukocyte receptor cluster member 8	>sp|Q96PV6-2|LENG8_HUMAN Isoform 2 of Leukocyte receptor cluster member 8 OS=Homo sapiens GN=LENG8;>sp|Q96PV6|LENG8_HUMAN Leukocyte receptor cluster member 8 OS=Homo sapiens GN=LENG8 PE=1 SV=2		Uncharacterized
Q96KQ7;Q96KQ7-2	0.939431	8200000000	0.938481	0.938481	Histone-lysine N-methyltransferase EHMT2	>sp|Q96KQ7|EHMT2_HUMAN Histone-lysine N-methyltransferase EHMT2 OS=Homo sapiens GN=EHMT2 PE=1 SV=3;>sp|Q96KQ7-2|EHMT2_HUMAN Isoform 2 of Histone-lysine N-methyltransferase EHMT2 OS=Homo sapiens GN=EHMT2		Histone-modifying activity
Q9UPP1;Q9UPP1-2;Q9UPP1-3;Q9UPP1-4	0.939381	1220000000	0.938374	0.938374	Histone lysine demethylase PHF8	>sp|Q9UPP1|PHF8_HUMAN Histone lysine demethylase PHF8 OS=Homo sapiens GN=PHF8 PE=1 SV=3;>sp|Q9UPP1-2|PHF8_HUMAN Isoform 2 of Histone lysine demethylase PHF8 OS=Homo sapiens GN=PHF8;>sp|Q9UPP1-3|PHF8_HUMAN Isoform 3 of Histone lysine demethylase PHF8 OS=Hom		Histone-modifying activity
Q2TBE0;Q2TBE0-2;Q2TBE0-3	0.939303	2270000000	0.938208	0.938208	CWF19-like protein 2	>sp|Q2TBE0|C19L2_HUMAN CWF19-like protein 2 OS=Homo sapiens GN=CWF19L2 PE=1 SV=4;>sp|Q2TBE0-2|C19L2_HUMAN Isoform 2 of CWF19-like protein 2 OS=Homo sapiens GN=CWF19L2;>sp|Q2TBE0-3|C19L2_HUMAN Isoform 3 of CWF19-like protein 2 OS=Homo sapiens GN=CWF19L2		Uncharacterized
Q9H8M2;Q9H8M2-1;Q9H8M2-3;Q9H8M2-6	0.939102	270000000	0.937781	0.937781	Bromodomain-containing protein 9	>sp|Q9H8M2|BRD9_HUMAN Bromodomain-containing protein 9 OS=Homo sapiens GN=BRD9 PE=1 SV=2;>sp|Q9H8M2-1|BRD9_HUMAN Isoform 5 of Bromodomain-containing protein 9 OS=Homo sapiens GN=BRD9;>sp|Q9H8M2-3|BRD9_HUMAN Isoform 3 of Bromodomain-containing protein 9 OS=		Uncharacterized
P43246	0.939072	28100000000	0.937718	0.98871	DNA mismatch repair protein Msh2	>sp|P43246|MSH2_HUMAN DNA mismatch repair protein Msh2 OS=Homo sapiens GN=MSH2 PE=1 SV=1	Chromatin	DNA repair
Q9Y2K7;Q9Y2K7-2;Q9Y2K7-3	0.938946	7470000000	0.93745	0.93745	Lysine-specific demethylase 2A	>sp|Q9Y2K7|KDM2A_HUMAN Lysine-specific demethylase 2A OS=Homo sapiens GN=KDM2A PE=1 SV=3;>sp|Q9Y2K7-2|KDM2A_HUMAN Isoform 2 of Lysine-specific demethylase 2A OS=Homo sapiens GN=KDM2A;>sp|Q9Y2K7-3|KDM2A_HUMAN Isoform 3 of Lysine-specific demethylase 2A OS=H		Histone-modifying activity
Q6ZRS2;Q6ZRS2-2;Q6ZRS2-3	0.938855	1880000000	0.937258	0.983138	Helicase SRCAP	>sp|Q6ZRS2|SRCAP_HUMAN Helicase SRCAP OS=Homo sapiens GN=SRCAP PE=1 SV=3;>sp|Q6ZRS2-2|SRCAP_HUMAN Isoform 2 of Helicase SRCAP OS=Homo sapiens GN=SRCAP;>sp|Q6ZRS2-3|SRCAP_HUMAN Isoform 3 of Helicase SRCAP OS=Homo sapiens GN=SRCAP	Chromatin	Chromatin remodelling & assembly
Q9Y5B6;Q9Y5B6-2	0.938769	5230000000	0.937077	0.937077	GC-rich sequence DNA-binding factor 1	>sp|Q9Y5B6|GCFC1_HUMAN GC-rich sequence DNA-binding factor 1 OS=Homo sapiens GN=GCFC1 PE=1 SV=2;>sp|Q9Y5B6-2|GCFC1_HUMAN Isoform B of GC-rich sequence DNA-binding factor 1 OS=Homo sapiens GN=GCFC1		Uncharacterized
Q9H3P2	0.938753	4870000000	0.937043	0.969143	Negative elongation factor A	>sp|Q9H3P2|NELFA_HUMAN Negative elongation factor A OS=Homo sapiens GN=WHSC2 PE=1 SV=3	Chromatin	Transcription factor
Q9UBW7	0.938712	3240000000	0.936955	0.936955	Zinc finger MYM-type protein 2	>sp|Q9UBW7|ZMYM2_HUMAN Zinc finger MYM-type protein 2 OS=Homo sapiens GN=ZMYM2 PE=1 SV=1		Uncharacterized
Q12830;Q12830-2;Q12830-4	0.938645	7110000000	0.936814	0.986154	Nucleosome-remodeling factor subunit BPTF	>sp|Q12830|BPTF_HUMAN Nucleosome-remodeling factor subunit BPTF OS=Homo sapiens GN=BPTF PE=1 SV=3;>sp|Q12830-2|BPTF_HUMAN Isoform 2 of Nucleosome-remodeling factor subunit BPTF OS=Homo sapiens GN=BPTF;>sp|Q12830-4|BPTF_HUMAN Isoform 4 of Nucleosome-remodel	Chromatin	Chromatin remodelling & assembly
O60885;O60885-2	0.93862	6260000000	0.936763	0.936763	Bromodomain-containing protein 4	>sp|O60885|BRD4_HUMAN Bromodomain-containing protein 4 OS=Homo sapiens GN=BRD4 PE=1 SV=2;>sp|O60885-2|BRD4_HUMAN Isoform 2 of Bromodomain-containing protein 4 OS=Homo sapiens GN=BRD4		Chromatin structure & organization
Q8WXA9-2;Q8WXA9	0.938595	4380000000	0.936708	0.936708	Splicing regulatory glutamine/lysine-rich protein 1	>sp|Q8WXA9-2|SREK1_HUMAN Isoform 2 of Splicing regulatory glutamine/lysine-rich protein 1 OS=Homo sapiens GN=SREK1;>sp|Q8WXA9|SREK1_HUMAN Splicing regulatory glutamine/lysine-rich protein 1 OS=Homo sapiens GN=SREK1 PE=1 SV=1		Splicing
Q12789;Q12789-3	0.938565	28400000000	0.936647	0.98237	General transcription factor 3C polypeptide 1	>sp|Q12789|TF3C1_HUMAN General transcription factor 3C polypeptide 1 OS=Homo sapiens GN=GTF3C1 PE=1 SV=4;>sp|Q12789-3|TF3C1_HUMAN Isoform 2 of General transcription factor 3C polypeptide 1 OS=Homo sapiens GN=GTF3C1	Chromatin	Transcription factor
Q15059;Q15059-2	0.93825	1610000000	0.935985	0.935985	Bromodomain-containing protein 3	>sp|Q15059|BRD3_HUMAN Bromodomain-containing protein 3 OS=Homo sapiens GN=BRD3 PE=1 SV=1;>sp|Q15059-2|BRD3_HUMAN Isoform 2 of Bromodomain-containing protein 3 OS=Homo sapiens GN=BRD3		Uncharacterized
P29375;P29375-2	0.938236	1140000000	0.935955	0.964251	Lysine-specific demethylase 5A	>sp|P29375|KDM5A_HUMAN Lysine-specific demethylase 5A OS=Homo sapiens GN=KDM5A PE=1 SV=3;>sp|P29375-2|KDM5A_HUMAN Isoform 2 of Lysine-specific demethylase 5A OS=Homo sapiens GN=KDM5A	Chromatin	Histone-modifying activity
O60216	0.93818	15500000000	0.935838	0.980121	Double-strand-break repair protein rad21 homolog	>sp|O60216|RAD21_HUMAN Double-strand-break repair protein rad21 homolog OS=Homo sapiens GN=RAD21 PE=1 SV=2	Chromatin	DNA repair
A6NHR9;A6NHR9-2	0.93793	30800000000	0.935315	0.935315	Structural maintenance of chromosomes flexible hinge domain-containing protein 1	>sp|A6NHR9|SMHD1_HUMAN Structural maintenance of chromosomes flexible hinge domain-containing protein 1 OS=Homo sapiens GN=SMCHD1 PE=1 SV=2;>sp|A6NHR9-2|SMHD1_HUMAN Isoform 2 of Structural maintenance of chromosomes flexible hinge domain-containing protein		Uncharacterized
Q86UV5;Q86UV5-2;Q86UV5-3;Q86UV5-7	0.937589	6750000000	0.934607	0.934607	Ubiquitin carboxyl-terminal hydrolase 48	>sp|Q86UV5|UBP48_HUMAN Ubiquitin carboxyl-terminal hydrolase 48 OS=Homo sapiens GN=USP48 PE=1 SV=1;>sp|Q86UV5-2|UBP48_HUMAN Isoform 2 of Ubiquitin carboxyl-terminal hydrolase 48 OS=Homo sapiens GN=USP48;>sp|Q86UV5-3|UBP48_HUMAN Isoform 3 of Ubiquitin carbo		Uncharacterized
O95251	0.937424	1390000000	0.934265	0.950481	Histone acetyltransferase KAT7	>sp|O95251|KAT7_HUMAN Histone acetyltransferase KAT7 OS=Homo sapiens GN=KAT7 PE=1 SV=1	Chromatin	Histone-modifying activity
Q92610	0.937277	2570000000	0.933961	0.933961	Zinc finger protein 592	>sp|Q92610|ZN592_HUMAN Zinc finger protein 592 OS=Homo sapiens GN=ZNF592 PE=1 SV=2		Uncharacterized
Q96ST2;Q96ST2-3;Q96ST2-2	0.937033	4200000000	0.933459	0.933459	Protein IWS1 homolog	>sp|Q96ST2|IWS1_HUMAN Protein IWS1 homolog OS=Homo sapiens GN=IWS1 PE=1 SV=2;>sp|Q96ST2-3|IWS1_HUMAN Isoform 3 of Protein IWS1 homolog OS=Homo sapiens GN=IWS1;>sp|Q96ST2-2|IWS1_HUMAN Isoform 2 of Protein IWS1 homolog OS=Homo sapiens GN=IWS1		Uncharacterized
Q99549;Q99549-2	0.936967	2910000000	0.933322	0.933322	M-phase phosphoprotein 8	>sp|Q99549|MPP8_HUMAN M-phase phosphoprotein 8 OS=Homo sapiens GN=MPHOSPH8 PE=1 SV=2;>sp|Q99549-2|MPP8_HUMAN Isoform 2 of M-phase phosphoprotein 8 OS=Homo sapiens GN=MPHOSPH8		Transcription factor
Q13356;Q13356-2	0.936855	1930000000	0.933092	0.933092	Peptidyl-prolyl cis-trans isomerase-like 2	>sp|Q13356|PPIL2_HUMAN Peptidyl-prolyl cis-trans isomerase-like 2 OS=Homo sapiens GN=PPIL2 PE=1 SV=1;>sp|Q13356-2|PPIL2_HUMAN Isoform 2 of Peptidyl-prolyl cis-trans isomerase-like 2 OS=Homo sapiens GN=PPIL2		No expected chromatin function
Q9Y6X9;Q9Y6X9-2	0.936812	4760000000	0.933004	0.933004	MORC family CW-type zinc finger protein 2	>sp|Q9Y6X9|MORC2_HUMAN MORC family CW-type zinc finger protein 2 OS=Homo sapiens GN=MORC2 PE=1 SV=2;>sp|Q9Y6X9-2|MORC2_HUMAN Isoform 2 of MORC family CW-type zinc finger protein 2 OS=Homo sapiens GN=MORC2		Uncharacterized
P52756	0.936791	1620000000	0.932962	0.932962	RNA-binding protein 5	>sp|P52756|RBM5_HUMAN RNA-binding protein 5 OS=Homo sapiens GN=RBM5 PE=1 SV=2		Splicing
Q92766-2;Q92766;Q92766-3	0.936791	1810000000	0.932962	0.965399	Ras-responsive element-binding protein 1	>sp|Q92766-2|RREB1_HUMAN Isoform 2 of Ras-responsive element-binding protein 1 OS=Homo sapiens GN=RREB1;>sp|Q92766|RREB1_HUMAN Ras-responsive element-binding protein 1 OS=Homo sapiens GN=RREB1 PE=1 SV=3;>sp|Q92766-3|RREB1_HUMAN Isoform 3 of Ras-responsive	Chromatin	Transcription factor
Q08170	0.936659	6120000000	0.932692	0.932692	Serine/arginine-rich splicing factor 4	>sp|Q08170|SRSF4_HUMAN Serine/arginine-rich splicing factor 4 OS=Homo sapiens GN=SRSF4 PE=1 SV=2		Splicing
P49848-3;P49848;P49848-2	0.936567	2080000000	0.932503	0.964863	Transcription initiation factor TFIID subunit 6	>sp|P49848-3|TAF6_HUMAN Isoform 3 of Transcription initiation factor TFIID subunit 6 OS=Homo sapiens GN=TAF6;>sp|P49848|TAF6_HUMAN Transcription initiation factor TFIID subunit 6 OS=Homo sapiens GN=TAF6 PE=1 SV=1;>sp|P49848-2|TAF6_HUMAN Isoform 2 of Transc	Chromatin	Transcription factor
O95232	0.936475	20800000000	0.932315	0.932315	Luc7-like protein 3	>sp|O95232|LC7L3_HUMAN Luc7-like protein 3 OS=Homo sapiens GN=LUC7L3 PE=1 SV=2		Splicing
Q9H0G5	0.936465	1070000000	0.932295	0.932295	Nuclear speckle splicing regulatory protein 1	>sp|Q9H0G5|NSRP1_HUMAN Nuclear speckle splicing regulatory protein 1 OS=Homo sapiens GN=NSRP1 PE=1 SV=1		Splicing
Q9HCG8	0.936323	3630000000	0.932005	0.932005	Pre-mRNA-splicing factor CWC22 homolog	>sp|Q9HCG8|CWC22_HUMAN Pre-mRNA-splicing factor CWC22 homolog OS=Homo sapiens GN=CWC22 PE=1 SV=3		Splicing
Q14331;Q9BZ01	0.936202	3110000000	0.931758	0.931758	Protein FRG1;Protein FRG1B	>sp|Q14331|FRG1_HUMAN Protein FRG1 OS=Homo sapiens GN=FRG1 PE=1 SV=1;>sp|Q9BZ01|FRG1B_HUMAN Protein FRG1B OS=Homo sapiens GN=FRG1B PE=2 SV=1		pre-rRNA processing
Q8WUA2	0.936163	6590000000	0.93168	0.93168	Peptidyl-prolyl cis-trans isomerase-like 4	>sp|Q8WUA2|PPIL4_HUMAN Peptidyl-prolyl cis-trans isomerase-like 4 OS=Homo sapiens GN=PPIL4 PE=1 SV=1		Uncharacterized
Q6P1J9	0.936019	10800000000	0.931388	0.931388	Parafibromin	>sp|Q6P1J9|CDC73_HUMAN Parafibromin OS=Homo sapiens GN=CDC73 PE=1 SV=1		Transcription factor
Q9H9B1;Q9H9B1-3;Q9H9B1-2;Q9H9B1-4	0.935949	4340000000	0.931246	0.954209	Histone-lysine N-methyltransferase EHMT1	>sp|Q9H9B1|EHMT1_HUMAN Histone-lysine N-methyltransferase EHMT1 OS=Homo sapiens GN=EHMT1 PE=1 SV=4;>sp|Q9H9B1-3|EHMT1_HUMAN Isoform 3 of Histone-lysine N-methyltransferase EHMT1 OS=Homo sapiens GN=EHMT1;>sp|Q9H9B1-2|EHMT1_HUMAN Isoform 2 of Histone-lysine	Chromatin	Histone-modifying activity
Q9Y5Q9	0.935887	8030000000	0.931122	0.982084	General transcription factor 3C polypeptide 3	>sp|Q9Y5Q9|TF3C3_HUMAN General transcription factor 3C polypeptide 3 OS=Homo sapiens GN=GTF3C3 PE=1 SV=1	Chromatin	Transcription factor
Q96PU4;Q96PU4-2	0.935598	792000000	0.930538	0.930538	E3 ubiquitin-protein ligase UHRF2	>sp|Q96PU4|UHRF2_HUMAN E3 ubiquitin-protein ligase UHRF2 OS=Homo sapiens GN=UHRF2 PE=1 SV=1;>sp|Q96PU4-2|UHRF2_HUMAN Isoform 2 of E3 ubiquitin-protein ligase UHRF2 OS=Homo sapiens GN=UHRF2		Transcription factor
Q7Z3K3;Q7Z3K3-2;Q7Z3K3-5;Q7Z3K3-3	0.935569	9020000000	0.93048	0.93048	Pogo transposable element with ZNF domain	>sp|Q7Z3K3|POGZ_HUMAN Pogo transposable element with ZNF domain OS=Homo sapiens GN=POGZ PE=1 SV=2;>sp|Q7Z3K3-2|POGZ_HUMAN Isoform 2 of Pogo transposable element with ZNF domain OS=Homo sapiens GN=POGZ;>sp|Q7Z3K3-5|POGZ_HUMAN Isoform 5 of Pogo transposable		Chromatin structure & organization
Q9UKL0	0.935274	1290000000	0.929886	0.957752	REST corepressor 1	>sp|Q9UKL0|RCOR1_HUMAN REST corepressor 1 OS=Homo sapiens GN=RCOR1 PE=1 SV=1	Chromatin	Transcription factor
Q15652;Q15652-3;Q15652-2	0.935072	714000000	0.929481	0.929481	Probable JmjC domain-containing histone demethylation protein 2C	>sp|Q15652|JHD2C_HUMAN Probable JmjC domain-containing histone demethylation protein 2C OS=Homo sapiens GN=JMJD1C PE=1 SV=2;>sp|Q15652-3|JHD2C_HUMAN Isoform 3 of Probable JmjC domain-containing histone demethylation protein 2C OS=Homo sapiens GN=JMJD1C;>sp		Histone-modifying activity
Q9P0U3;Q9P0U3-2	0.934887	2860000000	0.929113	0.929113	Sentrin-specific protease 1	>sp|Q9P0U3|SENP1_HUMAN Sentrin-specific protease 1 OS=Homo sapiens GN=SENP1 PE=1 SV=2;>sp|Q9P0U3-2|SENP1_HUMAN Isoform 2 of Sentrin-specific protease 1 OS=Homo sapiens GN=SENP1		No expected chromatin function
Q14149	0.934722	1580000000	0.928783	0.928783	MORC family CW-type zinc finger protein 3	>sp|Q14149|MORC3_HUMAN MORC family CW-type zinc finger protein 3 OS=Homo sapiens GN=MORC3 PE=1 SV=3		Uncharacterized
Q01831	0.934693	7210000000	0.928726	0.928726	DNA repair protein complementing XP-C cells	>sp|Q01831|XPC_HUMAN DNA repair protein complementing XP-C cells OS=Homo sapiens GN=XPC PE=1 SV=4		DNA repair
Q49A26;Q49A26-5;Q49A26-3;Q49A26-2;Q49A26-4	0.934667	6410000000	0.928675	0.928675	Putative oxidoreductase GLYR1	>sp|Q49A26|GLYR1_HUMAN Putative oxidoreductase GLYR1 OS=Homo sapiens GN=GLYR1 PE=1 SV=3;>sp|Q49A26-5|GLYR1_HUMAN Isoform 5 of Putative oxidoreductase GLYR1 OS=Homo sapiens GN=GLYR1;>sp|Q49A26-3|GLYR1_HUMAN Isoform 3 of Putative oxidoreductase GLYR1 OS=Homo		Uncharacterized
P54278;P54278-3	0.934465	1390000000	0.928273	0.961625	Mismatch repair endonuclease PMS2	>sp|P54278|PMS2_HUMAN Mismatch repair endonuclease PMS2 OS=Homo sapiens GN=PMS2 PE=1 SV=2;>sp|P54278-3|PMS2_HUMAN Isoform 3 of Mismatch repair endonuclease PMS2 OS=Homo sapiens GN=PMS2	Chromatin	DNA repair
O43143	0.934368	109000000000	0.928081	0.928081	Putative pre-mRNA-splicing factor ATP-dependent RNA helicase DHX15	>sp|O43143|DHX15_HUMAN Putative pre-mRNA-splicing factor ATP-dependent RNA helicase DHX15 OS=Homo sapiens GN=DHX15 PE=1 SV=2		pre-mRNA processing
Q6P9B9	0.934326	2410000000	0.927999	0.965218	Integrator complex subunit 5	>sp|Q6P9B9|INT5_HUMAN Integrator complex subunit 5 OS=Homo sapiens GN=INTS5 PE=1 SV=1	Chromatin	Transcription factor
P09874	0.934224	262000000000	0.927798	0.980068	Poly [ADP-ribose] polymerase 1	>sp|P09874|PARP1_HUMAN Poly [ADP-ribose] polymerase 1 OS=Homo sapiens GN=PARP1 PE=1 SV=4	Chromatin	DNA repair
Q96JP5;Q96JP5-2	0.933992	2380000000	0.927338	0.927338	E3 ubiquitin-protein ligase ZFP91	>sp|Q96JP5|ZFP91_HUMAN E3 ubiquitin-protein ligase ZFP91 OS=Homo sapiens GN=ZFP91 PE=1 SV=1;>sp|Q96JP5-2|ZFP91_HUMAN Isoform 2 of E3 ubiquitin-protein ligase ZFP91 OS=Homo sapiens GN=ZFP91		Uncharacterized
Q6KC79;Q6KC79-2	0.933942	12100000000	0.92724	0.92724	Nipped-B-like protein	>sp|Q6KC79|NIPBL_HUMAN Nipped-B-like protein OS=Homo sapiens GN=NIPBL PE=1 SV=2;>sp|Q6KC79-2|NIPBL_HUMAN Isoform 2 of Nipped-B-like protein OS=Homo sapiens GN=NIPBL		Chromatin structure & organization
Q8TF68;Q8TF68-2;Q8TF68-3	0.933937	2550000000	0.927231	0.962397	Zinc finger protein 384	>sp|Q8TF68|ZN384_HUMAN Zinc finger protein 384 OS=Homo sapiens GN=ZNF384 PE=1 SV=2;>sp|Q8TF68-2|ZN384_HUMAN Isoform 2 of Zinc finger protein 384 OS=Homo sapiens GN=ZNF384;>sp|Q8TF68-3|ZN384_HUMAN Isoform 3 of Zinc finger protein 384 OS=Homo sapiens GN=ZNF3	Chromatin	Transcription factor
Q92547	0.93392	5120000000	0.927197	0.965981	DNA topoisomerase 2-binding protein 1	>sp|Q92547|TOPB1_HUMAN DNA topoisomerase 2-binding protein 1 OS=Homo sapiens GN=TOPBP1 PE=1 SV=3	Chromatin	DNA repair
Q7Z6E9;Q7Z6E9-2	0.933468	7090000000	0.926312	0.926312	E3 ubiquitin-protein ligase RBBP6	>sp|Q7Z6E9|RBBP6_HUMAN E3 ubiquitin-protein ligase RBBP6 OS=Homo sapiens GN=RBBP6 PE=1 SV=1;>sp|Q7Z6E9-2|RBBP6_HUMAN Isoform 2 of E3 ubiquitin-protein ligase RBBP6 OS=Homo sapiens GN=RBBP6		Uncharacterized
O95602	0.933463	14600000000	0.926303	0.982409	DNA-directed RNA polymerase I subunit RPA1	>sp|O95602|RPA1_HUMAN DNA-directed RNA polymerase I subunit RPA1 OS=Homo sapiens GN=POLR1A PE=1 SV=2	Chromatin	Transcription factor
Q9UKX7;Q9UKX7-2	0.933448	7940000000	0.926273	0.448335	Nuclear pore complex protein Nup50	>sp|Q9UKX7|NUP50_HUMAN Nuclear pore complex protein Nup50 OS=Homo sapiens GN=NUP50 PE=1 SV=2;>sp|Q9UKX7-2|NUP50_HUMAN Isoform 2 of Nuclear pore complex protein Nup50 OS=Homo sapiens GN=NUP50	NonChromatin	No expected chromatin function
Q86U86;Q86U86-8;Q86U86-2;Q86U86-7;Q86U86-5;Q86U86-9;Q86U86-4;Q86U86-3;Q86U86-6	0.933404	20800000000	0.926185	0.982257	Protein polybromo-1	>sp|Q86U86|PB1_HUMAN Protein polybromo-1 OS=Homo sapiens GN=PBRM1 PE=1 SV=1;>sp|Q86U86-8|PB1_HUMAN Isoform 8 of Protein polybromo-1 OS=Homo sapiens GN=PBRM1;>sp|Q86U86-2|PB1_HUMAN Isoform 2 of Protein polybromo-1 OS=Homo sapiens GN=PBRM1;>sp|Q86U86-7|PB1_H	Chromatin	Chromatin remodelling & assembly
O43913;O43913-2	0.933303	1910000000	0.925989	0.976087	Origin recognition complex subunit 5	>sp|O43913|ORC5_HUMAN Origin recognition complex subunit 5 OS=Homo sapiens GN=ORC5 PE=1 SV=1;>sp|O43913-2|ORC5_HUMAN Isoform 2 of Origin recognition complex subunit 5 OS=Homo sapiens GN=ORC5	Chromatin	DNA replication
P51948	0.933259	1940000000	0.925904	0.925904	CDK-activating kinase assembly factor MAT1	>sp|P51948|MAT1_HUMAN CDK-activating kinase assembly factor MAT1 OS=Homo sapiens GN=MNAT1 PE=1 SV=1		Transcription factor
Q9UBB9	0.933215	7090000000	0.925818	0.925818	Tuftelin-interacting protein 11	>sp|Q9UBB9|TFP11_HUMAN Tuftelin-interacting protein 11 OS=Homo sapiens GN=TFIP11 PE=1 SV=1		Uncharacterized
P49711	0.933152	16300000000	0.925696	0.984247	Transcriptional repressor CTCF	>sp|P49711|CTCF_HUMAN Transcriptional repressor CTCF OS=Homo sapiens GN=CTCF PE=1 SV=1	Chromatin	Transcription factor
Q9BWT3	0.932987	730000000	0.925374	0.925374	Poly(A) polymerase gamma	>sp|Q9BWT3|PAPOG_HUMAN Poly(A) polymerase gamma OS=Homo sapiens GN=PAPOLG PE=1 SV=2		pre-mRNA processing
Q8TAD8	0.932916	2800000000	0.925238	0.925238	Smad nuclear-interacting protein 1	>sp|Q8TAD8|SNIP1_HUMAN Smad nuclear-interacting protein 1 OS=Homo sapiens GN=SNIP1 PE=1 SV=1		Transcription factor
O00257	0.932827	1130000000	0.925065	0.945627	E3 SUMO-protein ligase CBX4	>sp|O00257|CBX4_HUMAN E3 SUMO-protein ligase CBX4 OS=Homo sapiens GN=CBX4 PE=1 SV=3	Chromatin	Chromatin remodelling & assembly
P38919	0.932418	74500000000	0.924275	0.924275	Eukaryotic initiation factor 4A-III	>sp|P38919|IF4A3_HUMAN Eukaryotic initiation factor 4A-III OS=Homo sapiens GN=EIF4A3 PE=1 SV=4		Splicing
Q7L014	0.932352	85600000000	0.924147	0.924147	Probable ATP-dependent RNA helicase DDX46	>sp|Q7L014|DDX46_HUMAN Probable ATP-dependent RNA helicase DDX46 OS=Homo sapiens GN=DDX46 PE=1 SV=2		Uncharacterized
Q9UFC0	0.932313	4720000000	0.924072	0.924072	Leucine-rich repeat and WD repeat-containing protein 1	>sp|Q9UFC0|LRWD1_HUMAN Leucine-rich repeat and WD repeat-containing protein 1 OS=Homo sapiens GN=LRWD1 PE=1 SV=2		DNA replication
Q8NDX5-7;Q8NDX5;Q8NDX5-2	0.932284	1560000000	0.924017	0.950052	Polyhomeotic-like protein 3	>sp|Q8NDX5-7|PHC3_HUMAN Isoform 7 of Polyhomeotic-like protein 3 OS=Homo sapiens GN=PHC3;>sp|Q8NDX5|PHC3_HUMAN Polyhomeotic-like protein 3 OS=Homo sapiens GN=PHC3 PE=1 SV=1;>sp|Q8NDX5-2|PHC3_HUMAN Isoform 2 of Polyhomeotic-like protein 3 OS=Homo sapiens GN	Chromatin	Chromatin remodelling & assembly
O95391	0.932201	1360000000	0.923856	0.923856	Pre-mRNA-splicing factor SLU7	>sp|O95391|SLU7_HUMAN Pre-mRNA-splicing factor SLU7 OS=Homo sapiens GN=SLU7 PE=1 SV=2		Splicing
Q9NPI1-2;Q9NPI1	0.931918	1720000000	0.923315	0.952873	Bromodomain-containing protein 7	>sp|Q9NPI1-2|BRD7_HUMAN Isoform 2 of Bromodomain-containing protein 7 OS=Homo sapiens GN=BRD7;>sp|Q9NPI1|BRD7_HUMAN Bromodomain-containing protein 7 OS=Homo sapiens GN=BRD7 PE=1 SV=1	Chromatin	Transcription factor
Q9NPF5	0.9318	1670000000	0.923089	0.957254	DNA methyltransferase 1-associated protein 1	>sp|Q9NPF5|DMAP1_HUMAN DNA methyltransferase 1-associated protein 1 OS=Homo sapiens GN=DMAP1 PE=1 SV=1	Chromatin	Histone-modifying activity
P49756	0.931788	46200000000	0.923066	0.923066	RNA-binding protein 25	>sp|P49756|RBM25_HUMAN RNA-binding protein 25 OS=Homo sapiens GN=RBM25 PE=1 SV=3		Splicing
Q5SSJ5;Q5SSJ5-2;Q5SSJ5-3	0.931207	70600000000	0.92196	0.979801	Heterochromatin protein 1-binding protein 3	>sp|Q5SSJ5|HP1B3_HUMAN Heterochromatin protein 1-binding protein 3 OS=Homo sapiens GN=HP1BP3 PE=1 SV=1;>sp|Q5SSJ5-2|HP1B3_HUMAN Isoform 2 of Heterochromatin protein 1-binding protein 3 OS=Homo sapiens GN=HP1BP3;>sp|Q5SSJ5-3|HP1B3_HUMAN Isoform 3 of Heteroc	Chromatin	Chromatin structure & organization
Q9NRZ9;Q9NRZ9-2;Q9NRZ9-3;Q9NRZ9-4;Q9NRZ9-5;Q9NRZ9-6	0.931081	3270000000	0.921723	0.953743	Lymphoid-specific helicase	>sp|Q9NRZ9|HELLS_HUMAN Lymphoid-specific helicase OS=Homo sapiens GN=HELLS PE=1 SV=1;>sp|Q9NRZ9-2|HELLS_HUMAN Isoform 2 of Lymphoid-specific helicase OS=Homo sapiens GN=HELLS;>sp|Q9NRZ9-3|HELLS_HUMAN Isoform 3 of Lymphoid-specific helicase OS=Homo sapiens	Chromatin	DNA modifying
P32780	0.931023	1250000000	0.921612	0.956659	General transcription factor IIH subunit 1	>sp|P32780|TF2H1_HUMAN General transcription factor IIH subunit 1 OS=Homo sapiens GN=GTF2H1 PE=1 SV=1	Chromatin	Transcription factor
Q8N1G0;Q8N1G0-2	0.930975	3280000000	0.921522	0.921522	Zinc finger protein 687	>sp|Q8N1G0|ZN687_HUMAN Zinc finger protein 687 OS=Homo sapiens GN=ZNF687 PE=1 SV=1;>sp|Q8N1G0-2|ZN687_HUMAN Isoform 2 of Zinc finger protein 687 OS=Homo sapiens GN=ZNF687		Uncharacterized
Q6P6C2-2;Q6P6C2	0.930459	1670000000	0.92055	0.92055	Probable alpha-ketoglutarate-dependent dioxygenase ABH5	>sp|Q6P6C2-2|ALKB5_HUMAN Isoform 2 of Probable alpha-ketoglutarate-dependent dioxygenase ABH5 OS=Homo sapiens GN=ALKBH5;>sp|Q6P6C2|ALKB5_HUMAN Probable alpha-ketoglutarate-dependent dioxygenase ABH5 OS=Homo sapiens GN=ALKBH5 PE=1 SV=1		Uncharacterized
Q9UEG4	0.930277	1930000000	0.920211	0.920211	Zinc finger protein 629	>sp|Q9UEG4|ZN629_HUMAN Zinc finger protein 629 OS=Homo sapiens GN=ZNF629 PE=2 SV=2		Uncharacterized
Q5T200;Q5T200-2	0.930114	4820000000	0.919906	0.919906	Zinc finger CCCH domain-containing protein 13	>sp|Q5T200|ZC3HD_HUMAN Zinc finger CCCH domain-containing protein 13 OS=Homo sapiens GN=ZC3H13 PE=1 SV=1;>sp|Q5T200-2|ZC3HD_HUMAN Isoform 2 of Zinc finger CCCH domain-containing protein 13 OS=Homo sapiens GN=ZC3H13		Uncharacterized
Q5VZL5;Q5VZL5-4;Q5VZL5-2;Q5VZL5-3	0.930092	4720000000	0.919864	0.919864	Zinc finger MYM-type protein 4	>sp|Q5VZL5|ZMYM4_HUMAN Zinc finger MYM-type protein 4 OS=Homo sapiens GN=ZMYM4 PE=1 SV=1;>sp|Q5VZL5-4|ZMYM4_HUMAN Isoform 4 of Zinc finger MYM-type protein 4 OS=Homo sapiens GN=ZMYM4;>sp|Q5VZL5-2|ZMYM4_HUMAN Isoform 2 of Zinc finger MYM-type protein 4 OS=H		Uncharacterized
Q9P2D1	0.92988	992000000	0.91947	0.91947	Chromodomain-helicase-DNA-binding protein 7	>sp|Q9P2D1|CHD7_HUMAN Chromodomain-helicase-DNA-binding protein 7 OS=Homo sapiens GN=CHD7 PE=1 SV=3		Chromatin remodelling & assembly
Q06587;Q06587-2	0.929261	2660000000	0.918322	0.977423	E3 ubiquitin-protein ligase RING1	>sp|Q06587|RING1_HUMAN E3 ubiquitin-protein ligase RING1 OS=Homo sapiens GN=RING1 PE=1 SV=2;>sp|Q06587-2|RING1_HUMAN Isoform 2 of E3 ubiquitin-protein ligase RING1 OS=Homo sapiens GN=RING1	Chromatin	Histone-modifying activity
Q9UGU0;Q9UGU0-2	0.928833	2870000000	0.917533	0.955606	Transcription factor 20	>sp|Q9UGU0|TCF20_HUMAN Transcription factor 20 OS=Homo sapiens GN=TCF20 PE=1 SV=3;>sp|Q9UGU0-2|TCF20_HUMAN Isoform 2 of Transcription factor 20 OS=Homo sapiens GN=TCF20	Chromatin	Transcription factor
Q7LBC6;Q7LBC6-2;Q7LBC6-3	0.928822	7150000000	0.917514	0.960677	Lysine-specific demethylase 3B	>sp|Q7LBC6|KDM3B_HUMAN Lysine-specific demethylase 3B OS=Homo sapiens GN=KDM3B PE=1 SV=2;>sp|Q7LBC6-2|KDM3B_HUMAN Isoform 2 of Lysine-specific demethylase 3B OS=Homo sapiens GN=KDM3B;>sp|Q7LBC6-3|KDM3B_HUMAN Isoform 3 of Lysine-specific demethylase 3B OS=H	Chromatin	Histone-modifying activity
Q9NQV6-6;Q9NQV6-4;Q9NQV6;Q9NQV6-5;Q9NQV6-1;Q9NQV6-2	0.928654	508000000	0.917204	0.917204	PR domain zinc finger protein 10	>sp|Q9NQV6-6|PRD10_HUMAN Isoform 6 of PR domain zinc finger protein 10 OS=Homo sapiens GN=PRDM10;>sp|Q9NQV6-4|PRD10_HUMAN Isoform 4 of PR domain zinc finger protein 10 OS=Homo sapiens GN=PRDM10;>sp|Q9NQV6|PRD10_HUMAN PR domain zinc finger protein 10 OS=Hom		Uncharacterized
Q9H9L4	0.928576	412000000	0.917063	0.917063	KAT8 regulatory NSL complex subunit 2	>sp|Q9H9L4|KANL2_HUMAN KAT8 regulatory NSL complex subunit 2 OS=Homo sapiens GN=KANSL2 PE=1 SV=3		Histone-modifying activity
Q9UPN6	0.928435	2620000000	0.916805	0.916805	Protein SCAF8	>sp|Q9UPN6|SCAF8_HUMAN Protein SCAF8 OS=Homo sapiens GN=SCAF8 PE=1 SV=1		Splicing
Q86U44	0.928428	2740000000	0.916791	0.916791	N6-adenosine-methyltransferase 70 kDa subunit	>sp|Q86U44|MTA70_HUMAN N6-adenosine-methyltransferase 70 kDa subunit OS=Homo sapiens GN=METTL3 PE=1 SV=2		pre-mRNA processing
Q7Z2E3;Q7Z2E3-7;Q7Z2E3-8;Q7Z2E3-3;Q7Z2E3-10;Q7Z2E3-5;Q7Z2E3-11;Q7Z2E3-9;Q7Z2E3-4;Q7Z2E3-2	0.928368	942000000	0.916682	0.941515	Aprataxin	>sp|Q7Z2E3|APTX_HUMAN Aprataxin OS=Homo sapiens GN=APTX PE=1 SV=2;>sp|Q7Z2E3-7|APTX_HUMAN Isoform 7 of Aprataxin OS=Homo sapiens GN=APTX;>sp|Q7Z2E3-8|APTX_HUMAN Isoform 8 of Aprataxin OS=Homo sapiens GN=APTX;>sp|Q7Z2E3-3|APTX_HUMAN Isoform 3 of Aprataxin O	Chromatin	DNA repair
Q9UBB5	0.928256	693000000	0.916477	0.94255	Methyl-CpG-binding domain protein 2	>sp|Q9UBB5|MBD2_HUMAN Methyl-CpG-binding domain protein 2 OS=Homo sapiens GN=MBD2 PE=1 SV=1	Chromatin	Transcription factor
Q8N5C6;Q8N5C6-2	0.928079	6060000000	0.916155	0.916155	S1 RNA-binding domain-containing protein 1	>sp|Q8N5C6|SRBD1_HUMAN S1 RNA-binding domain-containing protein 1 OS=Homo sapiens GN=SRBD1 PE=1 SV=2;>sp|Q8N5C6-2|SRBD1_HUMAN Isoform 2 of S1 RNA-binding domain-containing protein 1 OS=Homo sapiens GN=SRBD1		Uncharacterized
Q96JM3	0.928046	7440000000	0.916096	0.916096	Chromosome alignment-maintaining phosphoprotein 1	>sp|Q96JM3|CHAP1_HUMAN Chromosome alignment-maintaining phosphoprotein 1 OS=Homo sapiens GN=CHAMP1 PE=1 SV=2		Chromatin structure & organization
Q96RL1;Q96RL1-3;Q96RL1-2	0.92796	1260000000	0.91594	0.91594	BRCA1-A complex subunit RAP80	>sp|Q96RL1|UIMC1_HUMAN BRCA1-A complex subunit RAP80 OS=Homo sapiens GN=UIMC1 PE=1 SV=2;>sp|Q96RL1-3|UIMC1_HUMAN Isoform 3 of BRCA1-A complex subunit RAP80 OS=Homo sapiens GN=UIMC1;>sp|Q96RL1-2|UIMC1_HUMAN Isoform 2 of BRCA1-A complex subunit RAP80 OS=Homo		DNA repair
O94906;O94906-2	0.927859	63200000000	0.915757	0.915757	Pre-mRNA-processing factor 6	>sp|O94906|PRP6_HUMAN Pre-mRNA-processing factor 6 OS=Homo sapiens GN=PRPF6 PE=1 SV=1;>sp|O94906-2|PRP6_HUMAN Isoform 2 of Pre-mRNA-processing factor 6 OS=Homo sapiens GN=PRPF6		pre-mRNA processing
Q9NVR2	0.927793	1690000000	0.915636	0.965408	Integrator complex subunit 10	>sp|Q9NVR2|INT10_HUMAN Integrator complex subunit 10 OS=Homo sapiens GN=INTS10 PE=1 SV=2	Chromatin	Transcription factor
P09429	0.927684	58700000000	0.91544	0.983155	High mobility group protein B1	>sp|P09429|HMGB1_HUMAN High mobility group protein B1 OS=Homo sapiens GN=HMGB1 PE=1 SV=3	Chromatin	Chromatin structure & organization
Q4LE39;Q4LE39-2;Q4LE39-3;Q4LE39-4	0.927673	1420000000	0.91542	0.91542	AT-rich interactive domain-containing protein 4B	>sp|Q4LE39|ARI4B_HUMAN AT-rich interactive domain-containing protein 4B OS=Homo sapiens GN=ARID4B PE=1 SV=2;>sp|Q4LE39-2|ARI4B_HUMAN Isoform 2 of AT-rich interactive domain-containing protein 4B OS=Homo sapiens GN=ARID4B;>sp|Q4LE39-3|ARI4B_HUMAN Isoform 3		Histone-modifying activity
Q9H2Y7	0.927577	1450000000	0.915245	0.915245	Zinc finger protein 106 homolog	>sp|Q9H2Y7|ZF106_HUMAN Zinc finger protein 106 homolog OS=Homo sapiens GN=ZFP106 PE=1 SV=1		Uncharacterized
P39880-3;P39880;P39880-2;P39880-5;P39880-4;P39880-6	0.927286	1140000000	0.914721	0.944056	Homeobox protein cut-like 1	>sp|P39880-3|CUX1_HUMAN Isoform 3 of Homeobox protein cut-like 1 OS=Homo sapiens GN=CUX1;>sp|P39880|CUX1_HUMAN Homeobox protein cut-like 1 OS=Homo sapiens GN=CUX1 PE=1 SV=3;>sp|P39880-2|CUX1_HUMAN Isoform 2 of Homeobox protein cut-like 1 OS=Homo sapiens GN	Chromatin	Transcription factor
Q8N5P1	0.927217	406000000	0.914598	0.914598	Zinc finger CCCH domain-containing protein 8	>sp|Q8N5P1|ZC3H8_HUMAN Zinc finger CCCH domain-containing protein 8 OS=Homo sapiens GN=ZC3H8 PE=1 SV=2		Transcription factor
Q9P287;Q9P287-3;Q9P287-2;Q9P287-4	0.927069	4430000000	0.914331	0.914331	BRCA2 and CDKN1A-interacting protein	>sp|Q9P287|BCCIP_HUMAN BRCA2 and CDKN1A-interacting protein OS=Homo sapiens GN=BCCIP PE=1 SV=1;>sp|Q9P287-3|BCCIP_HUMAN Isoform 3 of BRCA2 and CDKN1A-interacting protein OS=Homo sapiens GN=BCCIP;>sp|Q9P287-2|BCCIP_HUMAN Isoform 2 of BRCA2 and CDKN1A-intera		DNA repair
O00255-2;O00255;O00255-3	0.927007	1120000000	0.914219	0.963542	Menin	>sp|O00255-2|MEN1_HUMAN Isoform 2 of Menin OS=Homo sapiens GN=MEN1;>sp|O00255|MEN1_HUMAN Menin OS=Homo sapiens GN=MEN1 PE=1 SV=4;>sp|O00255-3|MEN1_HUMAN Isoform 3 of Menin OS=Homo sapiens GN=MEN1	Chromatin	Histone-modifying activity
Q9Y4A5;Q9Y4A5-2	0.926978	16400000000	0.914168	0.971932	Transformation/transcription domain-associated protein	>sp|Q9Y4A5|TRRAP_HUMAN Transformation/transcription domain-associated protein OS=Homo sapiens GN=TRRAP PE=1 SV=3;>sp|Q9Y4A5-2|TRRAP_HUMAN Isoform 2 of Transformation/transcription domain-associated protein OS=Homo sapiens GN=TRRAP	Chromatin	Histone-modifying activity
Q9NP66	0.926814	2720000000	0.913873	0.964507	High mobility group protein 20A	>sp|Q9NP66|HM20A_HUMAN High mobility group protein 20A OS=Homo sapiens GN=HMG20A PE=1 SV=1	Chromatin	Transcription factor
Q8TD26	0.926715	819000000	0.913698	0.913698	Chromodomain-helicase-DNA-binding protein 6	>sp|Q8TD26|CHD6_HUMAN Chromodomain-helicase-DNA-binding protein 6 OS=Homo sapiens GN=CHD6 PE=1 SV=4		Uncharacterized
Q9H9Y6;Q9H9Y6-2	0.926675	5380000000	0.913626	0.981075	DNA-directed RNA polymerase I subunit RPA2	>sp|Q9H9Y6|RPA2_HUMAN DNA-directed RNA polymerase I subunit RPA2 OS=Homo sapiens GN=POLR1B PE=1 SV=2;>sp|Q9H9Y6-2|RPA2_HUMAN Isoform 2 of DNA-directed RNA polymerase I subunit RPA2 OS=Homo sapiens GN=POLR1B	Chromatin	Transcription factor
O95785;O95785-2	0.926634	10100000000	0.913552	0.958349	Protein Wiz	>sp|O95785|WIZ_HUMAN Protein Wiz OS=Homo sapiens GN=WIZ PE=1 SV=2;>sp|O95785-2|WIZ_HUMAN Isoform 2 of Protein Wiz OS=Homo sapiens GN=WIZ	Chromatin	Histone-modifying activity
Q9UQR1	0.926525	2380000000	0.913357	0.955087	Zinc finger protein 148	>sp|Q9UQR1|ZN148_HUMAN Zinc finger protein 148 OS=Homo sapiens GN=ZNF148 PE=1 SV=2	Chromatin	Transcription factor
Q8NFD5-3;Q8NFD5-2;Q8NFD5;Q8NFD5-4	0.926355	1610000000	0.913054	0.976993	AT-rich interactive domain-containing protein 1B	>sp|Q8NFD5-3|ARI1B_HUMAN Isoform 3 of AT-rich interactive domain-containing protein 1B OS=Homo sapiens GN=ARID1B;>sp|Q8NFD5-2|ARI1B_HUMAN Isoform 2 of AT-rich interactive domain-containing protein 1B OS=Homo sapiens GN=ARID1B;>sp|Q8NFD5|ARI1B_HUMAN AT-rich	Chromatin	Chromatin remodelling & assembly
Q96ST3	0.926172	14800000000	0.91273	0.962614	Paired amphipathic helix protein Sin3a	>sp|Q96ST3|SIN3A_HUMAN Paired amphipathic helix protein Sin3a OS=Homo sapiens GN=SIN3A PE=1 SV=2	Chromatin	Transcription factor
Q68D10;Q68D10-2	0.926096	1050000000	0.912595	0.912595	Protein SPT2 homolog	>sp|Q68D10|SPT2_HUMAN Protein SPT2 homolog OS=Homo sapiens GN=SPTY2D1 PE=1 SV=3;>sp|Q68D10-2|SPT2_HUMAN Isoform 2 of Protein SPT2 homolog OS=Homo sapiens GN=SPTY2D1		Uncharacterized
Q9BZZ5-2;Q9BZZ5-3;Q9BZZ5-5;Q9BZZ5-1	0.925981	758000000	0.912391	0.912391		>sp|Q9BZZ5-2|API5_HUMAN Isoform 2 of Apoptosis inhibitor 5 OS=Homo sapiens GN=API5;>sp|Q9BZZ5-3|API5_HUMAN Isoform 3 of Apoptosis inhibitor 5 OS=Homo sapiens GN=API5;>sp|Q9BZZ5-5|API5_HUMAN Isoform 5 of Apoptosis inhibitor 5 OS=Homo sapiens GN=API5;>sp|Q9B		No expected chromatin function
Q8IY18	0.925874	4400000000	0.912202	0.98099	Structural maintenance of chromosomes protein 5	>sp|Q8IY18|SMC5_HUMAN Structural maintenance of chromosomes protein 5 OS=Homo sapiens GN=SMC5 PE=1 SV=2	Chromatin	Chromatin structure & organization
Q9BUQ8	0.925873	47900000000	0.912199	0.912199	Probable ATP-dependent RNA helicase DDX23	>sp|Q9BUQ8|DDX23_HUMAN Probable ATP-dependent RNA helicase DDX23 OS=Homo sapiens GN=DDX23 PE=1 SV=3		Splicing
Q8IWS0;Q8IWS0-2	0.925674	5610000000	0.911848	0.911848	PHD finger protein 6	>sp|Q8IWS0|PHF6_HUMAN PHD finger protein 6 OS=Homo sapiens GN=PHF6 PE=1 SV=1;>sp|Q8IWS0-2|PHF6_HUMAN Isoform 2 of PHD finger protein 6 OS=Homo sapiens GN=PHF6		Uncharacterized
O75928;O75928-2;O75928-3	0.925617	368000000	0.911748	0.911748	E3 SUMO-protein ligase PIAS2	>sp|O75928|PIAS2_HUMAN E3 SUMO-protein ligase PIAS2 OS=Homo sapiens GN=PIAS2 PE=1 SV=3;>sp|O75928-2|PIAS2_HUMAN Isoform PIAS2-alpha of E3 SUMO-protein ligase PIAS2 OS=Homo sapiens GN=PIAS2;>sp|O75928-3|PIAS2_HUMAN Isoform 3 of E3 SUMO-protein ligase PIAS2		Transcription factor
Q8WVB6;Q8WVB6-2;Q8WVB6-3	0.9255	2440000000	0.911542	0.945447	Chromosome transmission fidelity protein 18 homolog	>sp|Q8WVB6|CTF18_HUMAN Chromosome transmission fidelity protein 18 homolog OS=Homo sapiens GN=CHTF18 PE=1 SV=1;>sp|Q8WVB6-2|CTF18_HUMAN Isoform 2 of Chromosome transmission fidelity protein 18 homolog OS=Homo sapiens GN=CHTF18;>sp|Q8WVB6-3|CTF18_HUMAN Isof	Chromatin	Chromatin structure & organization
Q14202;Q14202-2	0.925486	8270000000	0.911517	0.911517	Zinc finger MYM-type protein 3	>sp|Q14202|ZMYM3_HUMAN Zinc finger MYM-type protein 3 OS=Homo sapiens GN=ZMYM3 PE=1 SV=2;>sp|Q14202-2|ZMYM3_HUMAN Isoform 2 of Zinc finger MYM-type protein 3 OS=Homo sapiens GN=ZMYM3		Histone-modifying activity
P29083	0.925412	1510000000	0.911387	0.961598	General transcription factor IIE subunit 1	>sp|P29083|T2EA_HUMAN General transcription factor IIE subunit 1 OS=Homo sapiens GN=GTF2E1 PE=1 SV=2	Chromatin	Transcription factor
Q92576;Q92576-2	0.925275	8170000000	0.911147	0.911147	PHD finger protein 3	>sp|Q92576|PHF3_HUMAN PHD finger protein 3 OS=Homo sapiens GN=PHF3 PE=1 SV=3;>sp|Q92576-2|PHF3_HUMAN Isoform 2 of PHD finger protein 3 OS=Homo sapiens GN=PHF3		Uncharacterized
O14646;O14646-2	0.925176	14600000000	0.910972	0.957577	Chromodomain-helicase-DNA-binding protein 1	>sp|O14646|CHD1_HUMAN Chromodomain-helicase-DNA-binding protein 1 OS=Homo sapiens GN=CHD1 PE=1 SV=2;>sp|O14646-2|CHD1_HUMAN Isoform 2 of Chromodomain-helicase-DNA-binding protein 1 OS=Homo sapiens GN=CHD1	Chromatin	Histone-modifying activity
Q9BQ52;Q9BQ52-4;Q9BQ52-3	0.925152	8280000000	0.910931	0.910931	Zinc phosphodiesterase ELAC protein 2	>sp|Q9BQ52|RNZ2_HUMAN Zinc phosphodiesterase ELAC protein 2 OS=Homo sapiens GN=ELAC2 PE=1 SV=2;>sp|Q9BQ52-4|RNZ2_HUMAN Isoform 4 of Zinc phosphodiesterase ELAC protein 2 OS=Homo sapiens GN=ELAC2;>sp|Q9BQ52-3|RNZ2_HUMAN Isoform 3 of Zinc phosphodiesterase E		Uncharacterized
Q99496	0.92515	874000000	0.910928	0.947687	E3 ubiquitin-protein ligase RING2	>sp|Q99496|RING2_HUMAN E3 ubiquitin-protein ligase RING2 OS=Homo sapiens GN=RNF2 PE=1 SV=1	Chromatin	Histone-modifying activity
O60231	0.925131	17200000000	0.910894	0.910894	Putative pre-mRNA-splicing factor ATP-dependent RNA helicase DHX16	>sp|O60231|DHX16_HUMAN Putative pre-mRNA-splicing factor ATP-dependent RNA helicase DHX16 OS=Homo sapiens GN=DHX16 PE=1 SV=2		Splicing
P42166	0.924414	24200000000	0.909643	0.909643	Lamina-associated polypeptide 2, isoform alpha;Thymopoietin;Thymopentin	>sp|P42166|LAP2A_HUMAN Lamina-associated polypeptide 2, isoform alpha OS=Homo sapiens GN=TMPO PE=1 SV=2		Chromatin structure & organization
P27695	0.924007	67600000000	0.908938	0.908938	DNA-(apurinic or apyrimidinic site) lyase;DNA-(apurinic or apyrimidinic site) lyase, mitochondrial	>sp|P27695|APEX1_HUMAN DNA-(apurinic or apyrimidinic site) lyase OS=Homo sapiens GN=APEX1 PE=1 SV=2		DNA repair
Q9UIF9;Q9UIF9-3;Q9UIF9-2	0.923957	3430000000	0.908851	0.951201	Bromodomain adjacent to zinc finger domain protein 2A	>sp|Q9UIF9|BAZ2A_HUMAN Bromodomain adjacent to zinc finger domain protein 2A OS=Homo sapiens GN=BAZ2A PE=1 SV=4;>sp|Q9UIF9-3|BAZ2A_HUMAN Isoform 3 of Bromodomain adjacent to zinc finger domain protein 2A OS=Homo sapiens GN=BAZ2A;>sp|Q9UIF9-2|BAZ2A_HUMAN Is	Chromatin	Chromatin remodelling & assembly
P62487	0.92389	1690000000	0.908736	0.969927	DNA-directed RNA polymerase II subunit RPB7	>sp|P62487|RPB7_HUMAN DNA-directed RNA polymerase II subunit RPB7 OS=Homo sapiens GN=POLR2G PE=1 SV=1	Chromatin	Transcription factor
P78332	0.923672	2040000000	0.908359	0.908359	RNA-binding protein 6	>sp|P78332|RBM6_HUMAN RNA-binding protein 6 OS=Homo sapiens GN=RBM6 PE=1 SV=5		Uncharacterized
O75533	0.923553	144000000000	0.908155	0.908155	Splicing factor 3B subunit 1	>sp|O75533|SF3B1_HUMAN Splicing factor 3B subunit 1 OS=Homo sapiens GN=SF3B1 PE=1 SV=3		Splicing
Q8WUB8;Q8WUB8-2;Q8WUB8-3	0.923393	2810000000	0.90788	0.956908	PHD finger protein 10	>sp|Q8WUB8|PHF10_HUMAN PHD finger protein 10 OS=Homo sapiens GN=PHF10 PE=1 SV=3;>sp|Q8WUB8-2|PHF10_HUMAN Isoform 2 of PHD finger protein 10 OS=Homo sapiens GN=PHF10;>sp|Q8WUB8-3|PHF10_HUMAN Isoform 3 of PHD finger protein 10 OS=Homo sapiens GN=PHF10	Chromatin	Chromatin remodelling & assembly
Q92830;Q92830-2	0.923254	632000000	0.907641	0.950238	Histone acetyltransferase KAT2A	>sp|Q92830|KAT2A_HUMAN Histone acetyltransferase KAT2A OS=Homo sapiens GN=KAT2A PE=1 SV=3;>sp|Q92830-2|KAT2A_HUMAN Isoform 2 of Histone acetyltransferase KAT2A OS=Homo sapiens GN=KAT2A	Chromatin	Histone-modifying activity
Q96T58	0.923235	6140000000	0.90761	0.90761	Msx2-interacting protein	>sp|Q96T58|MINT_HUMAN Msx2-interacting protein OS=Homo sapiens GN=SPEN PE=1 SV=1		Transcription factor
Q14562	0.923073	10200000000	0.907331	0.907331	ATP-dependent RNA helicase DHX8	>sp|Q14562|DHX8_HUMAN ATP-dependent RNA helicase DHX8 OS=Homo sapiens GN=DHX8 PE=1 SV=1		Splicing
Q12972	0.922989	5260000000	0.907189	0.907189	Nuclear inhibitor of protein phosphatase 1;Activator of RNA decay	>sp|Q12972|PP1R8_HUMAN Nuclear inhibitor of protein phosphatase 1 OS=Homo sapiens GN=PPP1R8 PE=1 SV=2		Splicing
O75448;O75448-2	0.922925	1590000000	0.90708	0.964953	Mediator of RNA polymerase II transcription subunit 24	>sp|O75448|MED24_HUMAN Mediator of RNA polymerase II transcription subunit 24 OS=Homo sapiens GN=MED24 PE=1 SV=1;>sp|O75448-2|MED24_HUMAN Isoform 2 of Mediator of RNA polymerase II transcription subunit 24 OS=Homo sapiens GN=MED24	Chromatin	Transcription factor
Q9UQR0	0.92288	2860000000	0.907004	0.907004	Sex comb on midleg-like protein 2	>sp|Q9UQR0|SCML2_HUMAN Sex comb on midleg-like protein 2 OS=Homo sapiens GN=SCML2 PE=1 SV=1		Transcription factor
O14497;O14497-2;O14497-3	0.922707	8210000000	0.906708	0.96163	AT-rich interactive domain-containing protein 1A	>sp|O14497|ARI1A_HUMAN AT-rich interactive domain-containing protein 1A OS=Homo sapiens GN=ARID1A PE=1 SV=3;>sp|O14497-2|ARI1A_HUMAN Isoform 2 of AT-rich interactive domain-containing protein 1A OS=Homo sapiens GN=ARID1A;>sp|O14497-3|ARI1A_HUMAN Isoform 3	Chromatin	Chromatin remodelling & assembly
Q13243;Q13243-3;Q13243-2	0.922682	10200000000	0.906666	0.906666	Serine/arginine-rich splicing factor 5	>sp|Q13243|SRSF5_HUMAN Serine/arginine-rich splicing factor 5 OS=Homo sapiens GN=SRSF5 PE=1 SV=1;>sp|Q13243-3|SRSF5_HUMAN Isoform SRP40-4 of Serine/arginine-rich splicing factor 5 OS=Homo sapiens GN=SRSF5;>sp|Q13243-2|SRSF5_HUMAN Isoform SRP40-2 of Serine/		Splicing
Q5VT52;Q5VT52-3;Q5VT52-2	0.922609	8170000000	0.906541	0.906541	Regulation of nuclear pre-mRNA domain-containing protein 2	>sp|Q5VT52|RPRD2_HUMAN Regulation of nuclear pre-mRNA domain-containing protein 2 OS=Homo sapiens GN=RPRD2 PE=1 SV=1;>sp|Q5VT52-3|RPRD2_HUMAN Isoform 3 of Regulation of nuclear pre-mRNA domain-containing protein 2 OS=Homo sapiens GN=RPRD2;>sp|Q5VT52-2|RPRD		pre-mRNA processing
Q13129	0.922565	829000000	0.906467	0.906467	Zinc finger protein Rlf	>sp|Q13129|RLF_HUMAN Zinc finger protein Rlf OS=Homo sapiens GN=RLF PE=1 SV=2		Transcription factor
Q92620	0.922523	15000000000	0.906395	0.906395	Pre-mRNA-splicing factor ATP-dependent RNA helicase PRP16	>sp|Q92620|PRP16_HUMAN Pre-mRNA-splicing factor ATP-dependent RNA helicase PRP16 OS=Homo sapiens GN=DHX38 PE=1 SV=2		Splicing
Q8IXH7;Q8IXH7-4	0.922113	5160000000	0.905701	0.982863	Negative elongation factor C/D	>sp|Q8IXH7|NELFD_HUMAN Negative elongation factor C/D OS=Homo sapiens GN=TH1L PE=1 SV=2;>sp|Q8IXH7-4|NELFD_HUMAN Isoform NELF-D of Negative elongation factor C/D OS=Homo sapiens GN=TH1L	Chromatin	Transcription factor
P85037;P85037-2	0.922106	3170000000	0.905689	0.943086	Forkhead box protein K1	>sp|P85037|FOXK1_HUMAN Forkhead box protein K1 OS=Homo sapiens GN=FOXK1 PE=1 SV=1;>sp|P85037-2|FOXK1_HUMAN Isoform 2 of Forkhead box protein K1 OS=Homo sapiens GN=FOXK1	Chromatin	Transcription factor
P61964	0.921879	6070000000	0.905306	0.961617	WD repeat-containing protein 5	>sp|P61964|WDR5_HUMAN WD repeat-containing protein 5 OS=Homo sapiens GN=WDR5 PE=1 SV=1	Chromatin	Histone-modifying activity
P78527;P78527-2	0.921858	692000000000	0.90527	0.978229	DNA-dependent protein kinase catalytic subunit	>sp|P78527|PRKDC_HUMAN DNA-dependent protein kinase catalytic subunit OS=Homo sapiens GN=PRKDC PE=1 SV=3;>sp|P78527-2|PRKDC_HUMAN Isoform 2 of DNA-dependent protein kinase catalytic subunit OS=Homo sapiens GN=PRKDC	Chromatin	DNA repair
Q15910;Q15910-3;Q15910-2;Q15910-4;Q15910-5	0.921778	1730000000	0.905135	0.945217	Histone-lysine N-methyltransferase EZH2	>sp|Q15910|EZH2_HUMAN Histone-lysine N-methyltransferase EZH2 OS=Homo sapiens GN=EZH2 PE=1 SV=2;>sp|Q15910-3|EZH2_HUMAN Isoform 3 of Histone-lysine N-methyltransferase EZH2 OS=Homo sapiens GN=EZH2;>sp|Q15910-2|EZH2_HUMAN Isoform 2 of Histone-lysine N-methy	Chromatin	Histone-modifying activity
Q9H0E9-2;Q9H0E9-4;Q9H0E9;Q9H0E9-3	0.921607	1010000000	0.904848	0.941716	Bromodomain-containing protein 8	>sp|Q9H0E9-2|BRD8_HUMAN Isoform 2 of Bromodomain-containing protein 8 OS=Homo sapiens GN=BRD8;>sp|Q9H0E9-4|BRD8_HUMAN Isoform 4 of Bromodomain-containing protein 8 OS=Homo sapiens GN=BRD8;>sp|Q9H0E9|BRD8_HUMAN Bromodomain-containing protein 8 OS=Homo sapie	Chromatin	Transcription factor
Q99590;Q99590-2	0.921558	9760000000	0.904766	0.904766	Protein SCAF11	>sp|Q99590|SCAFB_HUMAN Protein SCAF11 OS=Homo sapiens GN=SCAF11 PE=1 SV=2;>sp|Q99590-2|SCAFB_HUMAN Isoform 2 of Protein SCAF11 OS=Homo sapiens GN=SCAF11		Splicing
Q9UGN5;Q9UGN5-2	0.921508	3060000000	0.904681	0.937734	Poly [ADP-ribose] polymerase 2	>sp|Q9UGN5|PARP2_HUMAN Poly [ADP-ribose] polymerase 2 OS=Homo sapiens GN=PARP2 PE=1 SV=2;>sp|Q9UGN5-2|PARP2_HUMAN Isoform 2 of Poly [ADP-ribose] polymerase 2 OS=Homo sapiens GN=PARP2	Chromatin	DNA repair
Q12873;Q12873-2	0.921341	8270000000	0.904403	0.904403	Chromodomain-helicase-DNA-binding protein 3	>sp|Q12873|CHD3_HUMAN Chromodomain-helicase-DNA-binding protein 3 OS=Homo sapiens GN=CHD3 PE=1 SV=3;>sp|Q12873-2|CHD3_HUMAN Isoform 2 of Chromodomain-helicase-DNA-binding protein 3 OS=Homo sapiens GN=CHD3		Chromatin remodelling & assembly
Q14207	0.921067	465000000	0.903944	0.903944	Protein NPAT	>sp|Q14207|NPAT_HUMAN Protein NPAT OS=Homo sapiens GN=NPAT PE=1 SV=3		Transcription factor
O43929	0.921064	2100000000	0.903939	0.959989	Origin recognition complex subunit 4	>sp|O43929|ORC4_HUMAN Origin recognition complex subunit 4 OS=Homo sapiens GN=ORC4 PE=1 SV=2	Chromatin	DNA replication
Q8IX18;Q8IX18-3;Q8IX18-2	0.921062	1920000000	0.903935	0.903935	Probable ATP-dependent RNA helicase DHX40	>sp|Q8IX18|DHX40_HUMAN Probable ATP-dependent RNA helicase DHX40 OS=Homo sapiens GN=DHX40 PE=1 SV=2;>sp|Q8IX18-3|DHX40_HUMAN Isoform 3 of Probable ATP-dependent RNA helicase DHX40 OS=Homo sapiens GN=DHX40;>sp|Q8IX18-2|DHX40_HUMAN Isoform 2 of Probable ATP-		Uncharacterized
Q9H4L7-2;Q9H4L7;Q9H4L7-3	0.920966	3490000000	0.903774	0.903774	SWI/SNF-related matrix-associated actin-dependent regulator of chromatin subfamily A containing DEAD/H box 1	>sp|Q9H4L7-2|SMRCD_HUMAN Isoform 2 of SWI/SNF-related matrix-associated actin-dependent regulator of chromatin subfamily A containing DEAD/H box 1 OS=Homo sapiens GN=SMARCAD1;>sp|Q9H4L7|SMRCD_HUMAN SWI/SNF-related matrix-associated actin-dependent regulato		Chromatin remodelling & assembly
Q8N2M8;Q8N2M8-3	0.920962	1030000000	0.903768	0.903768	CLK4-associating serine/arginine rich protein	>sp|Q8N2M8|CLASR_HUMAN CLK4-associating serine/arginine rich protein OS=Homo sapiens GN=CLASRP PE=1 SV=4;>sp|Q8N2M8-3|CLASR_HUMAN Isoform 2 of CLK4-associating serine/arginine rich protein OS=Homo sapiens GN=CLASRP		Splicing
P18074;P18074-2	0.920957	3900000000	0.90376	0.965617	TFIIH basal transcription factor complex helicase XPD subunit	>sp|P18074|ERCC2_HUMAN TFIIH basal transcription factor complex helicase XPD subunit OS=Homo sapiens GN=ERCC2 PE=1 SV=1;>sp|P18074-2|ERCC2_HUMAN Isoform 2 of TFIIH basal transcription factor complex helicase XPD subunit OS=Homo sapiens GN=ERCC2	Chromatin	Transcription factor
Q8NHQ9	0.920911	1450000000	0.903683	0.903683	ATP-dependent RNA helicase DDX55	>sp|Q8NHQ9|DDX55_HUMAN ATP-dependent RNA helicase DDX55 OS=Homo sapiens GN=DDX55 PE=1 SV=3		Uncharacterized
P25490	0.920176	2000000000	0.902463	0.902463	Transcriptional repressor protein YY1	>sp|P25490|TYY1_HUMAN Transcriptional repressor protein YY1 OS=Homo sapiens GN=YY1 PE=1 SV=2		Transcription factor
Q8N201	0.920089	7480000000	0.902321	0.902321	Integrator complex subunit 1	>sp|Q8N201|INT1_HUMAN Integrator complex subunit 1 OS=Homo sapiens GN=INTS1 PE=1 SV=2		Transcription factor
Q9GZR1;Q9GZR1-2	0.920046	293000000	0.902249	0.902249	Sentrin-specific protease 6	>sp|Q9GZR1|SENP6_HUMAN Sentrin-specific protease 6 OS=Homo sapiens GN=SENP6 PE=1 SV=2;>sp|Q9GZR1-2|SENP6_HUMAN Isoform 2 of Sentrin-specific protease 6 OS=Homo sapiens GN=SENP6		Chromatin structure & organization
Q53GS9	0.920017	18900000000	0.902201	0.902201	U4/U6.U5 tri-snRNP-associated protein 2	>sp|Q53GS9|SNUT2_HUMAN U4/U6.U5 tri-snRNP-associated protein 2 OS=Homo sapiens GN=USP39 PE=1 SV=2		Splicing
Q9H582;Q9H582-2	0.919669	2410000000	0.901628	0.901628	Zinc finger protein 644	>sp|Q9H582|ZN644_HUMAN Zinc finger protein 644 OS=Homo sapiens GN=ZNF644 PE=1 SV=2;>sp|Q9H582-2|ZN644_HUMAN Isoform 2 of Zinc finger protein 644 OS=Homo sapiens GN=ZNF644		Uncharacterized
Q6P2Q9	0.919564	306000000000	0.901457	0.901457	Pre-mRNA-processing-splicing factor 8	>sp|Q6P2Q9|PRP8_HUMAN Pre-mRNA-processing-splicing factor 8 OS=Homo sapiens GN=PRPF8 PE=1 SV=2		Splicing
Q99986	0.919436	6320000000	0.901246	0.901246	Serine/threonine-protein kinase VRK1	>sp|Q99986|VRK1_HUMAN Serine/threonine-protein kinase VRK1 OS=Homo sapiens GN=VRK1 PE=1 SV=1		Histone-modifying activity
Q9NZ63	0.919119	1930000000	0.900727	0.900727	Uncharacterized protein C9orf78	>sp|Q9NZ63|CI078_HUMAN Uncharacterized protein C9orf78 OS=Homo sapiens GN=C9orf78 PE=1 SV=1		Uncharacterized
Q9H7N4	0.918978	3050000000	0.900498	0.900498	Splicing factor, arginine/serine-rich 19	>sp|Q9H7N4|SFR19_HUMAN Splicing factor, arginine/serine-rich 19 OS=Homo sapiens GN=SCAF1 PE=1 SV=3		Splicing
P51946	0.918772	1140000000	0.900162	0.948441	Cyclin-H	>sp|P51946|CCNH_HUMAN Cyclin-H OS=Homo sapiens GN=CCNH PE=1 SV=1	Chromatin	Transcription factor
Q9P1Y6;Q9P1Y6-3;Q9P1Y6-2	0.918738	984000000	0.900108	0.900108	PHD and RING finger domain-containing protein 1	>sp|Q9P1Y6|PHRF1_HUMAN PHD and RING finger domain-containing protein 1 OS=Homo sapiens GN=PHRF1 PE=1 SV=3;>sp|Q9P1Y6-3|PHRF1_HUMAN Isoform 3 of PHD and RING finger domain-containing protein 1 OS=Homo sapiens GN=PHRF1;>sp|Q9P1Y6-2|PHRF1_HUMAN Isoform 2 of P		Uncharacterized
Q9Y4B4	0.918714	813000000	0.900068	0.927354	Helicase ARIP4	>sp|Q9Y4B4|ARIP4_HUMAN Helicase ARIP4 OS=Homo sapiens GN=RAD54L2 PE=1 SV=4	Chromatin	Transcription factor
Q9UBU8-2;Q9UBU8	0.918589	3300000000	0.899864	0.942625	Mortality factor 4-like protein 1	>sp|Q9UBU8-2|MO4L1_HUMAN Isoform 2 of Mortality factor 4-like protein 1 OS=Homo sapiens GN=MORF4L1;>sp|Q9UBU8|MO4L1_HUMAN Mortality factor 4-like protein 1 OS=Homo sapiens GN=MORF4L1 PE=1 SV=2	Chromatin	Histone-modifying activity
P40938	0.918389	10400000000	0.89954	0.966505	Replication factor C subunit 3	>sp|P40938|RFC3_HUMAN Replication factor C subunit 3 OS=Homo sapiens GN=RFC3 PE=1 SV=2	Chromatin	DNA replication
Q92889	0.91819	638000000	0.899219	0.899219	DNA repair endonuclease XPF	>sp|Q92889|XPF_HUMAN DNA repair endonuclease XPF OS=Homo sapiens GN=ERCC4 PE=1 SV=3		DNA repair
Q9NW82	0.91818	3330000000	0.899202	0.899202	WD repeat-containing protein 70	>sp|Q9NW82|WDR70_HUMAN WD repeat-containing protein 70 OS=Homo sapiens GN=WDR70 PE=1 SV=1		Uncharacterized
Q6DD87	0.918171	5580000000	0.899188	0.899188	Zinc finger protein 787	>sp|Q6DD87|ZN787_HUMAN Zinc finger protein 787 OS=Homo sapiens GN=ZNF787 PE=1 SV=2		Uncharacterized
Q9HCD5	0.917971	13300000000	0.898865	0.960257	Nuclear receptor coactivator 5	>sp|Q9HCD5|NCOA5_HUMAN Nuclear receptor coactivator 5 OS=Homo sapiens GN=NCOA5 PE=1 SV=2	Chromatin	Transcription factor
Q9GZS1-2;Q9GZS1	0.917929	3520000000	0.898798	0.959992	DNA-directed RNA polymerase I subunit RPA49	>sp|Q9GZS1-2|RPA49_HUMAN Isoform 2 of DNA-directed RNA polymerase I subunit RPA49 OS=Homo sapiens GN=POLR1E;>sp|Q9GZS1|RPA49_HUMAN DNA-directed RNA polymerase I subunit RPA49 OS=Homo sapiens GN=POLR1E PE=1 SV=2	Chromatin	Transcription factor
Q14566	0.917817	51500000000	0.898618	0.968528	DNA replication licensing factor MCM6	>sp|Q14566|MCM6_HUMAN DNA replication licensing factor MCM6 OS=Homo sapiens GN=MCM6 PE=1 SV=1	Chromatin	DNA replication
Q9ULJ3;Q9ULJ3-2	0.917587	739000000	0.898248	0.923996	Zinc finger protein 295	>sp|Q9ULJ3|ZN295_HUMAN Zinc finger protein 295 OS=Homo sapiens GN=ZNF295 PE=1 SV=2;>sp|Q9ULJ3-2|ZN295_HUMAN Isoform 2 of Zinc finger protein 295 OS=Homo sapiens GN=ZNF295	Chromatin	Transcription factor
P19447	0.917511	3090000000	0.898126	0.961397	TFIIH basal transcription factor complex helicase XPB subunit	>sp|P19447|ERCC3_HUMAN TFIIH basal transcription factor complex helicase XPB subunit OS=Homo sapiens GN=ERCC3 PE=1 SV=1	Chromatin	Transcription factor
O95218;O95218-2	0.917109	3100000000	0.897483	0.897483	Zinc finger Ran-binding domain-containing protein 2	>sp|O95218|ZRAB2_HUMAN Zinc finger Ran-binding domain-containing protein 2 OS=Homo sapiens GN=ZRANB2 PE=1 SV=2;>sp|O95218-2|ZRAB2_HUMAN Isoform 2 of Zinc finger Ran-binding domain-containing protein 2 OS=Homo sapiens GN=ZRANB2		Splicing
P46063	0.916673	55300000000	0.896788	0.976289	ATP-dependent DNA helicase Q1	>sp|P46063|RECQ1_HUMAN ATP-dependent DNA helicase Q1 OS=Homo sapiens GN=RECQL PE=1 SV=3	Chromatin	DNA repair
O60341;O60341-2	0.916489	16500000000	0.896497	0.96624	Lysine-specific histone demethylase 1A	>sp|O60341|KDM1A_HUMAN Lysine-specific histone demethylase 1A OS=Homo sapiens GN=KDM1A PE=1 SV=2;>sp|O60341-2|KDM1A_HUMAN Isoform 2 of Lysine-specific histone demethylase 1A OS=Homo sapiens GN=KDM1A	Chromatin	Histone-modifying activity
Q6W2J9;Q6W2J9-2;Q6W2J9-4	0.916456	522000000	0.896444	0.920696	BCL-6 corepressor	>sp|Q6W2J9|BCOR_HUMAN BCL-6 corepressor OS=Homo sapiens GN=BCOR PE=1 SV=1;>sp|Q6W2J9-2|BCOR_HUMAN Isoform 2 of BCL-6 corepressor OS=Homo sapiens GN=BCOR;>sp|Q6W2J9-4|BCOR_HUMAN Isoform 4 of BCL-6 corepressor OS=Homo sapiens GN=BCOR	Chromatin	Transcription factor
Q15554	0.916395	1630000000	0.896347	0.945421	Telomeric repeat-binding factor 2	>sp|Q15554|TERF2_HUMAN Telomeric repeat-binding factor 2 OS=Homo sapiens GN=TERF2 PE=1 SV=2	Chromatin	Chromatin structure & organization
Q14241	0.916258	2340000000	0.89613	0.93182	Transcription elongation factor B polypeptide 3	>sp|Q14241|ELOA1_HUMAN Transcription elongation factor B polypeptide 3 OS=Homo sapiens GN=TCEB3 PE=1 SV=2	Chromatin	Transcription factor
Q96T88	0.916226	12600000000	0.89608	0.89608	E3 ubiquitin-protein ligase UHRF1	>sp|Q96T88|UHRF1_HUMAN E3 ubiquitin-protein ligase UHRF1 OS=Homo sapiens GN=UHRF1 PE=1 SV=1		Transcription factor
Q9UHB7;Q9UHB7-2	0.915677	1440000000	0.895214	0.895214	AF4/FMR2 family member 4	>sp|Q9UHB7|AFF4_HUMAN AF4/FMR2 family member 4 OS=Homo sapiens GN=AFF4 PE=1 SV=1;>sp|Q9UHB7-2|AFF4_HUMAN Isoform 2 of AF4/FMR2 family member 4 OS=Homo sapiens GN=AFF4		Transcription factor
Q8NFW8;Q8NFW8-2	0.915545	6790000000	0.895007	0.895007	N-acylneuraminate cytidylyltransferase	>sp|Q8NFW8|NEUA_HUMAN N-acylneuraminate cytidylyltransferase OS=Homo sapiens GN=CMAS PE=1 SV=2;>sp|Q8NFW8-2|NEUA_HUMAN Isoform 2 of N-acylneuraminate cytidylyltransferase OS=Homo sapiens GN=CMAS		No expected chromatin function
Q9H7Z3	0.91544	1200000000	0.894842	0.894842	UPF0614 protein C14orf102	>sp|Q9H7Z3|CN102_HUMAN UPF0614 protein C14orf102 OS=Homo sapiens GN=C14orf102 PE=1 SV=3		Uncharacterized
O94913	0.915404	4110000000	0.894786	0.894786	Pre-mRNA cleavage complex 2 protein Pcf11	>sp|O94913|PCF11_HUMAN Pre-mRNA cleavage complex 2 protein Pcf11 OS=Homo sapiens GN=PCF11 PE=1 SV=3		pre-mRNA processing
Q92541	0.915342	7820000000	0.894689	0.959793	RNA polymerase-associated protein RTF1 homolog	>sp|Q92541|RTF1_HUMAN RNA polymerase-associated protein RTF1 homolog OS=Homo sapiens GN=RTF1 PE=1 SV=4	Chromatin	Transcription factor
P17010;P17010-2;P08048;P08048-3;P08048-2	0.915319	681000000	0.894652	0.894652	Zinc finger X-chromosomal protein;Zinc finger Y-chromosomal protein	>sp|P17010|ZFX_HUMAN Zinc finger X-chromosomal protein OS=Homo sapiens GN=ZFX PE=1 SV=2;>sp|P17010-2|ZFX_HUMAN Isoform 2 of Zinc finger X-chromosomal protein OS=Homo sapiens GN=ZFX;>sp|P08048|ZFY_HUMAN Zinc finger Y-chromosomal protein OS=Homo sapiens GN=Z		Uncharacterized
Q9HCK8;Q9HCK8-2	0.915039	3380000000	0.894215	0.945946	Chromodomain-helicase-DNA-binding protein 8	>sp|Q9HCK8|CHD8_HUMAN Chromodomain-helicase-DNA-binding protein 8 OS=Homo sapiens GN=CHD8 PE=1 SV=5;>sp|Q9HCK8-2|CHD8_HUMAN Isoform 2 of Chromodomain-helicase-DNA-binding protein 8 OS=Homo sapiens GN=CHD8	Chromatin	Chromatin remodelling & assembly
Q9NS91	0.914785	1060000000	0.893818	0.926929	E3 ubiquitin-protein ligase RAD18	>sp|Q9NS91|RAD18_HUMAN E3 ubiquitin-protein ligase RAD18 OS=Homo sapiens GN=RAD18 PE=1 SV=2	Chromatin	DNA repair
Q8WWQ0	0.914776	16600000000	0.893805	0.893805	PH-interacting protein	>sp|Q8WWQ0|PHIP_HUMAN PH-interacting protein OS=Homo sapiens GN=PHIP PE=1 SV=2		Uncharacterized
Q96GM5;Q96GM5-2	0.914685	3160000000	0.893664	0.94354	SWI/SNF-related matrix-associated actin-dependent regulator of chromatin subfamily D member 1	>sp|Q96GM5|SMRD1_HUMAN SWI/SNF-related matrix-associated actin-dependent regulator of chromatin subfamily D member 1 OS=Homo sapiens GN=SMARCD1 PE=1 SV=2;>sp|Q96GM5-2|SMRD1_HUMAN Isoform 2 of SWI/SNF-related matrix-associated actin-dependent regulator of c	Chromatin	Chromatin remodelling & assembly
P55201;P55201-3;P55201-2;P55201-4	0.914522	771000000	0.89341	0.89341	Peregrin	>sp|P55201|BRPF1_HUMAN Peregrin OS=Homo sapiens GN=BRPF1 PE=1 SV=2;>sp|P55201-3|BRPF1_HUMAN Isoform 3 of Peregrin OS=Homo sapiens GN=BRPF1;>sp|P55201-2|BRPF1_HUMAN Isoform 2 of Peregrin OS=Homo sapiens GN=BRPF1;>sp|P55201-4|BRPF1_HUMAN Isoform 4 of Peregri		Histone-modifying activity
Q9BRD0;Q9BRD0-2	0.914491	449000000	0.893362	0.893362	BUD13 homolog	>sp|Q9BRD0|BUD13_HUMAN BUD13 homolog OS=Homo sapiens GN=BUD13 PE=1 SV=1;>sp|Q9BRD0-2|BUD13_HUMAN Isoform 2 of BUD13 homolog OS=Homo sapiens GN=BUD13		Uncharacterized
Q96MU7;Q96MU7-2	0.91448	21600000000	0.893345	0.893345	YTH domain-containing protein 1	>sp|Q96MU7|YTDC1_HUMAN YTH domain-containing protein 1 OS=Homo sapiens GN=YTHDC1 PE=1 SV=3;>sp|Q96MU7-2|YTDC1_HUMAN Isoform 2 of YTH domain-containing protein 1 OS=Homo sapiens GN=YTHDC1		Uncharacterized
Q06330;Q06330-7;Q06330-6;Q06330-4;Q06330-5;Q06330-2;Q06330-3	0.914462	2390000000	0.893316	0.956057	Recombining binding protein suppressor of hairless	>sp|Q06330|SUH_HUMAN Recombining binding protein suppressor of hairless OS=Homo sapiens GN=RBPJ PE=1 SV=3;>sp|Q06330-7|SUH_HUMAN Isoform 7 of Recombining binding protein suppressor of hairless OS=Homo sapiens GN=RBPJ;>sp|Q06330-6|SUH_HUMAN Isoform 6 of Rec	Chromatin	Transcription factor
Q96GM8	0.914436	1780000000	0.893276	0.893276	Target of EGR1 protein 1	>sp|Q96GM8|TOE1_HUMAN Target of EGR1 protein 1 OS=Homo sapiens GN=TOE1 PE=1 SV=1		Uncharacterized
O94776	0.91421	36100000000	0.892926	0.96908	Metastasis-associated protein MTA2	>sp|O94776|MTA2_HUMAN Metastasis-associated protein MTA2 OS=Homo sapiens GN=MTA2 PE=1 SV=1	Chromatin	Histone-modifying activity
Q8NHM5;Q8NHM5-2;Q8NHM5-3;Q8NHM5-4	0.914177	249000000	0.892875	0.931959	Lysine-specific demethylase 2B	>sp|Q8NHM5|KDM2B_HUMAN Lysine-specific demethylase 2B OS=Homo sapiens GN=KDM2B PE=1 SV=1;>sp|Q8NHM5-2|KDM2B_HUMAN Isoform 2 of Lysine-specific demethylase 2B OS=Homo sapiens GN=KDM2B;>sp|Q8NHM5-3|KDM2B_HUMAN Isoform 3 of Lysine-specific demethylase 2B OS=H	Chromatin	Histone-modifying activity
Q13111;Q13111-3;Q13111-2	0.914175	2150000000	0.892872	0.954353	Chromatin assembly factor 1 subunit A	>sp|Q13111|CAF1A_HUMAN Chromatin assembly factor 1 subunit A OS=Homo sapiens GN=CHAF1A PE=1 SV=2;>sp|Q13111-3|CAF1A_HUMAN Isoform 3 of Chromatin assembly factor 1 subunit A OS=Homo sapiens GN=CHAF1A;>sp|Q13111-2|CAF1A_HUMAN Isoform 2 of Chromatin assembly	Chromatin	Chromatin remodelling & assembly
Q9Y388	0.914092	302000000	0.892743	0.892743	RNA-binding motif protein, X-linked 2	>sp|Q9Y388|RBMX2_HUMAN RNA-binding motif protein, X-linked 2 OS=Homo sapiens GN=RBMX2 PE=1 SV=2		Uncharacterized
O60508	0.913875	4270000000	0.892409	0.892409	Pre-mRNA-processing factor 17	>sp|O60508|PRP17_HUMAN Pre-mRNA-processing factor 17 OS=Homo sapiens GN=CDC40 PE=1 SV=1		pre-mRNA processing
Q9BSV6	0.913588	574000000	0.891966	0.891966	tRNA-splicing endonuclease subunit Sen34	>sp|Q9BSV6|SEN34_HUMAN tRNA-splicing endonuclease subunit Sen34 OS=Homo sapiens GN=TSEN34 PE=1 SV=1		Splicing
Q3L8U1;Q3L8U1-3;Q3L8U1-2	0.913515	695000000	0.891854	0.891854	Chromodomain-helicase-DNA-binding protein 9	>sp|Q3L8U1|CHD9_HUMAN Chromodomain-helicase-DNA-binding protein 9 OS=Homo sapiens GN=CHD9 PE=1 SV=2;>sp|Q3L8U1-3|CHD9_HUMAN Isoform 3 of Chromodomain-helicase-DNA-binding protein 9 OS=Homo sapiens GN=CHD9;>sp|Q3L8U1-2|CHD9_HUMAN Isoform 2 of Chromodomain-h		Chromatin remodelling & assembly
P13984	0.913259	5190000000	0.891462	0.943345	General transcription factor IIF subunit 2	>sp|P13984|T2FB_HUMAN General transcription factor IIF subunit 2 OS=Homo sapiens GN=GTF2F2 PE=1 SV=2	Chromatin	Transcription factor
O75717	0.913031	12800000000	0.891113	0.891113	WD repeat and HMG-box DNA-binding protein 1	>sp|O75717|WDHD1_HUMAN WD repeat and HMG-box DNA-binding protein 1 OS=Homo sapiens GN=WDHD1 PE=1 SV=1		DNA replication
Q9Y6X3	0.912925	790000000	0.890951	0.890951	MAU2 chromatid cohesion factor homolog	>sp|Q9Y6X3|SCC4_HUMAN MAU2 chromatid cohesion factor homolog OS=Homo sapiens GN=MAU2 PE=1 SV=2		Chromatin structure & organization
Q9P2N5	0.912908	12900000000	0.890925	0.890925	RNA-binding protein 27	>sp|Q9P2N5|RBM27_HUMAN RNA-binding protein 27 OS=Homo sapiens GN=RBM27 PE=1 SV=2		Uncharacterized
O00268	0.912869	876000000	0.890865	0.940886	Transcription initiation factor TFIID subunit 4	>sp|O00268|TAF4_HUMAN Transcription initiation factor TFIID subunit 4 OS=Homo sapiens GN=TAF4 PE=1 SV=2	Chromatin	Transcription factor
Q9NXX6;Q9NXX6-2	0.912662	559000000	0.89055	0.89055	Non-structural maintenance of chromosomes element 4 homolog A	>sp|Q9NXX6|NSE4A_HUMAN Non-structural maintenance of chromosomes element 4 homolog A OS=Homo sapiens GN=NSMCE4A PE=1 SV=2;>sp|Q9NXX6-2|NSE4A_HUMAN Isoform 2 of Non-structural maintenance of chromosomes element 4 homolog A OS=Homo sapiens GN=NSMCE4A		DNA repair
O60244	0.912619	4600000000	0.890484	0.960003	Mediator of RNA polymerase II transcription subunit 14	>sp|O60244|MED14_HUMAN Mediator of RNA polymerase II transcription subunit 14 OS=Homo sapiens GN=MED14 PE=1 SV=2	Chromatin	Transcription factor
P35251;P35251-2	0.912604	13500000000	0.890461	0.963833	Replication factor C subunit 1	>sp|P35251|RFC1_HUMAN Replication factor C subunit 1 OS=Homo sapiens GN=RFC1 PE=1 SV=4;>sp|P35251-2|RFC1_HUMAN Isoform 2 of Replication factor C subunit 1 OS=Homo sapiens GN=RFC1	Chromatin	DNA replication
Q8N3X1-2;Q8N3X1	0.912529	2150000000	0.890347	0.890347	Formin-binding protein 4	>sp|Q8N3X1-2|FNBP4_HUMAN Isoform 2 of Formin-binding protein 4 OS=Homo sapiens GN=FNBP4;>sp|Q8N3X1|FNBP4_HUMAN Formin-binding protein 4 OS=Homo sapiens GN=FNBP4 PE=1 SV=3		Uncharacterized
O75937	0.91236	6190000000	0.890091	0.890091	DnaJ homolog subfamily C member 8	>sp|O75937|DNJC8_HUMAN DnaJ homolog subfamily C member 8 OS=Homo sapiens GN=DNAJC8 PE=1 SV=2		Uncharacterized
Q13242	0.912344	16400000000	0.890066	0.890066	Serine/arginine-rich splicing factor 9	>sp|Q13242|SRSF9_HUMAN Serine/arginine-rich splicing factor 9 OS=Homo sapiens GN=SRSF9 PE=1 SV=1		Splicing
P26583	0.912048	23000000000	0.889618	0.969927	High mobility group protein B2	>sp|P26583|HMGB2_HUMAN High mobility group protein B2 OS=Homo sapiens GN=HMGB2 PE=1 SV=2	Chromatin	Chromatin structure & organization
O60563	0.912028	6050000000	0.889587	0.943985	Cyclin-T1	>sp|O60563|CCNT1_HUMAN Cyclin-T1 OS=Homo sapiens GN=CCNT1 PE=1 SV=1	Chromatin	Transcription factor
P22670	0.911927	517000000	0.889435	0.916213	MHC class II regulatory factor RFX1	>sp|P22670|RFX1_HUMAN MHC class II regulatory factor RFX1 OS=Homo sapiens GN=RFX1 PE=1 SV=2	Chromatin	Transcription factor
Q93074-2;Q93074;Q93074-3	0.91177	6040000000	0.889198	0.978186	Mediator of RNA polymerase II transcription subunit 12	>sp|Q93074-2|MED12_HUMAN Isoform 2 of Mediator of RNA polymerase II transcription subunit 12 OS=Homo sapiens GN=MED12;>sp|Q93074|MED12_HUMAN Mediator of RNA polymerase II transcription subunit 12 OS=Homo sapiens GN=MED12 PE=1 SV=4;>sp|Q93074-3|MED12_HUMAN	Chromatin	Transcription factor
Q66PJ3;Q66PJ3-2;Q66PJ3-3;Q66PJ3-4	0.911729	1510000000	0.889137	0.889137	ADP-ribosylation factor-like protein 6-interacting protein 4	>sp|Q66PJ3|AR6P4_HUMAN ADP-ribosylation factor-like protein 6-interacting protein 4 OS=Homo sapiens GN=ARL6IP4 PE=1 SV=1;>sp|Q66PJ3-2|AR6P4_HUMAN Isoform 2 of ADP-ribosylation factor-like protein 6-interacting protein 4 OS=Homo sapiens GN=ARL6IP4;>sp|Q66PJ		Splicing
Q13029;Q13029-2;Q13029-3	0.911636	261000000	0.888996	0.888996	PR domain zinc finger protein 2	>sp|Q13029|PRDM2_HUMAN PR domain zinc finger protein 2 OS=Homo sapiens GN=PRDM2 PE=1 SV=3;>sp|Q13029-2|PRDM2_HUMAN Isoform 2 of PR domain zinc finger protein 2 OS=Homo sapiens GN=PRDM2;>sp|Q13029-3|PRDM2_HUMAN Isoform 3 of PR domain zinc finger protein 2 O		Histone-modifying activity
Q8ND82	0.911507	1590000000	0.888802	0.888802	Zinc finger protein 280C	>sp|Q8ND82|Z280C_HUMAN Zinc finger protein 280C OS=Homo sapiens GN=ZNF280C PE=1 SV=1		Uncharacterized
Q13112	0.91138	1760000000	0.888611	0.888611	Chromatin assembly factor 1 subunit B	>sp|Q13112|CAF1B_HUMAN Chromatin assembly factor 1 subunit B OS=Homo sapiens GN=CHAF1B PE=1 SV=1		Chromatin remodelling & assembly
Q9ULL5-3;Q9ULL5;Q9ULL5-2	0.911371	538000000	0.888598	0.888598	Proline-rich protein 12	>sp|Q9ULL5-3|PRR12_HUMAN Isoform 3 of Proline-rich protein 12 OS=Homo sapiens GN=PRR12;>sp|Q9ULL5|PRR12_HUMAN Proline-rich protein 12 OS=Homo sapiens GN=PRR12 PE=1 SV=2;>sp|Q9ULL5-2|PRR12_HUMAN Isoform 2 of Proline-rich protein 12 OS=Homo sapiens GN=PRR12		Uncharacterized
Q96E39	0.911189	1090000000	0.888323	0.888323	RNA binding motif protein, X-linked-like-1;RNA binding motif protein, X-linked-like-1, N-terminally processed	>sp|Q96E39|RMXL1_HUMAN RNA binding motif protein, X-linked-like-1 OS=Homo sapiens GN=RBMXL1 PE=1 SV=1		Uncharacterized
Q92922	0.911188	16800000000	0.888323	0.956811	SWI/SNF complex subunit SMARCC1	>sp|Q92922|SMRC1_HUMAN SWI/SNF complex subunit SMARCC1 OS=Homo sapiens GN=SMARCC1 PE=1 SV=3	Chromatin	Chromatin remodelling & assembly
Q9H4I2	0.910956	160000000	0.887975	0.887975	Zinc fingers and homeoboxes protein 3	>sp|Q9H4I2|ZHX3_HUMAN Zinc fingers and homeoboxes protein 3 OS=Homo sapiens GN=ZHX3 PE=1 SV=3		Transcription factor
Q2KHR3;Q2KHR3-2	0.910728	1090000000	0.887635	0.887635	Glutamine and serine-rich protein 1	>sp|Q2KHR3|QSER1_HUMAN Glutamine and serine-rich protein 1 OS=Homo sapiens GN=QSER1 PE=1 SV=3;>sp|Q2KHR3-2|QSER1_HUMAN Isoform 2 of Glutamine and serine-rich protein 1 OS=Homo sapiens GN=QSER1		Uncharacterized
Q15047;Q15047-3	0.910644	1500000000	0.887508	0.952062	Histone-lysine N-methyltransferase SETDB1	>sp|Q15047|SETB1_HUMAN Histone-lysine N-methyltransferase SETDB1 OS=Homo sapiens GN=SETDB1 PE=1 SV=1;>sp|Q15047-3|SETB1_HUMAN Isoform 3 of Histone-lysine N-methyltransferase SETDB1 OS=Homo sapiens GN=SETDB1	Chromatin	Histone-modifying activity
Q96RN5;Q96RN5-2;Q96RN5-3	0.910613	1240000000	0.887462	0.887462	Mediator of RNA polymerase II transcription subunit 15	>sp|Q96RN5|MED15_HUMAN Mediator of RNA polymerase II transcription subunit 15 OS=Homo sapiens GN=MED15 PE=1 SV=2;>sp|Q96RN5-2|MED15_HUMAN Isoform 2 of Mediator of RNA polymerase II transcription subunit 15 OS=Homo sapiens GN=MED15;>sp|Q96RN5-3|MED15_HUMAN		Transcription factor
Q96EV2	0.910452	3580000000	0.887223	0.887223	RNA-binding protein 33	>sp|Q96EV2|RBM33_HUMAN RNA-binding protein 33 OS=Homo sapiens GN=RBM33 PE=1 SV=3		Uncharacterized
Q8NB78;Q8NB78-2	0.910375	1210000000	0.887108	0.928336	Lysine-specific histone demethylase 1B	>sp|Q8NB78|KDM1B_HUMAN Lysine-specific histone demethylase 1B OS=Homo sapiens GN=KDM1B PE=1 SV=3;>sp|Q8NB78-2|KDM1B_HUMAN Isoform 2 of Lysine-specific histone demethylase 1B OS=Homo sapiens GN=KDM1B	Chromatin	Histone-modifying activity
O60318	0.910358	5260000000	0.887083	0.887083	80 kDa MCM3-associated protein	>sp|O60318|MCM3A_HUMAN 80 kDa MCM3-associated protein OS=Homo sapiens GN=MCM3AP PE=1 SV=2		DNA replication
O15446;O15446-2	0.910277	4690000000	0.886962	0.950368	DNA-directed RNA polymerase I subunit RPA34	>sp|O15446|RPA34_HUMAN DNA-directed RNA polymerase I subunit RPA34 OS=Homo sapiens GN=CD3EAP PE=1 SV=1;>sp|O15446-2|RPA34_HUMAN Isoform 2 of DNA-directed RNA polymerase I subunit RPA34 OS=Homo sapiens GN=CD3EAP	Chromatin	Transcription factor
Q92785	0.910219	1750000000	0.886876	0.886876	Zinc finger protein ubi-d4	>sp|Q92785|REQU_HUMAN Zinc finger protein ubi-d4 OS=Homo sapiens GN=DPF2 PE=1 SV=2		Uncharacterized
Q9P215	0.910038	375000000	0.886607	0.886607	Pogo transposable element with KRAB domain	>sp|Q9P215|POGK_HUMAN Pogo transposable element with KRAB domain OS=Homo sapiens GN=POGK PE=1 SV=2		Uncharacterized
P48382	0.909994	423000000	0.886543	0.922317	DNA-binding protein RFX5	>sp|P48382|RFX5_HUMAN DNA-binding protein RFX5 OS=Homo sapiens GN=RFX5 PE=1 SV=1	Chromatin	Transcription factor
Q9P016;Q9P016-2	0.909904	2240000000	0.88641	0.88641	Thymocyte nuclear protein 1	>sp|Q9P016|THYN1_HUMAN Thymocyte nuclear protein 1 OS=Homo sapiens GN=THYN1 PE=1 SV=1;>sp|Q9P016-2|THYN1_HUMAN Isoform 2 of Thymocyte nuclear protein 1 OS=Homo sapiens GN=THYN1		Uncharacterized
Q96T23;Q96T23-2;Q96T23-3	0.909831	4960000000	0.8863	0.957045	Remodeling and spacing factor 1	>sp|Q96T23|RSF1_HUMAN Remodeling and spacing factor 1 OS=Homo sapiens GN=RSF1 PE=1 SV=2;>sp|Q96T23-2|RSF1_HUMAN Isoform 2 of Remodeling and spacing factor 1 OS=Homo sapiens GN=RSF1;>sp|Q96T23-3|RSF1_HUMAN Isoform 3 of Remodeling and spacing factor 1 OS=Hom	Chromatin	Chromatin remodelling & assembly
P40692	0.909818	4140000000	0.886282	0.948497	DNA mismatch repair protein Mlh1	>sp|P40692|MLH1_HUMAN DNA mismatch repair protein Mlh1 OS=Homo sapiens GN=MLH1 PE=1 SV=1	Chromatin	DNA repair
Q5TGY3	0.909613	259000000	0.885979	0.885979	AT-hook DNA-binding motif-containing protein 1	>sp|Q5TGY3|AHDC1_HUMAN AT-hook DNA-binding motif-containing protein 1 OS=Homo sapiens GN=AHDC1 PE=1 SV=1		Uncharacterized
Q9UBU9;Q9UBU9-2	0.909577	13800000000	0.885926	0.248924	Nuclear RNA export factor 1	>sp|Q9UBU9|NXF1_HUMAN Nuclear RNA export factor 1 OS=Homo sapiens GN=NXF1 PE=1 SV=1;>sp|Q9UBU9-2|NXF1_HUMAN Isoform 2 of Nuclear RNA export factor 1 OS=Homo sapiens GN=NXF1	NonChromatin	No expected chromatin function
P49959;P49959-2	0.909347	22700000000	0.885587	0.885587	Double-strand break repair protein MRE11A	>sp|P49959|MRE11_HUMAN Double-strand break repair protein MRE11A OS=Homo sapiens GN=MRE11A PE=1 SV=3;>sp|P49959-2|MRE11_HUMAN Isoform 2 of Double-strand break repair protein MRE11A OS=Homo sapiens GN=MRE11A		DNA repair
Q8N5F7;Q5M9Q1	0.909334	1140000000	0.885568	0.935963	NF-kappa-B-activating protein;NKAP-like protein	>sp|Q8N5F7|NKAP_HUMAN NF-kappa-B-activating protein OS=Homo sapiens GN=NKAP PE=1 SV=1;>sp|Q5M9Q1|NKAPL_HUMAN NKAP-like protein OS=Homo sapiens GN=NKAPL PE=1 SV=3	Chromatin	Transcription factor
P63165	0.909291	13000000000	0.885504	0.885504	Small ubiquitin-related modifier 1	>sp|P63165|SUMO1_HUMAN Small ubiquitin-related modifier 1 OS=Homo sapiens GN=SUMO1 PE=1 SV=1		No expected chromatin function
O94992	0.909233	1860000000	0.885418	0.885418	Protein HEXIM1	>sp|O94992|HEXI1_HUMAN Protein HEXIM1 OS=Homo sapiens GN=HEXIM1 PE=1 SV=1		Transcription factor
Q9Y2U8	0.909227	4810000000	0.885409	0.885409	Inner nuclear membrane protein Man1	>sp|Q9Y2U8|MAN1_HUMAN Inner nuclear membrane protein Man1 OS=Homo sapiens GN=LEMD3 PE=1 SV=2		No expected chromatin function
Q96N64;Q96N64-2	0.909113	269000000	0.885243	0.885243	PWWP domain-containing protein 2A	>sp|Q96N64|PWP2A_HUMAN PWWP domain-containing protein 2A OS=Homo sapiens GN=PWWP2A PE=1 SV=2;>sp|Q96N64-2|PWP2A_HUMAN Isoform 2 of PWWP domain-containing protein 2A OS=Homo sapiens GN=PWWP2A		Uncharacterized
Q8IYB3;Q8IYB3-2	0.908905	13900000000	0.884937	0.884937	Serine/arginine repetitive matrix protein 1	>sp|Q8IYB3|SRRM1_HUMAN Serine/arginine repetitive matrix protein 1 OS=Homo sapiens GN=SRRM1 PE=1 SV=2;>sp|Q8IYB3-2|SRRM1_HUMAN Isoform 2 of Serine/arginine repetitive matrix protein 1 OS=Homo sapiens GN=SRRM1		Splicing
Q8WY36;Q8WY36-2	0.908884	1080000000	0.884907	0.884907	HMG box transcription factor BBX	>sp|Q8WY36|BBX_HUMAN HMG box transcription factor BBX OS=Homo sapiens GN=BBX PE=1 SV=1;>sp|Q8WY36-2|BBX_HUMAN Isoform 2 of HMG box transcription factor BBX OS=Homo sapiens GN=BBX		Transcription factor
O75925	0.908879	644000000	0.8849	0.8849	E3 SUMO-protein ligase PIAS1	>sp|O75925|PIAS1_HUMAN E3 SUMO-protein ligase PIAS1 OS=Homo sapiens GN=PIAS1 PE=1 SV=2		Transcription factor
Q9NUA8	0.908496	732000000	0.884339	0.884339	Zinc finger and BTB domain-containing protein 40	>sp|Q9NUA8|ZBT40_HUMAN Zinc finger and BTB domain-containing protein 40 OS=Homo sapiens GN=ZBTB40 PE=1 SV=4		Uncharacterized
O43290	0.907749	28200000000	0.883252	0.883252	U4/U6.U5 tri-snRNP-associated protein 1	>sp|O43290|SNUT1_HUMAN U4/U6.U5 tri-snRNP-associated protein 1 OS=Homo sapiens GN=SART1 PE=1 SV=1		Splicing
Q8WVC0;Q8WVC0-2	0.907688	6310000000	0.883164	0.883164	RNA polymerase-associated protein LEO1	>sp|Q8WVC0|LEO1_HUMAN RNA polymerase-associated protein LEO1 OS=Homo sapiens GN=LEO1 PE=1 SV=1;>sp|Q8WVC0-2|LEO1_HUMAN Isoform 2 of RNA polymerase-associated protein LEO1 OS=Homo sapiens GN=LEO1		Histone-modifying activity
Q9NYF8;Q9NYF8-2;Q9NYF8-4	0.907645	5320000000	0.883101	0.883101	Bcl-2-associated transcription factor 1	>sp|Q9NYF8|BCLF1_HUMAN Bcl-2-associated transcription factor 1 OS=Homo sapiens GN=BCLAF1 PE=1 SV=2;>sp|Q9NYF8-2|BCLF1_HUMAN Isoform 2 of Bcl-2-associated transcription factor 1 OS=Homo sapiens GN=BCLAF1;>sp|Q9NYF8-4|BCLF1_HUMAN Isoform 4 of Bcl-2-associate		Transcription factor
Q68E01-2;Q68E01	0.907386	1450000000	0.882727	0.953731	Integrator complex subunit 3	>sp|Q68E01-2|INT3_HUMAN Isoform 2 of Integrator complex subunit 3 OS=Homo sapiens GN=INTS3;>sp|Q68E01|INT3_HUMAN Integrator complex subunit 3 OS=Homo sapiens GN=INTS3 PE=1 SV=1	Chromatin	Transcription factor
Q9BTC8;Q9BTC8-2	0.907279	2510000000	0.882572	0.957755	Metastasis-associated protein MTA3	>sp|Q9BTC8|MTA3_HUMAN Metastasis-associated protein MTA3 OS=Homo sapiens GN=MTA3 PE=1 SV=2;>sp|Q9BTC8-2|MTA3_HUMAN Isoform 2 of Metastasis-associated protein MTA3 OS=Homo sapiens GN=MTA3	Chromatin	Histone-modifying activity
P46100;P46100-4;P46100-3;P46100-5;P46100-2	0.907231	10200000000	0.882503	0.942367	Transcriptional regulator ATRX	>sp|P46100|ATRX_HUMAN Transcriptional regulator ATRX OS=Homo sapiens GN=ATRX PE=1 SV=5;>sp|P46100-4|ATRX_HUMAN Isoform 3 of Transcriptional regulator ATRX OS=Homo sapiens GN=ATRX;>sp|P46100-3|ATRX_HUMAN Isoform 2 of Transcriptional regulator ATRX OS=Homo s	Chromatin	Transcription factor
Q92917	0.907108	5010000000	0.882327	0.882327	G patch domain and KOW motifs-containing protein	>sp|Q92917|GPKOW_HUMAN G patch domain and KOW motifs-containing protein OS=Homo sapiens GN=GPKOW PE=1 SV=2		Uncharacterized
Q2NL82	0.907065	22300000000	0.882264	0.882264	Pre-rRNA-processing protein TSR1 homolog	>sp|Q2NL82|TSR1_HUMAN Pre-rRNA-processing protein TSR1 homolog OS=Homo sapiens GN=TSR1 PE=1 SV=1		pre-rRNA processing
Q8WYQ5;Q8WYQ5-3	0.907044	663000000	0.882234	0.882234	Microprocessor complex subunit DGCR8	>sp|Q8WYQ5|DGCR8_HUMAN Microprocessor complex subunit DGCR8 OS=Homo sapiens GN=DGCR8 PE=1 SV=1;>sp|Q8WYQ5-3|DGCR8_HUMAN Isoform 3 of Microprocessor complex subunit DGCR8 OS=Homo sapiens GN=DGCR8		pre-mRNA processing
Q9Y618;Q9Y618-3;Q9Y618-4;Q9Y618-5	0.906946	6740000000	0.882093	0.941495	Nuclear receptor corepressor 2	>sp|Q9Y618|NCOR2_HUMAN Nuclear receptor corepressor 2 OS=Homo sapiens GN=NCOR2 PE=1 SV=2;>sp|Q9Y618-3|NCOR2_HUMAN Isoform 3 of Nuclear receptor corepressor 2 OS=Homo sapiens GN=NCOR2;>sp|Q9Y618-4|NCOR2_HUMAN Isoform 4 of Nuclear receptor corepressor 2 OS=H	Chromatin	Transcription factor
Q7Z4Q2;Q7Z4Q2-2	0.906917	1960000000	0.882051	0.882051	HEAT repeat-containing protein 3	>sp|Q7Z4Q2|HEAT3_HUMAN HEAT repeat-containing protein 3 OS=Homo sapiens GN=HEATR3 PE=1 SV=2;>sp|Q7Z4Q2-2|HEAT3_HUMAN Isoform 2 of HEAT repeat-containing protein 3 OS=Homo sapiens GN=HEATR3		Uncharacterized
Q14592	0.906563	1130000000	0.881543	0.881543	Zinc finger protein 460	>sp|Q14592|ZN460_HUMAN Zinc finger protein 460 OS=Homo sapiens GN=ZNF460 PE=1 SV=2		Transcription factor
P17028	0.906414	938000000	0.88133	0.940701	Zinc finger protein 24	>sp|P17028|ZNF24_HUMAN Zinc finger protein 24 OS=Homo sapiens GN=ZNF24 PE=1 SV=4	Chromatin	Transcription factor
Q13416	0.90633	2250000000	0.88121	0.948544	Origin recognition complex subunit 2	>sp|Q13416|ORC2_HUMAN Origin recognition complex subunit 2 OS=Homo sapiens GN=ORC2 PE=1 SV=2	Chromatin	DNA replication
Q96QT6;Q96QT6-4;Q96QT6-2	0.906321	234000000	0.881196	0.91185	PHD finger protein 12	>sp|Q96QT6|PHF12_HUMAN PHD finger protein 12 OS=Homo sapiens GN=PHF12 PE=1 SV=2;>sp|Q96QT6-4|PHF12_HUMAN Isoform 4 of PHD finger protein 12 OS=Homo sapiens GN=PHF12;>sp|Q96QT6-2|PHF12_HUMAN Isoform 2 of PHD finger protein 12 OS=Homo sapiens GN=PHF12	Chromatin	Transcription factor
Q7Z7F0;Q7Z7F0-2;Q7Z7F0-3	0.906247	383000000	0.88109	0.88109	UPF0469 protein KIAA0907	>sp|Q7Z7F0|K0907_HUMAN UPF0469 protein KIAA0907 OS=Homo sapiens GN=KIAA0907 PE=1 SV=1;>sp|Q7Z7F0-2|K0907_HUMAN Isoform 2 of UPF0469 protein KIAA0907 OS=Homo sapiens GN=KIAA0907;>sp|Q7Z7F0-3|K0907_HUMAN Isoform 3 of UPF0469 protein KIAA0907 OS=Homo sapiens		Uncharacterized
Q8IU81	0.906136	5140000000	0.880932	0.946039	Interferon regulatory factor 2-binding protein 1	>sp|Q8IU81|I2BP1_HUMAN Interferon regulatory factor 2-binding protein 1 OS=Homo sapiens GN=IRF2BP1 PE=1 SV=1	Chromatin	Transcription factor
Q96NC0	0.905959	281000000	0.88068	0.88068	Zinc finger matrin-type protein 2	>sp|Q96NC0|ZMAT2_HUMAN Zinc finger matrin-type protein 2 OS=Homo sapiens GN=ZMAT2 PE=1 SV=1		Uncharacterized
Q9H0E3;Q9H0E3-3;Q9H0E3-2	0.90587	2310000000	0.880554	0.939975	Histone deacetylase complex subunit SAP130	>sp|Q9H0E3|SP130_HUMAN Histone deacetylase complex subunit SAP130 OS=Homo sapiens GN=SAP130 PE=1 SV=1;>sp|Q9H0E3-3|SP130_HUMAN Isoform 3 of Histone deacetylase complex subunit SAP130 OS=Homo sapiens GN=SAP130;>sp|Q9H0E3-2|SP130_HUMAN Isoform 2 of Histone d	Chromatin	Histone-modifying activity
Q9P2R6	0.90552	256000000	0.880056	0.927764	Arginine-glutamic acid dipeptide repeats protein	>sp|Q9P2R6|RERE_HUMAN Arginine-glutamic acid dipeptide repeats protein OS=Homo sapiens GN=RERE PE=1 SV=2	Chromatin	Transcription factor
O75676;O75676-2	0.905406	478000000	0.879894	0.879894	Ribosomal protein S6 kinase alpha-4	>sp|O75676|KS6A4_HUMAN Ribosomal protein S6 kinase alpha-4 OS=Homo sapiens GN=RPS6KA4 PE=1 SV=1;>sp|O75676-2|KS6A4_HUMAN Isoform 2 of Ribosomal protein S6 kinase alpha-4 OS=Homo sapiens GN=RPS6KA4		Histone-modifying activity
Q13263;Q13263-2	0.905176	168000000000	0.879569	0.972621	Transcription intermediary factor 1-beta	>sp|Q13263|TIF1B_HUMAN Transcription intermediary factor 1-beta OS=Homo sapiens GN=TRIM28 PE=1 SV=5;>sp|Q13263-2|TIF1B_HUMAN Isoform 2 of Transcription intermediary factor 1-beta OS=Homo sapiens GN=TRIM28	Chromatin	Transcription factor
Q03164;Q03164-2	0.905127	3980000000	0.879499	0.9425	Histone-lysine N-methyltransferase MLL;MLL cleavage product N320;MLL cleavage product C180	>sp|Q03164|MLL1_HUMAN Histone-lysine N-methyltransferase MLL OS=Homo sapiens GN=MLL PE=1 SV=5;>sp|Q03164-2|MLL1_HUMAN Isoform 14P-18B of Histone-lysine N-methyltransferase MLL OS=Homo sapiens GN=MLL	Chromatin	Histone-modifying activity
Q13472;Q13472-2	0.904923	1990000000	0.879212	0.939342	DNA topoisomerase 3-alpha	>sp|Q13472|TOP3A_HUMAN DNA topoisomerase 3-alpha OS=Homo sapiens GN=TOP3A PE=1 SV=1;>sp|Q13472-2|TOP3A_HUMAN Isoform Short of DNA topoisomerase 3-alpha OS=Homo sapiens GN=TOP3A	Chromatin	DNA repair
P39748	0.904757	32500000000	0.878977	0.878977	Flap endonuclease 1	>sp|P39748|FEN1_HUMAN Flap endonuclease 1 OS=Homo sapiens GN=FEN1 PE=1 SV=1		DNA replication
P78347;P78347-3;P78347-4;P78347-2	0.90459	101000000000	0.878742	0.970204	General transcription factor II-I	>sp|P78347|GTF2I_HUMAN General transcription factor II-I OS=Homo sapiens GN=GTF2I PE=1 SV=2;>sp|P78347-3|GTF2I_HUMAN Isoform 3 of General transcription factor II-I OS=Homo sapiens GN=GTF2I;>sp|P78347-4|GTF2I_HUMAN Isoform 4 of General transcription factor	Chromatin	Transcription factor
Q9HCS7	0.90447	14700000000	0.878574	0.878574	Pre-mRNA-splicing factor SYF1	>sp|Q9HCS7|SYF1_HUMAN Pre-mRNA-splicing factor SYF1 OS=Homo sapiens GN=XAB2 PE=1 SV=2		Splicing
Q96T37;Q96T37-3;Q96T37-2	0.904416	13400000000	0.878498	0.878498	Putative RNA-binding protein 15	>sp|Q96T37|RBM15_HUMAN Putative RNA-binding protein 15 OS=Homo sapiens GN=RBM15 PE=1 SV=2;>sp|Q96T37-3|RBM15_HUMAN Isoform 3 of Putative RNA-binding protein 15 OS=Homo sapiens GN=RBM15;>sp|Q96T37-2|RBM15_HUMAN Isoform 2 of Putative RNA-binding protein 15 O		Uncharacterized
Q9UIS9-9;Q9UIS9;Q9UIS9-5;Q9UIS9-7;Q9UIS9-8;Q9UIS9-2;Q9UIS9-4;Q9UIS9-6	0.904387	714000000	0.878458	0.941571	Methyl-CpG-binding domain protein 1	>sp|Q9UIS9-9|MBD1_HUMAN Isoform 9 of Methyl-CpG-binding domain protein 1 OS=Homo sapiens GN=MBD1;>sp|Q9UIS9|MBD1_HUMAN Methyl-CpG-binding domain protein 1 OS=Homo sapiens GN=MBD1 PE=1 SV=2;>sp|Q9UIS9-5|MBD1_HUMAN Isoform 5 of Methyl-CpG-binding domain prot	Chromatin	Transcription factor
Q16629;Q16629-2;Q16629-3	0.904354	52800000000	0.878411	0.878411	Serine/arginine-rich splicing factor 7	>sp|Q16629|SRSF7_HUMAN Serine/arginine-rich splicing factor 7 OS=Homo sapiens GN=SRSF7 PE=1 SV=1;>sp|Q16629-2|SRSF7_HUMAN Isoform 2 of Serine/arginine-rich splicing factor 7 OS=Homo sapiens GN=SRSF7;>sp|Q16629-3|SRSF7_HUMAN Isoform 3 of Serine/arginine-ric		Splicing
Q2TAL8	0.904087	2110000000	0.878037	0.878037	Glutamine-rich protein 1	>sp|Q2TAL8|QRIC1_HUMAN Glutamine-rich protein 1 OS=Homo sapiens GN=QRICH1 PE=1 SV=1		Uncharacterized
Q6IQ32	0.903953	441000000	0.877849	0.877849	ADNP homeobox protein 2	>sp|Q6IQ32|ADNP2_HUMAN ADNP homeobox protein 2 OS=Homo sapiens GN=ADNP2 PE=1 SV=1		Uncharacterized
Q86VM9	0.90387	681000000	0.877734	0.877734	Zinc finger CCCH domain-containing protein 18	>sp|Q86VM9|ZCH18_HUMAN Zinc finger CCCH domain-containing protein 18 OS=Homo sapiens GN=ZC3H18 PE=1 SV=2		Uncharacterized
Q14119	0.90384	2460000000	0.877692	0.933244	Vascular endothelial zinc finger 1	>sp|Q14119|VEZF1_HUMAN Vascular endothelial zinc finger 1 OS=Homo sapiens GN=VEZF1 PE=1 SV=2	Chromatin	Transcription factor
Q5UIP0;Q5UIP0-2	0.903792	20600000000	0.877625	0.877625	Telomere-associated protein RIF1	>sp|Q5UIP0|RIF1_HUMAN Telomere-associated protein RIF1 OS=Homo sapiens GN=RIF1 PE=1 SV=2;>sp|Q5UIP0-2|RIF1_HUMAN Isoform 2 of Telomere-associated protein RIF1 OS=Homo sapiens GN=RIF1		Chromatin structure & organization
Q8NDX6	0.903678	489000000	0.877465	0.877465	Zinc finger protein 740	>sp|Q8NDX6|ZN740_HUMAN Zinc finger protein 740 OS=Homo sapiens GN=ZNF740 PE=1 SV=1		Uncharacterized
Q9NQG5	0.903477	5850000000	0.877186	0.877186	Regulation of nuclear pre-mRNA domain-containing protein 1B	>sp|Q9NQG5|RPR1B_HUMAN Regulation of nuclear pre-mRNA domain-containing protein 1B OS=Homo sapiens GN=RPRD1B PE=1 SV=1		Transcription factor
Q8WUM0	0.903414	20700000000	0.877098	0.877098	Nuclear pore complex protein Nup133	>sp|Q8WUM0|NU133_HUMAN Nuclear pore complex protein Nup133 OS=Homo sapiens GN=NUP133 PE=1 SV=2		Uncharacterized
Q6ZU65;Q6ZU65-2	0.903274	646000000	0.876903	0.876903	Ubinuclein-2	>sp|Q6ZU65|UBN2_HUMAN Ubinuclein-2 OS=Homo sapiens GN=UBN2 PE=1 SV=2;>sp|Q6ZU65-2|UBN2_HUMAN Isoform 2 of Ubinuclein-2 OS=Homo sapiens GN=UBN2		Uncharacterized
Q13185	0.903256	14900000000	0.876879	0.946871	Chromobox protein homolog 3	>sp|Q13185|CBX3_HUMAN Chromobox protein homolog 3 OS=Homo sapiens GN=CBX3 PE=1 SV=4	Chromatin	Chromatin structure & organization
Q4VC44-3;Q4VC44;Q4VC44-2;Q4VC44-4	0.90311	501000000	0.876675	0.876675	FLYWCH-type zinc finger-containing protein 1	>sp|Q4VC44-3|FWCH1_HUMAN Isoform 3 of FLYWCH-type zinc finger-containing protein 1 OS=Homo sapiens GN=FLYWCH1;>sp|Q4VC44|FWCH1_HUMAN FLYWCH-type zinc finger-containing protein 1 OS=Homo sapiens GN=FLYWCH1 PE=1 SV=2;>sp|Q4VC44-2|FWCH1_HUMAN Isoform 2 of FLY		Uncharacterized
Q7Z5J4;Q7Z5J4-2;Q7Z5J4-3	0.902737	3480000000	0.876158	0.876158	Retinoic acid-induced protein 1	>sp|Q7Z5J4|RAI1_HUMAN Retinoic acid-induced protein 1 OS=Homo sapiens GN=RAI1 PE=1 SV=2;>sp|Q7Z5J4-2|RAI1_HUMAN Isoform 2 of Retinoic acid-induced protein 1 OS=Homo sapiens GN=RAI1;>sp|Q7Z5J4-3|RAI1_HUMAN Isoform 3 of Retinoic acid-induced protein 1 OS=Hom		Uncharacterized
O95983;O95983-2	0.902612	965000000	0.875987	0.933827	Methyl-CpG-binding domain protein 3	>sp|O95983|MBD3_HUMAN Methyl-CpG-binding domain protein 3 OS=Homo sapiens GN=MBD3 PE=1 SV=1;>sp|O95983-2|MBD3_HUMAN Isoform 2 of Methyl-CpG-binding domain protein 3 OS=Homo sapiens GN=MBD3	Chromatin	Transcription factor
P49790	0.902453	39900000000	0.875768	0.875768	Nuclear pore complex protein Nup153	>sp|P49790|NU153_HUMAN Nuclear pore complex protein Nup153 OS=Homo sapiens GN=NUP153 PE=1 SV=2		Uncharacterized
Q86UE8-2;Q86UE8;Q86UE8-3	0.902425	1390000000	0.875728	0.875728	Serine/threonine-protein kinase tousled-like 2	>sp|Q86UE8-2|TLK2_HUMAN Isoform 2 of Serine/threonine-protein kinase tousled-like 2 OS=Homo sapiens GN=TLK2;>sp|Q86UE8|TLK2_HUMAN Serine/threonine-protein kinase tousled-like 2 OS=Homo sapiens GN=TLK2 PE=1 SV=2;>sp|Q86UE8-3|TLK2_HUMAN Isoform 3 of Serine/t		Chromatin remodelling & assembly
Q9NPA5;Q9NPA5-2	0.902242	91700000	0.875477	0.875477	Zinc finger protein 64 homolog, isoforms 1 and 2	>sp|Q9NPA5|ZF64A_HUMAN Zinc finger protein 64 homolog, isoforms 1 and 2 OS=Homo sapiens GN=ZFP64 PE=1 SV=3;>sp|Q9NPA5-2|ZF64A_HUMAN Isoform 2 of Zinc finger protein 64 homolog, isoforms 1 and 2 OS=Homo sapiens GN=ZFP64		Uncharacterized
Q96EY4	0.90214	1670000000	0.875336	0.875336	Translation machinery-associated protein 16	>sp|Q96EY4|TMA16_HUMAN Translation machinery-associated protein 16 OS=Homo sapiens GN=TMA16 PE=1 SV=2		Uncharacterized
Q9Y2W1	0.902101	67800000000	0.875282	0.967068	Thyroid hormone receptor-associated protein 3	>sp|Q9Y2W1|TR150_HUMAN Thyroid hormone receptor-associated protein 3 OS=Homo sapiens GN=THRAP3 PE=1 SV=2	Chromatin	Transcription factor
Q13427;Q13427-2	0.902039	7770000000	0.875197	0.875197	Peptidyl-prolyl cis-trans isomerase G	>sp|Q13427|PPIG_HUMAN Peptidyl-prolyl cis-trans isomerase G OS=Homo sapiens GN=PPIG PE=1 SV=2;>sp|Q13427-2|PPIG_HUMAN Isoform 2 of Peptidyl-prolyl cis-trans isomerase G OS=Homo sapiens GN=PPIG		pre-mRNA processing
Q8N108-12;Q8N108-13;Q8N108;Q8N108-17;Q8N108-15;Q8N108-18;Q8N108-14;Q8N108-16	0.901962	418000000	0.875092	0.875092	Mesoderm induction early response protein 1	>sp|Q8N108-12|MIER1_HUMAN Isoform 2 of Mesoderm induction early response protein 1 OS=Homo sapiens GN=MIER1;>sp|Q8N108-13|MIER1_HUMAN Isoform 3 of Mesoderm induction early response protein 1 OS=Homo sapiens GN=MIER1;>sp|Q8N108|MIER1_HUMAN Mesoderm inductio		Transcription factor
Q8IYW5	0.90192	119000000	0.875033	0.907167	E3 ubiquitin-protein ligase RNF168	>sp|Q8IYW5|RN168_HUMAN E3 ubiquitin-protein ligase RNF168 OS=Homo sapiens GN=RNF168 PE=1 SV=1	Chromatin	DNA repair
O15347	0.901915	12800000000	0.875027	0.960757	High mobility group protein B3	>sp|O15347|HMGB3_HUMAN High mobility group protein B3 OS=Homo sapiens GN=HMGB3 PE=1 SV=4	Chromatin	Chromatin structure & organization
Q92925;Q92925-3;Q92925-2	0.901871	3930000000	0.874966	0.874966	SWI/SNF-related matrix-associated actin-dependent regulator of chromatin subfamily D member 2	>sp|Q92925|SMRD2_HUMAN SWI/SNF-related matrix-associated actin-dependent regulator of chromatin subfamily D member 2 OS=Homo sapiens GN=SMARCD2 PE=1 SV=3;>sp|Q92925-3|SMRD2_HUMAN Isoform 3 of SWI/SNF-related matrix-associated actin-dependent regulator of c		Chromatin remodelling & assembly
P02671;P02671-2	0.901627	241000000	0.874633	0.874633	Fibrinogen alpha chain;Fibrinopeptide A;Fibrinogen alpha chain	>sp|P02671|FIBA_HUMAN Fibrinogen alpha chain OS=Homo sapiens GN=FGA PE=1 SV=2;>sp|P02671-2|FIBA_HUMAN Isoform 2 of Fibrinogen alpha chain OS=Homo sapiens GN=FGA		No expected chromatin function
Q96KM6	0.901371	4910000000	0.874283	0.874283	Zinc finger protein 512B	>sp|Q96KM6|Z512B_HUMAN Zinc finger protein 512B OS=Homo sapiens GN=ZNF512B PE=1 SV=1		Uncharacterized
Q9UMN6	0.901317	962000000	0.874208	0.940419	Histone-lysine N-methyltransferase MLL4	>sp|Q9UMN6|MLL4_HUMAN Histone-lysine N-methyltransferase MLL4 OS=Homo sapiens GN=WBP7 PE=1 SV=1	Chromatin	Histone-modifying activity
P11387	0.901175	135000000000	0.874015	0.965443	DNA topoisomerase 1	>sp|P11387|TOP1_HUMAN DNA topoisomerase 1 OS=Homo sapiens GN=TOP1 PE=1 SV=2	Chromatin	Chromatin structure & organization
Q92522	0.900703	18800000000	0.873373	0.961454	Histone H1x	>sp|Q92522|H1X_HUMAN Histone H1x OS=Homo sapiens GN=H1FX PE=1 SV=1	Chromatin	Histones & histone variants
P26368;P26368-2	0.900688	42800000000	0.873353	0.873353	Splicing factor U2AF 65 kDa subunit	>sp|P26368|U2AF2_HUMAN Splicing factor U2AF 65 kDa subunit OS=Homo sapiens GN=U2AF2 PE=1 SV=4;>sp|P26368-2|U2AF2_HUMAN Isoform 2 of Splicing factor U2AF 65 kDa subunit OS=Homo sapiens GN=U2AF2		Splicing
Q8TF01	0.900386	289000000	0.872944	0.872944	Arginine/serine-rich protein PNISR	>sp|Q8TF01|PNISR_HUMAN Arginine/serine-rich protein PNISR OS=Homo sapiens GN=PNISR PE=1 SV=2		Uncharacterized
Q14527;Q14527-2	0.900323	20400000000	0.872859	0.872859	Helicase-like transcription factor	>sp|Q14527|HLTF_HUMAN Helicase-like transcription factor OS=Homo sapiens GN=HLTF PE=1 SV=2;>sp|Q14527-2|HLTF_HUMAN Isoform 2 of Helicase-like transcription factor OS=Homo sapiens GN=HLTF		Transcription factor
Q9UJV9	0.900247	10000000000	0.872756	0.872756	Probable ATP-dependent RNA helicase DDX41	>sp|Q9UJV9|DDX41_HUMAN Probable ATP-dependent RNA helicase DDX41 OS=Homo sapiens GN=DDX41 PE=1 SV=2		Uncharacterized
Q9BW27	0.900028	12600000000	0.87246	0.87246	Nuclear pore complex protein Nup85	>sp|Q9BW27|NUP85_HUMAN Nuclear pore complex protein Nup85 OS=Homo sapiens GN=NUP85 PE=1 SV=1		No expected chromatin function
Q13535;Q13535-2;Q13535-3	0.899917	7970000000	0.87231	0.939241	Serine/threonine-protein kinase ATR	>sp|Q13535|ATR_HUMAN Serine/threonine-protein kinase ATR OS=Homo sapiens GN=ATR PE=1 SV=3;>sp|Q13535-2|ATR_HUMAN Isoform 2 of Serine/threonine-protein kinase ATR OS=Homo sapiens GN=ATR;>sp|Q13535-3|ATR_HUMAN Isoform 3 of Serine/threonine-protein kinase ATR	Chromatin	DNA repair
P08047	0.899792	205000000	0.872142	0.872142	Transcription factor Sp1	>sp|P08047|SP1_HUMAN Transcription factor Sp1 OS=Homo sapiens GN=SP1 PE=1 SV=3		Transcription factor
Q01780;Q01780-2	0.899761	21200000000	0.8721	0.8721	Exosome component 10	>sp|Q01780|EXOSX_HUMAN Exosome component 10 OS=Homo sapiens GN=EXOSC10 PE=1 SV=2;>sp|Q01780-2|EXOSX_HUMAN Isoform 2 of Exosome component 10 OS=Homo sapiens GN=EXOSC10		pre-rRNA processing
P21127;P21127-2;P21127-8;P21127-3;P21127-9;P21127-6;P21127-10;P21127-5;P21127-4;P21127-12	0.899688	919000000	0.872003	0.872003	Cyclin-dependent kinase 11B	>sp|P21127|CD11B_HUMAN Cyclin-dependent kinase 11B OS=Homo sapiens GN=CDK11B PE=1 SV=3;>sp|P21127-2|CD11B_HUMAN Isoform SV1 of Cyclin-dependent kinase 11B OS=Homo sapiens GN=CDK11B;>sp|P21127-8|CD11B_HUMAN Isoform 8 of Cyclin-dependent kinase 11B OS=Homo s		Splicing
Q5VUA4	0.899633	2940000000	0.871928	0.930441	Zinc finger protein 318	>sp|Q5VUA4|ZN318_HUMAN Zinc finger protein 318 OS=Homo sapiens GN=ZNF318 PE=1 SV=2	Chromatin	Transcription factor
P49916;P49916-2	0.899544	10900000000	0.871809	0.975894	DNA ligase 3	>sp|P49916|DNLI3_HUMAN DNA ligase 3 OS=Homo sapiens GN=LIG3 PE=1 SV=2;>sp|P49916-2|DNLI3_HUMAN Isoform Beta of DNA ligase 3 OS=Homo sapiens GN=LIG3	Chromatin	DNA repair
Q13247;Q13247-3	0.899439	29100000000	0.871667	0.871667	Serine/arginine-rich splicing factor 6	>sp|Q13247|SRSF6_HUMAN Serine/arginine-rich splicing factor 6 OS=Homo sapiens GN=SRSF6 PE=1 SV=2;>sp|Q13247-3|SRSF6_HUMAN Isoform SRP55-3 of Serine/arginine-rich splicing factor 6 OS=Homo sapiens GN=SRSF6		Splicing
P36873-2;P36873	0.898906	1620000000	0.870955	0.870955	Serine/threonine-protein phosphatase PP1-gamma catalytic subunit	>sp|P36873-2|PP1G_HUMAN Isoform Gamma-2 of Serine/threonine-protein phosphatase PP1-gamma catalytic subunit OS=Homo sapiens GN=PPP1CC;>sp|P36873|PP1G_HUMAN Serine/threonine-protein phosphatase PP1-gamma catalytic subunit OS=Homo sapiens GN=PPP1CC PE=1 SV=1		Chromatin structure & organization
Q13769	0.898839	6400000000	0.870864	0.870864	THO complex subunit 5 homolog	>sp|Q13769|THOC5_HUMAN THO complex subunit 5 homolog OS=Homo sapiens GN=THOC5 PE=1 SV=2		pre-mRNA processing
O95625	0.898811	2510000000	0.870827	0.870827	Zinc finger and BTB domain-containing protein 11	>sp|O95625|ZBT11_HUMAN Zinc finger and BTB domain-containing protein 11 OS=Homo sapiens GN=ZBTB11 PE=1 SV=2		Uncharacterized
Q8N3Z6	0.898544	700000000	0.870471	0.870471	Zinc finger CCHC domain-containing protein 7	>sp|Q8N3Z6|ZCHC7_HUMAN Zinc finger CCHC domain-containing protein 7 OS=Homo sapiens GN=ZCCHC7 PE=1 SV=2		Uncharacterized
Q9ULD4	0.8985	205000000	0.870413	0.870413	Bromodomain and PHD finger-containing protein 3	>sp|Q9ULD4|BRPF3_HUMAN Bromodomain and PHD finger-containing protein 3 OS=Homo sapiens GN=BRPF3 PE=1 SV=2		Histone-modifying activity
Q14966;Q14966-3;Q14966-4	0.898491	20400000000	0.8704	0.8704	Zinc finger protein 638	>sp|Q14966|ZN638_HUMAN Zinc finger protein 638 OS=Homo sapiens GN=ZNF638 PE=1 SV=2;>sp|Q14966-3|ZN638_HUMAN Isoform 3 of Zinc finger protein 638 OS=Homo sapiens GN=ZNF638;>sp|Q14966-4|ZN638_HUMAN Isoform 4 of Zinc finger protein 638 OS=Homo sapiens GN=ZNF6		Uncharacterized
Q96LT9	0.89849	1890000000	0.8704	0.8704	RNA-binding protein 40	>sp|Q96LT9|RBM40_HUMAN RNA-binding protein 40 OS=Homo sapiens GN=RNPC3 PE=1 SV=1		pre-mRNA processing
Q9UBL3;Q9UBL3-3;Q9UBL3-2	0.898452	2900000000	0.870348	0.948434	Set1/Ash2 histone methyltransferase complex subunit ASH2	>sp|Q9UBL3|ASH2L_HUMAN Set1/Ash2 histone methyltransferase complex subunit ASH2 OS=Homo sapiens GN=ASH2L PE=1 SV=1;>sp|Q9UBL3-3|ASH2L_HUMAN Isoform 3 of Set1/Ash2 histone methyltransferase complex subunit ASH2 OS=Homo sapiens GN=ASH2L;>sp|Q9UBL3-2|ASH2L_HU	Chromatin	Histone-modifying activity
O60934	0.898439	4520000000	0.870332	0.945692	Nibrin	>sp|O60934|NBN_HUMAN Nibrin OS=Homo sapiens GN=NBN PE=1 SV=1	Chromatin	DNA repair
Q92794	0.89842	316000000	0.870307	0.927772	Histone acetyltransferase KAT6A	>sp|Q92794|KAT6A_HUMAN Histone acetyltransferase KAT6A OS=Homo sapiens GN=KAT6A PE=1 SV=2	Chromatin	Histone-modifying activity
Q9NP64;Q9NP64-2	0.898381	348000000	0.870254	0.870254	Nucleolar protein of 40 kDa	>sp|Q9NP64|NO40_HUMAN Nucleolar protein of 40 kDa OS=Homo sapiens GN=ZCCHC17 PE=1 SV=1;>sp|Q9NP64-2|NO40_HUMAN Isoform 2 of Nucleolar protein of 40 kDa OS=Homo sapiens GN=ZCCHC17		Uncharacterized
Q86WJ1;Q86WJ1-2;Q86WJ1-4;Q86WJ1-3	0.898209	3310000000	0.870025	0.946589	Chromodomain-helicase-DNA-binding protein 1-like	>sp|Q86WJ1|CHD1L_HUMAN Chromodomain-helicase-DNA-binding protein 1-like OS=Homo sapiens GN=CHD1L PE=1 SV=2;>sp|Q86WJ1-2|CHD1L_HUMAN Isoform 2 of Chromodomain-helicase-DNA-binding protein 1-like OS=Homo sapiens GN=CHD1L;>sp|Q86WJ1-4|CHD1L_HUMAN Isoform 4 of	Chromatin	Chromatin remodelling & assembly
Q9UPT8	0.898028	3420000000	0.869785	0.869785	Zinc finger CCCH domain-containing protein 4	>sp|Q9UPT8|ZC3H4_HUMAN Zinc finger CCCH domain-containing protein 4 OS=Homo sapiens GN=ZC3H4 PE=1 SV=3		Uncharacterized
Q96HW7;Q96HW7-2;Q96HW7-3	0.89788	1890000000	0.86959	0.948965	Integrator complex subunit 4	>sp|Q96HW7|INT4_HUMAN Integrator complex subunit 4 OS=Homo sapiens GN=INTS4 PE=1 SV=2;>sp|Q96HW7-2|INT4_HUMAN Isoform 2 of Integrator complex subunit 4 OS=Homo sapiens GN=INTS4;>sp|Q96HW7-3|INT4_HUMAN Isoform 3 of Integrator complex subunit 4 OS=Homo sapie	Chromatin	Transcription factor
P98175;P98175-2	0.897821	1170000000	0.869512	0.869512	RNA-binding protein 10	>sp|P98175|RBM10_HUMAN RNA-binding protein 10 OS=Homo sapiens GN=RBM10 PE=1 SV=3;>sp|P98175-2|RBM10_HUMAN Isoform 2 of RNA-binding protein 10 OS=Homo sapiens GN=RBM10		Chromatin structure & organization
Q9UHV7	0.897732	627000000	0.869393	0.869393	Mediator of RNA polymerase II transcription subunit 13	>sp|Q9UHV7|MED13_HUMAN Mediator of RNA polymerase II transcription subunit 13 OS=Homo sapiens GN=MED13 PE=1 SV=3		Transcription factor
Q6VMQ6;Q6VMQ6-2	0.897586	449000000	0.869201	0.869201	Activating transcription factor 7-interacting protein 1	>sp|Q6VMQ6|MCAF1_HUMAN Activating transcription factor 7-interacting protein 1 OS=Homo sapiens GN=ATF7IP PE=1 SV=3;>sp|Q6VMQ6-2|MCAF1_HUMAN Isoform 2 of Activating transcription factor 7-interacting protein 1 OS=Homo sapiens GN=ATF7IP		Transcription factor
Q01081	0.897555	244000000	0.86916	0.86916	Splicing factor U2AF 35 kDa subunit	>sp|Q01081|U2AF1_HUMAN Splicing factor U2AF 35 kDa subunit OS=Homo sapiens GN=U2AF1 PE=1 SV=3		Splicing
Q13595;Q13595-2	0.897425	11300000000	0.868988	0.868988	Transformer-2 protein homolog alpha	>sp|Q13595|TRA2A_HUMAN Transformer-2 protein homolog alpha OS=Homo sapiens GN=TRA2A PE=1 SV=1;>sp|Q13595-2|TRA2A_HUMAN Isoform Short of Transformer-2 protein homolog alpha OS=Homo sapiens GN=TRA2A		Splicing
P35269	0.897301	5360000000	0.868825	0.941833	General transcription factor IIF subunit 1	>sp|P35269|T2FA_HUMAN General transcription factor IIF subunit 1 OS=Homo sapiens GN=GTF2F1 PE=1 SV=2	Chromatin	Transcription factor
Q96N46;Q96N46-2	0.897163	354000000	0.868644	0.868644	Tetratricopeptide repeat protein 14	>sp|Q96N46|TTC14_HUMAN Tetratricopeptide repeat protein 14 OS=Homo sapiens GN=TTC14 PE=1 SV=1;>sp|Q96N46-2|TTC14_HUMAN Isoform 2 of Tetratricopeptide repeat protein 14 OS=Homo sapiens GN=TTC14		Uncharacterized
Q9C0J8	0.89699	5090000000	0.868416	0.868416	pre-mRNA 3 end processing protein WDR33	>sp|Q9C0J8|WDR33_HUMAN pre-mRNA 3 end processing protein WDR33 OS=Homo sapiens GN=WDR33 PE=1 SV=2		pre-mRNA processing
Q05519;Q05519-2	0.896914	9560000000	0.868317	0.868317	Serine/arginine-rich splicing factor 11	>sp|Q05519|SRS11_HUMAN Serine/arginine-rich splicing factor 11 OS=Homo sapiens GN=SRSF11 PE=1 SV=1;>sp|Q05519-2|SRS11_HUMAN Isoform 2 of Serine/arginine-rich splicing factor 11 OS=Homo sapiens GN=SRSF11		Splicing
Q68DK7;Q68DK7-2;Q68DK7-3	0.896825	283000000	0.8682	0.905684	Male-specific lethal 1 homolog	>sp|Q68DK7|MSL1_HUMAN Male-specific lethal 1 homolog OS=Homo sapiens GN=MSL1 PE=1 SV=3;>sp|Q68DK7-2|MSL1_HUMAN Isoform 2 of Male-specific lethal 1 homolog OS=Homo sapiens GN=MSL1;>sp|Q68DK7-3|MSL1_HUMAN Isoform 3 of Male-specific lethal 1 homolog OS=Homo s	Chromatin	DNA repair
Q9NW08	0.896676	726000000	0.868005	0.938276	DNA-directed RNA polymerase III subunit RPC2	>sp|Q9NW08|RPC2_HUMAN DNA-directed RNA polymerase III subunit RPC2 OS=Homo sapiens GN=POLR3B PE=1 SV=2	Chromatin	Transcription factor
Q9BVI0	0.896346	329000000	0.867573	0.867573	PHD finger protein 20	>sp|Q9BVI0|PHF20_HUMAN PHD finger protein 20 OS=Homo sapiens GN=PHF20 PE=1 SV=2		Histone-modifying activity
Q96EK4	0.896339	181000000	0.867563	0.867563	THAP domain-containing protein 11	>sp|Q96EK4|THA11_HUMAN THAP domain-containing protein 11 OS=Homo sapiens GN=THAP11 PE=1 SV=2		Transcription factor
Q96SY0;Q96SY0-3	0.896261	2300000000	0.867461	0.867461	UPF0464 protein C15orf44	>sp|Q96SY0|CO044_HUMAN UPF0464 protein C15orf44 OS=Homo sapiens GN=C15orf44 PE=1 SV=2;>sp|Q96SY0-3|CO044_HUMAN Isoform 3 of UPF0464 protein C15orf44 OS=Homo sapiens GN=C15orf44		Uncharacterized
Q99728	0.896252	380000000	0.86745	0.86745	BRCA1-associated RING domain protein 1	>sp|Q99728|BARD1_HUMAN BRCA1-associated RING domain protein 1 OS=Homo sapiens GN=BARD1 PE=1 SV=2		DNA repair
Q96T60	0.896056	3200000000	0.867195	0.940214	Bifunctional polynucleotide phosphatase/kinase;Polynucleotide 3-phosphatase;Polynucleotide 5-hydroxyl-kinase	>sp|Q96T60|PNKP_HUMAN Bifunctional polynucleotide phosphatase/kinase OS=Homo sapiens GN=PNKP PE=1 SV=1	Chromatin	DNA repair
Q8WXI9	0.895775	5200000000	0.866828	0.945913	Transcriptional repressor p66-beta	>sp|Q8WXI9|P66B_HUMAN Transcriptional repressor p66-beta OS=Homo sapiens GN=GATAD2B PE=1 SV=1	Chromatin	Transcription factor
Q8IXT5	0.895616	11400000000	0.866622	0.866622	RNA-binding protein 12B	>sp|Q8IXT5|RB12B_HUMAN RNA-binding protein 12B OS=Homo sapiens GN=RBM12B PE=1 SV=2		Uncharacterized
Q86XP3	0.895528	4350000000	0.866508	0.866508	ATP-dependent RNA helicase DDX42	>sp|Q86XP3|DDX42_HUMAN ATP-dependent RNA helicase DDX42 OS=Homo sapiens GN=DDX42 PE=1 SV=1		Splicing
Q9Y6J0	0.895483	975000000	0.86645	0.86645	Calcineurin-binding protein cabin-1	>sp|Q9Y6J0|CABIN_HUMAN Calcineurin-binding protein cabin-1 OS=Homo sapiens GN=CABIN1 PE=1 SV=1		Uncharacterized
O95104;O95104-2	0.895416	1920000000	0.866362	0.866362	Splicing factor, arginine/serine-rich 15	>sp|O95104|SFR15_HUMAN Splicing factor, arginine/serine-rich 15 OS=Homo sapiens GN=SCAF4 PE=1 SV=3;>sp|O95104-2|SFR15_HUMAN Isoform 2 of Splicing factor, arginine/serine-rich 15 OS=Homo sapiens GN=SCAF4		Splicing
Q9Y4B6-2;Q9Y4B6;Q9Y4B6-3	0.895159	3740000000	0.86603	0.86603	Protein VPRBP	>sp|Q9Y4B6-2|VPRBP_HUMAN Isoform 2 of Protein VPRBP OS=Homo sapiens GN=VPRBP;>sp|Q9Y4B6|VPRBP_HUMAN Protein VPRBP OS=Homo sapiens GN=VPRBP PE=1 SV=3;>sp|Q9Y4B6-3|VPRBP_HUMAN Isoform 3 of Protein VPRBP OS=Homo sapiens GN=VPRBP		DNA replication
Q9BWE0	0.895	2410000000	0.865824	0.865824	Replication initiator 1	>sp|Q9BWE0|REPI1_HUMAN Replication initiator 1 OS=Homo sapiens GN=REPIN1 PE=1 SV=1		DNA replication
Q9HCE5	0.894866	681000000	0.865651	0.865651	Methyltransferase-like protein 14	>sp|Q9HCE5|MET14_HUMAN Methyltransferase-like protein 14 OS=Homo sapiens GN=METTL14 PE=1 SV=2		Uncharacterized
P42167	0.894722	24100000000	0.865465	0.865465	Lamina-associated polypeptide 2, isoforms beta/gamma;Thymopoietin;Thymopentin	>sp|P42167|LAP2B_HUMAN Lamina-associated polypeptide 2, isoforms beta/gamma OS=Homo sapiens GN=TMPO PE=1 SV=2		DNA replication
Q9H2G4	0.894671	80400000	0.865401	0.883213	Testis-specific Y-encoded-like protein 2	>sp|Q9H2G4|TSYL2_HUMAN Testis-specific Y-encoded-like protein 2 OS=Homo sapiens GN=TSPYL2 PE=1 SV=1	Chromatin	Chromatin remodelling & assembly
Q8NEZ4-3;Q8NEZ4;Q8NEZ4-2	0.894632	962000000	0.86535	0.86535	Histone-lysine N-methyltransferase MLL3	>sp|Q8NEZ4-3|MLL3_HUMAN Isoform 3 of Histone-lysine N-methyltransferase MLL3 OS=Homo sapiens GN=MLL3;>sp|Q8NEZ4|MLL3_HUMAN Histone-lysine N-methyltransferase MLL3 OS=Homo sapiens GN=MLL3 PE=1 SV=3;>sp|Q8NEZ4-2|MLL3_HUMAN Isoform 2 of Histone-lysine N-methy		Histone-modifying activity
Q12888-2;Q12888	0.894625	7450000000	0.865341	0.865341	Tumor suppressor p53-binding protein 1	>sp|Q12888-2|TP53B_HUMAN Isoform 2 of Tumor suppressor p53-binding protein 1 OS=Homo sapiens GN=TP53BP1;>sp|Q12888|TP53B_HUMAN Tumor suppressor p53-binding protein 1 OS=Homo sapiens GN=TP53BP1 PE=1 SV=2		Transcription factor
P56270	0.894315	776000000	0.864942	0.919861	Myc-associated zinc finger protein	>sp|P56270|MAZ_HUMAN Myc-associated zinc finger protein OS=Homo sapiens GN=MAZ PE=1 SV=1	Chromatin	Transcription factor
Q15361	0.894159	895000000	0.864742	0.915466	Transcription termination factor 1	>sp|Q15361|TTF1_HUMAN Transcription termination factor 1 OS=Homo sapiens GN=TTF1 PE=1 SV=3	Chromatin	Transcription factor
O75494-3;O75494;O75494-2;O75494-4;O75494-5	0.894141	14400000000	0.864719	0.864719	Serine/arginine-rich splicing factor 10	>sp|O75494-3|SRS10_HUMAN Isoform 3 of Serine/arginine-rich splicing factor 10 OS=Homo sapiens GN=SRSF10;>sp|O75494|SRS10_HUMAN Serine/arginine-rich splicing factor 10 OS=Homo sapiens GN=SRSF10 PE=1 SV=1;>sp|O75494-2|SRS10_HUMAN Isoform 2 of Serine/arginine		Splicing
Q9ULV3;Q9ULV3-2;Q9ULV3-4;Q9ULV3-3	0.893925	1680000000	0.864443	0.864443	Cip1-interacting zinc finger protein	>sp|Q9ULV3|CIZ1_HUMAN Cip1-interacting zinc finger protein OS=Homo sapiens GN=CIZ1 PE=1 SV=2;>sp|Q9ULV3-2|CIZ1_HUMAN Isoform 2 of Cip1-interacting zinc finger protein OS=Homo sapiens GN=CIZ1;>sp|Q9ULV3-4|CIZ1_HUMAN Isoform 4 of Cip1-interacting zinc finger		Uncharacterized
Q8WUQ7-2;Q8WUQ7	0.893752	3030000000	0.86422	0.86422	Uncharacterized protein C19orf29	>sp|Q8WUQ7-2|CS029_HUMAN Isoform 2 of Uncharacterized protein C19orf29 OS=Homo sapiens GN=C19orf29;>sp|Q8WUQ7|CS029_HUMAN Uncharacterized protein C19orf29 OS=Homo sapiens GN=C19orf29 PE=1 SV=3		Uncharacterized
Q09161	0.893575	28300000000	0.863995	0.863995	Nuclear cap-binding protein subunit 1	>sp|Q09161|NCBP1_HUMAN Nuclear cap-binding protein subunit 1 OS=Homo sapiens GN=NCBP1 PE=1 SV=1		pre-mRNA processing
Q92613	0.8935	669000000	0.8639	0.8639	Protein Jade-3	>sp|Q92613|JADE3_HUMAN Protein Jade-3 OS=Homo sapiens GN=PHF16 PE=1 SV=1		Histone-modifying activity
Q96S55;Q96S55-2;Q96S55-3	0.893307	11000000000	0.863653	0.957163	ATPase WRNIP1	>sp|Q96S55|WRIP1_HUMAN ATPase WRNIP1 OS=Homo sapiens GN=WRNIP1 PE=1 SV=2;>sp|Q96S55-2|WRIP1_HUMAN Isoform 2 of ATPase WRNIP1 OS=Homo sapiens GN=WRNIP1;>sp|Q96S55-3|WRIP1_HUMAN Isoform 3 of ATPase WRNIP1 OS=Homo sapiens GN=WRNIP1	Chromatin	DNA replication
Q96BP3	0.893171	4840000000	0.86348	0.86348	Peptidylprolyl isomerase domain and WD repeat-containing protein 1	>sp|Q96BP3|PPWD1_HUMAN Peptidylprolyl isomerase domain and WD repeat-containing protein 1 OS=Homo sapiens GN=PPWD1 PE=1 SV=1		Splicing
Q15345;Q15345-3	0.893155	1140000000	0.86346	0.86346	Leucine-rich repeat-containing protein 41	>sp|Q15345|LRC41_HUMAN Leucine-rich repeat-containing protein 41 OS=Homo sapiens GN=LRRC41 PE=1 SV=3;>sp|Q15345-3|LRC41_HUMAN Isoform 3 of Leucine-rich repeat-containing protein 41 OS=Homo sapiens GN=LRRC41		Uncharacterized
Q92769	0.893048	16800000000	0.863324	0.96301	Histone deacetylase 2	>sp|Q92769|HDAC2_HUMAN Histone deacetylase 2 OS=Homo sapiens GN=HDAC2 PE=1 SV=2	Chromatin	Histone-modifying activity
Q96RE7	0.893039	1680000000	0.863312	0.863312	Nucleus accumbens-associated protein 1	>sp|Q96RE7|NACC1_HUMAN Nucleus accumbens-associated protein 1 OS=Homo sapiens GN=NACC1 PE=1 SV=1		Transcription factor
P23193;P23193-2	0.893003	6210000000	0.863267	0.927576	Transcription elongation factor A protein 1	>sp|P23193|TCEA1_HUMAN Transcription elongation factor A protein 1 OS=Homo sapiens GN=TCEA1 PE=1 SV=2;>sp|P23193-2|TCEA1_HUMAN Isoform 2 of Transcription elongation factor A protein 1 OS=Homo sapiens GN=TCEA1	Chromatin	Transcription factor
Q5TA45;Q5TA45-3;Q5TA45-2	0.892867	1910000000	0.863094	0.863094	Integrator complex subunit 11	>sp|Q5TA45|INT11_HUMAN Integrator complex subunit 11 OS=Homo sapiens GN=CPSF3L PE=1 SV=2;>sp|Q5TA45-3|INT11_HUMAN Isoform 3 of Integrator complex subunit 11 OS=Homo sapiens GN=CPSF3L;>sp|Q5TA45-2|INT11_HUMAN Isoform 2 of Integrator complex subunit 11 OS=Ho		Transcription factor
Q9BXW9;Q9BXW9-2;Q9BXW9-3	0.892676	3880000000	0.862852	0.972606	Fanconi anemia group D2 protein	>sp|Q9BXW9|FACD2_HUMAN Fanconi anemia group D2 protein OS=Homo sapiens GN=FANCD2 PE=1 SV=1;>sp|Q9BXW9-2|FACD2_HUMAN Isoform 2 of Fanconi anemia group D2 protein OS=Homo sapiens GN=FANCD2;>sp|Q9BXW9-3|FACD2_HUMAN Isoform 3 of Fanconi anemia group D2 protein	Chromatin	DNA repair
Q92733	0.892563	2750000000	0.862708	0.862708	Proline-rich protein PRCC	>sp|Q92733|PRCC_HUMAN Proline-rich protein PRCC OS=Homo sapiens GN=PRCC PE=1 SV=1		Uncharacterized
Q15906	0.892321	799000000	0.862403	0.862403	Vacuolar protein sorting-associated protein 72 homolog	>sp|Q15906|VPS72_HUMAN Vacuolar protein sorting-associated protein 72 homolog OS=Homo sapiens GN=VPS72 PE=1 SV=1		Transcription factor
Q8IWX8	0.892254	24100000000	0.862318	0.250165	Calcium homeostasis endoplasmic reticulum protein	>sp|Q8IWX8|CHERP_HUMAN Calcium homeostasis endoplasmic reticulum protein OS=Homo sapiens GN=CHERP PE=1 SV=3	NonChromatin	No expected chromatin function
Q8N6T7;Q8N6T7-2;Q8N6T7-4	0.892049	600000000	0.86206	0.927022	NAD-dependent protein deacetylase sirtuin-6	>sp|Q8N6T7|SIR6_HUMAN NAD-dependent protein deacetylase sirtuin-6 OS=Homo sapiens GN=SIRT6 PE=1 SV=2;>sp|Q8N6T7-2|SIR6_HUMAN Isoform 2 of NAD-dependent protein deacetylase sirtuin-6 OS=Homo sapiens GN=SIRT6;>sp|Q8N6T7-4|SIR6_HUMAN Isoform 3 of NAD-dependen	Chromatin	Histone-modifying activity
O95071	0.891896	10500000000	0.861866	0.861866	E3 ubiquitin-protein ligase UBR5	>sp|O95071|UBR5_HUMAN E3 ubiquitin-protein ligase UBR5 OS=Homo sapiens GN=UBR5 PE=1 SV=2		No expected chromatin function
O14647;O14647-2	0.891842	2310000000	0.861799	0.941826	Chromodomain-helicase-DNA-binding protein 2	>sp|O14647|CHD2_HUMAN Chromodomain-helicase-DNA-binding protein 2 OS=Homo sapiens GN=CHD2 PE=1 SV=2;>sp|O14647-2|CHD2_HUMAN Isoform 2 of Chromodomain-helicase-DNA-binding protein 2 OS=Homo sapiens GN=CHD2	Chromatin	Transcription factor
Q9BWU0	0.891837	4360000000	0.861793	0.861793	Kanadaptin	>sp|Q9BWU0|NADAP_HUMAN Kanadaptin OS=Homo sapiens GN=SLC4A1AP PE=1 SV=1		Uncharacterized
Q9NYB0	0.891774	808000000	0.861713	0.861713	Telomeric repeat-binding factor 2-interacting protein 1	>sp|Q9NYB0|TE2IP_HUMAN Telomeric repeat-binding factor 2-interacting protein 1 OS=Homo sapiens GN=TERF2IP PE=1 SV=1		Chromatin structure & organization
Q15424	0.891685	21800000000	0.861602	0.861602	Scaffold attachment factor B1	>sp|Q15424|SAFB1_HUMAN Scaffold attachment factor B1 OS=Homo sapiens GN=SAFB PE=1 SV=4		Transcription factor
Q03111	0.891667	2830000000	0.861578	0.861578	Protein ENL	>sp|Q03111|ENL_HUMAN Protein ENL OS=Homo sapiens GN=MLLT1 PE=1 SV=2		Transcription factor
Q8N655	0.891588	384000000	0.86148	0.86148	Uncharacterized protein C10orf12	>sp|Q8N655|CJ012_HUMAN Uncharacterized protein C10orf12 OS=Homo sapiens GN=C10orf12 PE=1 SV=1		Uncharacterized
Q9Y2X9	0.891155	1410000000	0.860937	0.930979	Zinc finger protein 281	>sp|Q9Y2X9|ZN281_HUMAN Zinc finger protein 281 OS=Homo sapiens GN=ZNF281 PE=1 SV=1	Chromatin	Transcription factor
Q9BW85	0.891066	639000000	0.860826	0.860826	Coiled-coil domain-containing protein 94	>sp|Q9BW85|CCD94_HUMAN Coiled-coil domain-containing protein 94 OS=Homo sapiens GN=CCDC94 PE=1 SV=1		Uncharacterized
Q9BTE7	0.890915	986000000	0.860636	0.860636	DCN1-like protein 5	>sp|Q9BTE7|DCNL5_HUMAN DCN1-like protein 5 OS=Homo sapiens GN=DCUN1D5 PE=1 SV=1		Uncharacterized
Q53GS7;Q53GS7-2	0.89091	2040000000	0.86063	0.433482	Nucleoporin GLE1	>sp|Q53GS7|GLE1_HUMAN Nucleoporin GLE1 OS=Homo sapiens GN=GLE1 PE=1 SV=2;>sp|Q53GS7-2|GLE1_HUMAN Isoform 2 of Nucleoporin GLE1 OS=Homo sapiens GN=GLE1	NonChromatin	No expected chromatin function
Q9UK61;Q9UK61-3;Q9UK61-4	0.890841	2080000000	0.860544	0.860544	Protein FAM208A	>sp|Q9UK61|F208A_HUMAN Protein FAM208A OS=Homo sapiens GN=FAM208A PE=1 SV=3;>sp|Q9UK61-3|F208A_HUMAN Isoform 3 of Protein FAM208A OS=Homo sapiens GN=FAM208A;>sp|Q9UK61-4|F208A_HUMAN Isoform 4 of Protein FAM208A OS=Homo sapiens GN=FAM208A		Uncharacterized
Q9Y2L1	0.890748	1290000000	0.860428	0.860428	Exosome complex exonuclease RRP44	>sp|Q9Y2L1|RRP44_HUMAN Exosome complex exonuclease RRP44 OS=Homo sapiens GN=DIS3 PE=1 SV=2		pre-rRNA processing
Q9BWF3;Q9BWF3-2;Q9BWF3-3	0.890568	3620000000	0.860204	0.860204	RNA-binding protein 4	>sp|Q9BWF3|RBM4_HUMAN RNA-binding protein 4 OS=Homo sapiens GN=RBM4 PE=1 SV=1;>sp|Q9BWF3-2|RBM4_HUMAN Isoform 2 of RNA-binding protein 4 OS=Homo sapiens GN=RBM4;>sp|Q9BWF3-3|RBM4_HUMAN Isoform 3 of RNA-binding protein 4 OS=Homo sapiens GN=RBM4		Splicing
P40424;P40424-2	0.890148	119000000	0.859682	0.885112	Pre-B-cell leukemia transcription factor 1	>sp|P40424|PBX1_HUMAN Pre-B-cell leukemia transcription factor 1 OS=Homo sapiens GN=PBX1 PE=1 SV=1;>sp|P40424-2|PBX1_HUMAN Isoform PBX1b of Pre-B-cell leukemia transcription factor 1 OS=Homo sapiens GN=PBX1	Chromatin	Transcription factor
Q96L73;Q96L73-2;Q96L73-3	0.890117	781000000	0.859643	0.896458	Histone-lysine N-methyltransferase, H3 lysine-36 and H4 lysine-20 specific	>sp|Q96L73|NSD1_HUMAN Histone-lysine N-methyltransferase, H3 lysine-36 and H4 lysine-20 specific OS=Homo sapiens GN=NSD1 PE=1 SV=1;>sp|Q96L73-2|NSD1_HUMAN Isoform 2 of Histone-lysine N-methyltransferase, H3 lysine-36 and H4 lysine-20 specific OS=Homo sapie	Chromatin	Histone-modifying activity
Q15291;Q15291-2	0.890078	2490000000	0.859595	0.95375	Retinoblastoma-binding protein 5	>sp|Q15291|RBBP5_HUMAN Retinoblastoma-binding protein 5 OS=Homo sapiens GN=RBBP5 PE=1 SV=2;>sp|Q15291-2|RBBP5_HUMAN Isoform 2 of Retinoblastoma-binding protein 5 OS=Homo sapiens GN=RBBP5	Chromatin	Histone-modifying activity
O75164	0.890037	588000000	0.859544	0.938094	Lysine-specific demethylase 4A	>sp|O75164|KDM4A_HUMAN Lysine-specific demethylase 4A OS=Homo sapiens GN=KDM4A PE=1 SV=2	Chromatin	Histone-modifying activity
Q8WYA6;Q8WYA6-2;Q8WYA6-3	0.889886	14300000000	0.859356	0.859356	Beta-catenin-like protein 1	>sp|Q8WYA6|CTBL1_HUMAN Beta-catenin-like protein 1 OS=Homo sapiens GN=CTNNBL1 PE=1 SV=1;>sp|Q8WYA6-2|CTBL1_HUMAN Isoform 2 of Beta-catenin-like protein 1 OS=Homo sapiens GN=CTNNBL1;>sp|Q8WYA6-3|CTBL1_HUMAN Isoform 3 of Beta-catenin-like protein 1 OS=Homo s		Uncharacterized
Q8NAF0	0.889226	1220000000	0.858542	0.858542	Zinc finger protein 579	>sp|Q8NAF0|ZN579_HUMAN Zinc finger protein 579 OS=Homo sapiens GN=ZNF579 PE=1 SV=2		Uncharacterized
Q15007;Q15007-2	0.889153	3160000000	0.858452	0.858452	Pre-mRNA-splicing regulator WTAP	>sp|Q15007|FL2D_HUMAN Pre-mRNA-splicing regulator WTAP OS=Homo sapiens GN=WTAP PE=1 SV=2;>sp|Q15007-2|FL2D_HUMAN Isoform 2 of Pre-mRNA-splicing regulator WTAP OS=Homo sapiens GN=WTAP		Splicing
Q14498-2;Q14498;Q14498-3	0.888977	53000000000	0.858234	0.858234	RNA-binding protein 39	>sp|Q14498-2|RBM39_HUMAN Isoform 2 of RNA-binding protein 39 OS=Homo sapiens GN=RBM39;>sp|Q14498|RBM39_HUMAN RNA-binding protein 39 OS=Homo sapiens GN=RBM39 PE=1 SV=2;>sp|Q14498-3|RBM39_HUMAN Isoform 3 of RNA-binding protein 39 OS=Homo sapiens GN=RBM39		Transcription factor
Q9UNP9;Q9UNP9-2	0.888626	1240000000	0.857804	0.857804	Peptidyl-prolyl cis-trans isomerase E	>sp|Q9UNP9|PPIE_HUMAN Peptidyl-prolyl cis-trans isomerase E OS=Homo sapiens GN=PPIE PE=1 SV=1;>sp|Q9UNP9-2|PPIE_HUMAN Isoform B of Peptidyl-prolyl cis-trans isomerase E OS=Homo sapiens GN=PPIE		Uncharacterized
Q8NB50;Q8NB50-2	0.888524	475000000	0.857679	0.857679	Zinc finger protein 62 homolog	>sp|Q8NB50|ZFP62_HUMAN Zinc finger protein 62 homolog OS=Homo sapiens GN=ZFP62 PE=1 SV=3;>sp|Q8NB50-2|ZFP62_HUMAN Isoform 2 of Zinc finger protein 62 homolog OS=Homo sapiens GN=ZFP62		Uncharacterized
O95619	0.888427	629000000	0.85756	0.901352	YEATS domain-containing protein 4	>sp|O95619|YETS4_HUMAN YEATS domain-containing protein 4 OS=Homo sapiens GN=YEATS4 PE=1 SV=1	Chromatin	Histone-modifying activity
O75419;O75419-2	0.888356	768000000	0.857473	0.857473	Cell division control protein 45 homolog	>sp|O75419|CDC45_HUMAN Cell division control protein 45 homolog OS=Homo sapiens GN=CDC45 PE=1 SV=1;>sp|O75419-2|CDC45_HUMAN Isoform 2 of Cell division control protein 45 homolog OS=Homo sapiens GN=CDC45		DNA replication
Q5VTL8;Q5VTL8-2	0.887948	5540000000	0.856974	0.856974	Pre-mRNA-splicing factor 38B	>sp|Q5VTL8|PR38B_HUMAN Pre-mRNA-splicing factor 38B OS=Homo sapiens GN=PRPF38B PE=1 SV=1;>sp|Q5VTL8-2|PR38B_HUMAN Isoform 2 of Pre-mRNA-splicing factor 38B OS=Homo sapiens GN=PRPF38B		Splicing
Q6PJG2	0.887943	3690000000	0.856969	0.856969	Uncharacterized protein C14orf43	>sp|Q6PJG2|CN043_HUMAN Uncharacterized protein C14orf43 OS=Homo sapiens GN=C14orf43 PE=1 SV=2		Uncharacterized
P58317	0.887914	212000000	0.856933	0.856933	Zinc finger protein 121	>sp|P58317|ZN121_HUMAN Zinc finger protein 121 OS=Homo sapiens GN=ZNF121 PE=2 SV=2		Transcription factor
Q9UQ35;Q9UQ35-2	0.887905	71700000000	0.856922	0.856922	Serine/arginine repetitive matrix protein 2	>sp|Q9UQ35|SRRM2_HUMAN Serine/arginine repetitive matrix protein 2 OS=Homo sapiens GN=SRRM2 PE=1 SV=2;>sp|Q9UQ35-2|SRRM2_HUMAN Isoform 2 of Serine/arginine repetitive matrix protein 2 OS=Homo sapiens GN=SRRM2		Splicing
Q5QJE6	0.887888	10700000000	0.856902	0.944143	Deoxynucleotidyltransferase terminal-interacting protein 2	>sp|Q5QJE6|TDIF2_HUMAN Deoxynucleotidyltransferase terminal-interacting protein 2 OS=Homo sapiens GN=DNTTIP2 PE=1 SV=2	Chromatin	Transcription factor
Q9Y314	0.887584	4640000000	0.856531	0.856531	Nitric oxide synthase-interacting protein	>sp|Q9Y314|NOSIP_HUMAN Nitric oxide synthase-interacting protein OS=Homo sapiens GN=NOSIP PE=1 SV=1		No expected chromatin function
Q9Y232-2;Q9Y232;Q9Y232-4;Q9Y232-3	0.88708	2660000000	0.85592	0.945768	Chromodomain Y-like protein	>sp|Q9Y232-2|CDYL1_HUMAN Isoform 2 of Chromodomain Y-like protein OS=Homo sapiens GN=CDYL;>sp|Q9Y232|CDYL1_HUMAN Chromodomain Y-like protein OS=Homo sapiens GN=CDYL PE=1 SV=2;>sp|Q9Y232-4|CDYL1_HUMAN Isoform 4 of Chromodomain Y-like protein OS=Homo sapiens	Chromatin	Histone-modifying activity
P83916	0.886847	3380000000	0.855638	0.855638	Chromobox protein homolog 1	>sp|P83916|CBX1_HUMAN Chromobox protein homolog 1 OS=Homo sapiens GN=CBX1 PE=1 SV=1		Chromatin structure & organization
P0C0S5;Q71UI9;Q71UI9-2	0.886523	47100000000	0.855246	0.952322	Histone H2A.Z;Histone H2A.V	>sp|P0C0S5|H2AZ_HUMAN Histone H2A.Z OS=Homo sapiens GN=H2AFZ PE=1 SV=2;>sp|Q71UI9|H2AV_HUMAN Histone H2A.V OS=Homo sapiens GN=H2AFV PE=1 SV=3;>sp|Q71UI9-2|H2AV_HUMAN Isoform 2 of Histone H2A.V OS=Homo sapiens GN=H2AFV	Chromatin	Histones & histone variants
P29374;P29374-2;P29374-3	0.886352	153000000	0.85504	0.897205	AT-rich interactive domain-containing protein 4A	>sp|P29374|ARI4A_HUMAN AT-rich interactive domain-containing protein 4A OS=Homo sapiens GN=ARID4A PE=1 SV=3;>sp|P29374-2|ARI4A_HUMAN Isoform II of AT-rich interactive domain-containing protein 4A OS=Homo sapiens GN=ARID4A;>sp|P29374-3|ARI4A_HUMAN Isoform I	Chromatin	Transcription factor
Q7L2J0	0.886128	11300000000	0.85477	0.85477	7SK snRNA methylphosphate capping enzyme	>sp|Q7L2J0|MEPCE_HUMAN 7SK snRNA methylphosphate capping enzyme OS=Homo sapiens GN=MEPCE PE=1 SV=1		pre-mRNA processing
O00712;O00712-2	0.886076	1580000000	0.854708	0.854708	Nuclear factor 1 B-type	>sp|O00712|NFIB_HUMAN Nuclear factor 1 B-type OS=Homo sapiens GN=NFIB PE=1 SV=2;>sp|O00712-2|NFIB_HUMAN Isoform 3 of Nuclear factor 1 B-type OS=Homo sapiens GN=NFIB		Transcription factor
Q9UJA5;Q9UJA5-2;Q9UJA5-3	0.886007	2290000000	0.854625	0.854625	tRNA (adenine(58)-N(1))-methyltransferase non-catalytic subunit TRM6	>sp|Q9UJA5|TRM6_HUMAN tRNA (adenine(58)-N(1))-methyltransferase non-catalytic subunit TRM6 OS=Homo sapiens GN=TRMT6 PE=1 SV=1;>sp|Q9UJA5-2|TRM6_HUMAN Isoform 2 of tRNA (adenine(58)-N(1))-methyltransferase non-catalytic subunit TRM6 OS=Homo sapiens GN=TRMT6		No expected chromatin function
Q6NYC1-3;Q6NYC1;Q6NYC1-2	0.885998	1530000000	0.854614	0.854614	Bifunctional arginine demethylase and lysyl-hydroxylase JMJD6	>sp|Q6NYC1-3|JMJD6_HUMAN Isoform 3 of Bifunctional arginine demethylase and lysyl-hydroxylase JMJD6 OS=Homo sapiens GN=JMJD6;>sp|Q6NYC1|JMJD6_HUMAN Bifunctional arginine demethylase and lysyl-hydroxylase JMJD6 OS=Homo sapiens GN=JMJD6 PE=1 SV=1;>sp|Q6NYC1-		Histone-modifying activity
P54132	0.885994	4670000000	0.854609	0.95059	Bloom syndrome protein	>sp|P54132|BLM_HUMAN Bloom syndrome protein OS=Homo sapiens GN=BLM PE=1 SV=1	Chromatin	DNA replication
Q8WUD4	0.885752	752000000	0.854318	0.854318	Coiled-coil domain-containing protein 12	>sp|Q8WUD4|CCD12_HUMAN Coiled-coil domain-containing protein 12 OS=Homo sapiens GN=CCDC12 PE=1 SV=1		Uncharacterized
Q14151	0.885712	20000000000	0.854271	0.854271	Scaffold attachment factor B2	>sp|Q14151|SAFB2_HUMAN Scaffold attachment factor B2 OS=Homo sapiens GN=SAFB2 PE=1 SV=1		Transcription factor
P49750-4;P49750;P49750-3	0.8857	13000000000	0.854256	0.854256	YLP motif-containing protein 1	>sp|P49750-4|YLPM1_HUMAN Isoform 4 of YLP motif-containing protein 1 OS=Homo sapiens GN=YLPM1;>sp|P49750|YLPM1_HUMAN YLP motif-containing protein 1 OS=Homo sapiens GN=YLPM1 PE=1 SV=3;>sp|P49750-3|YLPM1_HUMAN Isoform 3 of YLP motif-containing protein 1 OS=H		Uncharacterized
O95926	0.885666	500000000	0.854215	0.854215	Pre-mRNA-splicing factor SYF2	>sp|O95926|SYF2_HUMAN Pre-mRNA-splicing factor SYF2 OS=Homo sapiens GN=SYF2 PE=1 SV=1		Splicing
Q5HYJ3;Q5HYJ3-2	0.885042	157000000	0.853469	0.853469	Protein FAM76B	>sp|Q5HYJ3|FA76B_HUMAN Protein FAM76B OS=Homo sapiens GN=FAM76B PE=1 SV=3;>sp|Q5HYJ3-2|FA76B_HUMAN Isoform 2 of Protein FAM76B OS=Homo sapiens GN=FAM76B		Uncharacterized
Q9UPT9;Q9UPT9-2	0.885024	2630000000	0.853448	0.923001	Ubiquitin carboxyl-terminal hydrolase 22	>sp|Q9UPT9|UBP22_HUMAN Ubiquitin carboxyl-terminal hydrolase 22 OS=Homo sapiens GN=USP22 PE=1 SV=2;>sp|Q9UPT9-2|UBP22_HUMAN Isoform 2 of Ubiquitin carboxyl-terminal hydrolase 22 OS=Homo sapiens GN=USP22	Chromatin	Histone-modifying activity
O15014	0.885013	478000000	0.853434	0.853434	Zinc finger protein 609	>sp|O15014|ZN609_HUMAN Zinc finger protein 609 OS=Homo sapiens GN=ZNF609 PE=1 SV=2		Uncharacterized
Q01167;Q01167-2	0.884993	767000000	0.853411	0.915484	Forkhead box protein K2	>sp|Q01167|FOXK2_HUMAN Forkhead box protein K2 OS=Homo sapiens GN=FOXK2 PE=1 SV=3;>sp|Q01167-2|FOXK2_HUMAN Isoform 2 of Forkhead box protein K2 OS=Homo sapiens GN=FOXK2	Chromatin	Transcription factor
Q9H5Z1	0.884774	426000000	0.85315	0.85315	Probable ATP-dependent RNA helicase DHX35	>sp|Q9H5Z1|DHX35_HUMAN Probable ATP-dependent RNA helicase DHX35 OS=Homo sapiens GN=DHX35 PE=1 SV=2		Uncharacterized
Q96MG7	0.884661	695000000	0.853015	0.853015	Melanoma-associated antigen G1	>sp|Q96MG7|MAGG1_HUMAN Melanoma-associated antigen G1 OS=Homo sapiens GN=NDNL2 PE=1 SV=1		No expected chromatin function
Q9NYF8-3	0.88452	1590000000	0.852848	0.852848		>sp|Q9NYF8-3|BCLF1_HUMAN Isoform 3 of Bcl-2-associated transcription factor 1 OS=Homo sapiens GN=BCLAF1		Transcription factor
P42285	0.884146	36500000000	0.852404	0.852404	Superkiller viralicidic activity 2-like 2	>sp|P42285|SK2L2_HUMAN Superkiller viralicidic activity 2-like 2 OS=Homo sapiens GN=SKIV2L2 PE=1 SV=3		Splicing
P18615	0.884111	3600000000	0.852362	0.852362	Negative elongation factor E	>sp|P18615|NELFE_HUMAN Negative elongation factor E OS=Homo sapiens GN=RDBP PE=1 SV=3		Transcription factor
Q9H7Z6;Q9H7Z6-2	0.884006	1140000000	0.852238	0.946084	Histone acetyltransferase KAT8	>sp|Q9H7Z6|KAT8_HUMAN Histone acetyltransferase KAT8 OS=Homo sapiens GN=KAT8 PE=1 SV=2;>sp|Q9H7Z6-2|KAT8_HUMAN Isoform 2 of Histone acetyltransferase KAT8 OS=Homo sapiens GN=KAT8	Chromatin	Histone-modifying activity
P51858	0.883972	50700000000	0.852197	0.852197	Hepatoma-derived growth factor	>sp|P51858|HDGF_HUMAN Hepatoma-derived growth factor OS=Homo sapiens GN=HDGF PE=1 SV=1		Transcription factor
Q9H4Z3	0.883966	1890000000	0.85219	0.85219	Phosphorylated CTD-interacting factor 1	>sp|Q9H4Z3|PCIF1_HUMAN Phosphorylated CTD-interacting factor 1 OS=Homo sapiens GN=PCIF1 PE=1 SV=1		Transcription factor
O15164;O15164-2	0.883685	5520000000	0.851858	0.851858	Transcription intermediary factor 1-alpha	>sp|O15164|TIF1A_HUMAN Transcription intermediary factor 1-alpha OS=Homo sapiens GN=TRIM24 PE=1 SV=3;>sp|O15164-2|TIF1A_HUMAN Isoform Short of Transcription intermediary factor 1-alpha OS=Homo sapiens GN=TRIM24		Transcription factor
O43395	0.883667	20900000000	0.851837	0.851837	U4/U6 small nuclear ribonucleoprotein Prp3	>sp|O43395|PRPF3_HUMAN U4/U6 small nuclear ribonucleoprotein Prp3 OS=Homo sapiens GN=PRPF3 PE=1 SV=2		Splicing
Q5FWF5;Q5FWF5-2	0.883422	96900000	0.851549	0.851549	N-acetyltransferase ESCO1	>sp|Q5FWF5|ESCO1_HUMAN N-acetyltransferase ESCO1 OS=Homo sapiens GN=ESCO1 PE=1 SV=3;>sp|Q5FWF5-2|ESCO1_HUMAN Isoform 2 of N-acetyltransferase ESCO1 OS=Homo sapiens GN=ESCO1		Chromatin structure & organization
Q13573	0.883247	17000000000	0.851343	0.851343	SNW domain-containing protein 1	>sp|Q13573|SNW1_HUMAN SNW domain-containing protein 1 OS=Homo sapiens GN=SNW1 PE=1 SV=1		Transcription factor
Q5T3I0-3;Q5T3I0	0.882845	4650000000	0.85087	0.85087	G patch domain-containing protein 4	>sp|Q5T3I0-3|GPTC4_HUMAN Isoform 3 of G patch domain-containing protein 4 OS=Homo sapiens GN=GPATCH4;>sp|Q5T3I0|GPTC4_HUMAN G patch domain-containing protein 4 OS=Homo sapiens GN=GPATCH4 PE=1 SV=2		Uncharacterized
P41212	0.882693	276000000	0.850692	0.850692	Transcription factor ETV6	>sp|P41212|ETV6_HUMAN Transcription factor ETV6 OS=Homo sapiens GN=ETV6 PE=1 SV=1		Transcription factor
Q14191	0.882628	521000000	0.850615	0.924861	Werner syndrome ATP-dependent helicase	>sp|Q14191|WRN_HUMAN Werner syndrome ATP-dependent helicase OS=Homo sapiens GN=WRN PE=1 SV=2	Chromatin	DNA replication
Q92754	0.882586	548000000	0.850566	0.902676	Transcription factor AP-2 gamma	>sp|Q92754|AP2C_HUMAN Transcription factor AP-2 gamma OS=Homo sapiens GN=TFAP2C PE=1 SV=1	Chromatin	Transcription factor
Q15911;Q15911-2	0.882155	794000000	0.850062	0.898296	Zinc finger homeobox protein 3	>sp|Q15911|ZFHX3_HUMAN Zinc finger homeobox protein 3 OS=Homo sapiens GN=ZFHX3 PE=1 SV=2;>sp|Q15911-2|ZFHX3_HUMAN Isoform B of Zinc finger homeobox protein 3 OS=Homo sapiens GN=ZFHX3	Chromatin	Transcription factor
Q13547	0.881773	11800000000	0.849616	0.957608	Histone deacetylase 1	>sp|Q13547|HDAC1_HUMAN Histone deacetylase 1 OS=Homo sapiens GN=HDAC1 PE=1 SV=1	Chromatin	Histone-modifying activity
Q5XPI4-2;Q5XPI4	0.881291	1230000000	0.849056	0.849056	E3 ubiquitin-protein ligase RNF123	>sp|Q5XPI4-2|RN123_HUMAN Isoform 2 of E3 ubiquitin-protein ligase RNF123 OS=Homo sapiens GN=RNF123;>sp|Q5XPI4|RN123_HUMAN E3 ubiquitin-protein ligase RNF123 OS=Homo sapiens GN=RNF123 PE=1 SV=1		No expected chromatin function
Q3B726	0.881274	645000000	0.849037	0.922808	DNA-directed RNA polymerase I subunit RPA43	>sp|Q3B726|RPA43_HUMAN DNA-directed RNA polymerase I subunit RPA43 OS=Homo sapiens GN=TWISTNB PE=1 SV=1	Chromatin	Transcription factor
Q6SPF0	0.881194	238000000	0.848944	0.848944	Atherin	>sp|Q6SPF0|SAMD1_HUMAN Atherin OS=Homo sapiens GN=SAMD1 PE=1 SV=1		Uncharacterized
P05114	0.881119	515000000	0.848857	0.848857	Non-histone chromosomal protein HMG-14	>sp|P05114|HMGN1_HUMAN Non-histone chromosomal protein HMG-14 OS=Homo sapiens GN=HMGN1 PE=1 SV=3		Chromatin structure & organization
P27694	0.880867	26900000000	0.848565	0.968135	Replication protein A 70 kDa DNA-binding subunit	>sp|P27694|RFA1_HUMAN Replication protein A 70 kDa DNA-binding subunit OS=Homo sapiens GN=RPA1 PE=1 SV=2	Chromatin	DNA replication
Q9NWH9	0.8806	26500000000	0.848257	0.848257	SAFB-like transcription modulator	>sp|Q9NWH9|SLTM_HUMAN SAFB-like transcription modulator OS=Homo sapiens GN=SLTM PE=1 SV=2		Transcription factor
Q9NYV4;Q9NYV4-2;Q9NYV4-3	0.880585	5020000000	0.848239	0.848239	Cyclin-dependent kinase 12	>sp|Q9NYV4|CDK12_HUMAN Cyclin-dependent kinase 12 OS=Homo sapiens GN=CDK12 PE=1 SV=2;>sp|Q9NYV4-2|CDK12_HUMAN Isoform 2 of Cyclin-dependent kinase 12 OS=Homo sapiens GN=CDK12;>sp|Q9NYV4-3|CDK12_HUMAN Isoform 3 of Cyclin-dependent kinase 12 OS=Homo sapiens		Splicing
Q6UX04;Q6UX04-2	0.880395	2360000000	0.848021	0.848021	Peptidyl-prolyl cis-trans isomerase CWC27 homolog	>sp|Q6UX04|CWC27_HUMAN Peptidyl-prolyl cis-trans isomerase CWC27 homolog OS=Homo sapiens GN=CWC27 PE=1 SV=1;>sp|Q6UX04-2|CWC27_HUMAN Isoform 2 of Peptidyl-prolyl cis-trans isomerase CWC27 homolog OS=Homo sapiens GN=CWC27		Uncharacterized
O14776;O14776-2	0.880336	40000000000	0.847953	0.961155	Transcription elongation regulator 1	>sp|O14776|TCRG1_HUMAN Transcription elongation regulator 1 OS=Homo sapiens GN=TCERG1 PE=1 SV=2;>sp|O14776-2|TCRG1_HUMAN Isoform 2 of Transcription elongation regulator 1 OS=Homo sapiens GN=TCERG1	Chromatin	Transcription factor
Q9H967	0.880129	1400000000	0.847714	0.847714	WD repeat-containing protein 76	>sp|Q9H967|WDR76_HUMAN WD repeat-containing protein 76 OS=Homo sapiens GN=WDR76 PE=1 SV=2		Uncharacterized
Q9H0U9	0.879984	949000000	0.847548	0.847548	Testis-specific Y-encoded-like protein 1	>sp|Q9H0U9|TSYL1_HUMAN Testis-specific Y-encoded-like protein 1 OS=Homo sapiens GN=TSPYL1 PE=1 SV=3		Uncharacterized
Q9H307;Q9H307-2	0.879632	41200000000	0.847143	0.847143	Pinin	>sp|Q9H307|PININ_HUMAN Pinin OS=Homo sapiens GN=PNN PE=1 SV=4;>sp|Q9H307-2|PININ_HUMAN Isoform 2 of Pinin OS=Homo sapiens GN=PNN		Transcription factor
P50613	0.879545	1070000000	0.847044	0.847044	Cyclin-dependent kinase 7	>sp|P50613|CDK7_HUMAN Cyclin-dependent kinase 7 OS=Homo sapiens GN=CDK7 PE=1 SV=1		Transcription factor
Q96I25	0.879378	9220000000	0.846853	0.846853	Splicing factor 45	>sp|Q96I25|SPF45_HUMAN Splicing factor 45 OS=Homo sapiens GN=RBM17 PE=1 SV=1		Splicing
Q13227	0.879335	388000000	0.846803	0.846803	G protein pathway suppressor 2	>sp|Q13227|GPS2_HUMAN G protein pathway suppressor 2 OS=Homo sapiens GN=GPS2 PE=1 SV=3		Transcription factor
Q9P2N6-3;Q9P2N6;Q9P2N6-4;Q9P2N6-5;Q9P2N6-2;Q9P2N6-6;Q9P2N6-8	0.879262	211000000	0.84672	0.84672	KAT8 regulatory NSL complex subunit 3	>sp|Q9P2N6-3|KANL3_HUMAN Isoform 3 of KAT8 regulatory NSL complex subunit 3 OS=Homo sapiens GN=KANSL3;>sp|Q9P2N6|KANL3_HUMAN KAT8 regulatory NSL complex subunit 3 OS=Homo sapiens GN=KANSL3 PE=1 SV=2;>sp|Q9P2N6-4|KANL3_HUMAN Isoform 4 of KAT8 regulatory NSL		Histone-modifying activity
Q9Y6D9	0.879254	10200000000	0.84671	0.84671	Mitotic spindle assembly checkpoint protein MAD1	>sp|Q9Y6D9|MD1L1_HUMAN Mitotic spindle assembly checkpoint protein MAD1 OS=Homo sapiens GN=MAD1L1 PE=1 SV=2		Chromatin structure & organization
P28702	0.879171	603000000	0.846616	0.909902	Retinoic acid receptor RXR-beta	>sp|P28702|RXRB_HUMAN Retinoic acid receptor RXR-beta OS=Homo sapiens GN=RXRB PE=1 SV=2	Chromatin	Transcription factor
Q8WXX5	0.879162	3880000000	0.846605	0.846605	DnaJ homolog subfamily C member 9	>sp|Q8WXX5|DNJC9_HUMAN DnaJ homolog subfamily C member 9 OS=Homo sapiens GN=DNAJC9 PE=1 SV=1		Uncharacterized
Q9H6Y2	0.878911	2700000000	0.84632	0.84632	WD repeat-containing protein 55	>sp|Q9H6Y2|WDR55_HUMAN WD repeat-containing protein 55 OS=Homo sapiens GN=WDR55 PE=1 SV=2		pre-rRNA processing
Q9P2F9	0.878857	221000000	0.846258	0.846258	Zinc finger protein 319	>sp|Q9P2F9|ZN319_HUMAN Zinc finger protein 319 OS=Homo sapiens GN=ZNF319 PE=1 SV=2		Uncharacterized
P38432	0.878732	5390000000	0.846115	0.846115	Coilin	>sp|P38432|COIL_HUMAN Coilin OS=Homo sapiens GN=COIL PE=1 SV=1		Uncharacterized
Q9UKV3;Q9UKV3-2;Q9UKV3-3	0.8787	755000000	0.846079	0.846079	Apoptotic chromatin condensation inducer in the nucleus	>sp|Q9UKV3|ACINU_HUMAN Apoptotic chromatin condensation inducer in the nucleus OS=Homo sapiens GN=ACIN1 PE=1 SV=2;>sp|Q9UKV3-2|ACINU_HUMAN Isoform 2 of Apoptotic chromatin condensation inducer in the nucleus OS=Homo sapiens GN=ACIN1;>sp|Q9UKV3-3|ACINU_HUMA		Chromatin structure & organization
O95400	0.878672	1940000000	0.846047	0.846047	CD2 antigen cytoplasmic tail-binding protein 2	>sp|O95400|CD2B2_HUMAN CD2 antigen cytoplasmic tail-binding protein 2 OS=Homo sapiens GN=CD2BP2 PE=1 SV=1		Uncharacterized
Q9ULM3	0.878224	670000000	0.845538	0.892383	YEATS domain-containing protein 2	>sp|Q9ULM3|YETS2_HUMAN YEATS domain-containing protein 2 OS=Homo sapiens GN=YEATS2 PE=1 SV=2	Chromatin	Histone-modifying activity
Q9BUL5	0.878139	524000000	0.845441	0.845441	PHD finger protein 23	>sp|Q9BUL5|PHF23_HUMAN PHD finger protein 23 OS=Homo sapiens GN=PHF23 PE=1 SV=1		Uncharacterized
Q8WWY3;Q8WWY3-2;Q8WWY3-3	0.878025	13900000000	0.845311	0.845311	U4/U6 small nuclear ribonucleoprotein Prp31	>sp|Q8WWY3|PRP31_HUMAN U4/U6 small nuclear ribonucleoprotein Prp31 OS=Homo sapiens GN=PRPF31 PE=1 SV=2;>sp|Q8WWY3-2|PRP31_HUMAN Isoform 2 of U4/U6 small nuclear ribonucleoprotein Prp31 OS=Homo sapiens GN=PRPF31;>sp|Q8WWY3-3|PRP31_HUMAN Isoform 3 of U4/U6 s		Splicing
Q9Y383;Q9Y383-2	0.877892	24200000000	0.845161	0.845161	Putative RNA-binding protein Luc7-like 2	>sp|Q9Y383|LC7L2_HUMAN Putative RNA-binding protein Luc7-like 2 OS=Homo sapiens GN=LUC7L2 PE=1 SV=2;>sp|Q9Y383-2|LC7L2_HUMAN Isoform 2 of Putative RNA-binding protein Luc7-like 2 OS=Homo sapiens GN=LUC7L2		Uncharacterized
Q8WXH0-2;Q8WXH0	0.877652	7060000000	0.84489	0.84489	Nesprin-2	>sp|Q8WXH0-2|SYNE2_HUMAN Isoform 2 of Nesprin-2 OS=Homo sapiens GN=SYNE2;>sp|Q8WXH0|SYNE2_HUMAN Nesprin-2 OS=Homo sapiens GN=SYNE2 PE=1 SV=3		No expected chromatin function
P49736	0.876637	58700000000	0.843747	0.955876	DNA replication licensing factor MCM2	>sp|P49736|MCM2_HUMAN DNA replication licensing factor MCM2 OS=Homo sapiens GN=MCM2 PE=1 SV=4	Chromatin	DNA replication
P30414	0.876549	2310000000	0.843647	0.843647	NK-tumor recognition protein;Putative peptidyl-prolyl cis-trans isomerase	>sp|P30414|NKTR_HUMAN NK-tumor recognition protein OS=Homo sapiens GN=NKTR PE=1 SV=2		No expected chromatin function
O14981	0.876323	2740000000	0.843394	0.934336	TATA-binding protein-associated factor 172	>sp|O14981|BTAF1_HUMAN TATA-binding protein-associated factor 172 OS=Homo sapiens GN=BTAF1 PE=1 SV=2	Chromatin	Transcription factor
Q9ULI0;Q9ULI0-2	0.87601	1620000000	0.843045	0.843045	ATPase family AAA domain-containing protein 2B	>sp|Q9ULI0|ATD2B_HUMAN ATPase family AAA domain-containing protein 2B OS=Homo sapiens GN=ATAD2B PE=1 SV=3;>sp|Q9ULI0-2|ATD2B_HUMAN Isoform 2 of ATPase family AAA domain-containing protein 2B OS=Homo sapiens GN=ATAD2B		Uncharacterized
Q9NWB6;Q9NWB6-2	0.875873	2500000000	0.842891	0.842891	Arginine and glutamate-rich protein 1	>sp|Q9NWB6|ARGL1_HUMAN Arginine and glutamate-rich protein 1 OS=Homo sapiens GN=ARGLU1 PE=1 SV=1;>sp|Q9NWB6-2|ARGL1_HUMAN Isoform 2 of Arginine and glutamate-rich protein 1 OS=Homo sapiens GN=ARGLU1		Transcription factor
Q13315	0.875848	2960000000	0.842863	0.842863	Serine-protein kinase ATM	>sp|Q13315|ATM_HUMAN Serine-protein kinase ATM OS=Homo sapiens GN=ATM PE=1 SV=3		Histone-modifying activity
P17706;P17706-2;P17706-3	0.875753	1470000000	0.842758	0.333265	Tyrosine-protein phosphatase non-receptor type 2	>sp|P17706|PTN2_HUMAN Tyrosine-protein phosphatase non-receptor type 2 OS=Homo sapiens GN=PTPN2 PE=1 SV=2;>sp|P17706-2|PTN2_HUMAN Isoform PTPA of Tyrosine-protein phosphatase non-receptor type 2 OS=Homo sapiens GN=PTPN2;>sp|P17706-3|PTN2_HUMAN Isoform 3 of	NonChromatin	No expected chromatin function
Q9UGU5	0.875564	199000000	0.842546	0.842546	HMG domain-containing protein 4	>sp|Q9UGU5|HMGX4_HUMAN HMG domain-containing protein 4 OS=Homo sapiens GN=HMGXB4 PE=2 SV=2		Chromatin structure & organization
O75400;O75400-2	0.875048	954000000	0.841973	0.841973	Pre-mRNA-processing factor 40 homolog A	>sp|O75400|PR40A_HUMAN Pre-mRNA-processing factor 40 homolog A OS=Homo sapiens GN=PRPF40A PE=1 SV=2;>sp|O75400-2|PR40A_HUMAN Isoform 2 of Pre-mRNA-processing factor 40 homolog A OS=Homo sapiens GN=PRPF40A		pre-mRNA processing
Q96L91;Q96L91-2;Q96L91-5;Q96L91-3;Q96L91-4	0.874926	5590000000	0.841837	0.94731	E1A-binding protein p400	>sp|Q96L91|EP400_HUMAN E1A-binding protein p400 OS=Homo sapiens GN=EP400 PE=1 SV=4;>sp|Q96L91-2|EP400_HUMAN Isoform 2 of E1A-binding protein p400 OS=Homo sapiens GN=EP400;>sp|Q96L91-5|EP400_HUMAN Isoform 5 of E1A-binding protein p400 OS=Homo sapiens GN=EP4	Chromatin	Histone-modifying activity
Q9NYH9	0.874864	3900000000	0.841769	0.841769	U3 small nucleolar RNA-associated protein 6 homolog	>sp|Q9NYH9|UTP6_HUMAN U3 small nucleolar RNA-associated protein 6 homolog OS=Homo sapiens GN=UTP6 PE=1 SV=2		pre-rRNA processing
Q8N5A5;Q8N5A5-2;Q8N5A5-3	0.874194	1230000000	0.841028	0.841028	Zinc finger CCCH-type with G patch domain-containing protein	>sp|Q8N5A5|ZGPAT_HUMAN Zinc finger CCCH-type with G patch domain-containing protein OS=Homo sapiens GN=ZGPAT PE=1 SV=3;>sp|Q8N5A5-2|ZGPAT_HUMAN Isoform 2 of Zinc finger CCCH-type with G patch domain-containing protein OS=Homo sapiens GN=ZGPAT;>sp|Q8N5A5-3|		Transcription factor
P49761;P49761-1;P49761-3	0.874181	3400000000	0.841014	0.841014	Dual specificity protein kinase CLK3	>sp|P49761|CLK3_HUMAN Dual specificity protein kinase CLK3 OS=Homo sapiens GN=CLK3 PE=1 SV=3;>sp|P49761-1|CLK3_HUMAN Isoform 1 of Dual specificity protein kinase CLK3 OS=Homo sapiens GN=CLK3;>sp|P49761-3|CLK3_HUMAN Isoform 3 of Dual specificity protein kin		Splicing
Q9H116	0.874133	170000000	0.840961	0.840961	GDNF-inducible zinc finger protein 1	>sp|Q9H116|GZF1_HUMAN GDNF-inducible zinc finger protein 1 OS=Homo sapiens GN=GZF1 PE=1 SV=1		Transcription factor
Q07955;Q07955-2;Q07955-3	0.873978	39900000000	0.840789	0.840789	Serine/arginine-rich splicing factor 1	>sp|Q07955|SRSF1_HUMAN Serine/arginine-rich splicing factor 1 OS=Homo sapiens GN=SRSF1 PE=1 SV=2;>sp|Q07955-2|SRSF1_HUMAN Isoform ASF-2 of Serine/arginine-rich splicing factor 1 OS=Homo sapiens GN=SRSF1;>sp|Q07955-3|SRSF1_HUMAN Isoform ASF-3 of Serine/argi		Splicing
Q9NXE8	0.873934	370000000	0.840741	0.840741	Pre-mRNA-splicing factor CWC25 homolog	>sp|Q9NXE8|CWC25_HUMAN Pre-mRNA-splicing factor CWC25 homolog OS=Homo sapiens GN=CWC25 PE=1 SV=1		Uncharacterized
Q01130	0.873879	12400000000	0.840681	0.840681	Serine/arginine-rich splicing factor 2	>sp|Q01130|SRSF2_HUMAN Serine/arginine-rich splicing factor 2 OS=Homo sapiens GN=SRSF2 PE=1 SV=4		Splicing
Q96K58	0.873454	774000000	0.840213	0.840213	Zinc finger protein 668	>sp|Q96K58|ZN668_HUMAN Zinc finger protein 668 OS=Homo sapiens GN=ZNF668 PE=2 SV=3		Uncharacterized
P13010	0.873387	203000000000	0.840139	0.958156	X-ray repair cross-complementing protein 5	>sp|P13010|XRCC5_HUMAN X-ray repair cross-complementing protein 5 OS=Homo sapiens GN=XRCC5 PE=1 SV=3	Chromatin	DNA repair
Q9Y5B0;Q9Y5B0-4;Q9Y5B0-3;Q9Y5B0-2	0.873207	586000000	0.839942	0.914089	RNA polymerase II subunit A C-terminal domain phosphatase	>sp|Q9Y5B0|CTDP1_HUMAN RNA polymerase II subunit A C-terminal domain phosphatase OS=Homo sapiens GN=CTDP1 PE=1 SV=3;>sp|Q9Y5B0-4|CTDP1_HUMAN Isoform 4 of RNA polymerase II subunit A C-terminal domain phosphatase OS=Homo sapiens GN=CTDP1;>sp|Q9Y5B0-3|CTDP1_	Chromatin	Transcription factor
Q6PIW4;Q6PIW4-2	0.873201	595000000	0.839936	0.839936	Fidgetin-like protein 1	>sp|Q6PIW4|FIGL1_HUMAN Fidgetin-like protein 1 OS=Homo sapiens GN=FIGNL1 PE=1 SV=2;>sp|Q6PIW4-2|FIGL1_HUMAN Isoform 2 of Fidgetin-like protein 1 OS=Homo sapiens GN=FIGNL1		No expected chromatin function
Q8NI27	0.873143	24200000000	0.839872	0.839872	THO complex subunit 2	>sp|Q8NI27|THOC2_HUMAN THO complex subunit 2 OS=Homo sapiens GN=THOC2 PE=1 SV=2		pre-mRNA processing
Q8WY91	0.872563	91800000	0.839237	0.839237	THAP domain-containing protein 4	>sp|Q8WY91|THAP4_HUMAN THAP domain-containing protein 4 OS=Homo sapiens GN=THAP4 PE=1 SV=2		Uncharacterized
Q5JTV8;Q5JTV8-2	0.872555	15200000000	0.839228	0.255414	Torsin-1A-interacting protein 1	>sp|Q5JTV8|TOIP1_HUMAN Torsin-1A-interacting protein 1 OS=Homo sapiens GN=TOR1AIP1 PE=1 SV=2;>sp|Q5JTV8-2|TOIP1_HUMAN Isoform 2 of Torsin-1A-interacting protein 1 OS=Homo sapiens GN=TOR1AIP1	NonChromatin	No expected chromatin function
P62995;P62995-3	0.872333	40900000000	0.838987	0.838987	Transformer-2 protein homolog beta	>sp|P62995|TRA2B_HUMAN Transformer-2 protein homolog beta OS=Homo sapiens GN=TRA2B PE=1 SV=1;>sp|P62995-3|TRA2B_HUMAN Isoform 3 of Transformer-2 protein homolog beta OS=Homo sapiens GN=TRA2B		Splicing
P08621;P08621-2;P08621-3	0.872316	37600000000	0.838968	0.838968	U1 small nuclear ribonucleoprotein 70 kDa	>sp|P08621|RU17_HUMAN U1 small nuclear ribonucleoprotein 70 kDa OS=Homo sapiens GN=SNRNP70 PE=1 SV=2;>sp|P08621-2|RU17_HUMAN Isoform 2 of U1 small nuclear ribonucleoprotein 70 kDa OS=Homo sapiens GN=SNRNP70;>sp|P08621-3|RU17_HUMAN Isoform 3 of U1 small nuc		Splicing
Q15572-6;Q15572;Q15572-2;Q15572-4;Q15572-5	0.872091	764000000	0.838724	0.927689	TATA box-binding protein-associated factor RNA polymerase I subunit C	>sp|Q15572-6|TAF1C_HUMAN Isoform 6 of TATA box-binding protein-associated factor RNA polymerase I subunit C OS=Homo sapiens GN=TAF1C;>sp|Q15572|TAF1C_HUMAN TATA box-binding protein-associated factor RNA polymerase I subunit C OS=Homo sapiens GN=TAF1C PE=1	Chromatin	Transcription factor
Q15072	0.872036	269000000	0.838663	0.838663	Zinc finger protein OZF	>sp|Q15072|OZF_HUMAN Zinc finger protein OZF OS=Homo sapiens GN=ZNF146 PE=1 SV=2		Transcription factor
Q9NRL2;Q9NRL2-2	0.871723	17000000000	0.838323	0.951185	Bromodomain adjacent to zinc finger domain protein 1A	>sp|Q9NRL2|BAZ1A_HUMAN Bromodomain adjacent to zinc finger domain protein 1A OS=Homo sapiens GN=BAZ1A PE=1 SV=2;>sp|Q9NRL2-2|BAZ1A_HUMAN Isoform 2 of Bromodomain adjacent to zinc finger domain protein 1A OS=Homo sapiens GN=BAZ1A	Chromatin	Chromatin remodelling & assembly
Q9BXP5;Q9BXP5-3;Q9BXP5-2;Q9BXP5-4;Q9BXP5-5	0.871371	53000000000	0.837942	0.837942	Serrate RNA effector molecule homolog	>sp|Q9BXP5|SRRT_HUMAN Serrate RNA effector molecule homolog OS=Homo sapiens GN=SRRT PE=1 SV=1;>sp|Q9BXP5-3|SRRT_HUMAN Isoform 3 of Serrate RNA effector molecule homolog OS=Homo sapiens GN=SRRT;>sp|Q9BXP5-2|SRRT_HUMAN Isoform 2 of Serrate RNA effector molec		Transcription factor
Q96EB6;Q96EB6-2	0.871333	948000000	0.837901	0.837901	NAD-dependent protein deacetylase sirtuin-1;SirtT1 75 kDa fragment	>sp|Q96EB6|SIR1_HUMAN NAD-dependent protein deacetylase sirtuin-1 OS=Homo sapiens GN=SIRT1 PE=1 SV=2;>sp|Q96EB6-2|SIR1_HUMAN Isoform 2 of NAD-dependent protein deacetylase sirtuin-1 OS=Homo sapiens GN=SIRT1		Transcription factor
Q96SB8;Q96SB8-2	0.870915	4100000000	0.837449	0.937172	Structural maintenance of chromosomes protein 6	>sp|Q96SB8|SMC6_HUMAN Structural maintenance of chromosomes protein 6 OS=Homo sapiens GN=SMC6 PE=1 SV=2;>sp|Q96SB8-2|SMC6_HUMAN Isoform 2 of Structural maintenance of chromosomes protein 6 OS=Homo sapiens GN=SMC6	Chromatin	DNA repair
Q96CB8	0.870539	566000000	0.837043	0.914303	Integrator complex subunit 12	>sp|Q96CB8|INT12_HUMAN Integrator complex subunit 12 OS=Homo sapiens GN=INTS12 PE=1 SV=1	Chromatin	Transcription factor
P20700	0.870231	286000000000	0.836712	0.836712	Lamin-B1	>sp|P20700|LMNB1_HUMAN Lamin-B1 OS=Homo sapiens GN=LMNB1 PE=1 SV=2		Chromatin structure & organization
O95243;O95243-2;O95243-3	0.869945	1360000000	0.836405	0.91593	Methyl-CpG-binding domain protein 4	>sp|O95243|MBD4_HUMAN Methyl-CpG-binding domain protein 4 OS=Homo sapiens GN=MBD4 PE=1 SV=1;>sp|O95243-2|MBD4_HUMAN Isoform 2 of Methyl-CpG-binding domain protein 4 OS=Homo sapiens GN=MBD4;>sp|O95243-3|MBD4_HUMAN Isoform 3 of Methyl-CpG-binding domain prot	Chromatin	DNA repair
Q9BSM1;Q9BSM1-3	0.869912	181000000	0.836369	0.868333	Polycomb group RING finger protein 1	>sp|Q9BSM1|PCGF1_HUMAN Polycomb group RING finger protein 1 OS=Homo sapiens GN=PCGF1 PE=1 SV=2;>sp|Q9BSM1-3|PCGF1_HUMAN Isoform 2 of Polycomb group RING finger protein 1 OS=Homo sapiens GN=PCGF1	Chromatin	Transcription factor
Q15637-6;Q15637-2;Q15637;Q15637-3	0.869888	852000000	0.836344	0.836344	Splicing factor 1	>sp|Q15637-6|SF01_HUMAN Isoform 6 of Splicing factor 1 OS=Homo sapiens GN=SF1;>sp|Q15637-2|SF01_HUMAN Isoform 2 of Splicing factor 1 OS=Homo sapiens GN=SF1;>sp|Q15637|SF01_HUMAN Splicing factor 1 OS=Homo sapiens GN=SF1 PE=1 SV=4;>sp|Q15637-3|SF01_HUMAN Iso		Splicing
Q8WYH8;Q8WYH8-2	0.869819	140000000	0.836269	0.862276	Inhibitor of growth protein 5	>sp|Q8WYH8|ING5_HUMAN Inhibitor of growth protein 5 OS=Homo sapiens GN=ING5 PE=1 SV=1;>sp|Q8WYH8-2|ING5_HUMAN Isoform 2 of Inhibitor of growth protein 5 OS=Homo sapiens GN=ING5	Chromatin	Histone-modifying activity
Q96IR2	0.869702	103000000	0.836145	0.836145	Zinc finger protein 845	>sp|Q96IR2|ZN845_HUMAN Zinc finger protein 845 OS=Homo sapiens GN=ZNF845 PE=2 SV=3		Uncharacterized
O75152	0.869668	7360000000	0.836107	0.836107	Zinc finger CCCH domain-containing protein 11A	>sp|O75152|ZC11A_HUMAN Zinc finger CCCH domain-containing protein 11A OS=Homo sapiens GN=ZC3H11A PE=1 SV=3		Uncharacterized
Q96GX5;Q96GX5-3;Q96GX5-2	0.869213	677000000	0.835622	0.835622	Serine/threonine-protein kinase greatwall	>sp|Q96GX5|GWL_HUMAN Serine/threonine-protein kinase greatwall OS=Homo sapiens GN=MASTL PE=1 SV=1;>sp|Q96GX5-3|GWL_HUMAN Isoform 3 of Serine/threonine-protein kinase greatwall OS=Homo sapiens GN=MASTL;>sp|Q96GX5-2|GWL_HUMAN Isoform 2 of Serine/threonine-pr		Uncharacterized
Q9UGL1-2;Q9UGL1	0.868885	968000000	0.835272	0.909336	Lysine-specific demethylase 5B	>sp|Q9UGL1-2|KDM5B_HUMAN Isoform 2 of Lysine-specific demethylase 5B OS=Homo sapiens GN=KDM5B;>sp|Q9UGL1|KDM5B_HUMAN Lysine-specific demethylase 5B OS=Homo sapiens GN=KDM5B PE=1 SV=3	Chromatin	Histone-modifying activity
Q14865;Q14865-2	0.868771	951000000	0.83515	0.83515	AT-rich interactive domain-containing protein 5B	>sp|Q14865|ARI5B_HUMAN AT-rich interactive domain-containing protein 5B OS=Homo sapiens GN=ARID5B PE=1 SV=3;>sp|Q14865-2|ARI5B_HUMAN Isoform 2 of AT-rich interactive domain-containing protein 5B OS=Homo sapiens GN=ARID5B		Transcription factor
O95639;O95639-2;O95639-3	0.868694	1490000000	0.835068	0.835068	Cleavage and polyadenylation specificity factor subunit 4	>sp|O95639|CPSF4_HUMAN Cleavage and polyadenylation specificity factor subunit 4 OS=Homo sapiens GN=CPSF4 PE=1 SV=1;>sp|O95639-2|CPSF4_HUMAN Isoform 2 of Cleavage and polyadenylation specificity factor subunit 4 OS=Homo sapiens GN=CPSF4;>sp|O95639-3|CPSF4_		pre-mRNA processing
Q9NW38-2;Q9NW38	0.868594	200000000	0.834962	0.834962	E3 ubiquitin-protein ligase FANCL	>sp|Q9NW38-2|FANCL_HUMAN Isoform 2 of E3 ubiquitin-protein ligase FANCL OS=Homo sapiens GN=FANCL;>sp|Q9NW38|FANCL_HUMAN E3 ubiquitin-protein ligase FANCL OS=Homo sapiens GN=FANCL PE=1 SV=2		DNA repair
Q9P1Z0	0.868546	431000000	0.834911	0.834911	Zinc finger and BTB domain-containing protein 4	>sp|Q9P1Z0|ZBTB4_HUMAN Zinc finger and BTB domain-containing protein 4 OS=Homo sapiens GN=ZBTB4 PE=1 SV=3		Transcription factor
Q9H981;Q9H981-2	0.868123	1320000000	0.834462	0.834462	Actin-related protein 8	>sp|Q9H981|ARP8_HUMAN Actin-related protein 8 OS=Homo sapiens GN=ACTR8 PE=1 SV=2;>sp|Q9H981-2|ARP8_HUMAN Isoform 2 of Actin-related protein 8 OS=Homo sapiens GN=ACTR8		No expected chromatin function
P38159;P38159-2	0.867816	35800000000	0.834137	0.834137	RNA-binding motif protein, X chromosome;RNA-binding motif protein, X chromosome, N-terminally processed	>sp|P38159|RBMX_HUMAN RNA-binding motif protein, X chromosome OS=Homo sapiens GN=RBMX PE=1 SV=3;>sp|P38159-2|RBMX_HUMAN Isoform 2 of RNA-binding motif protein, X chromosome OS=Homo sapiens GN=RBMX		Splicing
Q8IZ69;Q8IZ69-2	0.867656	868000000	0.833967	0.833967	tRNA (uracil-5-)-methyltransferase homolog A	>sp|Q8IZ69|TRM2A_HUMAN tRNA (uracil-5-)-methyltransferase homolog A OS=Homo sapiens GN=TRMT2A PE=1 SV=2;>sp|Q8IZ69-2|TRM2A_HUMAN Isoform 2 of tRNA (uracil-5-)-methyltransferase homolog A OS=Homo sapiens GN=TRMT2A		Uncharacterized
Q9NUX5;Q9NUX5-2	0.867164	330000000	0.833448	0.908243	Protection of telomeres protein 1	>sp|Q9NUX5|POTE1_HUMAN Protection of telomeres protein 1 OS=Homo sapiens GN=POT1 PE=1 SV=1;>sp|Q9NUX5-2|POTE1_HUMAN Isoform 2 of Protection of telomeres protein 1 OS=Homo sapiens GN=POT1	Chromatin	Chromatin structure & organization
Q96FV9;Q96FV9-2	0.866794	7100000000	0.833059	0.833059	THO complex subunit 1	>sp|Q96FV9|THOC1_HUMAN THO complex subunit 1 OS=Homo sapiens GN=THOC1 PE=1 SV=1;>sp|Q96FV9-2|THOC1_HUMAN Isoform 2 of THO complex subunit 1 OS=Homo sapiens GN=THOC1		Transcription factor
Q9NZC9	0.866631	722000000	0.832887	0.915616	SWI/SNF-related matrix-associated actin-dependent regulator of chromatin subfamily A-like protein 1	>sp|Q9NZC9|SMAL1_HUMAN SWI/SNF-related matrix-associated actin-dependent regulator of chromatin subfamily A-like protein 1 OS=Homo sapiens GN=SMARCAL1 PE=1 SV=1	Chromatin	Chromatin structure & organization
A2AJT9;A2AJT9-2;A2AJT9-3	0.866448	129000000	0.832696	0.832696	Uncharacterized protein CXorf23	>sp|A2AJT9|CX023_HUMAN Uncharacterized protein CXorf23 OS=Homo sapiens GN=CXorf23 PE=1 SV=1;>sp|A2AJT9-2|CX023_HUMAN Isoform 2 of Uncharacterized protein CXorf23 OS=Homo sapiens GN=CXorf23;>sp|A2AJT9-3|CX023_HUMAN Isoform 3 of Uncharacterized protein CXorf		Uncharacterized
Q9BTC0;Q9BTC0-1	0.866276	26600000000	0.832515	0.832515	Death-inducer obliterator 1	>sp|Q9BTC0|DIDO1_HUMAN Death-inducer obliterator 1 OS=Homo sapiens GN=DIDO1 PE=1 SV=5;>sp|Q9BTC0-1|DIDO1_HUMAN Isoform 1 of Death-inducer obliterator 1 OS=Homo sapiens GN=DIDO1		Uncharacterized
P15086	0.866194	1720000000	0.83243	0.83243	Carboxypeptidase B	>sp|P15086|CBPB1_HUMAN Carboxypeptidase B OS=Homo sapiens GN=CPB1 PE=1 SV=4		No expected chromatin function
Q9H7L9	0.865973	557000000	0.832198	0.906399	Sin3 histone deacetylase corepressor complex component SDS3	>sp|Q9H7L9|SDS3_HUMAN Sin3 histone deacetylase corepressor complex component SDS3 OS=Homo sapiens GN=SUDS3 PE=1 SV=2	Chromatin	Histone-modifying activity
Q96ME1-4;Q96ME1;Q96ME1-2	0.865451	823000000	0.831653	0.831653	F-box/LRR-repeat protein 18	>sp|Q96ME1-4|FXL18_HUMAN Isoform 4 of F-box/LRR-repeat protein 18 OS=Homo sapiens GN=FBXL18;>sp|Q96ME1|FXL18_HUMAN F-box/LRR-repeat protein 18 OS=Homo sapiens GN=FBXL18 PE=2 SV=2;>sp|Q96ME1-2|FXL18_HUMAN Isoform 2 of F-box/LRR-repeat protein 18 OS=Homo sap		Uncharacterized
P46013-2	0.865376	543000000	0.831575	0.831575		>sp|P46013-2|KI67_HUMAN Isoform Short of Antigen KI-67 OS=Homo sapiens GN=MKI67		Uncharacterized
Q9H0H0	0.865332	1840000000	0.831529	0.831529	Integrator complex subunit 2	>sp|Q9H0H0|INT2_HUMAN Integrator complex subunit 2 OS=Homo sapiens GN=INTS2 PE=1 SV=2		Transcription factor
Q15545	0.865317	201000000	0.831514	0.897316	Transcription initiation factor TFIID subunit 7	>sp|Q15545|TAF7_HUMAN Transcription initiation factor TFIID subunit 7 OS=Homo sapiens GN=TAF7 PE=1 SV=1	Chromatin	Transcription factor
Q9H0H5	0.865269	9800000000	0.831464	0.831464	Rac GTPase-activating protein 1	>sp|Q9H0H5|RGAP1_HUMAN Rac GTPase-activating protein 1 OS=Homo sapiens GN=RACGAP1 PE=1 SV=1		No expected chromatin function
P28340	0.865219	15300000000	0.831411	0.9617	DNA polymerase delta catalytic subunit	>sp|P28340|DPOD1_HUMAN DNA polymerase delta catalytic subunit OS=Homo sapiens GN=POLD1 PE=1 SV=2	Chromatin	DNA replication
Q9BW71;Q9BW71-2	0.865079	525000000	0.831266	0.831266	HIRA-interacting protein 3	>sp|Q9BW71|HIRP3_HUMAN HIRA-interacting protein 3 OS=Homo sapiens GN=HIRIP3 PE=1 SV=3;>sp|Q9BW71-2|HIRP3_HUMAN Isoform 2 of HIRA-interacting protein 3 OS=Homo sapiens GN=HIRIP3		Chromatin remodelling & assembly
Q9NRR4;Q9NRR4-2;Q9NRR4-3	0.864797	1980000000	0.830973	0.830973	Ribonuclease 3	>sp|Q9NRR4|RNC_HUMAN Ribonuclease 3 OS=Homo sapiens GN=DROSHA PE=1 SV=2;>sp|Q9NRR4-2|RNC_HUMAN Isoform 2 of Ribonuclease 3 OS=Homo sapiens GN=DROSHA;>sp|Q9NRR4-3|RNC_HUMAN Isoform 3 of Ribonuclease 3 OS=Homo sapiens GN=DROSHA		pre-mRNA processing
Q6P1X5	0.864665	1960000000	0.830836	0.946675	Transcription initiation factor TFIID subunit 2	>sp|Q6P1X5|TAF2_HUMAN Transcription initiation factor TFIID subunit 2 OS=Homo sapiens GN=TAF2 PE=1 SV=3	Chromatin	Transcription factor
Q56NI9	0.864562	1920000000	0.830729	0.91072	N-acetyltransferase ESCO2	>sp|Q56NI9|ESCO2_HUMAN N-acetyltransferase ESCO2 OS=Homo sapiens GN=ESCO2 PE=1 SV=1	Chromatin	Chromatin structure & organization
Q5T3J3	0.864309	1980000000	0.830467	0.830467	Ligand-dependent nuclear receptor-interacting factor 1	>sp|Q5T3J3|LRIF1_HUMAN Ligand-dependent nuclear receptor-interacting factor 1 OS=Homo sapiens GN=LRIF1 PE=1 SV=1		Transcription factor
Q6SJ93;Q6SJ93-2	0.864286	907000000	0.830443	0.830443	Protein FAM111B	>sp|Q6SJ93|F111B_HUMAN Protein FAM111B OS=Homo sapiens GN=FAM111B PE=2 SV=1;>sp|Q6SJ93-2|F111B_HUMAN Isoform 2 of Protein FAM111B OS=Homo sapiens GN=FAM111B		Uncharacterized
O75182-2;O75182	0.864283	3680000000	0.83044	0.917277	Paired amphipathic helix protein Sin3b	>sp|O75182-2|SIN3B_HUMAN Isoform 2 of Paired amphipathic helix protein Sin3b OS=Homo sapiens GN=SIN3B;>sp|O75182|SIN3B_HUMAN Paired amphipathic helix protein Sin3b OS=Homo sapiens GN=SIN3B PE=1 SV=2	Chromatin	Transcription factor
Q9ULG1	0.863983	645000000	0.83013	0.925611	DNA helicase INO80	>sp|Q9ULG1|INO80_HUMAN DNA helicase INO80 OS=Homo sapiens GN=INO80 PE=1 SV=2	Chromatin	Chromatin remodelling & assembly
O14686-3;O14686	0.86393	1350000000	0.830075	0.91932	Histone-lysine N-methyltransferase MLL2	>sp|O14686-3|MLL2_HUMAN Isoform 3 of Histone-lysine N-methyltransferase MLL2 OS=Homo sapiens GN=MLL2;>sp|O14686|MLL2_HUMAN Histone-lysine N-methyltransferase MLL2 OS=Homo sapiens GN=MLL2 PE=1 SV=2	Chromatin	Histone-modifying activity
P33240;P33240-2	0.863862	2330000000	0.830005	0.830005	Cleavage stimulation factor subunit 2	>sp|P33240|CSTF2_HUMAN Cleavage stimulation factor subunit 2 OS=Homo sapiens GN=CSTF2 PE=1 SV=1;>sp|P33240-2|CSTF2_HUMAN Isoform 2 of Cleavage stimulation factor subunit 2 OS=Homo sapiens GN=CSTF2		pre-mRNA processing
P55081	0.863618	4420000000	0.829753	0.829753	Microfibrillar-associated protein 1	>sp|P55081|MFAP1_HUMAN Microfibrillar-associated protein 1 OS=Homo sapiens GN=MFAP1 PE=1 SV=2		No expected chromatin function
Q8N543;Q8N543-2	0.863551	3070000000	0.829685	0.829685	2-oxoglutarate and iron-dependent oxygenase domain-containing protein 1	>sp|Q8N543|OGFD1_HUMAN 2-oxoglutarate and iron-dependent oxygenase domain-containing protein 1 OS=Homo sapiens GN=OGFOD1 PE=1 SV=1;>sp|Q8N543-2|OGFD1_HUMAN Isoform 2 of 2-oxoglutarate and iron-dependent oxygenase domain-containing protein 1 OS=Homo sapiens		Uncharacterized
Q5T5X7	0.863445	980000000	0.829575	0.829575	BEN domain-containing protein 3	>sp|Q5T5X7|BEND3_HUMAN BEN domain-containing protein 3 OS=Homo sapiens GN=BEND3 PE=1 SV=1		Uncharacterized
Q96RK0	0.863366	346000000	0.829494	0.888751	Protein capicua homolog	>sp|Q96RK0|CIC_HUMAN Protein capicua homolog OS=Homo sapiens GN=CIC PE=1 SV=2	Chromatin	Transcription factor
O60293;O60293-2	0.862592	5590000000	0.8287	0.8287	Zinc finger C3H1 domain-containing protein	>sp|O60293|ZC3H1_HUMAN Zinc finger C3H1 domain-containing protein OS=Homo sapiens GN=ZFC3H1 PE=1 SV=3;>sp|O60293-2|ZC3H1_HUMAN Isoform 2 of Zinc finger C3H1 domain-containing protein OS=Homo sapiens GN=ZFC3H1		Uncharacterized
P35249	0.862446	4390000000	0.82855	0.927794	Replication factor C subunit 4	>sp|P35249|RFC4_HUMAN Replication factor C subunit 4 OS=Homo sapiens GN=RFC4 PE=1 SV=2	Chromatin	DNA replication
O60870	0.862338	1190000000	0.82844	0.82844	DNA/RNA-binding protein KIN17	>sp|O60870|KIN17_HUMAN DNA/RNA-binding protein KIN17 OS=Homo sapiens GN=KIN PE=1 SV=2		DNA replication
Q9UL03;Q9UL03-3	0.861986	1630000000	0.82808	0.927132	Integrator complex subunit 6	>sp|Q9UL03|INT6_HUMAN Integrator complex subunit 6 OS=Homo sapiens GN=INTS6 PE=1 SV=1;>sp|Q9UL03-3|INT6_HUMAN Isoform 3 of Integrator complex subunit 6 OS=Homo sapiens GN=INTS6	Chromatin	Transcription factor
O94901;O94901-5	0.861646	7890000000	0.827734	0.827734	SUN domain-containing protein 1	>sp|O94901|SUN1_HUMAN SUN domain-containing protein 1 OS=Homo sapiens GN=SUN1 PE=1 SV=3;>sp|O94901-5|SUN1_HUMAN Isoform 5 of SUN domain-containing protein 1 OS=Homo sapiens GN=SUN1		Chromatin structure & organization
Q9NPG3;Q9NPG3-2	0.86071	971000000	0.826783	0.826783	Ubinuclein-1	>sp|Q9NPG3|UBN1_HUMAN Ubinuclein-1 OS=Homo sapiens GN=UBN1 PE=1 SV=2;>sp|Q9NPG3-2|UBN1_HUMAN Isoform 2 of Ubinuclein-1 OS=Homo sapiens GN=UBN1		Transcription factor
Q9BZ95;Q9BZ95-4;Q9BZ95-2	0.860444	191000000	0.826514	0.858656	Histone-lysine N-methyltransferase NSD3	>sp|Q9BZ95|NSD3_HUMAN Histone-lysine N-methyltransferase NSD3 OS=Homo sapiens GN=WHSC1L1 PE=1 SV=1;>sp|Q9BZ95-4|NSD3_HUMAN Isoform 4 of Histone-lysine N-methyltransferase NSD3 OS=Homo sapiens GN=WHSC1L1;>sp|Q9BZ95-2|NSD3_HUMAN Isoform 2 of Histone-lysine N	Chromatin	Histone-modifying activity
O14757;O14757-2	0.860316	400000000	0.826385	0.826385	Serine/threonine-protein kinase Chk1	>sp|O14757|CHK1_HUMAN Serine/threonine-protein kinase Chk1 OS=Homo sapiens GN=CHEK1 PE=1 SV=2;>sp|O14757-2|CHK1_HUMAN Isoform 2 of Serine/threonine-protein kinase Chk1 OS=Homo sapiens GN=CHEK1		DNA repair
Q9Y5Q8;Q9Y5Q8-2	0.860247	307000000	0.826315	0.851057	General transcription factor 3C polypeptide 5	>sp|Q9Y5Q8|TF3C5_HUMAN General transcription factor 3C polypeptide 5 OS=Homo sapiens GN=GTF3C5 PE=1 SV=2;>sp|Q9Y5Q8-2|TF3C5_HUMAN Isoform 2 of General transcription factor 3C polypeptide 5 OS=Homo sapiens GN=GTF3C5	Chromatin	Transcription factor
P84090	0.860199	18100000000	0.826266	0.826266	Enhancer of rudimentary homolog	>sp|P84090|ERH_HUMAN Enhancer of rudimentary homolog OS=Homo sapiens GN=ERH PE=1 SV=1		Uncharacterized
Q9NXV6	0.860182	2650000000	0.826249	0.826249	CDKN2A-interacting protein	>sp|Q9NXV6|CARF_HUMAN CDKN2A-interacting protein OS=Homo sapiens GN=CDKN2AIP PE=1 SV=3		Uncharacterized
Q86Y91;Q86Y91-4;Q86Y91-3;Q86Y91-2	0.860096	734000000	0.826163	0.826163	Kinesin-like protein KIF18B	>sp|Q86Y91|KI18B_HUMAN Kinesin-like protein KIF18B OS=Homo sapiens GN=KIF18B PE=1 SV=3;>sp|Q86Y91-4|KI18B_HUMAN Isoform 4 of Kinesin-like protein KIF18B OS=Homo sapiens GN=KIF18B;>sp|Q86Y91-3|KI18B_HUMAN Isoform 3 of Kinesin-like protein KIF18B OS=Homo sap		Uncharacterized
Q9NXH9;Q9NXH9-2	0.860071	6240000000	0.826137	0.826137	tRNA (guanine(26)-N(2))-dimethyltransferase	>sp|Q9NXH9|TRM1_HUMAN tRNA (guanine(26)-N(2))-dimethyltransferase OS=Homo sapiens GN=TRMT1 PE=1 SV=1;>sp|Q9NXH9-2|TRM1_HUMAN Isoform 2 of tRNA (guanine(26)-N(2))-dimethyltransferase OS=Homo sapiens GN=TRMT1		No expected chromatin function
O75319	0.859636	824000000	0.825699	0.825699	RNA/RNP complex-1-interacting phosphatase	>sp|O75319|DUS11_HUMAN RNA/RNP complex-1-interacting phosphatase OS=Homo sapiens GN=DUSP11 PE=1 SV=1		Uncharacterized
Q96HA1;Q96HA1-3;Q96HA1-2	0.858674	739000000	0.824735	0.546068	Nuclear envelope pore membrane protein POM 121	>sp|Q96HA1|P121A_HUMAN Nuclear envelope pore membrane protein POM 121 OS=Homo sapiens GN=POM121 PE=1 SV=2;>sp|Q96HA1-3|P121A_HUMAN Isoform 3 of Nuclear envelope pore membrane protein POM 121 OS=Homo sapiens GN=POM121;>sp|Q96HA1-2|P121A_HUMAN Isoform 2 of N	NonChromatin	No expected chromatin function
Q8TBK6;Q8TBK6-2	0.858613	200000000	0.824674	0.824674	Zinc finger CCHC domain-containing protein 10	>sp|Q8TBK6|ZCH10_HUMAN Zinc finger CCHC domain-containing protein 10 OS=Homo sapiens GN=ZCCHC10 PE=2 SV=1;>sp|Q8TBK6-2|ZCH10_HUMAN Isoform 2 of Zinc finger CCHC domain-containing protein 10 OS=Homo sapiens GN=ZCCHC10		Uncharacterized
Q8TAQ2	0.857695	701000000	0.823759	0.865194	SWI/SNF complex subunit SMARCC2	>sp|Q8TAQ2|SMRC2_HUMAN SWI/SNF complex subunit SMARCC2 OS=Homo sapiens GN=SMARCC2 PE=1 SV=1	Chromatin	Chromatin remodelling & assembly
O96017-9;O96017;O96017-12;O96017-4	0.85747	310000000	0.823535	0.823535	Serine/threonine-protein kinase Chk2	>sp|O96017-9|CHK2_HUMAN Isoform 9 of Serine/threonine-protein kinase Chk2 OS=Homo sapiens GN=CHEK2;>sp|O96017|CHK2_HUMAN Serine/threonine-protein kinase Chk2 OS=Homo sapiens GN=CHEK2 PE=1 SV=1;>sp|O96017-12|CHK2_HUMAN Isoform 12 of Serine/threonine-protein		Transcription factor
Q14692	0.856308	19200000000	0.822384	0.822384	Ribosome biogenesis protein BMS1 homolog	>sp|Q14692|BMS1_HUMAN Ribosome biogenesis protein BMS1 homolog OS=Homo sapiens GN=BMS1 PE=1 SV=1		pre-rRNA processing
O94888	0.856273	1340000000	0.82235	0.82235	UBX domain-containing protein 7	>sp|O94888|UBXN7_HUMAN UBX domain-containing protein 7 OS=Homo sapiens GN=UBXN7 PE=1 SV=2		Uncharacterized
O00311	0.855623	388000000	0.82171	0.82171	Cell division cycle 7-related protein kinase	>sp|O00311|CDC7_HUMAN Cell division cycle 7-related protein kinase OS=Homo sapiens GN=CDC7 PE=1 SV=1		Uncharacterized
P51784	0.855415	1640000000	0.821505	0.821505	Ubiquitin carboxyl-terminal hydrolase 11	>sp|P51784|UBP11_HUMAN Ubiquitin carboxyl-terminal hydrolase 11 OS=Homo sapiens GN=USP11 PE=1 SV=3		DNA repair
O94761	0.854955	388000000	0.821055	0.893266	ATP-dependent DNA helicase Q4	>sp|O94761|RECQ4_HUMAN ATP-dependent DNA helicase Q4 OS=Homo sapiens GN=RECQL4 PE=1 SV=1	Chromatin	Chromatin structure & organization
Q8IWZ8	0.854848	1660000000	0.82095	0.82095	SURP and G-patch domain-containing protein 1	>sp|Q8IWZ8|SUGP1_HUMAN SURP and G-patch domain-containing protein 1 OS=Homo sapiens GN=SUGP1 PE=1 SV=2		Splicing
Q96QE3;Q96QE3-2	0.85476	897000000	0.820865	0.820865	ATPase family AAA domain-containing protein 5	>sp|Q96QE3|ATAD5_HUMAN ATPase family AAA domain-containing protein 5 OS=Homo sapiens GN=ATAD5 PE=1 SV=4;>sp|Q96QE3-2|ATAD5_HUMAN Isoform 2 of ATPase family AAA domain-containing protein 5 OS=Homo sapiens GN=ATAD5		DNA repair
Q9UHJ3;Q9UHJ3-2	0.85453	186000000	0.82064	0.82064	Scm-like with four MBT domains protein 1	>sp|Q9UHJ3|SMBT1_HUMAN Scm-like with four MBT domains protein 1 OS=Homo sapiens GN=SFMBT1 PE=1 SV=2;>sp|Q9UHJ3-2|SMBT1_HUMAN Isoform 2 of Scm-like with four MBT domains protein 1 OS=Homo sapiens GN=SFMBT1		Uncharacterized
Q96IZ7;Q96IZ7-2	0.854387	528000000	0.8205	0.8205	Serine/Arginine-related protein 53	>sp|Q96IZ7|RSRC1_HUMAN Serine/Arginine-related protein 53 OS=Homo sapiens GN=RSRC1 PE=1 SV=1;>sp|Q96IZ7-2|RSRC1_HUMAN Isoform 2 of Serine/Arginine-related protein 53 OS=Homo sapiens GN=RSRC1		Uncharacterized
Q2TB10	0.854339	1670000000	0.820453	0.820453	Zinc finger protein 800	>sp|Q2TB10|ZN800_HUMAN Zinc finger protein 800 OS=Homo sapiens GN=ZNF800 PE=1 SV=1		Uncharacterized
Q69YH5	0.854315	1760000000	0.82043	0.82043	Cell division cycle-associated protein 2	>sp|Q69YH5|CDCA2_HUMAN Cell division cycle-associated protein 2 OS=Homo sapiens GN=CDCA2 PE=1 SV=2		Chromatin structure & organization
P12956	0.854242	184000000000	0.820359	0.942699	X-ray repair cross-complementing protein 6	>sp|P12956|XRCC6_HUMAN X-ray repair cross-complementing protein 6 OS=Homo sapiens GN=XRCC6 PE=1 SV=2	Chromatin	DNA repair
P27540;P27540-2;P27540-3	0.854041	480000000	0.820163	0.820163	Aryl hydrocarbon receptor nuclear translocator	>sp|P27540|ARNT_HUMAN Aryl hydrocarbon receptor nuclear translocator OS=Homo sapiens GN=ARNT PE=1 SV=1;>sp|P27540-2|ARNT_HUMAN Isoform 2 of Aryl hydrocarbon receptor nuclear translocator OS=Homo sapiens GN=ARNT;>sp|P27540-3|ARNT_HUMAN Isoform 3 of Aryl hyd		Transcription factor
Q13123	0.853884	16500000000	0.82001	0.82001	Protein Red	>sp|Q13123|RED_HUMAN Protein Red OS=Homo sapiens GN=IK PE=1 SV=3		Uncharacterized
Q75N03	0.853763	1050000000	0.819893	0.819893	E3 ubiquitin-protein ligase Hakai	>sp|Q75N03|HAKAI_HUMAN E3 ubiquitin-protein ligase Hakai OS=Homo sapiens GN=CBLL1 PE=1 SV=1		No expected chromatin function
Q9Y4C1	0.853608	1040000000	0.819742	0.819742	Lysine-specific demethylase 3A	>sp|Q9Y4C1|KDM3A_HUMAN Lysine-specific demethylase 3A OS=Homo sapiens GN=KDM3A PE=1 SV=4		Histone-modifying activity
Q8IY57;Q8IY57-3;Q8IY57-2	0.85352	205000000	0.819656	0.819656	YY1-associated factor 2	>sp|Q8IY57|YAF2_HUMAN YY1-associated factor 2 OS=Homo sapiens GN=YAF2 PE=1 SV=3;>sp|Q8IY57-3|YAF2_HUMAN Isoform 3 of YY1-associated factor 2 OS=Homo sapiens GN=YAF2;>sp|Q8IY57-2|YAF2_HUMAN Isoform 1 of YY1-associated factor 2 OS=Homo sapiens GN=YAF2		Transcription factor
Q8NDV3;Q8NDV3-3;Q8NDV3-2	0.853344	717000000	0.819485	0.819485	Structural maintenance of chromosomes protein 1B	>sp|Q8NDV3|SMC1B_HUMAN Structural maintenance of chromosomes protein 1B OS=Homo sapiens GN=SMC1B PE=1 SV=2;>sp|Q8NDV3-3|SMC1B_HUMAN Isoform 3 of Structural maintenance of chromosomes protein 1B OS=Homo sapiens GN=SMC1B;>sp|Q8NDV3-2|SMC1B_HUMAN Isoform 2 of		Chromatin structure & organization
P35250;P35250-2	0.853003	3980000000	0.819155	0.91769	Replication factor C subunit 2	>sp|P35250|RFC2_HUMAN Replication factor C subunit 2 OS=Homo sapiens GN=RFC2 PE=1 SV=3;>sp|P35250-2|RFC2_HUMAN Isoform 2 of Replication factor C subunit 2 OS=Homo sapiens GN=RFC2	Chromatin	DNA replication
Q8TA86	0.85281	267000000	0.818968	0.818968	Retinitis pigmentosa 9 protein	>sp|Q8TA86|RP9_HUMAN Retinitis pigmentosa 9 protein OS=Homo sapiens GN=RP9 PE=1 SV=2		Uncharacterized
Q9ULR0-1;Q9ULR0-2;Q9ULR0	0.852798	2860000000	0.818957	0.818957	Pre-mRNA-splicing factor ISY1 homolog	>sp|Q9ULR0-1|ISY1_HUMAN Isoform 2 of Pre-mRNA-splicing factor ISY1 homolog OS=Homo sapiens GN=ISY1;>sp|Q9ULR0-2|ISY1_HUMAN Isoform 1 of Pre-mRNA-splicing factor ISY1 homolog OS=Homo sapiens GN=ISY1;>sp|Q9ULR0|ISY1_HUMAN Pre-mRNA-splicing factor ISY1 homolo		Splicing
Q9UNS1;Q9UNS1-2	0.852551	2260000000	0.818718	0.818718	Protein timeless homolog	>sp|Q9UNS1|TIM_HUMAN Protein timeless homolog OS=Homo sapiens GN=TIMELESS PE=1 SV=2;>sp|Q9UNS1-2|TIM_HUMAN Isoform 2 of Protein timeless homolog OS=Homo sapiens GN=TIMELESS		Transcription factor
Q9UER7	0.852418	126000000	0.81859	0.81859	Death domain-associated protein 6	>sp|Q9UER7|DAXX_HUMAN Death domain-associated protein 6 OS=Homo sapiens GN=DAXX PE=1 SV=2		Transcription factor
Q8IUF8;Q8IUF8-4;Q8IUF8-2;Q8IUF8-3	0.852203	1950000000	0.818382	0.818382	MYC-induced nuclear antigen	>sp|Q8IUF8|MINA_HUMAN MYC-induced nuclear antigen OS=Homo sapiens GN=MINA PE=1 SV=1;>sp|Q8IUF8-4|MINA_HUMAN Isoform 4 of MYC-induced nuclear antigen OS=Homo sapiens GN=MINA;>sp|Q8IUF8-2|MINA_HUMAN Isoform 2 of MYC-induced nuclear antigen OS=Homo sapiens GN		Uncharacterized
P17098	0.85212	175000000	0.818302	0.818302	Zinc finger protein 8	>sp|P17098|ZNF8_HUMAN Zinc finger protein 8 OS=Homo sapiens GN=ZNF8 PE=1 SV=2		Uncharacterized
P28347	0.851502	1800000000	0.817708	0.916229	Transcriptional enhancer factor TEF-1	>sp|P28347|TEAD1_HUMAN Transcriptional enhancer factor TEF-1 OS=Homo sapiens GN=TEAD1 PE=1 SV=2	Chromatin	Transcription factor
Q96MF7	0.85114	233000000	0.817361	0.86493	E3 SUMO-protein ligase NSE2	>sp|Q96MF7|NSE2_HUMAN E3 SUMO-protein ligase NSE2 OS=Homo sapiens GN=NSMCE2 PE=1 SV=2	Chromatin	DNA repair
P02545-2	0.849843	20200000000	0.816124	0.816124		>sp|P02545-2|LMNA_HUMAN Isoform C of Prelamin-A/C OS=Homo sapiens GN=LMNA		Chromatin structure & organization
Q96SL8	0.849587	232000000	0.81588	0.81588	Flt3-interacting zinc finger protein 1	>sp|Q96SL8|FIZ1_HUMAN Flt3-interacting zinc finger protein 1 OS=Homo sapiens GN=FIZ1 PE=1 SV=2		Uncharacterized
Q12769	0.849416	22900000000	0.815717	0.815717	Nuclear pore complex protein Nup160	>sp|Q12769|NU160_HUMAN Nuclear pore complex protein Nup160 OS=Homo sapiens GN=NUP160 PE=1 SV=3		No expected chromatin function
Q9NU22	0.849282	28600000000	0.81559	0.81559	Midasin	>sp|Q9NU22|MDN1_HUMAN Midasin OS=Homo sapiens GN=MDN1 PE=1 SV=2		Uncharacterized
O75909;O75909-4;O75909-1;O75909-2	0.84917	3190000000	0.815485	0.815485	Cyclin-K	>sp|O75909|CCNK_HUMAN Cyclin-K OS=Homo sapiens GN=CCNK PE=1 SV=2;>sp|O75909-4|CCNK_HUMAN Isoform 4 of Cyclin-K OS=Homo sapiens GN=CCNK;>sp|O75909-1|CCNK_HUMAN Isoform 3 of Cyclin-K OS=Homo sapiens GN=CCNK;>sp|O75909-2|CCNK_HUMAN Isoform 2 of Cyclin-K OS=Ho		Transcription factor
Q9P0U4-2;Q9P0U4	0.849117	920000000	0.815434	0.815434	CpG-binding protein	>sp|Q9P0U4-2|CXXC1_HUMAN Isoform 2 of CpG-binding protein OS=Homo sapiens GN=CXXC1;>sp|Q9P0U4|CXXC1_HUMAN CpG-binding protein OS=Homo sapiens GN=CXXC1 PE=1 SV=2		Transcription factor
Q9BQ75	0.849083	4710000000	0.815402	0.815402	Uncharacterized protein C3orf26	>sp|Q9BQ75|CC026_HUMAN Uncharacterized protein C3orf26 OS=Homo sapiens GN=C3orf26 PE=1 SV=2		Uncharacterized
Q9Y6A4	0.849051	1120000000	0.815372	0.815372	UPF0468 protein C16orf80	>sp|Q9Y6A4|CP080_HUMAN UPF0468 protein C16orf80 OS=Homo sapiens GN=C16orf80 PE=1 SV=1		Uncharacterized
P26358-2;P26358-3	0.848741	332000000	0.815078	0.815078		>sp|P26358-2|DNMT1_HUMAN Isoform 2 of DNA (cytosine-5)-methyltransferase 1 OS=Homo sapiens GN=DNMT1;>sp|P26358-3|DNMT1_HUMAN Isoform 3 of DNA (cytosine-5)-methyltransferase 1 OS=Homo sapiens GN=DNMT1		DNA modifying
Q05D32;Q05D32-2	0.848733	1820000000	0.815071	0.815071	CTD small phosphatase-like protein 2	>sp|Q05D32|CTSL2_HUMAN CTD small phosphatase-like protein 2 OS=Homo sapiens GN=CTDSPL2 PE=1 SV=2;>sp|Q05D32-2|CTSL2_HUMAN Isoform 2 of CTD small phosphatase-like protein 2 OS=Homo sapiens GN=CTDSPL2		Uncharacterized
Q5TBB1	0.848563	442000000	0.81491	0.880099	Ribonuclease H2 subunit B	>sp|Q5TBB1|RNH2B_HUMAN Ribonuclease H2 subunit B OS=Homo sapiens GN=RNASEH2B PE=1 SV=1	Chromatin	DNA replication
Q92793	0.848267	975000000	0.81463	0.81463	CREB-binding protein	>sp|Q92793|CBP_HUMAN CREB-binding protein OS=Homo sapiens GN=CREBBP PE=1 SV=3		Histone-modifying activity
Q99633	0.848199	278000000	0.814567	0.814567	Pre-mRNA-splicing factor 18	>sp|Q99633|PRP18_HUMAN Pre-mRNA-splicing factor 18 OS=Homo sapiens GN=PRPF18 PE=1 SV=1		Splicing
P52948;P52948-5;P52948-2;P52948-6	0.847621	36600000000	0.814023	0.206052	Nuclear pore complex protein Nup98-Nup96;Nuclear pore complex protein Nup98;Nuclear pore complex protein Nup96	>sp|P52948|NUP98_HUMAN Nuclear pore complex protein Nup98-Nup96 OS=Homo sapiens GN=NUP98 PE=1 SV=4;>sp|P52948-5|NUP98_HUMAN Isoform 5 of Nuclear pore complex protein Nup98-Nup96 OS=Homo sapiens GN=NUP98;>sp|P52948-2|NUP98_HUMAN Isoform 2 of Nuclear pore co	NonChromatin	No expected chromatin function
Q6NW34;Q6NW34-2	0.847429	636000000	0.813842	0.813842	Uncharacterized protein C3orf17	>sp|Q6NW34|CC017_HUMAN Uncharacterized protein C3orf17 OS=Homo sapiens GN=C3orf17 PE=1 SV=3;>sp|Q6NW34-2|CC017_HUMAN Isoform 2 of Uncharacterized protein C3orf17 OS=Homo sapiens GN=C3orf17		Uncharacterized
Q8N302	0.847207	190000000	0.813634	0.813634	Angiogenic factor with G patch and FHA domains 1	>sp|Q8N302|AGGF1_HUMAN Angiogenic factor with G patch and FHA domains 1 OS=Homo sapiens GN=AGGF1 PE=1 SV=2		No expected chromatin function
Q6ZRQ5	0.847137	1270000000	0.813568	0.813568	Protein MMS22-like	>sp|Q6ZRQ5|MMS22_HUMAN Protein MMS22-like OS=Homo sapiens GN=MMS22L PE=1 SV=3		DNA repair
Q8WVK2	0.846838	777000000	0.813288	0.813288	U4/U6.U5 small nuclear ribonucleoprotein 27 kDa protein	>sp|Q8WVK2|SNR27_HUMAN U4/U6.U5 small nuclear ribonucleoprotein 27 kDa protein OS=Homo sapiens GN=SNRNP27 PE=1 SV=1		Splicing
Q14147	0.846798	1310000000	0.813251	0.813251	Probable ATP-dependent RNA helicase DHX34	>sp|Q14147|DHX34_HUMAN Probable ATP-dependent RNA helicase DHX34 OS=Homo sapiens GN=DHX34 PE=2 SV=2		Uncharacterized
P18887	0.846764	7960000000	0.813219	0.933338	DNA repair protein XRCC1	>sp|P18887|XRCC1_HUMAN DNA repair protein XRCC1 OS=Homo sapiens GN=XRCC1 PE=1 SV=2	Chromatin	DNA repair
Q8NF64;Q8NF64-2;Q8NF64-3	0.846197	233000000	0.81269	0.81269	Zinc finger MIZ domain-containing protein 2	>sp|Q8NF64|ZMIZ2_HUMAN Zinc finger MIZ domain-containing protein 2 OS=Homo sapiens GN=ZMIZ2 PE=1 SV=2;>sp|Q8NF64-2|ZMIZ2_HUMAN Isoform 2 of Zinc finger MIZ domain-containing protein 2 OS=Homo sapiens GN=ZMIZ2;>sp|Q8NF64-3|ZMIZ2_HUMAN Isoform 3 of Zinc fing		Transcription factor
Q9NQC1;Q9NQC1-2;Q9NQC1-3	0.845987	507000000	0.812494	0.812494	Protein Jade-2	>sp|Q9NQC1|JADE2_HUMAN Protein Jade-2 OS=Homo sapiens GN=PHF15 PE=1 SV=2;>sp|Q9NQC1-2|JADE2_HUMAN Isoform 2 of Protein Jade-2 OS=Homo sapiens GN=PHF15;>sp|Q9NQC1-3|JADE2_HUMAN Isoform 3 of Protein Jade-2 OS=Homo sapiens GN=PHF15		Histone-modifying activity
Q96NB3	0.845979	322000000	0.812487	0.812487	Zinc finger protein 830	>sp|Q96NB3|ZN830_HUMAN Zinc finger protein 830 OS=Homo sapiens GN=ZNF830 PE=1 SV=2		Uncharacterized
Q9Y2W2	0.845754	14400000000	0.812276	0.812276	WW domain-binding protein 11	>sp|Q9Y2W2|WBP11_HUMAN WW domain-binding protein 11 OS=Homo sapiens GN=WBP11 PE=1 SV=1		Splicing
P51587	0.845145	235000000	0.811711	0.811711	Breast cancer type 2 susceptibility protein	>sp|P51587|BRCA2_HUMAN Breast cancer type 2 susceptibility protein OS=Homo sapiens GN=BRCA2 PE=1 SV=2		DNA repair
Q08AF3	0.844531	3440000000	0.811143	0.811143	Schlafen family member 5	>sp|Q08AF3|SLFN5_HUMAN Schlafen family member 5 OS=Homo sapiens GN=SLFN5 PE=1 SV=1		Uncharacterized
Q13206	0.844231	9360000000	0.810866	0.810866	Probable ATP-dependent RNA helicase DDX10	>sp|Q13206|DDX10_HUMAN Probable ATP-dependent RNA helicase DDX10 OS=Homo sapiens GN=DDX10 PE=1 SV=2		Uncharacterized
Q14669	0.843061	7310000000	0.809789	0.809789	Probable E3 ubiquitin-protein ligase TRIP12	>sp|Q14669|TRIPC_HUMAN Probable E3 ubiquitin-protein ligase TRIP12 OS=Homo sapiens GN=TRIP12 PE=1 SV=1		Uncharacterized
Q96P16;Q96P16-3	0.842844	1800000000	0.80959	0.80959	Regulation of nuclear pre-mRNA domain-containing protein 1A	>sp|Q96P16|RPR1A_HUMAN Regulation of nuclear pre-mRNA domain-containing protein 1A OS=Homo sapiens GN=RPRD1A PE=1 SV=1;>sp|Q96P16-3|RPR1A_HUMAN Isoform 2 of Regulation of nuclear pre-mRNA domain-containing protein 1A OS=Homo sapiens GN=RPRD1A		Transcription factor
Q8NCN4	0.842715	502000000	0.809471	0.809471	E3 ubiquitin-protein ligase RNF169	>sp|Q8NCN4|RN169_HUMAN E3 ubiquitin-protein ligase RNF169 OS=Homo sapiens GN=RNF169 PE=1 SV=2		DNA repair
P52739;P52739-2	0.842701	143000000	0.809459	0.809459	Zinc finger protein 131	>sp|P52739|ZN131_HUMAN Zinc finger protein 131 OS=Homo sapiens GN=ZNF131 PE=2 SV=2;>sp|P52739-2|ZN131_HUMAN Isoform 2 of Zinc finger protein 131 OS=Homo sapiens GN=ZNF131		Transcription factor
O75446	0.842487	1180000000	0.809264	0.912462	Histone deacetylase complex subunit SAP30	>sp|O75446|SAP30_HUMAN Histone deacetylase complex subunit SAP30 OS=Homo sapiens GN=SAP30 PE=1 SV=1	Chromatin	Histone-modifying activity
Q8IZ73	0.842367	3270000000	0.809153	0.809153	RNA pseudouridylate synthase domain-containing protein 2	>sp|Q8IZ73|RUSD2_HUMAN RNA pseudouridylate synthase domain-containing protein 2 OS=Homo sapiens GN=RPUSD2 PE=1 SV=2		Uncharacterized
Q9HB58-6;Q9HB58;Q9HB58-3;Q9HB58-5;Q9HB58-2	0.842113	369000000	0.808921	0.850563	Sp110 nuclear body protein	>sp|Q9HB58-6|SP110_HUMAN Isoform 6 of Sp110 nuclear body protein OS=Homo sapiens GN=SP110;>sp|Q9HB58|SP110_HUMAN Sp110 nuclear body protein OS=Homo sapiens GN=SP110 PE=1 SV=5;>sp|Q9HB58-3|SP110_HUMAN Isoform 3 of Sp110 nuclear body protein OS=Homo sapiens	Chromatin	Transcription factor
Q9BW19	0.84208	4990000000	0.808891	0.808891	Kinesin-like protein KIFC1	>sp|Q9BW19|KIFC1_HUMAN Kinesin-like protein KIFC1 OS=Homo sapiens GN=KIFC1 PE=1 SV=2		No expected chromatin function
Q8NCF5;Q8NCF5-2;Q8NCF5-3	0.841996	303000000	0.808815	0.808815	NFATC2-interacting protein	>sp|Q8NCF5|NF2IP_HUMAN NFATC2-interacting protein OS=Homo sapiens GN=NFATC2IP PE=1 SV=1;>sp|Q8NCF5-2|NF2IP_HUMAN Isoform 2 of NFATC2-interacting protein OS=Homo sapiens GN=NFATC2IP;>sp|Q8NCF5-3|NF2IP_HUMAN Isoform 3 of NFATC2-interacting protein OS=Homo sa		Uncharacterized
Q53T94;Q53T94-2;Q53T94-3	0.841641	264000000	0.808491	0.880133	TATA box-binding protein-associated factor RNA polymerase I subunit B	>sp|Q53T94|TAF1B_HUMAN TATA box-binding protein-associated factor RNA polymerase I subunit B OS=Homo sapiens GN=TAF1B PE=1 SV=1;>sp|Q53T94-2|TAF1B_HUMAN Isoform 2 of TATA box-binding protein-associated factor RNA polymerase I subunit B OS=Homo sapiens GN=T	Chromatin	Transcription factor
Q52LJ0	0.841401	3360000000	0.808273	0.808273	Protein FAM98B	>sp|Q52LJ0|FA98B_HUMAN Protein FAM98B OS=Homo sapiens GN=FAM98B PE=1 SV=1		Uncharacterized
O60583;O60583-2	0.841187	222000000	0.808078	0.808078	Cyclin-T2	>sp|O60583|CCNT2_HUMAN Cyclin-T2 OS=Homo sapiens GN=CCNT2 PE=1 SV=2;>sp|O60583-2|CCNT2_HUMAN Isoform 2 of Cyclin-T2 OS=Homo sapiens GN=CCNT2		Transcription factor
P54277;P54277-3;P54277-2	0.84114	491000000	0.808036	0.808036	PMS1 protein homolog 1	>sp|P54277|PMS1_HUMAN PMS1 protein homolog 1 OS=Homo sapiens GN=PMS1 PE=1 SV=1;>sp|P54277-3|PMS1_HUMAN Isoform 3 of PMS1 protein homolog 1 OS=Homo sapiens GN=PMS1;>sp|P54277-2|PMS1_HUMAN Isoform 2 of PMS1 protein homolog 1 OS=Homo sapiens GN=PMS1		DNA repair
Q5SVZ6	0.841073	532000000	0.807975	0.807975	Zinc finger MYM-type protein 1	>sp|Q5SVZ6|ZMYM1_HUMAN Zinc finger MYM-type protein 1 OS=Homo sapiens GN=ZMYM1 PE=1 SV=1		Uncharacterized
O15541	0.841	772000000	0.807908	0.807908	RING finger protein 113A	>sp|O15541|R113A_HUMAN RING finger protein 113A OS=Homo sapiens GN=RNF113A PE=1 SV=1		Uncharacterized
Q70Z53-3;Q70Z53;Q70Z53-5;Q70Z53-4;Q70Z53-2	0.840763	1530000000	0.807693	0.807693	Protein FRA10AC1	>sp|Q70Z53-3|F10C1_HUMAN Isoform 3 of Protein FRA10AC1 OS=Homo sapiens GN=FRA10AC1;>sp|Q70Z53|F10C1_HUMAN Protein FRA10AC1 OS=Homo sapiens GN=FRA10AC1 PE=1 SV=3;>sp|Q70Z53-5|F10C1_HUMAN Isoform 5 of Protein FRA10AC1 OS=Homo sapiens GN=FRA10AC1;>sp|Q70Z53-4		Uncharacterized
Q9BVC3	0.840265	542000000	0.807243	0.896984	Sister chromatid cohesion protein DCC1	>sp|Q9BVC3|DCC1_HUMAN Sister chromatid cohesion protein DCC1 OS=Homo sapiens GN=DSCC1 PE=1 SV=2	Chromatin	DNA replication
Q9NR48-2;Q9NR48	0.839317	714000000	0.806388	0.806388	Histone-lysine N-methyltransferase ASH1L	>sp|Q9NR48-2|ASH1L_HUMAN Isoform 2 of Histone-lysine N-methyltransferase ASH1L OS=Homo sapiens GN=ASH1L;>sp|Q9NR48|ASH1L_HUMAN Histone-lysine N-methyltransferase ASH1L OS=Homo sapiens GN=ASH1L PE=1 SV=2		Histone-modifying activity
O77932	0.839147	150000000	0.806234	0.806234	Protein Dom3Z	>sp|O77932|DOM3Z_HUMAN Protein Dom3Z OS=Homo sapiens GN=DOM3Z PE=2 SV=2		Uncharacterized
P42568	0.838858	133000000	0.805975	0.805975	Protein AF-9	>sp|P42568|AF9_HUMAN Protein AF-9 OS=Homo sapiens GN=MLLT3 PE=1 SV=2		Uncharacterized
P41229;P41229-2;P41229-3;P41229-4	0.8385	610000000	0.805653	0.878823	Lysine-specific demethylase 5C	>sp|P41229|KDM5C_HUMAN Lysine-specific demethylase 5C OS=Homo sapiens GN=KDM5C PE=1 SV=2;>sp|P41229-2|KDM5C_HUMAN Isoform 2 of Lysine-specific demethylase 5C OS=Homo sapiens GN=KDM5C;>sp|P41229-3|KDM5C_HUMAN Isoform 3 of Lysine-specific demethylase 5C OS=H	Chromatin	Histone-modifying activity
Q96RU2-2;Q96RU2	0.838461	761000000	0.805618	0.805618	Ubiquitin carboxyl-terminal hydrolase 28	>sp|Q96RU2-2|UBP28_HUMAN Isoform 2 of Ubiquitin carboxyl-terminal hydrolase 28 OS=Homo sapiens GN=USP28;>sp|Q96RU2|UBP28_HUMAN Ubiquitin carboxyl-terminal hydrolase 28 OS=Homo sapiens GN=USP28 PE=1 SV=1		DNA repair
Q92466;Q92466-4;Q92466-2	0.838294	5190000000	0.805469	0.942045	DNA damage-binding protein 2	>sp|Q92466|DDB2_HUMAN DNA damage-binding protein 2 OS=Homo sapiens GN=DDB2 PE=1 SV=1;>sp|Q92466-4|DDB2_HUMAN Isoform D3 of DNA damage-binding protein 2 OS=Homo sapiens GN=DDB2;>sp|Q92466-2|DDB2_HUMAN Isoform D1 of DNA damage-binding protein 2 OS=Homo sapie	Chromatin	DNA repair
Q96PZ0	0.838265	12300000000	0.805443	0.805443	Pseudouridylate synthase 7 homolog	>sp|Q96PZ0|PUS7_HUMAN Pseudouridylate synthase 7 homolog OS=Homo sapiens GN=PUS7 PE=1 SV=2		No expected chromatin function
Q02388;Q02388-2	0.838253	438000000	0.805433	0.805433	Collagen alpha-1(VII) chain	>sp|Q02388|CO7A1_HUMAN Collagen alpha-1(VII) chain OS=Homo sapiens GN=COL7A1 PE=1 SV=2;>sp|Q02388-2|CO7A1_HUMAN Isoform 2 of Collagen alpha-1(VII) chain OS=Homo sapiens GN=COL7A1		No expected chromatin function
P51610;P51610-2	0.83819	23500000000	0.805376	0.805376	Host cell factor 1;HCF N-terminal chain 1;HCF N-terminal chain 2;HCF N-terminal chain 3;HCF N-terminal chain 4;HCF N-terminal chain 5;HCF N-terminal chain 6;HCF C-terminal chain 1;HCF C-terminal chain 2;HCF C-terminal chain 3;HCF C-terminal chain 4;HCF C-terminal chain 5;HCF C-terminal chain 6	>sp|P51610|HCFC1_HUMAN Host cell factor 1 OS=Homo sapiens GN=HCFC1 PE=1 SV=2;>sp|P51610-2|HCFC1_HUMAN Isoform 2 of Host cell factor 1 OS=Homo sapiens GN=HCFC1		Transcription factor
Q9NRE2	0.838019	74100000	0.805223	0.805223	Teashirt homolog 2	>sp|Q9NRE2|TSH2_HUMAN Teashirt homolog 2 OS=Homo sapiens GN=TSHZ2 PE=1 SV=3		Uncharacterized
P10588	0.837762	482000000	0.804993	0.883266	Nuclear receptor subfamily 2 group F member 6	>sp|P10588|NR2F6_HUMAN Nuclear receptor subfamily 2 group F member 6 OS=Homo sapiens GN=NR2F6 PE=1 SV=2	Chromatin	Transcription factor
Q53ET0	0.837649	75100000	0.804892	0.804892	CREB-regulated transcription coactivator 2	>sp|Q53ET0|CRTC2_HUMAN CREB-regulated transcription coactivator 2 OS=Homo sapiens GN=CRTC2 PE=1 SV=2		Transcription factor
Q13426;Q13426-2;Q13426-3	0.837625	705000000	0.804871	0.875463	DNA repair protein XRCC4	>sp|Q13426|XRCC4_HUMAN DNA repair protein XRCC4 OS=Homo sapiens GN=XRCC4 PE=1 SV=2;>sp|Q13426-2|XRCC4_HUMAN Isoform 2 of DNA repair protein XRCC4 OS=Homo sapiens GN=XRCC4;>sp|Q13426-3|XRCC4_HUMAN Isoform 3 of DNA repair protein XRCC4 OS=Homo sapiens GN=XRC	Chromatin	DNA repair
Q9H4Z2;Q9H4Z2-2	0.837438	124000000	0.804704	0.804704	Zinc finger protein 335	>sp|Q9H4Z2|ZN335_HUMAN Zinc finger protein 335 OS=Homo sapiens GN=ZNF335 PE=1 SV=1;>sp|Q9H4Z2-2|ZN335_HUMAN Isoform 2 of Zinc finger protein 335 OS=Homo sapiens GN=ZNF335		Uncharacterized
Q2TAY7	0.837121	27800000000	0.804422	0.804422	WD40 repeat-containing protein SMU1	>sp|Q2TAY7|SMU1_HUMAN WD40 repeat-containing protein SMU1 OS=Homo sapiens GN=SMU1 PE=1 SV=2		Uncharacterized
Q08AN1	0.836338	87400000	0.803726	0.803726	Zinc finger protein 616	>sp|Q08AN1|ZN616_HUMAN Zinc finger protein 616 OS=Homo sapiens GN=ZNF616 PE=2 SV=2		Uncharacterized
Q10570	0.836153	16800000000	0.803562	0.803562	Cleavage and polyadenylation specificity factor subunit 1	>sp|Q10570|CPSF1_HUMAN Cleavage and polyadenylation specificity factor subunit 1 OS=Homo sapiens GN=CPSF1 PE=1 SV=2		pre-mRNA processing
Q9Y2F5	0.835942	1660000000	0.803376	0.803376	Uncharacterized protein KIAA0947	>sp|Q9Y2F5|K0947_HUMAN Uncharacterized protein KIAA0947 OS=Homo sapiens GN=KIAA0947 PE=1 SV=5		Uncharacterized
Q99504;Q99504-2	0.835672	151000000	0.803136	0.803136	Eyes absent homolog 3	>sp|Q99504|EYA3_HUMAN Eyes absent homolog 3 OS=Homo sapiens GN=EYA3 PE=1 SV=3;>sp|Q99504-2|EYA3_HUMAN Isoform 2 of Eyes absent homolog 3 OS=Homo sapiens GN=EYA3		Histone-modifying activity
Q9Y2K1;Q9Y2K1-2	0.835544	48500000	0.803023	0.803023	Zinc finger and BTB domain-containing protein 1	>sp|Q9Y2K1|ZBTB1_HUMAN Zinc finger and BTB domain-containing protein 1 OS=Homo sapiens GN=ZBTB1 PE=1 SV=3;>sp|Q9Y2K1-2|ZBTB1_HUMAN Isoform 2 of Zinc finger and BTB domain-containing protein 1 OS=Homo sapiens GN=ZBTB1		Uncharacterized
Q9BQ39	0.835441	13600000000	0.802932	0.802932	ATP-dependent RNA helicase DDX50	>sp|Q9BQ39|DDX50_HUMAN ATP-dependent RNA helicase DDX50 OS=Homo sapiens GN=DDX50 PE=1 SV=1		Uncharacterized
P21675-4;P21675-3;P21675-2;P21675	0.835417	309000000	0.802911	0.874922	Transcription initiation factor TFIID subunit 1	>sp|P21675-4|TAF1_HUMAN Isoform 4 of Transcription initiation factor TFIID subunit 1 OS=Homo sapiens GN=TAF1;>sp|P21675-3|TAF1_HUMAN Isoform 3 of Transcription initiation factor TFIID subunit 1 OS=Homo sapiens GN=TAF1;>sp|P21675-2|TAF1_HUMAN Isoform 2 of T	Chromatin	Transcription factor
Q96FZ2	0.834696	1410000000	0.802276	0.802276	UPF0361 protein C3orf37	>sp|Q96FZ2|CC037_HUMAN UPF0361 protein C3orf37 OS=Homo sapiens GN=C3orf37 PE=1 SV=1		Uncharacterized
Q8NC56	0.834416	1480000000	0.80203	0.80203	LEM domain-containing protein 2	>sp|Q8NC56|LEMD2_HUMAN LEM domain-containing protein 2 OS=Homo sapiens GN=LEMD2 PE=1 SV=1		Uncharacterized
Q14980	0.834235	371000000	0.801871	0.801871	Nuclear mitotic apparatus protein 1	>sp|Q14980|NUMA1_HUMAN Nuclear mitotic apparatus protein 1 OS=Homo sapiens GN=NUMA1 PE=1 SV=2		Chromatin structure & organization
Q9Y2D9;Q9UFB7	0.833757	162000000	0.801452	0.801452	Zinc finger protein 652;Zinc finger and BTB domain-containing protein 47	>sp|Q9Y2D9|ZN652_HUMAN Zinc finger protein 652 OS=Homo sapiens GN=ZNF652 PE=1 SV=3;>sp|Q9UFB7|ZBT47_HUMAN Zinc finger and BTB domain-containing protein 47 OS=Homo sapiens GN=ZBTB47 PE=2 SV=2		Transcription factor
Q8N6S5	0.833641	155000000	0.801351	0.801351	ADP-ribosylation factor-like protein 6-interacting protein 6	>sp|Q8N6S5|AR6P6_HUMAN ADP-ribosylation factor-like protein 6-interacting protein 6 OS=Homo sapiens GN=ARL6IP6 PE=1 SV=1		Uncharacterized
Q8N684-3;Q8N684;Q8N684-2	0.833526	11600000000	0.80125	0.80125	Cleavage and polyadenylation specificity factor subunit 7	>sp|Q8N684-3|CPSF7_HUMAN Isoform 3 of Cleavage and polyadenylation specificity factor subunit 7 OS=Homo sapiens GN=CPSF7;>sp|Q8N684|CPSF7_HUMAN Cleavage and polyadenylation specificity factor subunit 7 OS=Homo sapiens GN=CPSF7 PE=1 SV=1;>sp|Q8N684-2|CPSF7_		pre-mRNA processing
Q9Y5N6	0.833476	249000000	0.801206	0.866619	Origin recognition complex subunit 6	>sp|Q9Y5N6|ORC6_HUMAN Origin recognition complex subunit 6 OS=Homo sapiens GN=ORC6 PE=1 SV=1	Chromatin	DNA replication
Q9UKL3	0.832784	410000000	0.800602	0.800602	CASP8-associated protein 2	>sp|Q9UKL3|C8AP2_HUMAN CASP8-associated protein 2 OS=Homo sapiens GN=CASP8AP2 PE=1 SV=1		Transcription factor
O43309	0.832771	180000000	0.800591	0.800591	Zinc finger and SCAN domain-containing protein 12	>sp|O43309|ZSC12_HUMAN Zinc finger and SCAN domain-containing protein 12 OS=Homo sapiens GN=ZSCAN12 PE=2 SV=1		Uncharacterized
Q8WUU5	0.832706	233000000	0.800534	0.800534	GATA zinc finger domain-containing protein 1	>sp|Q8WUU5|GATD1_HUMAN GATA zinc finger domain-containing protein 1 OS=Homo sapiens GN=GATAD1 PE=1 SV=1		Uncharacterized
Q8NFI3	0.832666	314000000	0.800499	0.800499	Cytosolic endo-beta-N-acetylglucosaminidase	>sp|Q8NFI3|ENASE_HUMAN Cytosolic endo-beta-N-acetylglucosaminidase OS=Homo sapiens GN=ENGASE PE=1 SV=1		No expected chromatin function
P49915	0.832236	34300000000	0.800125	0.218085	GMP synthase [glutamine-hydrolyzing]	>sp|P49915|GUAA_HUMAN GMP synthase [glutamine-hydrolyzing] OS=Homo sapiens GN=GMPS PE=1 SV=1	NonChromatin	No expected chromatin function
Q14493;Q14493-2	0.831701	195000000	0.799661	0.799661	Histone RNA hairpin-binding protein	>sp|Q14493|SLBP_HUMAN Histone RNA hairpin-binding protein OS=Homo sapiens GN=SLBP PE=1 SV=1;>sp|Q14493-2|SLBP_HUMAN Isoform 2 of Histone RNA hairpin-binding protein OS=Homo sapiens GN=SLBP		pre-mRNA processing
Q14676;Q14676-2;Q14676-3;Q14676-4	0.831633	26900000000	0.799602	0.925149	Mediator of DNA damage checkpoint protein 1	>sp|Q14676|MDC1_HUMAN Mediator of DNA damage checkpoint protein 1 OS=Homo sapiens GN=MDC1 PE=1 SV=3;>sp|Q14676-2|MDC1_HUMAN Isoform 2 of Mediator of DNA damage checkpoint protein 1 OS=Homo sapiens GN=MDC1;>sp|Q14676-3|MDC1_HUMAN Isoform 3 of Mediator of DN	Chromatin	DNA repair
P17036	0.831574	157000000	0.79955	0.79955	Zinc finger protein 3	>sp|P17036|ZNF3_HUMAN Zinc finger protein 3 OS=Homo sapiens GN=ZNF3 PE=1 SV=3		Transcription factor
O75376;O75376-2	0.831326	3240000000	0.799335	0.799335	Nuclear receptor corepressor 1	>sp|O75376|NCOR1_HUMAN Nuclear receptor corepressor 1 OS=Homo sapiens GN=NCOR1 PE=1 SV=2;>sp|O75376-2|NCOR1_HUMAN Isoform 2 of Nuclear receptor corepressor 1 OS=Homo sapiens GN=NCOR1		Transcription factor
Q9H0C8	0.831309	3050000000	0.79932	0.348543	Integrin-linked kinase-associated serine/threonine phosphatase 2C	>sp|Q9H0C8|ILKAP_HUMAN Integrin-linked kinase-associated serine/threonine phosphatase 2C OS=Homo sapiens GN=ILKAP PE=1 SV=1	NonChromatin	No expected chromatin function
O15379;O15379-2	0.830754	928000000	0.798841	0.914114	Histone deacetylase 3	>sp|O15379|HDAC3_HUMAN Histone deacetylase 3 OS=Homo sapiens GN=HDAC3 PE=1 SV=2;>sp|O15379-2|HDAC3_HUMAN Isoform 2 of Histone deacetylase 3 OS=Homo sapiens GN=HDAC3	Chromatin	Histone-modifying activity
P61956;P61956-2	0.83074	4270000000	0.798829	0.798829	Small ubiquitin-related modifier 2	>sp|P61956|SUMO2_HUMAN Small ubiquitin-related modifier 2 OS=Homo sapiens GN=SUMO2 PE=1 SV=3;>sp|P61956-2|SUMO2_HUMAN Isoform 2 of Small ubiquitin-related modifier 2 OS=Homo sapiens GN=SUMO2		No expected chromatin function
Q9UEE9;Q9UEE9-2	0.830347	856000000	0.79849	0.79849	Craniofacial development protein 1	>sp|Q9UEE9|CFDP1_HUMAN Craniofacial development protein 1 OS=Homo sapiens GN=CFDP1 PE=1 SV=1;>sp|Q9UEE9-2|CFDP1_HUMAN Isoform 2 of Craniofacial development protein 1 OS=Homo sapiens GN=CFDP1		Uncharacterized
Q9GZU8	0.830033	579000000	0.79822	0.79822	Protein FAM192A	>sp|Q9GZU8|F192A_HUMAN Protein FAM192A OS=Homo sapiens GN=FAM192A PE=1 SV=1		Uncharacterized
Q7Z3B3	0.82994	241000000	0.798139	0.798139	KAT8 regulatory NSL complex subunit 1	>sp|Q7Z3B3|KANL1_HUMAN KAT8 regulatory NSL complex subunit 1 OS=Homo sapiens GN=KANSL1 PE=1 SV=2		Histone-modifying activity
Q71F56	0.829575	338000000	0.797826	0.797826	Mediator of RNA polymerase II transcription subunit 13-like	>sp|Q71F56|MD13L_HUMAN Mediator of RNA polymerase II transcription subunit 13-like OS=Homo sapiens GN=MED13L PE=1 SV=1		Transcription factor
Q8IX12;Q8IX12-2	0.829213	28800000000	0.797516	0.797516	Cell division cycle and apoptosis regulator protein 1	>sp|Q8IX12|CCAR1_HUMAN Cell division cycle and apoptosis regulator protein 1 OS=Homo sapiens GN=CCAR1 PE=1 SV=2;>sp|Q8IX12-2|CCAR1_HUMAN Isoform 2 of Cell division cycle and apoptosis regulator protein 1 OS=Homo sapiens GN=CCAR1		Transcription factor
Q9NVX7-2;Q9NVX7	0.829099	458000000	0.797418	0.797418	Kelch repeat and BTB domain-containing protein 4	>sp|Q9NVX7-2|KBTB4_HUMAN Isoform 2 of Kelch repeat and BTB domain-containing protein 4 OS=Homo sapiens GN=KBTBD4;>sp|Q9NVX7|KBTB4_HUMAN Kelch repeat and BTB domain-containing protein 4 OS=Homo sapiens GN=KBTBD4 PE=1 SV=3		Uncharacterized
Q12996	0.828999	11600000000	0.797332	0.797332	Cleavage stimulation factor subunit 3	>sp|Q12996|CSTF3_HUMAN Cleavage stimulation factor subunit 3 OS=Homo sapiens GN=CSTF3 PE=1 SV=1		pre-mRNA processing
Q5VWG9	0.828551	172000000	0.796949	0.850785	Transcription initiation factor TFIID subunit 3	>sp|Q5VWG9|TAF3_HUMAN Transcription initiation factor TFIID subunit 3 OS=Homo sapiens GN=TAF3 PE=1 SV=1	Chromatin	Transcription factor
Q32P41	0.828184	437000000	0.796636	0.796636	tRNA (guanine(37)-N1)-methyltransferase	>sp|Q32P41|TRM5_HUMAN tRNA (guanine(37)-N1)-methyltransferase OS=Homo sapiens GN=TRMT5 PE=1 SV=2		No expected chromatin function
Q9UKT7	0.827719	112000000	0.79624	0.79624	F-box/LRR-repeat protein 3	>sp|Q9UKT7|FBXL3_HUMAN F-box/LRR-repeat protein 3 OS=Homo sapiens GN=FBXL3 PE=1 SV=1		No expected chromatin function
P17029	0.827086	1040000000	0.795701	0.795701	Zinc finger protein with KRAB and SCAN domains 1	>sp|P17029|ZKSC1_HUMAN Zinc finger protein with KRAB and SCAN domains 1 OS=Homo sapiens GN=ZKSCAN1 PE=1 SV=3		Uncharacterized
Q9UNX4	0.826872	24900000000	0.79552	0.79552	WD repeat-containing protein 3	>sp|Q9UNX4|WDR3_HUMAN WD repeat-containing protein 3 OS=Homo sapiens GN=WDR3 PE=1 SV=1		Uncharacterized
Q03188	0.826656	2790000000	0.795337	0.8774	Centromere protein C 1	>sp|Q03188|CENPC_HUMAN Centromere protein C 1 OS=Homo sapiens GN=CENPC1 PE=1 SV=2	Chromatin	chromatin structure & organization
P84103	0.826571	43400000000	0.795265	0.795265	Serine/arginine-rich splicing factor 3	>sp|P84103|SRSF3_HUMAN Serine/arginine-rich splicing factor 3 OS=Homo sapiens GN=SRSF3 PE=1 SV=1		Splicing
Q9BVJ6;Q9BVJ6-2	0.826556	10000000000	0.795253	0.795253	U3 small nucleolar RNA-associated protein 14 homolog A	>sp|Q9BVJ6|UT14A_HUMAN U3 small nucleolar RNA-associated protein 14 homolog A OS=Homo sapiens GN=UTP14A PE=1 SV=1;>sp|Q9BVJ6-2|UT14A_HUMAN Isoform 2 of U3 small nucleolar RNA-associated protein 14 homolog A OS=Homo sapiens GN=UTP14A		Uncharacterized
Q8NAP3	0.826101	216000000	0.794868	0.794868	Zinc finger and BTB domain-containing protein 38	>sp|Q8NAP3|ZBT38_HUMAN Zinc finger and BTB domain-containing protein 38 OS=Homo sapiens GN=ZBTB38 PE=1 SV=2		Transcription factor
Q86W42;Q86W42-2;Q86W42-3	0.825645	4490000000	0.794483	0.794483	THO complex subunit 6 homolog	>sp|Q86W42|THOC6_HUMAN THO complex subunit 6 homolog OS=Homo sapiens GN=THOC6 PE=1 SV=1;>sp|Q86W42-2|THOC6_HUMAN Isoform 2 of THO complex subunit 6 homolog OS=Homo sapiens GN=THOC6;>sp|Q86W42-3|THOC6_HUMAN Isoform 3 of THO complex subunit 6 homolog OS=Homo		Splicing
Q9UHK0	0.825599	204000000	0.794444	0.794444	Nuclear fragile X mental retardation-interacting protein 1	>sp|Q9UHK0|NUFP1_HUMAN Nuclear fragile X mental retardation-interacting protein 1 OS=Homo sapiens GN=NUFIP1 PE=1 SV=2		Transcription factor
Q13127;Q13127-4	0.825578	202000000	0.794426	0.794426	RE1-silencing transcription factor	>sp|Q13127|REST_HUMAN RE1-silencing transcription factor OS=Homo sapiens GN=REST PE=1 SV=3;>sp|Q13127-4|REST_HUMAN Isoform 4 of RE1-silencing transcription factor OS=Homo sapiens GN=REST		Transcription factor
Q9UKF6	0.825411	11900000000	0.794286	0.794286	Cleavage and polyadenylation specificity factor subunit 3	>sp|Q9UKF6|CPSF3_HUMAN Cleavage and polyadenylation specificity factor subunit 3 OS=Homo sapiens GN=CPSF3 PE=1 SV=1		pre-mRNA processing
P68431	0.825378	43800000000	0.794258	0.856773	Histone H3.1	>sp|P68431|H31_HUMAN Histone H3.1 OS=Homo sapiens GN=HIST1H3A PE=1 SV=2	Chromatin	Histones & histone variants
Q5VWQ0	0.825291	1410000000	0.794184	0.794184	Round spermatid basic protein 1	>sp|Q5VWQ0|RSBN1_HUMAN Round spermatid basic protein 1 OS=Homo sapiens GN=RSBN1 PE=2 SV=2		Uncharacterized
Q9BZK7	0.825143	3530000000	0.79406	0.914271	F-box-like/WD repeat-containing protein TBL1XR1	>sp|Q9BZK7|TBL1R_HUMAN F-box-like/WD repeat-containing protein TBL1XR1 OS=Homo sapiens GN=TBL1XR1 PE=1 SV=1	Chromatin	Transcription factor
Q9BRR8	0.824586	340000000	0.793592	0.793592	G patch domain-containing protein 1	>sp|Q9BRR8|GPTC1_HUMAN G patch domain-containing protein 1 OS=Homo sapiens GN=GPATCH1 PE=1 SV=1		Uncharacterized
Q9Y580	0.824563	221000000	0.793573	0.793573	RNA-binding protein 7	>sp|Q9Y580|RBM7_HUMAN RNA-binding protein 7 OS=Homo sapiens GN=RBM7 PE=1 SV=1		Uncharacterized
Q8IWI9	0.824501	342000000	0.79352	0.86405	MAX gene-associated protein	>sp|Q8IWI9|MGAP_HUMAN MAX gene-associated protein OS=Homo sapiens GN=MGA PE=1 SV=2	Chromatin	Transcription factor
Q8IV76;Q8IV76-2	0.824381	278000000	0.79342	0.79342	PAS domain-containing protein 1	>sp|Q8IV76|PASD1_HUMAN PAS domain-containing protein 1 OS=Homo sapiens GN=PASD1 PE=2 SV=1;>sp|Q8IV76-2|PASD1_HUMAN Isoform 2 of PAS domain-containing protein 1 OS=Homo sapiens GN=PASD1		Uncharacterized
Q93075	0.824371	121000000	0.793411	0.793411	Putative deoxyribonuclease TATDN2	>sp|Q93075|TATD2_HUMAN Putative deoxyribonuclease TATDN2 OS=Homo sapiens GN=TATDN2 PE=1 SV=2		Uncharacterized
Q6ZN18;Q6ZN18-2;Q6ZN18-3	0.824311	68900000	0.793361	0.793361	Zinc finger protein AEBP2	>sp|Q6ZN18|AEBP2_HUMAN Zinc finger protein AEBP2 OS=Homo sapiens GN=AEBP2 PE=1 SV=2;>sp|Q6ZN18-2|AEBP2_HUMAN Isoform 2 of Zinc finger protein AEBP2 OS=Homo sapiens GN=AEBP2;>sp|Q6ZN18-3|AEBP2_HUMAN Isoform 3 of Zinc finger protein AEBP2 OS=Homo sapiens GN=		Transcription factor
O75694	0.824179	208000000	0.793251	0.793251	Nuclear pore complex protein Nup155	>sp|O75694|NU155_HUMAN Nuclear pore complex protein Nup155 OS=Homo sapiens GN=NUP155 PE=1 SV=1		No expected chromatin function
Q8N328	0.823966	174000000	0.793072	0.793072	PiggyBac transposable element-derived protein 3	>sp|Q8N328|PGBD3_HUMAN PiggyBac transposable element-derived protein 3 OS=Homo sapiens GN=PGBD3 PE=2 SV=3		Uncharacterized
Q9Y4E5;Q9Y4E5-2	0.823309	1440000000	0.792523	0.792523	Zinc finger protein 451	>sp|Q9Y4E5|ZN451_HUMAN Zinc finger protein 451 OS=Homo sapiens GN=ZNF451 PE=2 SV=2;>sp|Q9Y4E5-2|ZN451_HUMAN Isoform 2 of Zinc finger protein 451 OS=Homo sapiens GN=ZNF451		Transcription factor
Q8NAV1	0.823262	9740000000	0.792484	0.792484	Pre-mRNA-splicing factor 38A	>sp|Q8NAV1|PR38A_HUMAN Pre-mRNA-splicing factor 38A OS=Homo sapiens GN=PRPF38A PE=1 SV=1		Uncharacterized
P78316;P78316-2	0.822866	10800000000	0.792154	0.792154	Nucleolar protein 14	>sp|P78316|NOP14_HUMAN Nucleolar protein 14 OS=Homo sapiens GN=NOP14 PE=1 SV=3;>sp|P78316-2|NOP14_HUMAN Isoform 2 of Nucleolar protein 14 OS=Homo sapiens GN=NOP14		pre-rRNA processing
P06746	0.822491	220000000	0.791842	0.791842	DNA polymerase beta	>sp|P06746|DPOLB_HUMAN DNA polymerase beta OS=Homo sapiens GN=POLB PE=1 SV=3		DNA replication
Q9H0A0	0.822066	50400000000	0.791489	0.791489	N-acetyltransferase 10	>sp|Q9H0A0|NAT10_HUMAN N-acetyltransferase 10 OS=Homo sapiens GN=NAT10 PE=1 SV=2		Histone-modifying activity
Q6STE5-2;Q6STE5	0.822038	112000000	0.791466	0.791466	SWI/SNF-related matrix-associated actin-dependent regulator of chromatin subfamily D member 3	>sp|Q6STE5-2|SMRD3_HUMAN Isoform 2 of SWI/SNF-related matrix-associated actin-dependent regulator of chromatin subfamily D member 3 OS=Homo sapiens GN=SMARCD3;>sp|Q6STE5|SMRD3_HUMAN SWI/SNF-related matrix-associated actin-dependent regulator of chromatin s		Chromatin remodelling & assembly
Q92674;Q92674-2	0.821643	237000000	0.791138	0.843142	Centromere protein I	>sp|Q92674|CENPI_HUMAN Centromere protein I OS=Homo sapiens GN=CENPI PE=1 SV=2;>sp|Q92674-2|CENPI_HUMAN Isoform 2 of Centromere protein I OS=Homo sapiens GN=CENPI	Chromatin	Chromatin structure & organization
Q9NQ55;Q9NQ55-2	0.821185	8910000000	0.79076	0.79076	Suppressor of SWI4 1 homolog	>sp|Q9NQ55|SSF1_HUMAN Suppressor of SWI4 1 homolog OS=Homo sapiens GN=PPAN PE=1 SV=1;>sp|Q9NQ55-2|SSF1_HUMAN Isoform 2 of Suppressor of SWI4 1 homolog OS=Homo sapiens GN=PPAN		Uncharacterized
Q02040;Q02040-3;Q02040-2	0.82116	3240000000	0.790739	0.790739	A-kinase anchor protein 17A	>sp|Q02040|AK17A_HUMAN A-kinase anchor protein 17A OS=Homo sapiens GN=AKAP17A PE=1 SV=2;>sp|Q02040-3|AK17A_HUMAN Isoform 3 of A-kinase anchor protein 17A OS=Homo sapiens GN=AKAP17A;>sp|Q02040-2|AK17A_HUMAN Isoform 2 of A-kinase anchor protein 17A OS=Homo s		Splicing
Q9BU76;Q9BU76-4;Q9BU76-3	0.820985	777000000	0.790594	0.790594	Multiple myeloma tumor-associated protein 2	>sp|Q9BU76|MMTA2_HUMAN Multiple myeloma tumor-associated protein 2 OS=Homo sapiens GN=MMTAG2 PE=1 SV=1;>sp|Q9BU76-4|MMTA2_HUMAN Isoform 4 of Multiple myeloma tumor-associated protein 2 OS=Homo sapiens GN=MMTAG2;>sp|Q9BU76-3|MMTA2_HUMAN Isoform 3 of Multipl		Uncharacterized
P28715	0.820787	556000000	0.79043	0.869847	DNA repair protein complementing XP-G cells	>sp|P28715|ERCC5_HUMAN DNA repair protein complementing XP-G cells OS=Homo sapiens GN=ERCC5 PE=1 SV=3	Chromatin	DNA repair
Q5T1V6;Q5T1V6-2	0.820757	618000000	0.790406	0.790406	Probable ATP-dependent RNA helicase DDX59	>sp|Q5T1V6|DDX59_HUMAN Probable ATP-dependent RNA helicase DDX59 OS=Homo sapiens GN=DDX59 PE=1 SV=1;>sp|Q5T1V6-2|DDX59_HUMAN Isoform 2 of Probable ATP-dependent RNA helicase DDX59 OS=Homo sapiens GN=DDX59		Uncharacterized
Q9Y4C8	0.82059	2500000000	0.790268	0.790268	Probable RNA-binding protein 19	>sp|Q9Y4C8|RBM19_HUMAN Probable RNA-binding protein 19 OS=Homo sapiens GN=RBM19 PE=1 SV=3		Uncharacterized
Q6ZN55-2;Q6ZN55	0.820473	1120000000	0.790172	0.790172	Zinc finger protein 574	>sp|Q6ZN55-2|ZN574_HUMAN Isoform 2 of Zinc finger protein 574 OS=Homo sapiens GN=ZNF574;>sp|Q6ZN55|ZN574_HUMAN Zinc finger protein 574 OS=Homo sapiens GN=ZNF574 PE=1 SV=2		Uncharacterized
Q13823	0.820053	14500000000	0.789826	0.789826	Nucleolar GTP-binding protein 2	>sp|Q13823|NOG2_HUMAN Nucleolar GTP-binding protein 2 OS=Homo sapiens GN=GNL2 PE=1 SV=1		No expected chromatin function
O60930	0.819749	269000000	0.789576	0.789576	Ribonuclease H1	>sp|O60930|RNH1_HUMAN Ribonuclease H1 OS=Homo sapiens GN=RNASEH1 PE=1 SV=2		pre-mRNA processing
P41223	0.819471	1560000000	0.789348	0.789348	Protein BUD31 homolog	>sp|P41223|BUD31_HUMAN Protein BUD31 homolog OS=Homo sapiens GN=BUD31 PE=1 SV=2		Uncharacterized
Q5SNT2;Q5SNT2-2	0.81942	2070000000	0.789306	0.362315	Transmembrane protein 201	>sp|Q5SNT2|TM201_HUMAN Transmembrane protein 201 OS=Homo sapiens GN=TMEM201 PE=1 SV=1;>sp|Q5SNT2-2|TM201_HUMAN Isoform SAMP1 of Transmembrane protein 201 OS=Homo sapiens GN=TMEM201	NonChromatin	No expected chromatin function
Q99575	0.818917	7620000000	0.788894	0.788894	Ribonucleases P/MRP protein subunit POP1	>sp|Q99575|POP1_HUMAN Ribonucleases P/MRP protein subunit POP1 OS=Homo sapiens GN=POP1 PE=1 SV=2		No expected chromatin function
O14639-5;O14639-3;O14639-4	0.818691	141000000	0.78871	0.78871		>sp|O14639-5|ABLM1_HUMAN Isoform 5 of Actin-binding LIM protein 1 OS=Homo sapiens GN=ABLIM1;>sp|O14639-3|ABLM1_HUMAN Isoform 3 of Actin-binding LIM protein 1 OS=Homo sapiens GN=ABLIM1;>sp|O14639-4|ABLM1_HUMAN Isoform 4 of Actin-binding LIM protein 1 OS=Hom		No expected chromatin function
Q14739	0.818568	14600000000	0.788609	0.788609	Lamin-B receptor	>sp|Q14739|LBR_HUMAN Lamin-B receptor OS=Homo sapiens GN=LBR PE=1 SV=2		Chromatin structure & organization
Q13363;Q13363-2	0.818566	3370000000	0.788607	0.788607	C-terminal-binding protein 1	>sp|Q13363|CTBP1_HUMAN C-terminal-binding protein 1 OS=Homo sapiens GN=CTBP1 PE=1 SV=2;>sp|Q13363-2|CTBP1_HUMAN Isoform 2 of C-terminal-binding protein 1 OS=Homo sapiens GN=CTBP1		Transcription factor
Q99676	0.818394	116000000	0.788467	0.788467	Zinc finger protein 184	>sp|Q99676|ZN184_HUMAN Zinc finger protein 184 OS=Homo sapiens GN=ZNF184 PE=1 SV=4		Uncharacterized
O95365	0.818393	2350000000	0.788466	0.858601	Zinc finger and BTB domain-containing protein 7A	>sp|O95365|ZBT7A_HUMAN Zinc finger and BTB domain-containing protein 7A OS=Homo sapiens GN=ZBTB7A PE=1 SV=1	Chromatin	Transcription factor
Q9H9A7	0.818273	290000000	0.788368	0.830967	RecQ-mediated genome instability protein 1	>sp|Q9H9A7|RMI1_HUMAN RecQ-mediated genome instability protein 1 OS=Homo sapiens GN=RMI1 PE=1 SV=3	Chromatin	DNA repair
Q9NVM6	0.818153	118000000	0.78827	0.78827	DnaJ homolog subfamily C member 17	>sp|Q9NVM6|DJC17_HUMAN DnaJ homolog subfamily C member 17 OS=Homo sapiens GN=DNAJC17 PE=1 SV=1		Uncharacterized
Q15054	0.81811	2600000000	0.788235	0.906276	DNA polymerase delta subunit 3	>sp|Q15054|DPOD3_HUMAN DNA polymerase delta subunit 3 OS=Homo sapiens GN=POLD3 PE=1 SV=2	Chromatin	DNA replication
Q14181	0.818034	1980000000	0.788173	0.883887	DNA polymerase alpha subunit B	>sp|Q14181|DPOA2_HUMAN DNA polymerase alpha subunit B OS=Homo sapiens GN=POLA2 PE=1 SV=2	Chromatin	DNA replication
O75151	0.817335	1160000000	0.787604	0.787604	Lysine-specific demethylase PHF2	>sp|O75151|PHF2_HUMAN Lysine-specific demethylase PHF2 OS=Homo sapiens GN=PHF2 PE=1 SV=4		Histone-modifying activity
Q9NUW8	0.817151	321000000	0.787455	0.787455	Tyrosyl-DNA phosphodiesterase 1	>sp|Q9NUW8|TYDP1_HUMAN Tyrosyl-DNA phosphodiesterase 1 OS=Homo sapiens GN=TDP1 PE=1 SV=2		DNA repair
Q8N531;Q8N531-2	0.816915	177000000	0.787263	0.787263	F-box/LRR-repeat protein 6	>sp|Q8N531|FBXL6_HUMAN F-box/LRR-repeat protein 6 OS=Homo sapiens GN=FBXL6 PE=2 SV=1;>sp|Q8N531-2|FBXL6_HUMAN Isoform 2 of F-box/LRR-repeat protein 6 OS=Homo sapiens GN=FBXL6		Uncharacterized
Q9H583	0.816744	36000000000	0.787124	0.787124	HEAT repeat-containing protein 1	>sp|Q9H583|HEAT1_HUMAN HEAT repeat-containing protein 1 OS=Homo sapiens GN=HEATR1 PE=1 SV=3		Uncharacterized
Q9BYW2;Q9BYW2-2;Q9BYW2-3	0.816435	1850000000	0.786874	0.909508	Histone-lysine N-methyltransferase SETD2	>sp|Q9BYW2|SETD2_HUMAN Histone-lysine N-methyltransferase SETD2 OS=Homo sapiens GN=SETD2 PE=1 SV=3;>sp|Q9BYW2-2|SETD2_HUMAN Isoform 2 of Histone-lysine N-methyltransferase SETD2 OS=Homo sapiens GN=SETD2;>sp|Q9BYW2-3|SETD2_HUMAN Isoform 3 of Histone-lysine	Chromatin	Histone-modifying activity
P35226	0.816006	594000000	0.786526	0.867173	Polycomb complex protein BMI-1	>sp|P35226|BMI1_HUMAN Polycomb complex protein BMI-1 OS=Homo sapiens GN=BMI1 PE=1 SV=2	Chromatin	Transcription factor
P18583-5;P18583-9;P18583;P18583-7;P18583-2;P18583-4;P18583-10	0.815955	5050000000	0.786485	0.786485	Protein SON	>sp|P18583-5|SON_HUMAN Isoform D of Protein SON OS=Homo sapiens GN=SON;>sp|P18583-9|SON_HUMAN Isoform I of Protein SON OS=Homo sapiens GN=SON;>sp|P18583|SON_HUMAN Protein SON OS=Homo sapiens GN=SON PE=1 SV=4;>sp|P18583-7|SON_HUMAN Isoform G of Protein SON		Splicing
Q9UFW8	0.815394	159000000	0.786033	0.811108	CGG triplet repeat-binding protein 1	>sp|Q9UFW8|CGBP1_HUMAN CGG triplet repeat-binding protein 1 OS=Homo sapiens GN=CGGBP1 PE=1 SV=2	Chromatin	Transcription factor
P62805	0.815324	1570000000000	0.785976	0.940873	Histone H4	>sp|P62805|H4_HUMAN Histone H4 OS=Homo sapiens GN=HIST1H4A PE=1 SV=2	Chromatin	Histones & histone variants
Q15776	0.8147	653000000	0.785474	0.785474	Zinc finger protein 192	>sp|Q15776|ZN192_HUMAN Zinc finger protein 192 OS=Homo sapiens GN=ZNF192 PE=1 SV=2		Transcription factor
Q9C0A6;Q9C0A6-3;Q9C0A6-2	0.814468	4480000000	0.785287	0.785287	SET domain-containing protein 5	>sp|Q9C0A6|SETD5_HUMAN SET domain-containing protein 5 OS=Homo sapiens GN=SETD5 PE=1 SV=2;>sp|Q9C0A6-3|SETD5_HUMAN Isoform 3 of SET domain-containing protein 5 OS=Homo sapiens GN=SETD5;>sp|Q9C0A6-2|SETD5_HUMAN Isoform 2 of SET domain-containing protein 5 O		Uncharacterized
Q16656;Q16656-2	0.814389	1280000000	0.785223	0.785223	Nuclear respiratory factor 1	>sp|Q16656|NRF1_HUMAN Nuclear respiratory factor 1 OS=Homo sapiens GN=NRF1 PE=1 SV=1;>sp|Q16656-2|NRF1_HUMAN Isoform Short of Nuclear respiratory factor 1 OS=Homo sapiens GN=NRF1		Transcription factor
P45973	0.814071	11500000000	0.784969	0.923111	Chromobox protein homolog 5	>sp|P45973|CBX5_HUMAN Chromobox protein homolog 5 OS=Homo sapiens GN=CBX5 PE=1 SV=1	Chromatin	Chromatin structure & organization
Q9Y3T9	0.813706	24300000000	0.784676	0.784676	Nucleolar complex protein 2 homolog	>sp|Q9Y3T9|NOC2L_HUMAN Nucleolar complex protein 2 homolog OS=Homo sapiens GN=NOC2L PE=1 SV=4		Transcription factor
P56545;P56545-2	0.813652	3730000000	0.784633	0.784633	C-terminal-binding protein 2	>sp|P56545|CTBP2_HUMAN C-terminal-binding protein 2 OS=Homo sapiens GN=CTBP2 PE=1 SV=1;>sp|P56545-2|CTBP2_HUMAN Isoform 2 of C-terminal-binding protein 2 OS=Homo sapiens GN=CTBP2		Transcription factor
P17544;P17544-6;P17544-3;P17544-2;P17544-4	0.813474	254000000	0.78449	0.78449	Cyclic AMP-dependent transcription factor ATF-7	>sp|P17544|ATF7_HUMAN Cyclic AMP-dependent transcription factor ATF-7 OS=Homo sapiens GN=ATF7 PE=1 SV=2;>sp|P17544-6|ATF7_HUMAN Isoform 6 of Cyclic AMP-dependent transcription factor ATF-7 OS=Homo sapiens GN=ATF7;>sp|P17544-3|ATF7_HUMAN Isoform 2 of Cyclic		Transcription factor
Q71DI3;Q16695	0.813413	45900000000	0.784442	0.861552	Histone H3.2;Histone H3.1t	>sp|Q71DI3|H32_HUMAN Histone H3.2 OS=Homo sapiens GN=HIST2H3A PE=1 SV=3;>sp|Q16695|H31T_HUMAN Histone H3.1t OS=Homo sapiens GN=HIST3H3 PE=1 SV=3	Chromatin	Histones & histone variants
P12883	0.813275	2420000000	0.784331	0.784331	Myosin-7	>sp|P12883|MYH7_HUMAN Myosin-7 OS=Homo sapiens GN=MYH7 PE=1 SV=5		No expected chromatin function
Q5VTE6;Q5VTE6-2	0.81317	166000000	0.784247	0.784247	Protein angel homolog 2	>sp|Q5VTE6|ANGE2_HUMAN Protein angel homolog 2 OS=Homo sapiens GN=ANGEL2 PE=2 SV=1;>sp|Q5VTE6-2|ANGE2_HUMAN Isoform 2 of Protein angel homolog 2 OS=Homo sapiens GN=ANGEL2		Uncharacterized
P49585	0.81294	755000000	0.784064	0.508349	Choline-phosphate cytidylyltransferase A	>sp|P49585|PCY1A_HUMAN Choline-phosphate cytidylyltransferase A OS=Homo sapiens GN=PCYT1A PE=1 SV=2	NonChromatin	No expected chromatin function
Q5VWN6;Q5VWN6-2	0.812539	997000000	0.783744	0.783744	Protein FAM208B	>sp|Q5VWN6|F208B_HUMAN Protein FAM208B OS=Homo sapiens GN=FAM208B PE=1 SV=1;>sp|Q5VWN6-2|F208B_HUMAN Isoform 2 of Protein FAM208B OS=Homo sapiens GN=FAM208B		Uncharacterized
Q96H22;Q96H22-2	0.812382	179000000	0.783619	0.783619	Centromere protein N	>sp|Q96H22|CENPN_HUMAN Centromere protein N OS=Homo sapiens GN=CENPN PE=1 SV=2;>sp|Q96H22-2|CENPN_HUMAN Isoform 2 of Centromere protein N OS=Homo sapiens GN=CENPN		Chromatin structure & organization
Q7L590;Q7L590-2	0.812181	155000000	0.783459	0.783459	Protein MCM10 homolog	>sp|Q7L590|MCM10_HUMAN Protein MCM10 homolog OS=Homo sapiens GN=MCM10 PE=1 SV=2;>sp|Q7L590-2|MCM10_HUMAN Isoform 2 of Protein MCM10 homolog OS=Homo sapiens GN=MCM10		DNA replication
Q69YN2;Q69YN2-3	0.812071	4470000000	0.783371	0.783371	CWF19-like protein 1	>sp|Q69YN2|C19L1_HUMAN CWF19-like protein 1 OS=Homo sapiens GN=CWF19L1 PE=1 SV=2;>sp|Q69YN2-3|C19L1_HUMAN Isoform 3 of CWF19-like protein 1 OS=Homo sapiens GN=CWF19L1		Uncharacterized
Q9HBE1;Q9HBE1-3;Q9HBE1-2	0.81205	97200000	0.783354	0.813816	POZ-, AT hook-, and zinc finger-containing protein 1	>sp|Q9HBE1|PATZ1_HUMAN POZ-, AT hook-, and zinc finger-containing protein 1 OS=Homo sapiens GN=PATZ1 PE=1 SV=1;>sp|Q9HBE1-3|PATZ1_HUMAN Isoform 3 of POZ-, AT hook-, and zinc finger-containing protein 1 OS=Homo sapiens GN=PATZ1;>sp|Q9HBE1-2|PATZ1_HUMAN Isof	Chromatin	Transcription factor
Q9NQZ2	0.81202	4670000000	0.783331	0.783331	Something about silencing protein 10	>sp|Q9NQZ2|SAS10_HUMAN Something about silencing protein 10 OS=Homo sapiens GN=UTP3 PE=1 SV=1		Uncharacterized
P55199	0.811946	480000000	0.783272	0.871005	RNA polymerase II elongation factor ELL	>sp|P55199|ELL_HUMAN RNA polymerase II elongation factor ELL OS=Homo sapiens GN=ELL PE=1 SV=1	Chromatin	Transcription factor
Q9BRL6;Q9BRL6-2	0.811779	195000000	0.783139	0.783139	Serine/arginine-rich splicing factor 8	>sp|Q9BRL6|SRSF8_HUMAN Serine/arginine-rich splicing factor 8 OS=Homo sapiens GN=SRSF8 PE=1 SV=1;>sp|Q9BRL6-2|SRSF8_HUMAN Isoform 2 of Serine/arginine-rich splicing factor 8 OS=Homo sapiens GN=SRSF8		Splicing
Q07864	0.811727	3390000000	0.783098	0.908734	DNA polymerase epsilon catalytic subunit A	>sp|Q07864|DPOE1_HUMAN DNA polymerase epsilon catalytic subunit A OS=Homo sapiens GN=POLE PE=1 SV=5	Chromatin	DNA repair
P55854	0.811595	875000000	0.782993	0.782993	Small ubiquitin-related modifier 3	>sp|P55854|SUMO3_HUMAN Small ubiquitin-related modifier 3 OS=Homo sapiens GN=SUMO3 PE=1 SV=2		No expected chromatin function
Q8TF76	0.81158	408000000	0.782981	0.782981	Serine/threonine-protein kinase haspin	>sp|Q8TF76|HASP_HUMAN Serine/threonine-protein kinase haspin OS=Homo sapiens GN=GSG2 PE=1 SV=3		Histone-modifying activity
Q9Y483;Q9Y483-3;Q9Y483-2	0.811578	669000000	0.782979	0.782979	Metal-response element-binding transcription factor 2	>sp|Q9Y483|MTF2_HUMAN Metal-response element-binding transcription factor 2 OS=Homo sapiens GN=MTF2 PE=1 SV=2;>sp|Q9Y483-3|MTF2_HUMAN Isoform 3 of Metal-response element-binding transcription factor 2 OS=Homo sapiens GN=MTF2;>sp|Q9Y483-2|MTF2_HUMAN Isoform		Transcription factor
P57053	0.811238	12500000000	0.78271	0.875979	Histone H2B type F-S	>sp|P57053|H2BFS_HUMAN Histone H2B type F-S OS=Homo sapiens GN=H2BFS PE=1 SV=2	Chromatin	Histones & histone variants
P53999	0.811125	7480000000	0.78262	0.933832	Activated RNA polymerase II transcriptional coactivator p15	>sp|P53999|TCP4_HUMAN Activated RNA polymerase II transcriptional coactivator p15 OS=Homo sapiens GN=SUB1 PE=1 SV=3	Chromatin	Transcription factor
Q8IY63;Q8IY63-2	0.811113	301000000	0.782611	0.782611	Angiomotin-like protein 1	>sp|Q8IY63|AMOL1_HUMAN Angiomotin-like protein 1 OS=Homo sapiens GN=AMOTL1 PE=1 SV=1;>sp|Q8IY63-2|AMOL1_HUMAN Isoform 2 of Angiomotin-like protein 1 OS=Homo sapiens GN=AMOTL1		Uncharacterized
A3KN83;A3KN83-2;A3KN83-3	0.811013	1430000000	0.782531	0.782531	Protein strawberry notch homolog 1	>sp|A3KN83|SBNO1_HUMAN Protein strawberry notch homolog 1 OS=Homo sapiens GN=SBNO1 PE=1 SV=1;>sp|A3KN83-2|SBNO1_HUMAN Isoform 2 of Protein strawberry notch homolog 1 OS=Homo sapiens GN=SBNO1;>sp|A3KN83-3|SBNO1_HUMAN Isoform 3 of Protein strawberry notch ho		Uncharacterized
Q9Y2M0	0.810975	32800000	0.782502	0.782502	Fanconi-associated nuclease 1	>sp|Q9Y2M0|FAN1_HUMAN Fanconi-associated nuclease 1 OS=Homo sapiens GN=FAN1 PE=1 SV=4		DNA repair
Q86U38	0.810899	4710000000	0.782442	0.782442	Pumilio domain-containing protein C14orf21	>sp|Q86U38|CN021_HUMAN Pumilio domain-containing protein C14orf21 OS=Homo sapiens GN=C14orf21 PE=1 SV=1		Uncharacterized
Q6P1R4	0.810467	399000000	0.7821	0.7821	tRNA-dihydrouridine(16/17) synthase [NAD(P)(+)]-like	>sp|Q6P1R4|DUS1L_HUMAN tRNA-dihydrouridine(16/17) synthase [NAD(P)(+)]-like OS=Homo sapiens GN=DUS1L PE=1 SV=1		Uncharacterized
Q9GZR7	0.809705	26300000000	0.781499	0.781499	ATP-dependent RNA helicase DDX24	>sp|Q9GZR7|DDX24_HUMAN ATP-dependent RNA helicase DDX24 OS=Homo sapiens GN=DDX24 PE=1 SV=1		Uncharacterized
P54259	0.809691	439000000	0.781488	0.781488	Atrophin-1	>sp|P54259|ATN1_HUMAN Atrophin-1 OS=Homo sapiens GN=ATN1 PE=1 SV=3		Transcription factor
Q6IQ21	0.809538	1100000000	0.781367	0.781367	Zinc finger protein 770	>sp|Q6IQ21|ZN770_HUMAN Zinc finger protein 770 OS=Homo sapiens GN=ZNF770 PE=2 SV=1		Uncharacterized
Q6P0N0	0.80912	1000000000	0.781039	0.84638	Mis18-binding protein 1	>sp|Q6P0N0|M18BP_HUMAN Mis18-binding protein 1 OS=Homo sapiens GN=MIS18BP1 PE=1 SV=1	Chromatin	Chromatin structure & organization
Q9NVC6	0.808961	2420000000	0.780913	0.919128	Mediator of RNA polymerase II transcription subunit 17	>sp|Q9NVC6|MED17_HUMAN Mediator of RNA polymerase II transcription subunit 17 OS=Homo sapiens GN=MED17 PE=1 SV=2	Chromatin	Transcription factor
Q96FF9	0.8083	342000000	0.780395	0.780395	Sororin	>sp|Q96FF9|CDCA5_HUMAN Sororin OS=Homo sapiens GN=CDCA5 PE=1 SV=1		Chromatin structure & organization
Q96ES7	0.807661	132000000	0.779895	0.85309	SAGA-associated factor 29 homolog	>sp|Q96ES7|SGF29_HUMAN SAGA-associated factor 29 homolog OS=Homo sapiens GN=CCDC101 PE=1 SV=1	Chromatin	Transcription factor
P13994	0.807524	33600000	0.779788	0.779788	Coiled-coil domain-containing protein 130	>sp|P13994|CC130_HUMAN Coiled-coil domain-containing protein 130 OS=Homo sapiens GN=CCDC130 PE=1 SV=2		Uncharacterized
Q92560	0.807445	137000000	0.779726	0.779726	Ubiquitin carboxyl-terminal hydrolase BAP1	>sp|Q92560|BAP1_HUMAN Ubiquitin carboxyl-terminal hydrolase BAP1 OS=Homo sapiens GN=BAP1 PE=1 SV=2		Histone-modifying activity
Q15029	0.80736	106000000000	0.77966	0.77966	116 kDa U5 small nuclear ribonucleoprotein component	>sp|Q15029|U5S1_HUMAN 116 kDa U5 small nuclear ribonucleoprotein component OS=Homo sapiens GN=EFTUD2 PE=1 SV=1		Splicing
Q9UBC3-6;Q9UBC3;Q9UBC3-2;Q9UBC3-3;Q9UBC3-5;Q9UBC3-4	0.80724	249000000	0.779566	0.846239	DNA (cytosine-5)-methyltransferase 3B	>sp|Q9UBC3-6|DNM3B_HUMAN Isoform 6 of DNA (cytosine-5)-methyltransferase 3B OS=Homo sapiens GN=DNMT3B;>sp|Q9UBC3|DNM3B_HUMAN DNA (cytosine-5)-methyltransferase 3B OS=Homo sapiens GN=DNMT3B PE=1 SV=1;>sp|Q9UBC3-2|DNM3B_HUMAN Isoform 2 of DNA (cytosine-5)-me	Chromatin	DNA modifying
Q14320	0.807035	11600000000	0.779407	0.779407	Protein FAM50A	>sp|Q14320|FA50A_HUMAN Protein FAM50A OS=Homo sapiens GN=FAM50A PE=1 SV=2		Uncharacterized
Q96BZ8	0.806675	92800000	0.779126	0.779126	Leukocyte receptor cluster member 1	>sp|Q96BZ8|LENG1_HUMAN Leukocyte receptor cluster member 1 OS=Homo sapiens GN=LENG1 PE=1 SV=1		Uncharacterized
P49336;P49336-2	0.806145	104000000	0.778714	0.778714	Cyclin-dependent kinase 8	>sp|P49336|CDK8_HUMAN Cyclin-dependent kinase 8 OS=Homo sapiens GN=CDK8 PE=1 SV=1;>sp|P49336-2|CDK8_HUMAN Isoform 2 of Cyclin-dependent kinase 8 OS=Homo sapiens GN=CDK8		Transcription factor
Q7Z7K6;Q7Z7K6-2	0.806055	433000000	0.778644	0.778644	Centromere protein V	>sp|Q7Z7K6|CENPV_HUMAN Centromere protein V OS=Homo sapiens GN=CENPV PE=1 SV=1;>sp|Q7Z7K6-2|CENPV_HUMAN Isoform 2 of Centromere protein V OS=Homo sapiens GN=CENPV		Chromatin structure & organization
O00763;O00763-2	0.806033	1360000000	0.778627	0.778627	Acetyl-CoA carboxylase 2;Biotin carboxylase	>sp|O00763|ACACB_HUMAN Acetyl-CoA carboxylase 2 OS=Homo sapiens GN=ACACB PE=1 SV=3;>sp|O00763-2|ACACB_HUMAN Isoform Short of Acetyl-CoA carboxylase 2 OS=Homo sapiens GN=ACACB		No expected chromatin function
Q13523	0.805694	31700000000	0.778364	0.778364	Serine/threonine-protein kinase PRP4 homolog	>sp|Q13523|PRP4B_HUMAN Serine/threonine-protein kinase PRP4 homolog OS=Homo sapiens GN=PRPF4B PE=1 SV=3		Splicing
Q5SXM2	0.805643	46800000	0.778325	0.778325	snRNA-activating protein complex subunit 4	>sp|Q5SXM2|SNPC4_HUMAN snRNA-activating protein complex subunit 4 OS=Homo sapiens GN=SNAPC4 PE=1 SV=1		Transcription factor
Q9NVU0;Q9NVU0-2;Q9NVU0-3	0.804966	337000000	0.777801	0.870478	DNA-directed RNA polymerase III subunit RPC5	>sp|Q9NVU0|RPC5_HUMAN DNA-directed RNA polymerase III subunit RPC5 OS=Homo sapiens GN=POLR3E PE=1 SV=1;>sp|Q9NVU0-2|RPC5_HUMAN Isoform 2 of DNA-directed RNA polymerase III subunit RPC5 OS=Homo sapiens GN=POLR3E;>sp|Q9NVU0-3|RPC5_HUMAN Isoform 3 of DNA-dire	Chromatin	Transcription factor
Q7Z2T5	0.804531	1520000000	0.777465	0.777465	TRMT1-like protein	>sp|Q7Z2T5|TRM1L_HUMAN TRMT1-like protein OS=Homo sapiens GN=TRMT1L PE=1 SV=2		Uncharacterized
Q7Z2Z1;Q7Z2Z1-2	0.804501	140000000	0.777441	0.777441	Treslin	>sp|Q7Z2Z1|TICRR_HUMAN Treslin OS=Homo sapiens GN=TICRR PE=1 SV=2;>sp|Q7Z2Z1-2|TICRR_HUMAN Isoform 2 of Treslin OS=Homo sapiens GN=TICRR		DNA replication
P01106-2;P01106	0.804376	34700000	0.777345	0.777345	Myc proto-oncogene protein	>sp|P01106-2|MYC_HUMAN Isoform 2 of Myc proto-oncogene protein OS=Homo sapiens GN=MYC;>sp|P01106|MYC_HUMAN Myc proto-oncogene protein OS=Homo sapiens GN=MYC PE=1 SV=1		Transcription factor
Q9Y6X8	0.804098	1070000000	0.77713	0.869624	Zinc fingers and homeoboxes protein 2	>sp|Q9Y6X8|ZHX2_HUMAN Zinc fingers and homeoboxes protein 2 OS=Homo sapiens GN=ZHX2 PE=1 SV=1	Chromatin	Transcription factor
O00139-2	0.803703	96900000	0.776827	0.776827		>sp|O00139-2|KIF2A_HUMAN Isoform 2 of Kinesin-like protein KIF2A OS=Homo sapiens GN=KIF2A		No expected chromatin function
Q5T280	0.803496	2060000000	0.776667	0.776667	Uncharacterized protein C9orf114	>sp|Q5T280|CI114_HUMAN Uncharacterized protein C9orf114 OS=Homo sapiens GN=C9orf114 PE=1 SV=3		Uncharacterized
Q9UHQ1-2;Q9UHQ1;Q9UHQ1-3	0.803234	148000000	0.776466	0.776466	Nuclear prelamin A recognition factor	>sp|Q9UHQ1-2|NARF_HUMAN Isoform 2 of Nuclear prelamin A recognition factor OS=Homo sapiens GN=NARF;>sp|Q9UHQ1|NARF_HUMAN Nuclear prelamin A recognition factor OS=Homo sapiens GN=NARF PE=1 SV=1;>sp|Q9UHQ1-3|NARF_HUMAN Isoform 3 of Nuclear prelamin A recogni		Uncharacterized
O94875-4;O94875-3;O94875-2;O94875-5	0.802928	1010000000	0.776231	0.776231		>sp|O94875-4|SRBS2_HUMAN Isoform 4 of Sorbin and SH3 domain-containing protein 2 OS=Homo sapiens GN=SORBS2;>sp|O94875-3|SRBS2_HUMAN Isoform 3 of Sorbin and SH3 domain-containing protein 2 OS=Homo sapiens GN=SORBS2;>sp|O94875-2|SRBS2_HUMAN Isoform 2 of Sorb		No expected chromatin function
Q6P2H3;Q6P2H3-2	0.802908	2340000000	0.776216	0.776216	Centrosomal protein of 85 kDa	>sp|Q6P2H3|CEP85_HUMAN Centrosomal protein of 85 kDa OS=Homo sapiens GN=CEP85 PE=1 SV=1;>sp|Q6P2H3-2|CEP85_HUMAN Isoform 2 of Centrosomal protein of 85 kDa OS=Homo sapiens GN=CEP85		Uncharacterized
Q01664	0.802344	229000000	0.775783	0.828761	Transcription factor AP-4	>sp|Q01664|TFAP4_HUMAN Transcription factor AP-4 OS=Homo sapiens GN=TFAP4 PE=1 SV=2	Chromatin	Transcription factor
Q9HC62	0.802321	87700000	0.775766	0.775766	Sentrin-specific protease 2	>sp|Q9HC62|SENP2_HUMAN Sentrin-specific protease 2 OS=Homo sapiens GN=SENP2 PE=1 SV=3		No expected chromatin function
O95551-2;O95551;O95551-3	0.802096	323000000	0.775594	0.859283	Tyrosyl-DNA phosphodiesterase 2	>sp|O95551-2|TYDP2_HUMAN Isoform 2 of Tyrosyl-DNA phosphodiesterase 2 OS=Homo sapiens GN=TDP2;>sp|O95551|TYDP2_HUMAN Tyrosyl-DNA phosphodiesterase 2 OS=Homo sapiens GN=TDP2 PE=1 SV=1;>sp|O95551-3|TYDP2_HUMAN Isoform 3 of Tyrosyl-DNA phosphodiesterase 2 OS=	Chromatin	DNA repair
Q8WVV9;Q8WVV9-4	0.801874	7370000000	0.775425	0.775425	Heterogeneous nuclear ribonucleoprotein L-like	>sp|Q8WVV9|HNRLL_HUMAN Heterogeneous nuclear ribonucleoprotein L-like OS=Homo sapiens GN=HNRPLL PE=1 SV=1;>sp|Q8WVV9-4|HNRLL_HUMAN Isoform 4 of Heterogeneous nuclear ribonucleoprotein L-like OS=Homo sapiens GN=HNRPLL		Splicing
O15381;O15381-2;O15381-3	0.801867	3940000000	0.775419	0.775419	Nuclear valosin-containing protein-like	>sp|O15381|NVL_HUMAN Nuclear valosin-containing protein-like OS=Homo sapiens GN=NVL PE=1 SV=1;>sp|O15381-2|NVL_HUMAN Isoform 2 of Nuclear valosin-containing protein-like OS=Homo sapiens GN=NVL;>sp|O15381-3|NVL_HUMAN Isoform 3 of Nuclear valosin-containing		Uncharacterized
Q9Y6K1;Q9Y6K1-2	0.801687	2270000000	0.775282	0.918128	DNA (cytosine-5)-methyltransferase 3A	>sp|Q9Y6K1|DNM3A_HUMAN DNA (cytosine-5)-methyltransferase 3A OS=Homo sapiens GN=DNMT3A PE=1 SV=4;>sp|Q9Y6K1-2|DNM3A_HUMAN Isoform 2 of DNA (cytosine-5)-methyltransferase 3A OS=Homo sapiens GN=DNMT3A	Chromatin	DNA modifying
Q6NZY4;Q6NZY4-2	0.801309	1610000000	0.774993	0.774993	Zinc finger CCHC domain-containing protein 8	>sp|Q6NZY4|ZCHC8_HUMAN Zinc finger CCHC domain-containing protein 8 OS=Homo sapiens GN=ZCCHC8 PE=1 SV=2;>sp|Q6NZY4-2|ZCHC8_HUMAN Isoform 2 of Zinc finger CCHC domain-containing protein 8 OS=Homo sapiens GN=ZCCHC8		Uncharacterized
P84243;Q6NXT2	0.801093	14300000000	0.774828	0.842245	Histone H3.3;Histone H3.3C	>sp|P84243|H33_HUMAN Histone H3.3 OS=Homo sapiens GN=H3F3A PE=1 SV=2;>sp|Q6NXT2|H3C_HUMAN Histone H3.3C OS=Homo sapiens GN=H3F3C PE=1 SV=3	Chromatin	Histones & histone variants
P09884	0.800276	6350000000	0.774207	0.774207	DNA polymerase alpha catalytic subunit	>sp|P09884|DPOLA_HUMAN DNA polymerase alpha catalytic subunit OS=Homo sapiens GN=POLA1 PE=1 SV=2		DNA replication
Q9H8H2;Q9H8H2-2;Q9H8H2-4	0.799571	6690000000	0.773673	0.773673	Probable ATP-dependent RNA helicase DDX31	>sp|Q9H8H2|DDX31_HUMAN Probable ATP-dependent RNA helicase DDX31 OS=Homo sapiens GN=DDX31 PE=1 SV=2;>sp|Q9H8H2-2|DDX31_HUMAN Isoform 2 of Probable ATP-dependent RNA helicase DDX31 OS=Homo sapiens GN=DDX31;>sp|Q9H8H2-4|DDX31_HUMAN Isoform 4 of Probable ATP-		Uncharacterized
Q9H5I1;Q9H5I1-2	0.799544	189000000	0.773652	0.816625	Histone-lysine N-methyltransferase SUV39H2	>sp|Q9H5I1|SUV92_HUMAN Histone-lysine N-methyltransferase SUV39H2 OS=Homo sapiens GN=SUV39H2 PE=1 SV=2;>sp|Q9H5I1-2|SUV92_HUMAN Isoform 1 of Histone-lysine N-methyltransferase SUV39H2 OS=Homo sapiens GN=SUV39H2	Chromatin	Histone-modifying activity
Q2KHM9;Q2KHM9-2	0.799475	211000000	0.7736	0.7736	Uncharacterized protein KIAA0753	>sp|Q2KHM9|K0753_HUMAN Uncharacterized protein KIAA0753 OS=Homo sapiens GN=KIAA0753 PE=2 SV=3;>sp|Q2KHM9-2|K0753_HUMAN Isoform 2 of Uncharacterized protein KIAA0753 OS=Homo sapiens GN=KIAA0753		Uncharacterized
Q9H1B7	0.799292	877000000	0.773461	0.773461	Interferon regulatory factor 2-binding protein-like	>sp|Q9H1B7|I2BPL_HUMAN Interferon regulatory factor 2-binding protein-like OS=Homo sapiens GN=IRF2BPL PE=1 SV=1		Uncharacterized
O00193	0.798816	886000000	0.773102	0.773102	Small acidic protein	>sp|O00193|SMAP_HUMAN Small acidic protein OS=Homo sapiens GN=SMAP PE=1 SV=1		Uncharacterized
Q03252	0.798158	94800000000	0.772605	0.772605	Lamin-B2	>sp|Q03252|LMNB2_HUMAN Lamin-B2 OS=Homo sapiens GN=LMNB2 PE=1 SV=3		Chromatin structure & organization
Q96BK5	0.798114	498000000	0.772572	0.772572	PIN2/TERF1-interacting telomerase inhibitor 1	>sp|Q96BK5|PINX1_HUMAN PIN2/TERF1-interacting telomerase inhibitor 1 OS=Homo sapiens GN=PINX1 PE=1 SV=2		Chromatin structure & organization
Q9UHF7-2;Q9UHF7-3;Q9UHF7	0.798031	1450000000	0.772509	0.881645	Zinc finger transcription factor Trps1	>sp|Q9UHF7-2|TRPS1_HUMAN Isoform 2 of Zinc finger transcription factor Trps1 OS=Homo sapiens GN=TRPS1;>sp|Q9UHF7-3|TRPS1_HUMAN Isoform 3 of Zinc finger transcription factor Trps1 OS=Homo sapiens GN=TRPS1;>sp|Q9UHF7|TRPS1_HUMAN Zinc finger transcription fac	Chromatin	Transcription factor
Q96G46;Q96G46-2;Q96G46-3	0.797354	7050000000	0.772	0.772	tRNA-dihydrouridine(47) synthase [NAD(P)(+)]-like	>sp|Q96G46|DUS3L_HUMAN tRNA-dihydrouridine(47) synthase [NAD(P)(+)]-like OS=Homo sapiens GN=DUS3L PE=1 SV=2;>sp|Q96G46-2|DUS3L_HUMAN Isoform 2 of tRNA-dihydrouridine(47) synthase [NAD(P)(+)]-like OS=Homo sapiens GN=DUS3L;>sp|Q96G46-3|DUS3L_HUMAN Isoform 3		No expected chromatin function
Q96P11-2;Q96P11-4;Q96P11	0.797348	4510000000	0.771996	0.771996	Putative methyltransferase NSUN5	>sp|Q96P11-2|NSUN5_HUMAN Isoform 2 of Putative methyltransferase NSUN5 OS=Homo sapiens GN=NSUN5;>sp|Q96P11-4|NSUN5_HUMAN Isoform 4 of Putative methyltransferase NSUN5 OS=Homo sapiens GN=NSUN5;>sp|Q96P11|NSUN5_HUMAN Putative methyltransferase NSUN5 OS=Homo		Uncharacterized
Q8N3U4	0.797321	545000000	0.771976	0.817737	Cohesin subunit SA-2	>sp|Q8N3U4|STAG2_HUMAN Cohesin subunit SA-2 OS=Homo sapiens GN=STAG2 PE=1 SV=3	Chromatin	Chromatin structure & organization
Q8IUE6	0.797203	42000000000	0.771887	0.942599	Histone H2A type 2-B	>sp|Q8IUE6|H2A2B_HUMAN Histone H2A type 2-B OS=Homo sapiens GN=HIST2H2AB PE=1 SV=3	Chromatin	Histones & histone variants
Q9NQT5;Q9NQT5-2	0.797201	2030000000	0.771886	0.771886	Exosome complex component RRP40	>sp|Q9NQT5|EXOS3_HUMAN Exosome complex component RRP40 OS=Homo sapiens GN=EXOSC3 PE=1 SV=3;>sp|Q9NQT5-2|EXOS3_HUMAN Isoform 2 of Exosome complex component RRP40 OS=Homo sapiens GN=EXOSC3		pre-rRNA processing
Q9H501	0.796993	7540000000	0.771729	0.771729	ESF1 homolog	>sp|Q9H501|ESF1_HUMAN ESF1 homolog OS=Homo sapiens GN=ESF1 PE=1 SV=1		Uncharacterized
Q49A88;Q49A88-6;Q49A88-3;Q49A88-2;Q49A88-4;Q49A88-5	0.79672	96800000	0.771525	0.771525	Coiled-coil domain-containing protein 14	>sp|Q49A88|CCD14_HUMAN Coiled-coil domain-containing protein 14 OS=Homo sapiens GN=CCDC14 PE=2 SV=3;>sp|Q49A88-6|CCD14_HUMAN Isoform 6 of Coiled-coil domain-containing protein 14 OS=Homo sapiens GN=CCDC14;>sp|Q49A88-3|CCD14_HUMAN Isoform 3 of Coiled-coil d		Uncharacterized
Q92564;Q92564-2	0.795981	61100000	0.770971	0.770971	DCN1-like protein 4	>sp|Q92564|DCNL4_HUMAN DCN1-like protein 4 OS=Homo sapiens GN=DCUN1D4 PE=1 SV=2;>sp|Q92564-2|DCNL4_HUMAN Isoform 2 of DCN1-like protein 4 OS=Homo sapiens GN=DCUN1D4		Uncharacterized
P0CJ78	0.795954	63200000	0.770951	0.770951	Zinc finger protein 865	>sp|P0CJ78|ZN865_HUMAN Zinc finger protein 865 OS=Homo sapiens GN=ZNF865 PE=3 SV=1		Uncharacterized
Q04759;Q04759-2	0.795801	120000000	0.770837	0.770837	Protein kinase C theta type	>sp|Q04759|KPCT_HUMAN Protein kinase C theta type OS=Homo sapiens GN=PRKCQ PE=1 SV=3;>sp|Q04759-2|KPCT_HUMAN Isoform 2 of Protein kinase C theta type OS=Homo sapiens GN=PRKCQ		No expected chromatin function
Q9BZJ0;Q9BZJ0-3;Q9BZJ0-2	0.795602	9160000000	0.770689	0.770689	Crooked neck-like protein 1	>sp|Q9BZJ0|CRNL1_HUMAN Crooked neck-like protein 1 OS=Homo sapiens GN=CRNKL1 PE=1 SV=4;>sp|Q9BZJ0-3|CRNL1_HUMAN Isoform 3 of Crooked neck-like protein 1 OS=Homo sapiens GN=CRNKL1;>sp|Q9BZJ0-2|CRNL1_HUMAN Isoform 2 of Crooked neck-like protein 1 OS=Homo sap		Splicing
Q5W0B1	0.795528	241000000	0.770634	0.770634	RING finger protein 219	>sp|Q5W0B1|RN219_HUMAN RING finger protein 219 OS=Homo sapiens GN=RNF219 PE=1 SV=1		Uncharacterized
Q86WB0;Q86WB0-2;Q86WB0-3	0.795456	3050000000	0.770579	0.33089	Nuclear-interacting partner of ALK	>sp|Q86WB0|NIPA_HUMAN Nuclear-interacting partner of ALK OS=Homo sapiens GN=ZC3HC1 PE=1 SV=1;>sp|Q86WB0-2|NIPA_HUMAN Isoform 2 of Nuclear-interacting partner of ALK OS=Homo sapiens GN=ZC3HC1;>sp|Q86WB0-3|NIPA_HUMAN Isoform 3 of Nuclear-interacting partner	NonChromatin	No expected chromatin function
Q9H814	0.795087	1720000000	0.770305	0.362685	Phosphorylated adapter RNA export protein	>sp|Q9H814|PHAX_HUMAN Phosphorylated adapter RNA export protein OS=Homo sapiens GN=PHAX PE=1 SV=1	NonChromatin	No expected chromatin function
Q9P2I0	0.794842	17400000000	0.770122	0.770122	Cleavage and polyadenylation specificity factor subunit 2	>sp|Q9P2I0|CPSF2_HUMAN Cleavage and polyadenylation specificity factor subunit 2 OS=Homo sapiens GN=CPSF2 PE=1 SV=2		pre-mRNA processing
O00422	0.794499	2840000000	0.769867	0.769867	Histone deacetylase complex subunit SAP18	>sp|O00422|SAP18_HUMAN Histone deacetylase complex subunit SAP18 OS=Homo sapiens GN=SAP18 PE=1 SV=1		Histone-modifying activity
P57081;P57081-2	0.794306	806000000	0.769724	0.769724	tRNA (guanine-N(7)-)-methyltransferase subunit WDR4	>sp|P57081|WDR4_HUMAN tRNA (guanine-N(7)-)-methyltransferase subunit WDR4 OS=Homo sapiens GN=WDR4 PE=1 SV=2;>sp|P57081-2|WDR4_HUMAN Isoform 2 of tRNA (guanine-N(7)-)-methyltransferase subunit WDR4 OS=Homo sapiens GN=WDR4		No expected chromatin function
Q9H930;Q9H930-2;Q9H930-1	0.79423	6190000000	0.769667	0.769667	Nuclear body protein SP140-like protein	>sp|Q9H930|LY10L_HUMAN Nuclear body protein SP140-like protein OS=Homo sapiens GN=SP140L PE=2 SV=3;>sp|Q9H930-2|LY10L_HUMAN Isoform 2 of Nuclear body protein SP140-like protein OS=Homo sapiens GN=SP140L;>sp|Q9H930-1|LY10L_HUMAN Isoform 1 of Nuclear body pr		Uncharacterized
O00541;O00541-2	0.794049	28900000000	0.769533	0.769533	Pescadillo homolog	>sp|O00541|PESC_HUMAN Pescadillo homolog OS=Homo sapiens GN=PES1 PE=1 SV=1;>sp|O00541-2|PESC_HUMAN Isoform 2 of Pescadillo homolog OS=Homo sapiens GN=PES1		pre-rRNA processing
Q9NPA8	0.793909	140000000	0.769429	0.830086	Enhancer of yellow 2 transcription factor homolog	>sp|Q9NPA8|ENY2_HUMAN Enhancer of yellow 2 transcription factor homolog OS=Homo sapiens GN=ENY2 PE=1 SV=1	Chromatin	Transcription factor
Q6PK04	0.793582	1460000000	0.769186	0.769186	Coiled-coil domain-containing protein 137	>sp|Q6PK04|CC137_HUMAN Coiled-coil domain-containing protein 137 OS=Homo sapiens GN=CCDC137 PE=1 SV=1		Uncharacterized
Q53H47	0.793403	154000000	0.769054	0.769054	Histone-lysine N-methyltransferase SETMAR;Histone-lysine N-methyltransferase;Mariner transposase Hsmar1	>sp|Q53H47|SETMR_HUMAN Histone-lysine N-methyltransferase SETMAR OS=Homo sapiens GN=SETMAR PE=1 SV=1		Histone-modifying activity
Q5T6S3;Q5T6S3-2	0.793306	397000000	0.768982	0.768982	PHD finger protein 19	>sp|Q5T6S3|PHF19_HUMAN PHD finger protein 19 OS=Homo sapiens GN=PHF19 PE=1 SV=1;>sp|Q5T6S3-2|PHF19_HUMAN Isoform 2 of PHD finger protein 19 OS=Homo sapiens GN=PHF19		Transcription factor
Q9P0W2;Q9P0W2-3;Q9P0W2-2	0.793114	699000000	0.76884	0.855573	SWI/SNF-related matrix-associated actin-dependent regulator of chromatin subfamily E member 1-related	>sp|Q9P0W2|HM20B_HUMAN SWI/SNF-related matrix-associated actin-dependent regulator of chromatin subfamily E member 1-related OS=Homo sapiens GN=HMG20B PE=1 SV=1;>sp|Q9P0W2-3|HM20B_HUMAN Isoform 3 of SWI/SNF-related matrix-associated actin-dependent regulat	Chromatin	Histone-modifying activity
O75554	0.79271	312000000	0.768542	0.768542	WW domain-binding protein 4	>sp|O75554|WBP4_HUMAN WW domain-binding protein 4 OS=Homo sapiens GN=WBP4 PE=1 SV=1		Splicing
Q9Y657	0.792386	222000000	0.768302	0.768302	Spindlin-1	>sp|Q9Y657|SPIN1_HUMAN Spindlin-1 OS=Homo sapiens GN=SPIN1 PE=1 SV=3		Uncharacterized
Q16666;Q16666-2;Q16666-3	0.792075	2210000000	0.768073	0.847449	Gamma-interferon-inducible protein 16	>sp|Q16666|IF16_HUMAN Gamma-interferon-inducible protein 16 OS=Homo sapiens GN=IFI16 PE=1 SV=3;>sp|Q16666-2|IF16_HUMAN Isoform 2 of Gamma-interferon-inducible protein 16 OS=Homo sapiens GN=IFI16;>sp|Q16666-3|IF16_HUMAN Isoform 3 of Gamma-interferon-inducib	Chromatin	Transcription factor
O43172;O43172-2	0.791972	29700000000	0.767997	0.767997	U4/U6 small nuclear ribonucleoprotein Prp4	>sp|O43172|PRP4_HUMAN U4/U6 small nuclear ribonucleoprotein Prp4 OS=Homo sapiens GN=PRPF4 PE=1 SV=2;>sp|O43172-2|PRP4_HUMAN Isoform 2 of U4/U6 small nuclear ribonucleoprotein Prp4 OS=Homo sapiens GN=PRPF4		Splicing
P78549	0.79191	391000000	0.767951	0.836028	Endonuclease III-like protein 1	>sp|P78549|NTHL1_HUMAN Endonuclease III-like protein 1 OS=Homo sapiens GN=NTHL1 PE=1 SV=2	Chromatin	DNA repair
P30260	0.791256	2650000000	0.76747	0.76747	Cell division cycle protein 27 homolog	>sp|P30260|CDC27_HUMAN Cell division cycle protein 27 homolog OS=Homo sapiens GN=CDC27 PE=1 SV=2		No expected chromatin function
Q96PN7;Q96PN7-5;Q96PN7-4;Q96PN7-3;Q96PN7-2	0.791142	121000000	0.767387	0.767387	Transcriptional-regulating factor 1	>sp|Q96PN7|TREF1_HUMAN Transcriptional-regulating factor 1 OS=Homo sapiens GN=TRERF1 PE=1 SV=1;>sp|Q96PN7-5|TREF1_HUMAN Isoform 5 of Transcriptional-regulating factor 1 OS=Homo sapiens GN=TRERF1;>sp|Q96PN7-4|TREF1_HUMAN Isoform 4 of Transcriptional-regulat		Transcription factor
Q76L83;Q76L83-2	0.791007	628000000	0.767287	0.767287	Putative Polycomb group protein ASXL2	>sp|Q76L83|ASXL2_HUMAN Putative Polycomb group protein ASXL2 OS=Homo sapiens GN=ASXL2 PE=1 SV=1;>sp|Q76L83-2|ASXL2_HUMAN Isoform 2 of Putative Polycomb group protein ASXL2 OS=Homo sapiens GN=ASXL2		Uncharacterized
Q96S94;Q96S94-2	0.790997	734000000	0.76728	0.76728	Cyclin-L2	>sp|Q96S94|CCNL2_HUMAN Cyclin-L2 OS=Homo sapiens GN=CCNL2 PE=1 SV=1;>sp|Q96S94-2|CCNL2_HUMAN Isoform 2 of Cyclin-L2 OS=Homo sapiens GN=CCNL2		Transcription factor
P40937;P40937-2	0.790889	7330000000	0.767201	0.928275	Replication factor C subunit 5	>sp|P40937|RFC5_HUMAN Replication factor C subunit 5 OS=Homo sapiens GN=RFC5 PE=1 SV=1;>sp|P40937-2|RFC5_HUMAN Isoform 2 of Replication factor C subunit 5 OS=Homo sapiens GN=RFC5	Chromatin	DNA replication
P29372-2;P29372	0.790701	1990000000	0.767063	0.928636	DNA-3-methyladenine glycosylase	>sp|P29372-2|3MG_HUMAN Isoform 2 of DNA-3-methyladenine glycosylase OS=Homo sapiens GN=MPG;>sp|P29372|3MG_HUMAN DNA-3-methyladenine glycosylase OS=Homo sapiens GN=MPG PE=1 SV=3	Chromatin	DNA repair
Q13620-1;Q13620;Q13620-3	0.78983	3590000000	0.766425	0.766425	Cullin-4B	>sp|Q13620-1|CUL4B_HUMAN Isoform 2 of Cullin-4B OS=Homo sapiens GN=CUL4B;>sp|Q13620|CUL4B_HUMAN Cullin-4B OS=Homo sapiens GN=CUL4B PE=1 SV=4;>sp|Q13620-3|CUL4B_HUMAN Isoform 3 of Cullin-4B OS=Homo sapiens GN=CUL4B		Histone-modifying activity
Q5C9Z4	0.789682	1410000000	0.766317	0.766317	Nucleolar MIF4G domain-containing protein 1	>sp|Q5C9Z4|NOM1_HUMAN Nucleolar MIF4G domain-containing protein 1 OS=Homo sapiens GN=NOM1 PE=1 SV=1		Uncharacterized
Q99583	0.789639	95200000	0.766285	0.766285	Max-binding protein MNT	>sp|Q99583|MNT_HUMAN Max-binding protein MNT OS=Homo sapiens GN=MNT PE=1 SV=1		Transcription factor
Q9P2K3-3;Q9P2K3-4;Q9P2K3;Q9P2K3-2	0.789607	274000000	0.766262	0.766262	REST corepressor 3	>sp|Q9P2K3-3|RCOR3_HUMAN Isoform 3 of REST corepressor 3 OS=Homo sapiens GN=RCOR3;>sp|Q9P2K3-4|RCOR3_HUMAN Isoform 4 of REST corepressor 3 OS=Homo sapiens GN=RCOR3;>sp|Q9P2K3|RCOR3_HUMAN REST corepressor 3 OS=Homo sapiens GN=RCOR3 PE=1 SV=2;>sp|Q9P2K3-2|RC		Transcription factor
Q9NXE4-2	0.788842	201000000	0.765703	0.765703		>sp|Q9NXE4-2|NSMA3_HUMAN Isoform 2 of Sphingomyelin phosphodiesterase 4 OS=Homo sapiens GN=SMPD4		No expected chromatin function
Q16576;Q16576-2	0.788782	30700000000	0.76566	0.923257	Histone-binding protein RBBP7	>sp|Q16576|RBBP7_HUMAN Histone-binding protein RBBP7 OS=Homo sapiens GN=RBBP7 PE=1 SV=1;>sp|Q16576-2|RBBP7_HUMAN Isoform 2 of Histone-binding protein RBBP7 OS=Homo sapiens GN=RBBP7	Chromatin	Histone-modifying activity
Q6PL18	0.788538	16500000000	0.765483	0.765483	ATPase family AAA domain-containing protein 2	>sp|Q6PL18|ATAD2_HUMAN ATPase family AAA domain-containing protein 2 OS=Homo sapiens GN=ATAD2 PE=1 SV=1		Uncharacterized
Q9BUB4	0.788184	79900000	0.765225	0.765225	tRNA-specific adenosine deaminase 1	>sp|Q9BUB4|ADAT1_HUMAN tRNA-specific adenosine deaminase 1 OS=Homo sapiens GN=ADAT1 PE=2 SV=1		No expected chromatin function
Q96EU6;Q96EU6-2	0.787262	203000000	0.764556	0.764556	Ribosomal RNA processing protein 36 homolog	>sp|Q96EU6|RRP36_HUMAN Ribosomal RNA processing protein 36 homolog OS=Homo sapiens GN=RRP36 PE=1 SV=1;>sp|Q96EU6-2|RRP36_HUMAN Isoform 2 of Ribosomal RNA processing protein 36 homolog OS=Homo sapiens GN=RRP36		pre-rRNA processing
Q06265-2;Q06265;Q06265-4;Q06265-3	0.787008	3640000000	0.764372	0.764372	Exosome complex component RRP45	>sp|Q06265-2|EXOS9_HUMAN Isoform 2 of Exosome complex component RRP45 OS=Homo sapiens GN=EXOSC9;>sp|Q06265|EXOS9_HUMAN Exosome complex component RRP45 OS=Homo sapiens GN=EXOSC9 PE=1 SV=3;>sp|Q06265-4|EXOS9_HUMAN Isoform 4 of Exosome complex component RRP45		pre-rRNA processing
Q9H9L3	0.786926	439000000	0.764312	0.764312	Interferon-stimulated 20 kDa exonuclease-like 2	>sp|Q9H9L3|I20L2_HUMAN Interferon-stimulated 20 kDa exonuclease-like 2 OS=Homo sapiens GN=ISG20L2 PE=1 SV=1		pre-rRNA processing
O60518	0.786446	751000000	0.763965	0.763965	Ran-binding protein 6	>sp|O60518|RNBP6_HUMAN Ran-binding protein 6 OS=Homo sapiens GN=RANBP6 PE=1 SV=2		Uncharacterized
Q9UK58;Q9UK58-4;Q9UK58-5	0.786158	1130000000	0.763757	0.763757	Cyclin-L1	>sp|Q9UK58|CCNL1_HUMAN Cyclin-L1 OS=Homo sapiens GN=CCNL1 PE=1 SV=1;>sp|Q9UK58-4|CCNL1_HUMAN Isoform 2 of Cyclin-L1 OS=Homo sapiens GN=CCNL1;>sp|Q9UK58-5|CCNL1_HUMAN Isoform 3 of Cyclin-L1 OS=Homo sapiens GN=CCNL1		Transcription factor
Q6UUV7;Q6UUV7-3	0.786058	401000000	0.763685	0.82023	CREB-regulated transcription coactivator 3	>sp|Q6UUV7|CRTC3_HUMAN CREB-regulated transcription coactivator 3 OS=Homo sapiens GN=CRTC3 PE=1 SV=2;>sp|Q6UUV7-3|CRTC3_HUMAN Isoform 3 of CREB-regulated transcription coactivator 3 OS=Homo sapiens GN=CRTC3	Chromatin	Transcription factor
Q9BTT0	0.785515	8330000000	0.763293	0.763293	Acidic leucine-rich nuclear phosphoprotein 32 family member E	>sp|Q9BTT0|AN32E_HUMAN Acidic leucine-rich nuclear phosphoprotein 32 family member E OS=Homo sapiens GN=ANP32E PE=1 SV=1		Uncharacterized
Q9BRU9	0.785414	313000000	0.763221	0.763221	rRNA-processing protein UTP23 homolog	>sp|Q9BRU9|UTP23_HUMAN rRNA-processing protein UTP23 homolog OS=Homo sapiens GN=UTP23 PE=2 SV=2		Uncharacterized
Q9NSG2;Q9NSG2-2;Q9NSG2-3	0.785352	326000000	0.763176	0.763176	Uncharacterized protein C1orf112	>sp|Q9NSG2|CA112_HUMAN Uncharacterized protein C1orf112 OS=Homo sapiens GN=C1orf112 PE=1 SV=1;>sp|Q9NSG2-2|CA112_HUMAN Isoform 2 of Uncharacterized protein C1orf112 OS=Homo sapiens GN=C1orf112;>sp|Q9NSG2-3|CA112_HUMAN Isoform 3 of Uncharacterized protein C		Uncharacterized
Q86UU0;Q86UU0-2;Q86UU0-4;Q86UU0-3	0.785251	186000000	0.763104	0.795828	B-cell CLL/lymphoma 9-like protein	>sp|Q86UU0|BCL9L_HUMAN B-cell CLL/lymphoma 9-like protein OS=Homo sapiens GN=BCL9L PE=1 SV=1;>sp|Q86UU0-2|BCL9L_HUMAN Isoform 2 of B-cell CLL/lymphoma 9-like protein OS=Homo sapiens GN=BCL9L;>sp|Q86UU0-4|BCL9L_HUMAN Isoform 4 of B-cell CLL/lymphoma 9-like	Chromatin	Transcription factor
Q12857-2;Q12857	0.785138	1250000000	0.763022	0.763022	Nuclear factor 1 A-type	>sp|Q12857-2|NFIA_HUMAN Isoform 2 of Nuclear factor 1 A-type OS=Homo sapiens GN=NFIA;>sp|Q12857|NFIA_HUMAN Nuclear factor 1 A-type OS=Homo sapiens GN=NFIA PE=1 SV=2		Transcription factor
Q9Y620	0.784997	734000000	0.762921	0.762921	DNA repair and recombination protein RAD54B	>sp|Q9Y620|RA54B_HUMAN DNA repair and recombination protein RAD54B OS=Homo sapiens GN=RAD54B PE=1 SV=1		DNA repair
O95453;O95453-2;O95453-3	0.784975	3450000000	0.762905	0.762905	Poly(A)-specific ribonuclease PARN	>sp|O95453|PARN_HUMAN Poly(A)-specific ribonuclease PARN OS=Homo sapiens GN=PARN PE=1 SV=1;>sp|O95453-2|PARN_HUMAN Isoform 2 of Poly(A)-specific ribonuclease PARN OS=Homo sapiens GN=PARN;>sp|O95453-3|PARN_HUMAN Isoform 3 of Poly(A)-specific ribonuclease PA		pre-mRNA processing
P12270	0.784828	188000000000	0.762799	0.762799	Nucleoprotein TPR	>sp|P12270|TPR_HUMAN Nucleoprotein TPR OS=Homo sapiens GN=TPR PE=1 SV=3		Chromatin structure & organization
Q96QC0	0.784743	5130000000	0.762738	0.762738	Serine/threonine-protein phosphatase 1 regulatory subunit 10	>sp|Q96QC0|PP1RA_HUMAN Serine/threonine-protein phosphatase 1 regulatory subunit 10 OS=Homo sapiens GN=PPP1R10 PE=1 SV=1		Chromatin structure & organization
P41208	0.784172	141000000	0.762328	0.762328	Centrin-2	>sp|P41208|CETN2_HUMAN Centrin-2 OS=Homo sapiens GN=CETN2 PE=1 SV=1		No expected chromatin function
Q6IN85;Q6IN85-2;Q6IN85-4;Q6IN85-5	0.784136	2550000000	0.762302	0.762302	Serine/threonine-protein phosphatase 4 regulatory subunit 3A	>sp|Q6IN85|P4R3A_HUMAN Serine/threonine-protein phosphatase 4 regulatory subunit 3A OS=Homo sapiens GN=SMEK1 PE=1 SV=1;>sp|Q6IN85-2|P4R3A_HUMAN Isoform 2 of Serine/threonine-protein phosphatase 4 regulatory subunit 3A OS=Homo sapiens GN=SMEK1;>sp|Q6IN85-4|		Histone-modifying activity
P29084	0.783322	810000000	0.761719	0.88398	Transcription initiation factor IIE subunit beta	>sp|P29084|T2EB_HUMAN Transcription initiation factor IIE subunit beta OS=Homo sapiens GN=GTF2E2 PE=1 SV=1	Chromatin	Transcription factor
O15226	0.783202	6410000000	0.761634	0.90505	NF-kappa-B-repressing factor	>sp|O15226|NKRF_HUMAN NF-kappa-B-repressing factor OS=Homo sapiens GN=NKRF PE=1 SV=2	Chromatin	Transcription factor
B2RTY4-4;B2RTY4;B2RTY4-2;B2RTY4-5	0.782761	218000000	0.761319	0.761319	Unconventional myosin-IXa	>sp|B2RTY4-4|MYO9A_HUMAN Isoform 4 of Unconventional myosin-IXa OS=Homo sapiens GN=MYO9A;>sp|B2RTY4|MYO9A_HUMAN Unconventional myosin-IXa OS=Homo sapiens GN=MYO9A PE=1 SV=2;>sp|B2RTY4-2|MYO9A_HUMAN Isoform 2 of Unconventional myosin-IXa OS=Homo sapiens GN=		No expected chromatin function
Q86X95	0.782625	14800000	0.761222	0.761222	Corepressor interacting with RBPJ 1	>sp|Q86X95|CIR1_HUMAN Corepressor interacting with RBPJ 1 OS=Homo sapiens GN=CIR1 PE=1 SV=1		Transcription factor
O60306	0.782497	22800000000	0.76113	0.76113	Intron-binding protein aquarius	>sp|O60306|AQR_HUMAN Intron-binding protein aquarius OS=Homo sapiens GN=AQR PE=1 SV=4		Splicing
Q9Y2R4	0.782264	7290000000	0.760964	0.760964	Probable ATP-dependent RNA helicase DDX52	>sp|Q9Y2R4|DDX52_HUMAN Probable ATP-dependent RNA helicase DDX52 OS=Homo sapiens GN=DDX52 PE=1 SV=3		Uncharacterized
P11474;P11474-2	0.7821	107000000	0.760847	0.760847	Steroid hormone receptor ERR1	>sp|P11474|ERR1_HUMAN Steroid hormone receptor ERR1 OS=Homo sapiens GN=ESRRA PE=1 SV=3;>sp|P11474-2|ERR1_HUMAN Isoform 2 of Steroid hormone receptor ERR1 OS=Homo sapiens GN=ESRRA		Transcription factor
Q9NVU7;Q9NVU7-2	0.782051	5440000000	0.760812	0.760812	Protein SDA1 homolog	>sp|Q9NVU7|SDA1_HUMAN Protein SDA1 homolog OS=Homo sapiens GN=SDAD1 PE=1 SV=3;>sp|Q9NVU7-2|SDA1_HUMAN Isoform 2 of Protein SDA1 homolog OS=Homo sapiens GN=SDAD1		Uncharacterized
O75691	0.781482	30100000000	0.760408	0.760408	Small subunit processome component 20 homolog	>sp|O75691|UTP20_HUMAN Small subunit processome component 20 homolog OS=Homo sapiens GN=UTP20 PE=1 SV=3		pre-rRNA processing
Q8N806	0.781467	248000000	0.760397	0.760397	Putative E3 ubiquitin-protein ligase UBR7	>sp|Q8N806|UBR7_HUMAN Putative E3 ubiquitin-protein ligase UBR7 OS=Homo sapiens GN=UBR7 PE=1 SV=2		Uncharacterized
Q659A1	0.781465	226000000	0.760396	0.760396	NMDA receptor-regulated protein 2	>sp|Q659A1|NARG2_HUMAN NMDA receptor-regulated protein 2 OS=Homo sapiens GN=NARG2 PE=1 SV=2		Uncharacterized
Q8TAU3;Q96SQ5	0.780764	43400000	0.759898	0.759898	Zinc finger protein 417;Zinc finger protein 587	>sp|Q8TAU3|ZN417_HUMAN Zinc finger protein 417 OS=Homo sapiens GN=ZNF417 PE=2 SV=2;>sp|Q96SQ5|ZN587_HUMAN Zinc finger protein 587 OS=Homo sapiens GN=ZNF587 PE=2 SV=1		Uncharacterized
Q9NW13	0.780339	24200000000	0.759597	0.759597	RNA-binding protein 28	>sp|Q9NW13|RBM28_HUMAN RNA-binding protein 28 OS=Homo sapiens GN=RBM28 PE=1 SV=3		Splicing
O00479	0.779697	223000000	0.759142	0.759142	High mobility group nucleosome-binding domain-containing protein 4	>sp|O00479|HMGN4_HUMAN High mobility group nucleosome-binding domain-containing protein 4 OS=Homo sapiens GN=HMGN4 PE=1 SV=3		Chromatin structure & organization
Q9HC78;Q9HC78-2	0.77929	304000000	0.758855	0.758855	Zinc finger and BTB domain-containing protein 20	>sp|Q9HC78|ZBT20_HUMAN Zinc finger and BTB domain-containing protein 20 OS=Homo sapiens GN=ZBTB20 PE=2 SV=3;>sp|Q9HC78-2|ZBT20_HUMAN Isoform 2 of Zinc finger and BTB domain-containing protein 20 OS=Homo sapiens GN=ZBTB20		Transcription factor
Q9BQF6;Q9BQF6-2;Q9BQF6-5;Q9BQF6-4	0.779028	188000000	0.758671	0.758671	Sentrin-specific protease 7	>sp|Q9BQF6|SENP7_HUMAN Sentrin-specific protease 7 OS=Homo sapiens GN=SENP7 PE=1 SV=4;>sp|Q9BQF6-2|SENP7_HUMAN Isoform 2 of Sentrin-specific protease 7 OS=Homo sapiens GN=SENP7;>sp|Q9BQF6-5|SENP7_HUMAN Isoform 5 of Sentrin-specific protease 7 OS=Homo sapie		Uncharacterized
Q9NQ29;Q9NQ29-2;Q9NQ29-3	0.779017	2980000000	0.758663	0.758663	Putative RNA-binding protein Luc7-like 1	>sp|Q9NQ29|LUC7L_HUMAN Putative RNA-binding protein Luc7-like 1 OS=Homo sapiens GN=LUC7L PE=1 SV=1;>sp|Q9NQ29-2|LUC7L_HUMAN Isoform 2 of Putative RNA-binding protein Luc7-like 1 OS=Homo sapiens GN=LUC7L;>sp|Q9NQ29-3|LUC7L_HUMAN Isoform 3 of Putative RNA-bi		Uncharacterized
Q0VG06;Q0VG06-3	0.778909	275000000	0.758586	0.758586	Fanconi anemia-associated protein of 100 kDa	>sp|Q0VG06|FP100_HUMAN Fanconi anemia-associated protein of 100 kDa OS=Homo sapiens GN=FAAP100 PE=1 SV=3;>sp|Q0VG06-3|FP100_HUMAN Isoform 3 of Fanconi anemia-associated protein of 100 kDa OS=Homo sapiens GN=FAAP100		DNA repair
Q6IE81;Q6IE81-2;Q6IE81-3	0.778848	269000000	0.758543	0.758543	Protein Jade-1	>sp|Q6IE81|JADE1_HUMAN Protein Jade-1 OS=Homo sapiens GN=PHF17 PE=1 SV=1;>sp|Q6IE81-2|JADE1_HUMAN Isoform 2 of Protein Jade-1 OS=Homo sapiens GN=PHF17;>sp|Q6IE81-3|JADE1_HUMAN Isoform 3 of Protein Jade-1 OS=Homo sapiens GN=PHF17		Histone-modifying activity
Q8NB91	0.778462	416000000	0.758271	0.758271	Fanconi anemia group B protein	>sp|Q8NB91|FANCB_HUMAN Fanconi anemia group B protein OS=Homo sapiens GN=FANCB PE=1 SV=1		DNA repair
O15355	0.778127	9930000000	0.758036	0.758036	Protein phosphatase 1G	>sp|O15355|PPM1G_HUMAN Protein phosphatase 1G OS=Homo sapiens GN=PPM1G PE=1 SV=1		No expected chromatin function
P17480-2	0.777956	81000000	0.757916	0.757916		>sp|P17480-2|UBF1_HUMAN Isoform UBF2 of Nucleolar transcription factor 1 OS=Homo sapiens GN=UBTF		Transcription factor
Q9NR81-2;Q9NR81-3;Q9NR81	0.777534	127000000	0.75762	0.75762	Rho guanine nucleotide exchange factor 3	>sp|Q9NR81-2|ARHG3_HUMAN Isoform 2 of Rho guanine nucleotide exchange factor 3 OS=Homo sapiens GN=ARHGEF3;>sp|Q9NR81-3|ARHG3_HUMAN Isoform 3 of Rho guanine nucleotide exchange factor 3 OS=Homo sapiens GN=ARHGEF3;>sp|Q9NR81|ARHG3_HUMAN Rho guanine nucleotid		No expected chromatin function
P10074	0.777437	55500000	0.757552	0.757552	Zinc finger and BTB domain-containing protein 48	>sp|P10074|ZBT48_HUMAN Zinc finger and BTB domain-containing protein 48 OS=Homo sapiens GN=ZBTB48 PE=1 SV=2		Transcription factor
Q70CQ2;Q70CQ2-2;Q70CQ2-3	0.777327	3470000000	0.757475	0.757475	Ubiquitin carboxyl-terminal hydrolase 34	>sp|Q70CQ2|UBP34_HUMAN Ubiquitin carboxyl-terminal hydrolase 34 OS=Homo sapiens GN=USP34 PE=1 SV=2;>sp|Q70CQ2-2|UBP34_HUMAN Isoform 2 of Ubiquitin carboxyl-terminal hydrolase 34 OS=Homo sapiens GN=USP34;>sp|Q70CQ2-3|UBP34_HUMAN Isoform 3 of Ubiquitin carbo		No expected chromatin function
Q6PI98;Q6PI98-3	0.776623	26600000	0.756982	0.756982	INO80 complex subunit C	>sp|Q6PI98|IN80C_HUMAN INO80 complex subunit C OS=Homo sapiens GN=INO80C PE=1 SV=1;>sp|Q6PI98-3|IN80C_HUMAN Isoform 2 of INO80 complex subunit C OS=Homo sapiens GN=INO80C		Chromatin remodelling & assembly
Q13887	0.776602	123000000	0.756967	0.803404	Krueppel-like factor 5	>sp|Q13887|KLF5_HUMAN Krueppel-like factor 5 OS=Homo sapiens GN=KLF5 PE=1 SV=2	Chromatin	Transcription factor
Q9UBP6	0.776474	1110000000	0.756877	0.756877	tRNA (guanine-N(7)-)-methyltransferase	>sp|Q9UBP6|TRMB_HUMAN tRNA (guanine-N(7)-)-methyltransferase OS=Homo sapiens GN=METTL1 PE=1 SV=1		pre-mRNA processing
P49643	0.776332	1450000000	0.756778	0.894122	DNA primase large subunit	>sp|P49643|PRI2_HUMAN DNA primase large subunit OS=Homo sapiens GN=PRIM2 PE=1 SV=2	Chromatin	DNA replication
Q9BY42	0.776294	3560000000	0.756751	0.756751	UPF0549 protein C20orf43	>sp|Q9BY42|CT043_HUMAN UPF0549 protein C20orf43 OS=Homo sapiens GN=C20orf43 PE=1 SV=3		Uncharacterized
Q68CQ4	0.775991	6640000000	0.75654	0.75654	Digestive organ expansion factor homolog	>sp|Q68CQ4|DIEXF_HUMAN Digestive organ expansion factor homolog OS=Homo sapiens GN=DIEXF PE=1 SV=2		Uncharacterized
O75586	0.77571	352000000	0.756343	0.856538	Mediator of RNA polymerase II transcription subunit 6	>sp|O75586|MED6_HUMAN Mediator of RNA polymerase II transcription subunit 6 OS=Homo sapiens GN=MED6 PE=1 SV=2	Chromatin	Transcription factor
Q8IXZ2;Q8IXZ2-2	0.775577	94300000	0.756251	0.756251	Zinc finger CCCH domain-containing protein 3	>sp|Q8IXZ2|ZC3H3_HUMAN Zinc finger CCCH domain-containing protein 3 OS=Homo sapiens GN=ZC3H3 PE=1 SV=3;>sp|Q8IXZ2-2|ZC3H3_HUMAN Isoform 2 of Zinc finger CCCH domain-containing protein 3 OS=Homo sapiens GN=ZC3H3		Uncharacterized
Q13506;Q13506-2	0.775388	144000000	0.756119	0.756119	NGFI-A-binding protein 1	>sp|Q13506|NAB1_HUMAN NGFI-A-binding protein 1 OS=Homo sapiens GN=NAB1 PE=1 SV=2;>sp|Q13506-2|NAB1_HUMAN Isoform Short of NGFI-A-binding protein 1 OS=Homo sapiens GN=NAB1		Transcription factor
Q8TAP9	0.775157	167000000	0.755958	0.755958	M-phase-specific PLK1-interacting protein	>sp|Q8TAP9|MPLKI_HUMAN M-phase-specific PLK1-interacting protein OS=Homo sapiens GN=MPLKIP PE=1 SV=1		No expected chromatin function
P49842;P49842-2;P49842-3;P49842-4	0.775026	59700000	0.755867	0.755867	Serine/threonine-protein kinase 19	>sp|P49842|STK19_HUMAN Serine/threonine-protein kinase 19 OS=Homo sapiens GN=STK19 PE=1 SV=2;>sp|P49842-2|STK19_HUMAN Isoform 2 of Serine/threonine-protein kinase 19 OS=Homo sapiens GN=STK19;>sp|P49842-3|STK19_HUMAN Isoform 3 of Serine/threonine-protein ki		Uncharacterized
Q9P275-2;Q9P275	0.774691	6800000000	0.755634	0.755634	Ubiquitin carboxyl-terminal hydrolase 36	>sp|Q9P275-2|UBP36_HUMAN Isoform 2 of Ubiquitin carboxyl-terminal hydrolase 36 OS=Homo sapiens GN=USP36;>sp|Q9P275|UBP36_HUMAN Ubiquitin carboxyl-terminal hydrolase 36 OS=Homo sapiens GN=USP36 PE=1 SV=3		Histone-modifying activity
Q9C0B1	0.774423	772000000	0.755448	0.755448	Alpha-ketoglutarate-dependent dioxygenase FTO	>sp|Q9C0B1|FTO_HUMAN Alpha-ketoglutarate-dependent dioxygenase FTO OS=Homo sapiens GN=FTO PE=1 SV=3		DNA repair
O15061;O15061-2	0.774226	1730000000	0.755311	0.472781	Synemin	>sp|O15061|SYNEM_HUMAN Synemin OS=Homo sapiens GN=SYNM PE=1 SV=2;>sp|O15061-2|SYNEM_HUMAN Isoform 2 of Synemin OS=Homo sapiens GN=SYNM	NonChromatin	No expected chromatin function
Q12788	0.773844	30300000000	0.755046	0.755046	Transducin beta-like protein 3	>sp|Q12788|TBL3_HUMAN Transducin beta-like protein 3 OS=Homo sapiens GN=TBL3 PE=1 SV=2		Uncharacterized
Q8N720-3;Q8N720	0.77371	32500000	0.754953	0.754953	Zinc finger protein 655	>sp|Q8N720-3|ZN655_HUMAN Isoform 3 of Zinc finger protein 655 OS=Homo sapiens GN=ZNF655;>sp|Q8N720|ZN655_HUMAN Zinc finger protein 655 OS=Homo sapiens GN=ZNF655 PE=1 SV=3		Uncharacterized
Q99081-3;Q99081	0.773494	170000000	0.754803	0.754803	Transcription factor 12	>sp|Q99081-3|HTF4_HUMAN Isoform 3 of Transcription factor 12 OS=Homo sapiens GN=TCF12;>sp|Q99081|HTF4_HUMAN Transcription factor 12 OS=Homo sapiens GN=TCF12 PE=1 SV=1		Transcription factor
Q9Y421;Q9Y421-2;Q9Y421-3	0.773311	210000000	0.754677	0.754677	Protein FAM32A	>sp|Q9Y421|FA32A_HUMAN Protein FAM32A OS=Homo sapiens GN=FAM32A PE=1 SV=2;>sp|Q9Y421-2|FA32A_HUMAN Isoform 2 of Protein FAM32A OS=Homo sapiens GN=FAM32A;>sp|Q9Y421-3|FA32A_HUMAN Isoform 3 of Protein FAM32A OS=Homo sapiens GN=FAM32A		Uncharacterized
P18858	0.772771	6380000000	0.754303	0.892687	DNA ligase 1	>sp|P18858|DNLI1_HUMAN DNA ligase 1 OS=Homo sapiens GN=LIG1 PE=1 SV=1	Chromatin	DNA replication
Q6PK81;Q6PK81-2	0.772694	165000000	0.75425	0.75425	Zinc finger protein 773	>sp|Q6PK81|ZN773_HUMAN Zinc finger protein 773 OS=Homo sapiens GN=ZNF773 PE=2 SV=1;>sp|Q6PK81-2|ZN773_HUMAN Isoform 2 of Zinc finger protein 773 OS=Homo sapiens GN=ZNF773		Uncharacterized
Q9NXR8	0.772627	56700000	0.754203	0.754203	Inhibitor of growth protein 3	>sp|Q9NXR8|ING3_HUMAN Inhibitor of growth protein 3 OS=Homo sapiens GN=ING3 PE=1 SV=2		Histone-modifying activity
Q9ULK4;Q9ULK4-3;Q9ULK4-5;Q9ULK4-4;Q9ULK4-2	0.772608	5080000000	0.75419	0.931272	Mediator of RNA polymerase II transcription subunit 23	>sp|Q9ULK4|MED23_HUMAN Mediator of RNA polymerase II transcription subunit 23 OS=Homo sapiens GN=MED23 PE=1 SV=2;>sp|Q9ULK4-3|MED23_HUMAN Isoform 3 of Mediator of RNA polymerase II transcription subunit 23 OS=Homo sapiens GN=MED23;>sp|Q9ULK4-5|MED23_HUMAN	Chromatin	Transcription factor
Q9NYW8	0.772466	112000000	0.754092	0.754092	RB-associated KRAB zinc finger protein	>sp|Q9NYW8|RBAK_HUMAN RB-associated KRAB zinc finger protein OS=Homo sapiens GN=RBAK PE=1 SV=1		Transcription factor
Q96BT3;Q96BT3-2	0.77223	355000000	0.753929	0.753929	Centromere protein T	>sp|Q96BT3|CENPT_HUMAN Centromere protein T OS=Homo sapiens GN=CENPT PE=1 SV=2;>sp|Q96BT3-2|CENPT_HUMAN Isoform 2 of Centromere protein T OS=Homo sapiens GN=CENPT		Chromatin structure & organization
Q9NVH2;Q9NVH2-3;Q9NVH2-2;Q9NVH2-4	0.771816	1980000000	0.753644	0.91358	Integrator complex subunit 7	>sp|Q9NVH2|INT7_HUMAN Integrator complex subunit 7 OS=Homo sapiens GN=INTS7 PE=1 SV=1;>sp|Q9NVH2-3|INT7_HUMAN Isoform 3 of Integrator complex subunit 7 OS=Homo sapiens GN=INTS7;>sp|Q9NVH2-2|INT7_HUMAN Isoform 2 of Integrator complex subunit 7 OS=Homo sapie	Chromatin	Transcription factor
Q9BQG0-2;Q9BQG0	0.771753	98000000000	0.7536	0.7536	Myb-binding protein 1A	>sp|Q9BQG0-2|MBB1A_HUMAN Isoform 2 of Myb-binding protein 1A OS=Homo sapiens GN=MYBBP1A;>sp|Q9BQG0|MBB1A_HUMAN Myb-binding protein 1A OS=Homo sapiens GN=MYBBP1A PE=1 SV=2		Transcription factor
Q969J2	0.771451	122000000	0.753392	0.753392	Zinc finger protein with KRAB and SCAN domains 4	>sp|Q969J2|ZKSC4_HUMAN Zinc finger protein with KRAB and SCAN domains 4 OS=Homo sapiens GN=ZKSCAN4 PE=1 SV=1		Transcription factor
Q96HA7;Q96HA7-2	0.771335	4140000000	0.753312	0.753312	Tonsoku-like protein	>sp|Q96HA7|TONSL_HUMAN Tonsoku-like protein OS=Homo sapiens GN=TONSL PE=1 SV=2;>sp|Q96HA7-2|TONSL_HUMAN Isoform 2 of Tonsoku-like protein OS=Homo sapiens GN=TONSL		DNA repair
Q96DF8	0.77112	539000000	0.753164	0.753164	Protein DGCR14	>sp|Q96DF8|DGC14_HUMAN Protein DGCR14 OS=Homo sapiens GN=DGCR14 PE=1 SV=1		Splicing
Q14980-2	0.771106	1490000000	0.753155	0.753155		>sp|Q14980-2|NUMA1_HUMAN Isoform 2 of Nuclear mitotic apparatus protein 1 OS=Homo sapiens GN=NUMA1		Chromatin structure & organization
Q7Z589;Q7Z589-2	0.769952	3380000000	0.752362	0.752362	Protein EMSY	>sp|Q7Z589|EMSY_HUMAN Protein EMSY OS=Homo sapiens GN=EMSY PE=1 SV=2;>sp|Q7Z589-2|EMSY_HUMAN Isoform 2 of Protein EMSY OS=Homo sapiens GN=EMSY		DNA repair
Q9H0L4	0.769556	1270000000	0.752091	0.752091	Cleavage stimulation factor subunit 2 tau variant	>sp|Q9H0L4|CSTFT_HUMAN Cleavage stimulation factor subunit 2 tau variant OS=Homo sapiens GN=CSTF2T PE=1 SV=1		Uncharacterized
Q9Y3E1	0.769395	938000000	0.751981	0.751981	Hepatoma-derived growth factor-related protein 3	>sp|Q9Y3E1|HDGR3_HUMAN Hepatoma-derived growth factor-related protein 3 OS=Homo sapiens GN=HDGFRP3 PE=1 SV=1		DNA replication
Q15527	0.769185	1320000000	0.751837	0.751837	Surfeit locus protein 2	>sp|Q15527|SURF2_HUMAN Surfeit locus protein 2 OS=Homo sapiens GN=SURF2 PE=1 SV=3		Uncharacterized
Q5SY16	0.768667	10300000000	0.751484	0.751484	Polynucleotide 5-hydroxyl-kinase NOL9	>sp|Q5SY16|NOL9_HUMAN Polynucleotide 5-hydroxyl-kinase NOL9 OS=Homo sapiens GN=NOL9 PE=1 SV=1		pre-rRNA processing
Q9BSC4;Q9BSC4-2	0.768316	13300000000	0.751245	0.751245	Nucleolar protein 10	>sp|Q9BSC4|NOL10_HUMAN Nucleolar protein 10 OS=Homo sapiens GN=NOL10 PE=1 SV=1;>sp|Q9BSC4-2|NOL10_HUMAN Isoform 2 of Nucleolar protein 10 OS=Homo sapiens GN=NOL10		Uncharacterized
Q9NY93	0.768189	9580000000	0.751158	0.751158	Probable ATP-dependent RNA helicase DDX56	>sp|Q9NY93|DDX56_HUMAN Probable ATP-dependent RNA helicase DDX56 OS=Homo sapiens GN=DDX56 PE=1 SV=1		pre-rRNA processing
Q9UKD1	0.768065	36000000	0.751073	0.751073	Glucocorticoid modulatory element-binding protein 2	>sp|Q9UKD1|GMEB2_HUMAN Glucocorticoid modulatory element-binding protein 2 OS=Homo sapiens GN=GMEB2 PE=1 SV=1		Transcription factor
Q8TBF4	0.767488	262000000	0.750681	0.750681	Zinc finger CCHC-type and RNA-binding motif-containing protein 1	>sp|Q8TBF4|ZCRB1_HUMAN Zinc finger CCHC-type and RNA-binding motif-containing protein 1 OS=Homo sapiens GN=ZCRB1 PE=1 SV=2		Splicing
Q8IX21	0.767282	334000000	0.750541	0.750541	Protein FAM178A	>sp|Q8IX21|F178A_HUMAN Protein FAM178A OS=Homo sapiens GN=FAM178A PE=1 SV=2		Uncharacterized
P17844	0.766867	137000000000	0.750259	0.750259	Probable ATP-dependent RNA helicase DDX5	>sp|P17844|DDX5_HUMAN Probable ATP-dependent RNA helicase DDX5 OS=Homo sapiens GN=DDX5 PE=1 SV=1		Splicing
Q03468	0.76663	1770000000	0.750098	0.856064	DNA excision repair protein ERCC-6	>sp|Q03468|ERCC6_HUMAN DNA excision repair protein ERCC-6 OS=Homo sapiens GN=ERCC6 PE=1 SV=1	Chromatin	DNA repair
Q14186	0.766526	358000000	0.750027	0.853954	Transcription factor Dp-1	>sp|Q14186|TFDP1_HUMAN Transcription factor Dp-1 OS=Homo sapiens GN=TFDP1 PE=1 SV=1	Chromatin	Transcription factor
Q8WYP5-2;Q8WYP5-3;Q8WYP5	0.766508	37800000000	0.750015	0.750015	Protein ELYS	>sp|Q8WYP5-2|ELYS_HUMAN Isoform 2 of Protein ELYS OS=Homo sapiens GN=AHCTF1;>sp|Q8WYP5-3|ELYS_HUMAN Isoform 3 of Protein ELYS OS=Homo sapiens GN=AHCTF1;>sp|Q8WYP5|ELYS_HUMAN Protein ELYS OS=Homo sapiens GN=AHCTF1 PE=1 SV=3		Chromatin structure & organization
Q9HCG1	0.766433	43600000	0.749964	0.749964	Zinc finger protein 160	>sp|Q9HCG1|ZN160_HUMAN Zinc finger protein 160 OS=Homo sapiens GN=ZNF160 PE=1 SV=3		Uncharacterized
Q9H9F9	0.76625	494000000	0.74984	0.74984	Actin-related protein 5	>sp|Q9H9F9|ARP5_HUMAN Actin-related protein 5 OS=Homo sapiens GN=ACTR5 PE=1 SV=2		Transcription factor
Q14146	0.765979	6360000000	0.749657	0.749657	Unhealthy ribosome biogenesis protein 2 homolog	>sp|Q14146|URB2_HUMAN Unhealthy ribosome biogenesis protein 2 homolog OS=Homo sapiens GN=URB2 PE=1 SV=2		Uncharacterized
Q9Y247	0.764796	98600000	0.748857	0.748857	Protein FAM50B	>sp|Q9Y247|FA50B_HUMAN Protein FAM50B OS=Homo sapiens GN=FAM50B PE=2 SV=1		Uncharacterized
Q16560-2;Q16560	0.764615	25600000	0.748735	0.748735	U11/U12 small nuclear ribonucleoprotein 35 kDa protein	>sp|Q16560-2|U1SBP_HUMAN Isoform 2 of U11/U12 small nuclear ribonucleoprotein 35 kDa protein OS=Homo sapiens GN=SNRNP35;>sp|Q16560|U1SBP_HUMAN U11/U12 small nuclear ribonucleoprotein 35 kDa protein OS=Homo sapiens GN=SNRNP35 PE=1 SV=1		Splicing
Q9Y2X0-3;Q9Y2X0-2;Q9Y2X0;Q9Y2X0-4;Q9Y2X0-5	0.764408	1020000000	0.748595	0.894414	Mediator of RNA polymerase II transcription subunit 16	>sp|Q9Y2X0-3|MED16_HUMAN Isoform 3 of Mediator of RNA polymerase II transcription subunit 16 OS=Homo sapiens GN=MED16;>sp|Q9Y2X0-2|MED16_HUMAN Isoform 2 of Mediator of RNA polymerase II transcription subunit 16 OS=Homo sapiens GN=MED16;>sp|Q9Y2X0|MED16_HUM	Chromatin	Transcription factor
Q93009	0.764279	28800000000	0.748508	0.748508	Ubiquitin carboxyl-terminal hydrolase 7	>sp|Q93009|UBP7_HUMAN Ubiquitin carboxyl-terminal hydrolase 7 OS=Homo sapiens GN=USP7 PE=1 SV=2		Transcription factor
Q9H0S4	0.76381	19500000000	0.748192	0.748192	Probable ATP-dependent RNA helicase DDX47	>sp|Q9H0S4|DDX47_HUMAN Probable ATP-dependent RNA helicase DDX47 OS=Homo sapiens GN=DDX47 PE=1 SV=1		Uncharacterized
Q9HAH7-1;Q9HAH7	0.763598	43100000	0.74805	0.74805	Probable fibrosin-1	>sp|Q9HAH7-1|FBRS_HUMAN Isoform 1 of Probable fibrosin-1 OS=Homo sapiens GN=FBRS;>sp|Q9HAH7|FBRS_HUMAN Probable fibrosin-1 OS=Homo sapiens GN=FBRS PE=1 SV=3		Uncharacterized
Q9Y2L8	0.763382	25300000	0.747905	0.747905	Zinc finger protein with KRAB and SCAN domains 5	>sp|Q9Y2L8|ZKSC5_HUMAN Zinc finger protein with KRAB and SCAN domains 5 OS=Homo sapiens GN=ZKSCAN5 PE=1 SV=1		Uncharacterized
O75362	0.763257	1070000000	0.747821	0.894439	Zinc finger protein 217	>sp|O75362|ZN217_HUMAN Zinc finger protein 217 OS=Homo sapiens GN=ZNF217 PE=1 SV=1	Chromatin	Transcription factor
O43513	0.76296	35300000	0.747622	0.747622	Mediator of RNA polymerase II transcription subunit 7	>sp|O43513|MED7_HUMAN Mediator of RNA polymerase II transcription subunit 7 OS=Homo sapiens GN=MED7 PE=1 SV=1		Transcription factor
Q08050-3;Q08050;Q08050-2	0.762852	4700000000	0.747549	0.747549	Forkhead box protein M1	>sp|Q08050-3|FOXM1_HUMAN Isoform 4 of Forkhead box protein M1 OS=Homo sapiens GN=FOXM1;>sp|Q08050|FOXM1_HUMAN Forkhead box protein M1 OS=Homo sapiens GN=FOXM1 PE=1 SV=3;>sp|Q08050-2|FOXM1_HUMAN Isoform 2 of Forkhead box protein M1 OS=Homo sapiens GN=FOXM1		Transcription factor
Q9NQB0-9;Q9NQB0;Q9NQB0-3;Q9NQB0-5;Q9NQB0-7;Q9NQB0-8;Q9NQB0-2;Q9NQB0-6;Q9NQB0-4;Q9NQB0-10;P36402-3;P36402-11;Q9UJU2;Q9UJU2-6;P36402;P36402-5;P36402-7;P36402-4;P36402-12;Q9UJU2-5;P36402-15;P36402-13;P36402-9;Q9UJU2-3;P36402-2;P36402-6;P36402-8;P36402-16;P36402-14;P36402-10	0.762323	145000000	0.747194	0.78154	Transcription factor 7-like 2;Lymphoid enhancer-binding factor 1;Transcription factor 7	>sp|Q9NQB0-9|TF7L2_HUMAN Isoform 9 of Transcription factor 7-like 2 OS=Homo sapiens GN=TCF7L2;>sp|Q9NQB0|TF7L2_HUMAN Transcription factor 7-like 2 OS=Homo sapiens GN=TCF7L2 PE=1 SV=2;>sp|Q9NQB0-3|TF7L2_HUMAN Isoform 3 of Transcription factor 7-like 2 OS=Ho	Chromatin	Transcription factor
Q9HCJ3-2;Q9HCJ3	0.762044	709000000	0.747008	0.747008	Ribonucleoprotein PTB-binding 2	>sp|Q9HCJ3-2|RAVR2_HUMAN Isoform 2 of Ribonucleoprotein PTB-binding 2 OS=Homo sapiens GN=RAVER2;>sp|Q9HCJ3|RAVR2_HUMAN Ribonucleoprotein PTB-binding 2 OS=Homo sapiens GN=RAVER2 PE=1 SV=2		Uncharacterized
Q1ED39	0.762036	2220000000	0.747002	0.747002	Protein C16orf88	>sp|Q1ED39|CP088_HUMAN Protein C16orf88 OS=Homo sapiens GN=C16orf88 PE=1 SV=1		Uncharacterized
Q9NWY4	0.762023	388000000	0.746993	0.746993	UPF0609 protein C4orf27	>sp|Q9NWY4|CD027_HUMAN UPF0609 protein C4orf27 OS=Homo sapiens GN=C4orf27 PE=1 SV=2		Uncharacterized
P52747;P52747-2	0.761205	304000000	0.746447	0.835913	Zinc finger protein 143	>sp|P52747|ZN143_HUMAN Zinc finger protein 143 OS=Homo sapiens GN=ZNF143 PE=1 SV=2;>sp|P52747-2|ZN143_HUMAN Isoform 2 of Zinc finger protein 143 OS=Homo sapiens GN=ZNF143	Chromatin	Transcription factor
Q15269	0.760098	15500000000	0.745709	0.745709	Periodic tryptophan protein 2 homolog	>sp|Q15269|PWP2_HUMAN Periodic tryptophan protein 2 homolog OS=Homo sapiens GN=PWP2 PE=1 SV=2		Uncharacterized
O75478;O75478-2	0.760044	16600000	0.745672	0.745672	Transcriptional adapter 2-alpha	>sp|O75478|TAD2A_HUMAN Transcriptional adapter 2-alpha OS=Homo sapiens GN=TADA2A PE=1 SV=3;>sp|O75478-2|TAD2A_HUMAN Isoform 2 of Transcriptional adapter 2-alpha OS=Homo sapiens GN=TADA2A		Transcription factor
Q13451	0.759288	3730000000	0.74517	0.74517	Peptidyl-prolyl cis-trans isomerase FKBP5	>sp|Q13451|FKBP5_HUMAN Peptidyl-prolyl cis-trans isomerase FKBP5 OS=Homo sapiens GN=FKBP5 PE=1 SV=2		No expected chromatin function
Q9H334;Q9H334-4;Q9H334-3;Q9H334-2	0.759153	315000000	0.74508	0.806936	Forkhead box protein P1	>sp|Q9H334|FOXP1_HUMAN Forkhead box protein P1 OS=Homo sapiens GN=FOXP1 PE=1 SV=1;>sp|Q9H334-4|FOXP1_HUMAN Isoform 4 of Forkhead box protein P1 OS=Homo sapiens GN=FOXP1;>sp|Q9H334-3|FOXP1_HUMAN Isoform 3 of Forkhead box protein P1 OS=Homo sapiens GN=FOXP1;	Chromatin	Transcription factor
Q9BTX1;Q9BTX1-2;Q9BTX1-3	0.758353	779000000	0.74455	0.74455	Nucleoporin NDC1	>sp|Q9BTX1|NDC1_HUMAN Nucleoporin NDC1 OS=Homo sapiens GN=TMEM48 PE=1 SV=2;>sp|Q9BTX1-2|NDC1_HUMAN Isoform 2 of Nucleoporin NDC1 OS=Homo sapiens GN=TMEM48;>sp|Q9BTX1-3|NDC1_HUMAN Isoform 3 of Nucleoporin NDC1 OS=Homo sapiens GN=TMEM48		No expected chromatin function
O95251-2;O95251-3	0.758031	121000000	0.744337	0.744337		>sp|O95251-2|KAT7_HUMAN Isoform 2 of Histone acetyltransferase KAT7 OS=Homo sapiens GN=KAT7;>sp|O95251-3|KAT7_HUMAN Isoform 3 of Histone acetyltransferase KAT7 OS=Homo sapiens GN=KAT7		Histone-modifying activity
P78364	0.75784	70900000	0.74421	0.74421	Polyhomeotic-like protein 1	>sp|P78364|PHC1_HUMAN Polyhomeotic-like protein 1 OS=Homo sapiens GN=PHC1 PE=1 SV=3		Chromatin remodelling & assembly
Q92878-2;Q92878;Q92878-3	0.757006	53700000000	0.74366	0.928008	DNA repair protein RAD50	>sp|Q92878-2|RAD50_HUMAN Isoform 2 of DNA repair protein RAD50 OS=Homo sapiens GN=RAD50;>sp|Q92878|RAD50_HUMAN DNA repair protein RAD50 OS=Homo sapiens GN=RAD50 PE=1 SV=1;>sp|Q92878-3|RAD50_HUMAN Isoform 3 of DNA repair protein RAD50 OS=Homo sapiens GN=RAD	Chromatin	DNA repair
Q8NDF8;Q8NDF8-3;Q8NDF8-2;Q8NDF8-4	0.756468	740000000	0.743305	0.743305	PAP-associated domain-containing protein 5	>sp|Q8NDF8|PAPD5_HUMAN PAP-associated domain-containing protein 5 OS=Homo sapiens GN=PAPD5 PE=1 SV=2;>sp|Q8NDF8-3|PAPD5_HUMAN Isoform 3 of PAP-associated domain-containing protein 5 OS=Homo sapiens GN=PAPD5;>sp|Q8NDF8-2|PAPD5_HUMAN Isoform 2 of PAP-associa		Uncharacterized
Q8IX01;Q8IX01-4;Q8IX01-3	0.756327	20400000000	0.743212	0.743212	SURP and G-patch domain-containing protein 2	>sp|Q8IX01|SUGP2_HUMAN SURP and G-patch domain-containing protein 2 OS=Homo sapiens GN=SUGP2 PE=1 SV=2;>sp|Q8IX01-4|SUGP2_HUMAN Isoform 4 of SURP and G-patch domain-containing protein 2 OS=Homo sapiens GN=SUGP2;>sp|Q8IX01-3|SUGP2_HUMAN Isoform 3 of SURP an		Splicing
P52272;P52272-2	0.756318	311000000000	0.743206	0.743206	Heterogeneous nuclear ribonucleoprotein M	>sp|P52272|HNRPM_HUMAN Heterogeneous nuclear ribonucleoprotein M OS=Homo sapiens GN=HNRNPM PE=1 SV=3;>sp|P52272-2|HNRPM_HUMAN Isoform 2 of Heterogeneous nuclear ribonucleoprotein M OS=Homo sapiens GN=HNRNPM		Splicing
Q8WW12;Q8WW12-2	0.756272	1710000000	0.743176	0.743176	PEST proteolytic signal-containing nuclear protein	>sp|Q8WW12|PCNP_HUMAN PEST proteolytic signal-containing nuclear protein OS=Homo sapiens GN=PCNP PE=1 SV=2;>sp|Q8WW12-2|PCNP_HUMAN Isoform 2 of PEST proteolytic signal-containing nuclear protein OS=Homo sapiens GN=PCNP		Uncharacterized
Q7Z5L9-2	0.756064	438000000	0.743039	0.743039		>sp|Q7Z5L9-2|I2BP2_HUMAN Isoform 2 of Interferon regulatory factor 2-binding protein 2 OS=Homo sapiens GN=IRF2BP2		Transcription factor
Q96F63	0.755682	426000000	0.742787	0.742787	Coiled-coil domain-containing protein 97	>sp|Q96F63|CCD97_HUMAN Coiled-coil domain-containing protein 97 OS=Homo sapiens GN=CCDC97 PE=1 SV=1		Uncharacterized
Q9H6R0;Q9H6R0-2	0.755361	4250000000	0.742577	0.742577	Putative ATP-dependent RNA helicase DHX33	>sp|Q9H6R0|DHX33_HUMAN Putative ATP-dependent RNA helicase DHX33 OS=Homo sapiens GN=DHX33 PE=1 SV=2;>sp|Q9H6R0-2|DHX33_HUMAN Isoform 2 of Putative ATP-dependent RNA helicase DHX33 OS=Homo sapiens GN=DHX33		Uncharacterized
Q05048	0.755294	15800000000	0.742532	0.742532	Cleavage stimulation factor subunit 1	>sp|Q05048|CSTF1_HUMAN Cleavage stimulation factor subunit 1 OS=Homo sapiens GN=CSTF1 PE=1 SV=1		pre-mRNA processing
Q16720;Q16720-4;Q16720-2;Q16720-5;Q16720-3;Q16720-6;Q16720-7;Q16720-8	0.755135	86500000	0.742428	0.742428	Plasma membrane calcium-transporting ATPase 3	>sp|Q16720|AT2B3_HUMAN Plasma membrane calcium-transporting ATPase 3 OS=Homo sapiens GN=ATP2B3 PE=1 SV=3;>sp|Q16720-4|AT2B3_HUMAN Isoform ZB of Plasma membrane calcium-transporting ATPase 3 OS=Homo sapiens GN=ATP2B3;>sp|Q16720-2|AT2B3_HUMAN Isoform XA of P		No expected chromatin function
Q13895	0.755042	6050000000	0.742367	0.742367	Bystin	>sp|Q13895|BYST_HUMAN Bystin OS=Homo sapiens GN=BYSL PE=1 SV=3		pre-rRNA processing
Q9NZL3	0.754647	67600000	0.742108	0.742108	Zinc finger protein 224	>sp|Q9NZL3|ZN224_HUMAN Zinc finger protein 224 OS=Homo sapiens GN=ZNF224 PE=1 SV=3		Transcription factor
Q6IEG0	0.75462	71000000	0.74209	0.74209	U11/U12 small nuclear ribonucleoprotein 48 kDa protein	>sp|Q6IEG0|SNR48_HUMAN U11/U12 small nuclear ribonucleoprotein 48 kDa protein OS=Homo sapiens GN=SNRNP48 PE=1 SV=2		Splicing
Q9UNQ2	0.75425	2770000000	0.741848	0.741848	Probable dimethyladenosine transferase	>sp|Q9UNQ2|DIM1_HUMAN Probable dimethyladenosine transferase OS=Homo sapiens GN=DIMT1 PE=1 SV=1		pre-rRNA processing
Q5PSV4	0.753734	44800000	0.74151	0.791921	Breast cancer metastasis-suppressor 1-like protein	>sp|Q5PSV4|BRM1L_HUMAN Breast cancer metastasis-suppressor 1-like protein OS=Homo sapiens GN=BRMS1L PE=1 SV=2	Chromatin	Histone-modifying activity
O75391	0.753677	83200000	0.741473	0.741473	Sperm-associated antigen 7	>sp|O75391|SPAG7_HUMAN Sperm-associated antigen 7 OS=Homo sapiens GN=SPAG7 PE=1 SV=2		Uncharacterized
Q6PII3	0.753544	279000000	0.741386	0.741386	Uncharacterized protein C3orf19	>sp|Q6PII3|CC019_HUMAN Uncharacterized protein C3orf19 OS=Homo sapiens GN=C3orf19 PE=2 SV=3		Uncharacterized
Q9H147	0.752494	256000000	0.740701	0.740701	Deoxynucleotidyltransferase terminal-interacting protein 1	>sp|Q9H147|TDIF1_HUMAN Deoxynucleotidyltransferase terminal-interacting protein 1 OS=Homo sapiens GN=DNTTIP1 PE=1 SV=2		Uncharacterized
O43823	0.752088	2870000000	0.740436	0.740436	A-kinase anchor protein 8	>sp|O43823|AKAP8_HUMAN A-kinase anchor protein 8 OS=Homo sapiens GN=AKAP8 PE=1 SV=1		Uncharacterized
Q13415	0.751781	1940000000	0.740237	0.873551	Origin recognition complex subunit 1	>sp|Q13415|ORC1_HUMAN Origin recognition complex subunit 1 OS=Homo sapiens GN=ORC1 PE=1 SV=2	Chromatin	DNA replication
Q8TBZ6	0.751781	471000000	0.740237	0.740237	RNA (guanine-9-)-methyltransferase domain-containing protein 2	>sp|Q8TBZ6|RG9D2_HUMAN RNA (guanine-9-)-methyltransferase domain-containing protein 2 OS=Homo sapiens GN=RG9MTD2 PE=2 SV=1		Uncharacterized
A6NFI3	0.751755	517000000	0.74022	0.74022	Zinc finger protein 316	>sp|A6NFI3|ZN316_HUMAN Zinc finger protein 316 OS=Homo sapiens GN=ZNF316 PE=1 SV=1		Uncharacterized
P19338	0.751462	279000000000	0.740029	0.740029	Nucleolin	>sp|P19338|NUCL_HUMAN Nucleolin OS=Homo sapiens GN=NCL PE=1 SV=3		pre-rRNA processing
P49005	0.751225	3420000000	0.739875	0.929706	DNA polymerase delta subunit 2	>sp|P49005|DPOD2_HUMAN DNA polymerase delta subunit 2 OS=Homo sapiens GN=POLD2 PE=1 SV=1	Chromatin	DNA replication
P15927-3;P15927-2;P15927	0.751212	2800000000	0.739867	0.908605	Replication protein A 32 kDa subunit	>sp|P15927-3|RFA2_HUMAN Isoform 3 of Replication protein A 32 kDa subunit OS=Homo sapiens GN=RPA2;>sp|P15927-2|RFA2_HUMAN Isoform 2 of Replication protein A 32 kDa subunit OS=Homo sapiens GN=RPA2;>sp|P15927|RFA2_HUMAN Replication protein A 32 kDa subunit O	Chromatin	DNA replication
Q9H8V3;Q9H8V3-2;Q9H8V3-3	0.750541	2550000000	0.739432	0.739432	Protein ECT2	>sp|Q9H8V3|ECT2_HUMAN Protein ECT2 OS=Homo sapiens GN=ECT2 PE=1 SV=4;>sp|Q9H8V3-2|ECT2_HUMAN Isoform 2 of Protein ECT2 OS=Homo sapiens GN=ECT2;>sp|Q9H8V3-3|ECT2_HUMAN Isoform 3 of Protein ECT2 OS=Homo sapiens GN=ECT2		No expected chromatin function
Q96CT2;Q96CT2-2	0.750486	173000000	0.739396	0.739396	Kelch-like protein 29	>sp|Q96CT2|KLH29_HUMAN Kelch-like protein 29 OS=Homo sapiens GN=KLHL29 PE=2 SV=2;>sp|Q96CT2-2|KLH29_HUMAN Isoform 2 of Kelch-like protein 29 OS=Homo sapiens GN=KLHL29		Uncharacterized
Q9NVI1;Q9NVI1-1;Q9NVI1-2	0.750186	11100000000	0.739201	0.739201	Fanconi anemia group I protein	>sp|Q9NVI1|FANCI_HUMAN Fanconi anemia group I protein OS=Homo sapiens GN=FANCI PE=1 SV=4;>sp|Q9NVI1-1|FANCI_HUMAN Isoform 1 of Fanconi anemia group I protein OS=Homo sapiens GN=FANCI;>sp|Q9NVI1-2|FANCI_HUMAN Isoform 2 of Fanconi anemia group I protein OS=H		DNA repair
Q14690	0.750022	57400000000	0.739095	0.739095	Protein RRP5 homolog	>sp|Q14690|RRP5_HUMAN Protein RRP5 homolog OS=Homo sapiens GN=PDCD11 PE=1 SV=3		pre-rRNA processing
Q8IY37	0.749742	4100000000	0.738914	0.738914	Probable ATP-dependent RNA helicase DHX37	>sp|Q8IY37|DHX37_HUMAN Probable ATP-dependent RNA helicase DHX37 OS=Homo sapiens GN=DHX37 PE=1 SV=1		Uncharacterized
Q92966	0.749224	41100000	0.738579	0.815022	snRNA-activating protein complex subunit 3	>sp|Q92966|SNPC3_HUMAN snRNA-activating protein complex subunit 3 OS=Homo sapiens GN=SNAPC3 PE=1 SV=1	Chromatin	Transcription factor
Q96ME7	0.748758	6890000000	0.738278	0.738278	Zinc finger protein 512	>sp|Q96ME7|ZN512_HUMAN Zinc finger protein 512 OS=Homo sapiens GN=ZNF512 PE=1 SV=2		Uncharacterized
O75475	0.748561	8040000000	0.738151	0.915795	PC4 and SFRS1-interacting protein	>sp|O75475|PSIP1_HUMAN PC4 and SFRS1-interacting protein OS=Homo sapiens GN=PSIP1 PE=1 SV=1	Chromatin	Transcription factor
Q8WTT2	0.748402	15200000000	0.738049	0.738049	Nucleolar complex protein 3 homolog	>sp|Q8WTT2|NOC3L_HUMAN Nucleolar complex protein 3 homolog OS=Homo sapiens GN=NOC3L PE=1 SV=1		Uncharacterized
P49760;P49760-3	0.747811	885000000	0.737669	0.737669	Dual specificity protein kinase CLK2	>sp|P49760|CLK2_HUMAN Dual specificity protein kinase CLK2 OS=Homo sapiens GN=CLK2 PE=1 SV=1;>sp|P49760-3|CLK2_HUMAN Isoform 3 of Dual specificity protein kinase CLK2 OS=Homo sapiens GN=CLK2		No expected chromatin function
Q9UKJ3	0.747772	207000000	0.737643	0.737643	G patch domain-containing protein 8	>sp|Q9UKJ3|GPTC8_HUMAN G patch domain-containing protein 8 OS=Homo sapiens GN=GPATCH8 PE=1 SV=2		Uncharacterized
Q92989;Q92989-2	0.74747	723000000	0.737449	0.737449	Polyribonucleotide 5-hydroxyl-kinase Clp1	>sp|Q92989|CLP1_HUMAN Polyribonucleotide 5-hydroxyl-kinase Clp1 OS=Homo sapiens GN=CLP1 PE=1 SV=1;>sp|Q92989-2|CLP1_HUMAN Isoform 2 of Polyribonucleotide 5-hydroxyl-kinase Clp1 OS=Homo sapiens GN=CLP1		pre-mRNA processing
P56282;P56282-3;P56282-2	0.747271	222000000	0.737321	0.867039	DNA polymerase epsilon subunit 2	>sp|P56282|DPOE2_HUMAN DNA polymerase epsilon subunit 2 OS=Homo sapiens GN=POLE2 PE=1 SV=2;>sp|P56282-3|DPOE2_HUMAN Isoform 3 of DNA polymerase epsilon subunit 2 OS=Homo sapiens GN=POLE2;>sp|P56282-2|DPOE2_HUMAN Isoform 2 of DNA polymerase epsilon subunit	Chromatin	DNA replication
Q99459	0.747251	46500000000	0.737308	0.737308	Cell division cycle 5-like protein	>sp|Q99459|CDC5L_HUMAN Cell division cycle 5-like protein OS=Homo sapiens GN=CDC5L PE=1 SV=2		Splicing
Q92797	0.747119	23200000000	0.737223	0.737223	Symplekin	>sp|Q92797|SYMPK_HUMAN Symplekin OS=Homo sapiens GN=SYMPK PE=1 SV=2		pre-mRNA processing
Q9Y2P8	0.746873	4170000000	0.737065	0.737065	RNA 3-terminal phosphate cyclase-like protein	>sp|Q9Y2P8|RCL1_HUMAN RNA 3-terminal phosphate cyclase-like protein OS=Homo sapiens GN=RCL1 PE=1 SV=3		pre-rRNA processing
P55347;P55347-2	0.746803	178000000	0.737021	0.737021	Homeobox protein PKNOX1	>sp|P55347|PKNX1_HUMAN Homeobox protein PKNOX1 OS=Homo sapiens GN=PKNOX1 PE=1 SV=3;>sp|P55347-2|PKNX1_HUMAN Isoform 2 of Homeobox protein PKNOX1 OS=Homo sapiens GN=PKNOX1		Transcription factor
P54198;P54198-2	0.746691	9580000000	0.736949	0.887563	Protein HIRA	>sp|P54198|HIRA_HUMAN Protein HIRA OS=Homo sapiens GN=HIRA PE=1 SV=2;>sp|P54198-2|HIRA_HUMAN Isoform Short of Protein HIRA OS=Homo sapiens GN=HIRA	Chromatin	Chromatin remodelling & assembly
Q96BN2	0.746618	138000000	0.736901	0.736901	Transcriptional adapter 1	>sp|Q96BN2|TADA1_HUMAN Transcriptional adapter 1 OS=Homo sapiens GN=TADA1 PE=1 SV=1		Transcription factor
Q12947	0.746325	85000000	0.736714	0.76647	Forkhead box protein F2	>sp|Q12947|FOXF2_HUMAN Forkhead box protein F2 OS=Homo sapiens GN=FOXF2 PE=1 SV=2	Chromatin	Transcription factor
Q9NXK8;Q9NXK8-2	0.74625	275000000	0.736666	0.736666	F-box/LRR-repeat protein 12	>sp|Q9NXK8|FXL12_HUMAN F-box/LRR-repeat protein 12 OS=Homo sapiens GN=FBXL12 PE=1 SV=1;>sp|Q9NXK8-2|FXL12_HUMAN Isoform 2 of F-box/LRR-repeat protein 12 OS=Homo sapiens GN=FBXL12		Uncharacterized
A8CG34;A8CG34-2	0.745993	1780000000	0.736501	0.424055	Nuclear envelope pore membrane protein POM 121C	>sp|A8CG34|P121C_HUMAN Nuclear envelope pore membrane protein POM 121C OS=Homo sapiens GN=POM121C PE=1 SV=2;>sp|A8CG34-2|P121C_HUMAN Isoform 2 of Nuclear envelope pore membrane protein POM 121C OS=Homo sapiens GN=POM121C	NonChromatin	No expected chromatin function
Q15020	0.745657	22200000000	0.736286	0.736286	Squamous cell carcinoma antigen recognized by T-cells 3	>sp|Q15020|SART3_HUMAN Squamous cell carcinoma antigen recognized by T-cells 3 OS=Homo sapiens GN=SART3 PE=1 SV=1		Uncharacterized
Q7L3S4	0.745654	19700000	0.736284	0.736284	Zinc finger protein 771	>sp|Q7L3S4|ZN771_HUMAN Zinc finger protein 771 OS=Homo sapiens GN=ZNF771 PE=1 SV=1		Uncharacterized
Q9Y4W2;Q9Y4W2-2;Q9Y4W2-3	0.745575	10100000000	0.736234	0.736234	Ribosomal biogenesis protein LAS1L	>sp|Q9Y4W2|LAS1L_HUMAN Ribosomal biogenesis protein LAS1L OS=Homo sapiens GN=LAS1L PE=1 SV=2;>sp|Q9Y4W2-2|LAS1L_HUMAN Isoform 2 of Ribosomal biogenesis protein LAS1L OS=Homo sapiens GN=LAS1L;>sp|Q9Y4W2-3|LAS1L_HUMAN Isoform 3 of Ribosomal biogenesis protei		pre-rRNA processing
O43660;O43660-2	0.745488	34600000000	0.736178	0.736178	Pleiotropic regulator 1	>sp|O43660|PLRG1_HUMAN Pleiotropic regulator 1 OS=Homo sapiens GN=PLRG1 PE=1 SV=1;>sp|O43660-2|PLRG1_HUMAN Isoform 2 of Pleiotropic regulator 1 OS=Homo sapiens GN=PLRG1		Splicing
O43298	0.745027	119000000	0.735883	0.735883	Zinc finger and BTB domain-containing protein 43	>sp|O43298|ZBT43_HUMAN Zinc finger and BTB domain-containing protein 43 OS=Homo sapiens GN=ZBTB43 PE=1 SV=1		Uncharacterized
Q96RU7	0.744465	83600000	0.735524	0.735524	Tribbles homolog 3	>sp|Q96RU7|TRIB3_HUMAN Tribbles homolog 3 OS=Homo sapiens GN=TRIB3 PE=1 SV=2		Transcription factor
P16403	0.74404	15700000000	0.735253	0.894817	Histone H1.2	>sp|P16403|H12_HUMAN Histone H1.2 OS=Homo sapiens GN=HIST1H1C PE=1 SV=2	Chromatin	Histones & histone variants
Q15542;Q15542-2	0.743598	541000000	0.734972	0.836985	Transcription initiation factor TFIID subunit 5	>sp|Q15542|TAF5_HUMAN Transcription initiation factor TFIID subunit 5 OS=Homo sapiens GN=TAF5 PE=1 SV=3;>sp|Q15542-2|TAF5_HUMAN Isoform Short of Transcription initiation factor TFIID subunit 5 OS=Homo sapiens GN=TAF5	Chromatin	Transcription factor
Q96GQ7	0.743593	30400000000	0.734969	0.734969	Probable ATP-dependent RNA helicase DDX27	>sp|Q96GQ7|DDX27_HUMAN Probable ATP-dependent RNA helicase DDX27 OS=Homo sapiens GN=DDX27 PE=1 SV=2		Uncharacterized
P17676	0.743397	389000000	0.734844	0.823057	CCAAT/enhancer-binding protein beta	>sp|P17676|CEBPB_HUMAN CCAAT/enhancer-binding protein beta OS=Homo sapiens GN=CEBPB PE=1 SV=2	Chromatin	Transcription factor
Q9BZE4	0.743372	33500000000	0.734828	0.734828	Nucleolar GTP-binding protein 1	>sp|Q9BZE4|NOG1_HUMAN Nucleolar GTP-binding protein 1 OS=Homo sapiens GN=GTPBP4 PE=1 SV=3		Uncharacterized
Q9H6R4;Q9H6R4-4;Q9H6R4-2;Q9H6R4-3	0.74305	13300000000	0.734623	0.734623	Nucleolar protein 6	>sp|Q9H6R4|NOL6_HUMAN Nucleolar protein 6 OS=Homo sapiens GN=NOL6 PE=1 SV=2;>sp|Q9H6R4-4|NOL6_HUMAN Isoform 4 of Nucleolar protein 6 OS=Homo sapiens GN=NOL6;>sp|Q9H6R4-2|NOL6_HUMAN Isoform 2 of Nucleolar protein 6 OS=Homo sapiens GN=NOL6;>sp|Q9H6R4-3|NOL6_		Uncharacterized
Q13435	0.742856	67700000000	0.7345	0.7345	Splicing factor 3B subunit 2	>sp|Q13435|SF3B2_HUMAN Splicing factor 3B subunit 2 OS=Homo sapiens GN=SF3B2 PE=1 SV=2		Splicing
Q96EZ8-2;Q96EZ8;Q96EZ8-3	0.742801	705000000	0.734465	0.843201	Microspherule protein 1	>sp|Q96EZ8-2|MCRS1_HUMAN Isoform 2 of Microspherule protein 1 OS=Homo sapiens GN=MCRS1;>sp|Q96EZ8|MCRS1_HUMAN Microspherule protein 1 OS=Homo sapiens GN=MCRS1 PE=1 SV=1;>sp|Q96EZ8-3|MCRS1_HUMAN Isoform 3 of Microspherule protein 1 OS=Homo sapiens GN=MCRS1	Chromatin	Chromatin remodelling & assembly
O43463	0.741825	230000000	0.733845	0.733845	Histone-lysine N-methyltransferase SUV39H1	>sp|O43463|SUV91_HUMAN Histone-lysine N-methyltransferase SUV39H1 OS=Homo sapiens GN=SUV39H1 PE=1 SV=1		Histone-modifying activity
Q14137	0.741809	16400000000	0.733836	0.733836	Ribosome biogenesis protein BOP1	>sp|Q14137|BOP1_HUMAN Ribosome biogenesis protein BOP1 OS=Homo sapiens GN=BOP1 PE=1 SV=2		No expected chromatin function
Q9UBD5-2	0.741692	121000000	0.733761	0.733761		>sp|Q9UBD5-2|ORC3_HUMAN Isoform 2 of Origin recognition complex subunit 3 OS=Homo sapiens GN=ORC3		DNA replication
O43791	0.741659	194000000	0.733741	0.733741	Speckle-type POZ protein	>sp|O43791|SPOP_HUMAN Speckle-type POZ protein OS=Homo sapiens GN=SPOP PE=1 SV=1		Transcription factor
O15294;O15294-2;O15294-4	0.741175	650000000	0.733434	0.733434	UDP-N-acetylglucosamine--peptide N-acetylglucosaminyltransferase 110 kDa subunit	>sp|O15294|OGT1_HUMAN UDP-N-acetylglucosamine--peptide N-acetylglucosaminyltransferase 110 kDa subunit OS=Homo sapiens GN=OGT PE=1 SV=3;>sp|O15294-2|OGT1_HUMAN Isoform 2 of UDP-N-acetylglucosamine--peptide N-acetylglucosaminyltransferase 110 kDa subunit OS		Histone-modifying activity
Q96SK2;Q96SK2-2;Q96SK2-3	0.740838	2330000000	0.733221	0.733221	Transmembrane protein 209	>sp|Q96SK2|TM209_HUMAN Transmembrane protein 209 OS=Homo sapiens GN=TMEM209 PE=1 SV=2;>sp|Q96SK2-2|TM209_HUMAN Isoform 2 of Transmembrane protein 209 OS=Homo sapiens GN=TMEM209;>sp|Q96SK2-3|TM209_HUMAN Isoform 3 of Transmembrane protein 209 OS=Homo sapiens		Uncharacterized
O43719	0.740827	6020000000	0.733214	0.920462	HIV Tat-specific factor 1	>sp|O43719|HTSF1_HUMAN HIV Tat-specific factor 1 OS=Homo sapiens GN=HTATSF1 PE=1 SV=1	Chromatin	Transcription factor
Q9H6F5	0.740575	10200000000	0.733054	0.733054	Coiled-coil domain-containing protein 86	>sp|Q9H6F5|CCD86_HUMAN Coiled-coil domain-containing protein 86 OS=Homo sapiens GN=CCDC86 PE=1 SV=1		Uncharacterized
Q9UBD5	0.74048	92800000	0.732995	0.762035	Origin recognition complex subunit 3	>sp|Q9UBD5|ORC3_HUMAN Origin recognition complex subunit 3 OS=Homo sapiens GN=ORC3 PE=1 SV=1	Chromatin	DNA replication
O94842	0.740233	456000000	0.732839	0.732839	TOX high mobility group box family member 4	>sp|O94842|TOX4_HUMAN TOX high mobility group box family member 4 OS=Homo sapiens GN=TOX4 PE=1 SV=1		Chromatin structure & organization
Q6EMB2;Q6EMB2-2	0.739896	30900000	0.732626	0.732626	Tubulin polyglutamylase TTLL5	>sp|Q6EMB2|TTLL5_HUMAN Tubulin polyglutamylase TTLL5 OS=Homo sapiens GN=TTLL5 PE=1 SV=3;>sp|Q6EMB2-2|TTLL5_HUMAN Isoform 2 of Tubulin polyglutamylase TTLL5 OS=Homo sapiens GN=TTLL5		Transcription factor
Q15131;Q15131-2;Q15131-3;Q15131-4	0.739851	36300000	0.732598	0.732598	Cyclin-dependent kinase 10	>sp|Q15131|CDK10_HUMAN Cyclin-dependent kinase 10 OS=Homo sapiens GN=CDK10 PE=1 SV=1;>sp|Q15131-2|CDK10_HUMAN Isoform 2 of Cyclin-dependent kinase 10 OS=Homo sapiens GN=CDK10;>sp|Q15131-3|CDK10_HUMAN Isoform 3 of Cyclin-dependent kinase 10 OS=Homo sapiens		Uncharacterized
Q9H1Z9	0.739087	891000000	0.732116	0.732116	Tetraspanin-10	>sp|Q9H1Z9|TSN10_HUMAN Tetraspanin-10 OS=Homo sapiens GN=TSPAN10 PE=2 SV=1		Uncharacterized
O15360	0.737964	362000000	0.73141	0.73141	Fanconi anemia group A protein	>sp|O15360|FANCA_HUMAN Fanconi anemia group A protein OS=Homo sapiens GN=FANCA PE=1 SV=2		DNA repair
O43189;O43189-2	0.737589	94200000	0.731175	0.787719	PHD finger protein 1	>sp|O43189|PHF1_HUMAN PHD finger protein 1 OS=Homo sapiens GN=PHF1 PE=1 SV=3;>sp|O43189-2|PHF1_HUMAN Isoform 1 of PHD finger protein 1 OS=Homo sapiens GN=PHF1	Chromatin	Transcription factor
P05204	0.73721	240000000	0.730937	0.84637	Non-histone chromosomal protein HMG-17	>sp|P05204|HMGN2_HUMAN Non-histone chromosomal protein HMG-17 OS=Homo sapiens GN=HMGN2 PE=1 SV=3	Chromatin	Chromatin structure & organization
Q9Y530	0.737061	291000000	0.730844	0.730844	O-acetyl-ADP-ribose deacetylase C6orf130	>sp|Q9Y530|CF130_HUMAN O-acetyl-ADP-ribose deacetylase C6orf130 OS=Homo sapiens GN=C6orf130 PE=1 SV=2		Uncharacterized
Q9P2Y4	0.736474	53900000	0.730477	0.730477	Zinc finger protein 219	>sp|Q9P2Y4|ZN219_HUMAN Zinc finger protein 219 OS=Homo sapiens GN=ZNF219 PE=1 SV=2		Uncharacterized
O75529	0.736313	117000000	0.730376	0.82387	TAF5-like RNA polymerase II p300/CBP-associated factor-associated factor 65 kDa subunit 5L	>sp|O75529|TAF5L_HUMAN TAF5-like RNA polymerase II p300/CBP-associated factor-associated factor 65 kDa subunit 5L OS=Homo sapiens GN=TAF5L PE=1 SV=1	Chromatin	Histone-modifying activity
P58012	0.736194	265000000	0.730302	0.730302	Forkhead box protein L2	>sp|P58012|FOXL2_HUMAN Forkhead box protein L2 OS=Homo sapiens GN=FOXL2 PE=1 SV=1		Transcription factor
Q499Z4;Q499Z4-2	0.736188	59400000	0.730298	0.730298	Zinc finger protein 672	>sp|Q499Z4|ZN672_HUMAN Zinc finger protein 672 OS=Homo sapiens GN=ZNF672 PE=2 SV=2;>sp|Q499Z4-2|ZN672_HUMAN Isoform 2 of Zinc finger protein 672 OS=Homo sapiens GN=ZNF672		Uncharacterized
Q9BRQ0	0.736146	96400000	0.730272	0.730272	Pygopus homolog 2	>sp|Q9BRQ0|PYGO2_HUMAN Pygopus homolog 2 OS=Homo sapiens GN=PYGO2 PE=1 SV=2		Uncharacterized
Q6PJT7-3	0.736072	33300000	0.730226	0.730226		>sp|Q6PJT7-3|ZC3HE_HUMAN Isoform 3 of Zinc finger CCCH domain-containing protein 14 OS=Homo sapiens GN=ZC3H14		Uncharacterized
Q5FBB7;Q5FBB7-6;Q5FBB7-2;Q5FBB7-3;Q5FBB7-4;Q5FBB7-5	0.735358	228000000	0.72978	0.72978	Shugoshin-like 1	>sp|Q5FBB7|SGOL1_HUMAN Shugoshin-like 1 OS=Homo sapiens GN=SGOL1 PE=1 SV=1;>sp|Q5FBB7-6|SGOL1_HUMAN Isoform 6 of Shugoshin-like 1 OS=Homo sapiens GN=SGOL1;>sp|Q5FBB7-2|SGOL1_HUMAN Isoform 2 of Shugoshin-like 1 OS=Homo sapiens GN=SGOL1;>sp|Q5FBB7-3|SGOL1_HU		Chromatin structure & organization
O15213	0.735303	9620000000	0.729746	0.729746	WD repeat-containing protein 46	>sp|O15213|WDR46_HUMAN WD repeat-containing protein 46 OS=Homo sapiens GN=WDR46 PE=1 SV=3		Uncharacterized
Q13619;Q13619-2	0.734814	9860000000	0.729441	0.729441	Cullin-4A	>sp|Q13619|CUL4A_HUMAN Cullin-4A OS=Homo sapiens GN=CUL4A PE=1 SV=3;>sp|Q13619-2|CUL4A_HUMAN Isoform 2 of Cullin-4A OS=Homo sapiens GN=CUL4A		DNA repair
Q53EL6	0.734718	2770000000	0.729381	0.729381	Programmed cell death protein 4	>sp|Q53EL6|PDCD4_HUMAN Programmed cell death protein 4 OS=Homo sapiens GN=PDCD4 PE=1 SV=2		No expected chromatin function
Q08J23-2	0.734223	199000000	0.729073	0.729073		>sp|Q08J23-2|NSUN2_HUMAN Isoform 2 of tRNA (cytosine(34)-C(5))-methyltransferase OS=Homo sapiens GN=NSUN2		pre-mRNA processing
Q5JTH9;Q5JTH9-2	0.733919	37900000000	0.728884	0.728884	RRP12-like protein	>sp|Q5JTH9|RRP12_HUMAN RRP12-like protein OS=Homo sapiens GN=RRP12 PE=1 SV=2;>sp|Q5JTH9-2|RRP12_HUMAN Isoform 2 of RRP12-like protein OS=Homo sapiens GN=RRP12		Uncharacterized
O75582;O75582-2	0.733769	46500000	0.728791	0.728791	Ribosomal protein S6 kinase alpha-5	>sp|O75582|KS6A5_HUMAN Ribosomal protein S6 kinase alpha-5 OS=Homo sapiens GN=RPS6KA5 PE=1 SV=1;>sp|O75582-2|KS6A5_HUMAN Isoform 2 of Ribosomal protein S6 kinase alpha-5 OS=Homo sapiens GN=RPS6KA5		Histone-modifying activity
Q14781	0.733467	472000000	0.728603	0.837862	Chromobox protein homolog 2	>sp|Q14781|CBX2_HUMAN Chromobox protein homolog 2 OS=Homo sapiens GN=CBX2 PE=1 SV=2	Chromatin	Chromatin remodelling & assembly
Q9BTA9;Q9BTA9-2;Q9BTA9-3	0.733306	72800000	0.728503	0.728503	WW domain-containing adapter protein with coiled-coil	>sp|Q9BTA9|WAC_HUMAN WW domain-containing adapter protein with coiled-coil OS=Homo sapiens GN=WAC PE=1 SV=3;>sp|Q9BTA9-2|WAC_HUMAN Isoform 2 of WW domain-containing adapter protein with coiled-coil OS=Homo sapiens GN=WAC;>sp|Q9BTA9-3|WAC_HUMAN Isoform 3 of		Transcription factor
Q9BWG6;Q9BWG6-2	0.733287	368000000	0.728492	0.728492	Sodium channel modifier 1	>sp|Q9BWG6|SCNM1_HUMAN Sodium channel modifier 1 OS=Homo sapiens GN=SCNM1 PE=1 SV=1;>sp|Q9BWG6-2|SCNM1_HUMAN Isoform 2 of Sodium channel modifier 1 OS=Homo sapiens GN=SCNM1		Uncharacterized
Q9BVL2;Q9BVL2-2	0.732989	2300000000	0.728307	0.728307	Nucleoporin p58/p45	>sp|Q9BVL2|NUPL1_HUMAN Nucleoporin p58/p45 OS=Homo sapiens GN=NUPL1 PE=1 SV=1;>sp|Q9BVL2-2|NUPL1_HUMAN Isoform 2 of Nucleoporin p58/p45 OS=Homo sapiens GN=NUPL1		No expected chromatin function
Q7L4I2;Q7L4I2-2	0.732763	980000000	0.728167	0.728167	Arginine/serine-rich coiled-coil protein 2	>sp|Q7L4I2|RSRC2_HUMAN Arginine/serine-rich coiled-coil protein 2 OS=Homo sapiens GN=RSRC2 PE=1 SV=1;>sp|Q7L4I2-2|RSRC2_HUMAN Isoform 2 of Arginine/serine-rich coiled-coil protein 2 OS=Homo sapiens GN=RSRC2		Uncharacterized
Q9HAF1-3;Q9HAF1;Q9HAF1-2	0.732526	360000000	0.72802	0.787512	Chromatin modification-related protein MEAF6	>sp|Q9HAF1-3|EAF6_HUMAN Isoform 3 of Chromatin modification-related protein MEAF6 OS=Homo sapiens GN=MEAF6;>sp|Q9HAF1|EAF6_HUMAN Chromatin modification-related protein MEAF6 OS=Homo sapiens GN=MEAF6 PE=1 SV=1;>sp|Q9HAF1-2|EAF6_HUMAN Isoform 2 of Chromatin	Chromatin	Histone-modifying activity
P02545	0.732482	6130000000	0.727993	0.727993	Prelamin-A/C;Lamin-A/C	>sp|P02545|LMNA_HUMAN Prelamin-A/C OS=Homo sapiens GN=LMNA PE=1 SV=1		Chromatin structure & organization
Q05BQ5;Q05BQ5-3	0.732213	62800000	0.727826	0.727826	MBT domain-containing protein 1	>sp|Q05BQ5|MBTD1_HUMAN MBT domain-containing protein 1 OS=Homo sapiens GN=MBTD1 PE=1 SV=2;>sp|Q05BQ5-3|MBTD1_HUMAN Isoform 3 of MBT domain-containing protein 1 OS=Homo sapiens GN=MBTD1		Chromatin remodelling & assembly
Q8IWA0	0.731972	10200000000	0.727677	0.727677	WD repeat-containing protein 75	>sp|Q8IWA0|WDR75_HUMAN WD repeat-containing protein 75 OS=Homo sapiens GN=WDR75 PE=1 SV=1		Uncharacterized
Q5R372-8;Q5R372-5;Q5R372-6;Q5R372-7;B7ZAP0	0.731952	216000000	0.727664	0.727664	Rab GTPase-activating protein 1-like, isoform 10	>sp|Q5R372-8|RBG1L_HUMAN Isoform 8 of Rab GTPase-activating protein 1-like OS=Homo sapiens GN=RABGAP1L;>sp|Q5R372-5|RBG1L_HUMAN Isoform 5 of Rab GTPase-activating protein 1-like OS=Homo sapiens GN=RABGAP1L;>sp|Q5R372-6|RBG1L_HUMAN Isoform 6 of Rab GTPase-a		No expected chromatin function
P52741;P52741-2	0.731553	33000000	0.727417	0.727417	Zinc finger protein 134	>sp|P52741|ZN134_HUMAN Zinc finger protein 134 OS=Homo sapiens GN=ZNF134 PE=2 SV=2;>sp|P52741-2|ZN134_HUMAN Isoform 2 of Zinc finger protein 134 OS=Homo sapiens GN=ZNF134		Uncharacterized
Q86Y97	0.731503	55200000	0.727387	0.762609	Histone-lysine N-methyltransferase SUV420H2	>sp|Q86Y97|SV422_HUMAN Histone-lysine N-methyltransferase SUV420H2 OS=Homo sapiens GN=SUV420H2 PE=1 SV=1	Chromatin	Histone-modifying activity
Q9H9D4	0.731388	105000000	0.727316	0.727316	Zinc finger protein 408	>sp|Q9H9D4|ZN408_HUMAN Zinc finger protein 408 OS=Homo sapiens GN=ZNF408 PE=1 SV=1		Uncharacterized
Q8NI35;Q8NI35-3;Q8NI35-2;Q8NI35-4;Q8NI35-5	0.731204	933000000	0.727202	0.401194	InaD-like protein	>sp|Q8NI35|INADL_HUMAN InaD-like protein OS=Homo sapiens GN=INADL PE=1 SV=3;>sp|Q8NI35-3|INADL_HUMAN Isoform 3 of InaD-like protein OS=Homo sapiens GN=INADL;>sp|Q8NI35-2|INADL_HUMAN Isoform 2 of InaD-like protein OS=Homo sapiens GN=INADL;>sp|Q8NI35-4|INADL	NonChromatin	No expected chromatin function
Q9H8G2	0.730944	313000000	0.727041	0.727041	Caspase activity and apoptosis inhibitor 1	>sp|Q9H8G2|CAAP1_HUMAN Caspase activity and apoptosis inhibitor 1 OS=Homo sapiens GN=CAAP1 PE=1 SV=2		No expected chromatin function
Q8IX15	0.730565	88800000	0.726808	0.726808	Homeobox and leucine zipper protein Homez	>sp|Q8IX15|HOMEZ_HUMAN Homeobox and leucine zipper protein Homez OS=Homo sapiens GN=HOMEZ PE=1 SV=2		Uncharacterized
O94782	0.730411	213000000	0.726713	0.726713	Ubiquitin carboxyl-terminal hydrolase 1	>sp|O94782|UBP1_HUMAN Ubiquitin carboxyl-terminal hydrolase 1 OS=Homo sapiens GN=USP1 PE=1 SV=1		DNA repair
P83876	0.730311	182000000	0.726651	0.726651	Thioredoxin-like protein 4A	>sp|P83876|TXN4A_HUMAN Thioredoxin-like protein 4A OS=Homo sapiens GN=TXNL4A PE=1 SV=1		Splicing
O15391	0.730194	94800000	0.726579	0.726579	Transcription factor YY2	>sp|O15391|TYY2_HUMAN Transcription factor YY2 OS=Homo sapiens GN=YY2 PE=2 SV=1		Transcription factor
O15265-2;O15265	0.73003	19500000	0.726478	0.726478	Ataxin-7	>sp|O15265-2|ATX7_HUMAN Isoform b of Ataxin-7 OS=Homo sapiens GN=ATXN7;>sp|O15265|ATX7_HUMAN Ataxin-7 OS=Homo sapiens GN=ATXN7 PE=1 SV=1		Transcription factor
Q8N9Q2	0.729706	141000000	0.726279	0.726279	Protein SREK1IP1	>sp|Q8N9Q2|SR1IP_HUMAN Protein SREK1IP1 OS=Homo sapiens GN=SREK1IP1 PE=1 SV=1		Splicing
Q9UBP0;Q9UBP0-2;Q9UBP0-3;Q9UBP0-4	0.729432	281000000	0.72611	0.72611	Spastin	>sp|Q9UBP0|SPAST_HUMAN Spastin OS=Homo sapiens GN=SPAST PE=1 SV=1;>sp|Q9UBP0-2|SPAST_HUMAN Isoform 2 of Spastin OS=Homo sapiens GN=SPAST;>sp|Q9UBP0-3|SPAST_HUMAN Isoform 3 of Spastin OS=Homo sapiens GN=SPAST;>sp|Q9UBP0-4|SPAST_HUMAN Isoform 4 of Spastin OS		No expected chromatin function
Q9UBC1;Q9UBC1-2	0.728896	128000000	0.725781	0.725781	NF-kappa-B inhibitor-like protein 1	>sp|Q9UBC1|IKBL1_HUMAN NF-kappa-B inhibitor-like protein 1 OS=Homo sapiens GN=NFKBIL1 PE=1 SV=1;>sp|Q9UBC1-2|IKBL1_HUMAN Isoform 2 of NF-kappa-B inhibitor-like protein 1 OS=Homo sapiens GN=NFKBIL1		No expected chromatin function
P51532-4;P51532-3;P51532-2;P51532-5	0.728757	40900000	0.725696	0.725696		>sp|P51532-4|SMCA4_HUMAN Isoform 4 of Transcription activator BRG1 OS=Homo sapiens GN=SMARCA4;>sp|P51532-3|SMCA4_HUMAN Isoform 3 of Transcription activator BRG1 OS=Homo sapiens GN=SMARCA4;>sp|P51532-2|SMCA4_HUMAN Isoform 2 of Transcription activator BRG1 O		Chromatin remodelling & assembly
Q8WXE1;Q8WXE1-2;Q8WXE1-3	0.728612	663000000	0.725606	0.725606	ATR-interacting protein	>sp|Q8WXE1|ATRIP_HUMAN ATR-interacting protein OS=Homo sapiens GN=ATRIP PE=1 SV=1;>sp|Q8WXE1-2|ATRIP_HUMAN Isoform 2 of ATR-interacting protein OS=Homo sapiens GN=ATRIP;>sp|Q8WXE1-3|ATRIP_HUMAN Isoform 3 of ATR-interacting protein OS=Homo sapiens GN=ATRIP		DNA repair
Q9NWK9;Q9NWK9-2	0.728539	88700000	0.725562	0.725562	Box C/D snoRNA protein 1	>sp|Q9NWK9|BCD1_HUMAN Box C/D snoRNA protein 1 OS=Homo sapiens GN=ZNHIT6 PE=1 SV=1;>sp|Q9NWK9-2|BCD1_HUMAN Isoform 2 of Box C/D snoRNA protein 1 OS=Homo sapiens GN=ZNHIT6		Uncharacterized
O75369-8	0.727985	109000000	0.725222	0.725222		>sp|O75369-8|FLNB_HUMAN Isoform 8 of Filamin-B OS=Homo sapiens GN=FLNB		No expected chromatin function
Q14807	0.727775	5210000000	0.725093	0.725093	Kinesin-like protein KIF22	>sp|Q14807|KIF22_HUMAN Kinesin-like protein KIF22 OS=Homo sapiens GN=KIF22 PE=1 SV=5		Chromatin structure & organization
O60828;O60828-2;O60828-4;O60828-5;O60828-3;O60828-6	0.72777	2660000000	0.72509	0.870271	Polyglutamine-binding protein 1	>sp|O60828|PQBP1_HUMAN Polyglutamine-binding protein 1 OS=Homo sapiens GN=PQBP1 PE=1 SV=1;>sp|O60828-2|PQBP1_HUMAN Isoform 2 of Polyglutamine-binding protein 1 OS=Homo sapiens GN=PQBP1;>sp|O60828-4|PQBP1_HUMAN Isoform 4 of Polyglutamine-binding protein 1 O	Chromatin	Transcription factor
Q2NKJ3;Q2NKJ3-2	0.727664	91900000	0.725025	0.725025	CST complex subunit CTC1	>sp|Q2NKJ3|CTC1_HUMAN CST complex subunit CTC1 OS=Homo sapiens GN=CTC1 PE=1 SV=2;>sp|Q2NKJ3-2|CTC1_HUMAN Isoform 2 of CST complex subunit CTC1 OS=Homo sapiens GN=CTC1		Chromatin structure & organization
P49759-3;P49759	0.727534	820000000	0.724945	0.724945	Dual specificity protein kinase CLK1	>sp|P49759-3|CLK1_HUMAN Isoform 3 of Dual specificity protein kinase CLK1 OS=Homo sapiens GN=CLK1;>sp|P49759|CLK1_HUMAN Dual specificity protein kinase CLK1 OS=Homo sapiens GN=CLK1 PE=1 SV=2		Splicing
Q9UI36;Q9UI36-2;Q9UI36-3;Q9UI36-4	0.727444	532000000	0.72489	0.72489	Dachshund homolog 1	>sp|Q9UI36|DACH1_HUMAN Dachshund homolog 1 OS=Homo sapiens GN=DACH1 PE=1 SV=2;>sp|Q9UI36-2|DACH1_HUMAN Isoform 2 of Dachshund homolog 1 OS=Homo sapiens GN=DACH1;>sp|Q9UI36-3|DACH1_HUMAN Isoform 3 of Dachshund homolog 1 OS=Homo sapiens GN=DACH1;>sp|Q9UI36-4		Transcription factor
Q8N680	0.727438	116000000	0.724887	0.724887	Zinc finger and BTB domain-containing protein 2	>sp|Q8N680|ZBTB2_HUMAN Zinc finger and BTB domain-containing protein 2 OS=Homo sapiens GN=ZBTB2 PE=1 SV=1		Uncharacterized
Q6NS38	0.727338	43000000	0.724826	0.724826	Alpha-ketoglutarate-dependent dioxygenase alkB homolog 2	>sp|Q6NS38|ALKB2_HUMAN Alpha-ketoglutarate-dependent dioxygenase alkB homolog 2 OS=Homo sapiens GN=ALKBH2 PE=1 SV=1		DNA repair
P15822	0.726733	103000000	0.724456	0.724456	Zinc finger protein 40	>sp|P15822|ZEP1_HUMAN Zinc finger protein 40 OS=Homo sapiens GN=HIVEP1 PE=1 SV=3		Transcription factor
Q14678;Q14678-2	0.726467	535000000	0.724293	0.499913	KN motif and ankyrin repeat domain-containing protein 1	>sp|Q14678|KANK1_HUMAN KN motif and ankyrin repeat domain-containing protein 1 OS=Homo sapiens GN=KANK1 PE=1 SV=3;>sp|Q14678-2|KANK1_HUMAN Isoform 2 of KN motif and ankyrin repeat domain-containing protein 1 OS=Homo sapiens GN=KANK1	NonChromatin	No expected chromatin function
O43829	0.72595	46100000	0.723977	0.723977	Zinc finger protein 161 homolog	>sp|O43829|ZF161_HUMAN Zinc finger protein 161 homolog OS=Homo sapiens GN=ZFP161 PE=2 SV=2		Transcription factor
Q14591	0.725919	18800000	0.723958	0.723958	Zinc finger protein 271	>sp|Q14591|ZN271_HUMAN Zinc finger protein 271 OS=Homo sapiens GN=ZNF271 PE=2 SV=4		Uncharacterized
Q8N6N3;Q8N6N3-2;Q8N6N3-3	0.725443	112000000	0.723668	0.723668	UPF0690 protein C1orf52	>sp|Q8N6N3|CA052_HUMAN UPF0690 protein C1orf52 OS=Homo sapiens GN=C1orf52 PE=1 SV=1;>sp|Q8N6N3-2|CA052_HUMAN Isoform 2 of UPF0690 protein C1orf52 OS=Homo sapiens GN=C1orf52;>sp|Q8N6N3-3|CA052_HUMAN Isoform 3 of UPF0690 protein C1orf52 OS=Homo sapiens GN=C1		Uncharacterized
O15417;O15417-2	0.724491	1210000000	0.723089	0.723089	Trinucleotide repeat-containing gene 18 protein	>sp|O15417|TNC18_HUMAN Trinucleotide repeat-containing gene 18 protein OS=Homo sapiens GN=TNRC18 PE=1 SV=3;>sp|O15417-2|TNC18_HUMAN Isoform 2 of Trinucleotide repeat-containing gene 18 protein OS=Homo sapiens GN=TNRC18		Uncharacterized
Q13309;Q13309-2	0.723723	316000000	0.722622	0.722622	S-phase kinase-associated protein 2	>sp|Q13309|SKP2_HUMAN S-phase kinase-associated protein 2 OS=Homo sapiens GN=SKP2 PE=1 SV=2;>sp|Q13309-2|SKP2_HUMAN Isoform 2 of S-phase kinase-associated protein 2 OS=Homo sapiens GN=SKP2		No expected chromatin function
Q9BY77;Q9BY77-2	0.723654	11300000000	0.72258	0.72258	Polymerase delta-interacting protein 3	>sp|Q9BY77|PDIP3_HUMAN Polymerase delta-interacting protein 3 OS=Homo sapiens GN=POLDIP3 PE=1 SV=2;>sp|Q9BY77-2|PDIP3_HUMAN Isoform 2 of Polymerase delta-interacting protein 3 OS=Homo sapiens GN=POLDIP3		Uncharacterized
O43502	0.723647	101000000	0.722576	0.722576	DNA repair protein RAD51 homolog 3	>sp|O43502|RA51C_HUMAN DNA repair protein RAD51 homolog 3 OS=Homo sapiens GN=RAD51C PE=1 SV=1		DNA repair
O94901-3	0.723457	42200000	0.722461	0.722461		>sp|O94901-3|SUN1_HUMAN Isoform 3 of SUN domain-containing protein 1 OS=Homo sapiens GN=SUN1		Chromatin structure & organization
Q9UPW0;Q9UPW0-2	0.722899	41400000	0.722122	0.722122	Forkhead box protein J3	>sp|Q9UPW0|FOXJ3_HUMAN Forkhead box protein J3 OS=Homo sapiens GN=FOXJ3 PE=1 SV=2;>sp|Q9UPW0-2|FOXJ3_HUMAN Isoform 2 of Forkhead box protein J3 OS=Homo sapiens GN=FOXJ3		Transcription factor
Q92841;Q92841-2;Q92841-1	0.722678	3390000000	0.721988	0.721988	Probable ATP-dependent RNA helicase DDX17	>sp|Q92841|DDX17_HUMAN Probable ATP-dependent RNA helicase DDX17 OS=Homo sapiens GN=DDX17 PE=1 SV=2;>sp|Q92841-2|DDX17_HUMAN Isoform 3 of Probable ATP-dependent RNA helicase DDX17 OS=Homo sapiens GN=DDX17;>sp|Q92841-1|DDX17_HUMAN Isoform 2 of Probable ATP-		Transcription factor
Q7L2Z9	0.721738	11600000	0.72142	0.72142	Centromere protein Q	>sp|Q7L2Z9|CENPQ_HUMAN Centromere protein Q OS=Homo sapiens GN=CENPQ PE=1 SV=1		Chromatin structure & organization
Q14978-2;Q14978	0.72154	335000000	0.7213	0.7213	Nucleolar and coiled-body phosphoprotein 1	>sp|Q14978-2|NOLC1_HUMAN Isoform Beta of Nucleolar and coiled-body phosphoprotein 1 OS=Homo sapiens GN=NOLC1;>sp|Q14978|NOLC1_HUMAN Nucleolar and coiled-body phosphoprotein 1 OS=Homo sapiens GN=NOLC1 PE=1 SV=2		Uncharacterized
Q6P2C8;Q6P2C8-2	0.721393	284000000	0.721212	0.834198	Mediator of RNA polymerase II transcription subunit 27	>sp|Q6P2C8|MED27_HUMAN Mediator of RNA polymerase II transcription subunit 27 OS=Homo sapiens GN=MED27 PE=1 SV=1;>sp|Q6P2C8-2|MED27_HUMAN Isoform 2 of Mediator of RNA polymerase II transcription subunit 27 OS=Homo sapiens GN=MED27	Chromatin	Transcription factor
Q9Y3L3;Q9Y3L3-2	0.721273	38800000	0.721139	0.721139	SH3 domain-binding protein 1	>sp|Q9Y3L3|3BP1_HUMAN SH3 domain-binding protein 1 OS=Homo sapiens GN=SH3BP1 PE=1 SV=3;>sp|Q9Y3L3-2|3BP1_HUMAN Isoform 2 of SH3 domain-binding protein 1 OS=Homo sapiens GN=SH3BP1		Uncharacterized
Q6UN15;Q6UN15-4	0.721213	97600000	0.721103	0.721103	Pre-mRNA 3-end-processing factor FIP1	>sp|Q6UN15|FIP1_HUMAN Pre-mRNA 3-end-processing factor FIP1 OS=Homo sapiens GN=FIP1L1 PE=1 SV=1;>sp|Q6UN15-4|FIP1_HUMAN Isoform 4 of Pre-mRNA 3-end-processing factor FIP1 OS=Homo sapiens GN=FIP1L1		pre-mRNA processing
Q86U70;Q86U70-2;Q86U70-3	0.720499	285000000	0.720672	0.843765	LIM domain-binding protein 1	>sp|Q86U70|LDB1_HUMAN LIM domain-binding protein 1 OS=Homo sapiens GN=LDB1 PE=1 SV=2;>sp|Q86U70-2|LDB1_HUMAN Isoform 3 of LIM domain-binding protein 1 OS=Homo sapiens GN=LDB1;>sp|Q86U70-3|LDB1_HUMAN Isoform 2 of LIM domain-binding protein 1 OS=Homo sapiens	Chromatin	Transcription factor
Q9UNL4;Q9UNL4-2;Q9UNL4-6;Q9UNL4-5;Q9UNL4-7;Q9UNL4-4;Q9UNL4-8	0.719856	12900000	0.720285	0.739493	Inhibitor of growth protein 4	>sp|Q9UNL4|ING4_HUMAN Inhibitor of growth protein 4 OS=Homo sapiens GN=ING4 PE=1 SV=1;>sp|Q9UNL4-2|ING4_HUMAN Isoform 2 of Inhibitor of growth protein 4 OS=Homo sapiens GN=ING4;>sp|Q9UNL4-6|ING4_HUMAN Isoform 6 of Inhibitor of growth protein 4 OS=Homo sapi	Chromatin	Histone-modifying activity
Q92945;Q92945-2	0.719835	61100000000	0.720272	0.720272	Far upstream element-binding protein 2	>sp|Q92945|FUBP2_HUMAN Far upstream element-binding protein 2 OS=Homo sapiens GN=KHSRP PE=1 SV=4;>sp|Q92945-2|FUBP2_HUMAN Isoform 2 of Far upstream element-binding protein 2 OS=Homo sapiens GN=KHSRP		Splicing
Q9UHL9-3;Q9UHL9;Q9UHL9-2	0.719664	496000000	0.720169	0.720169	General transcription factor II-I repeat domain-containing protein 1	>sp|Q9UHL9-3|GT2D1_HUMAN Isoform 3 of General transcription factor II-I repeat domain-containing protein 1 OS=Homo sapiens GN=GTF2IRD1;>sp|Q9UHL9|GT2D1_HUMAN General transcription factor II-I repeat domain-containing protein 1 OS=Homo sapiens GN=GTF2IRD1 P		Uncharacterized
O43422;O43422-2	0.719642	409000000	0.720156	0.720156	52 kDa repressor of the inhibitor of the protein kinase	>sp|O43422|P52K_HUMAN 52 kDa repressor of the inhibitor of the protein kinase OS=Homo sapiens GN=PRKRIR PE=2 SV=2;>sp|O43422-2|P52K_HUMAN Isoform Short of 52 kDa repressor of the inhibitor of the protein kinase OS=Homo sapiens GN=PRKRIR		No expected chromatin function
P46100-6	0.719478	102000000	0.720057	0.720057		>sp|P46100-6|ATRX_HUMAN Isoform 6 of Transcriptional regulator ATRX OS=Homo sapiens GN=ATRX		Transcription factor
Q8N8U2	0.719395	266000000	0.720007	0.720007	Chromodomain Y-like protein 2	>sp|Q8N8U2|CDYL2_HUMAN Chromodomain Y-like protein 2 OS=Homo sapiens GN=CDYL2 PE=2 SV=2		Uncharacterized
Q6I9Y2	0.719393	594000000	0.720006	0.720006	THO complex subunit 7 homolog	>sp|Q6I9Y2|THOC7_HUMAN THO complex subunit 7 homolog OS=Homo sapiens GN=THOC7 PE=1 SV=3		Splicing
Q14919-2;Q14919	0.718328	530000000	0.719367	0.843888	Dr1-associated corepressor	>sp|Q14919-2|NC2A_HUMAN Isoform 2 of Dr1-associated corepressor OS=Homo sapiens GN=DRAP1;>sp|Q14919|NC2A_HUMAN Dr1-associated corepressor OS=Homo sapiens GN=DRAP1 PE=1 SV=3	Chromatin	Transcription factor
P42575;P42575-2	0.717774	828000000	0.719035	0.719035	Caspase-2;Caspase-2 subunit p18;Caspase-2 subunit p13;Caspase-2 subunit p12	>sp|P42575|CASP2_HUMAN Caspase-2 OS=Homo sapiens GN=CASP2 PE=1 SV=2;>sp|P42575-2|CASP2_HUMAN Isoform 2 of Caspase-2 OS=Homo sapiens GN=CASP2		No expected chromatin function
Q9HAW4;Q9HAW4-2;Q9HAW4-3	0.71724	334000000	0.718715	0.718715	Claspin	>sp|Q9HAW4|CLSPN_HUMAN Claspin OS=Homo sapiens GN=CLSPN PE=1 SV=3;>sp|Q9HAW4-2|CLSPN_HUMAN Isoform 2 of Claspin OS=Homo sapiens GN=CLSPN;>sp|Q9HAW4-3|CLSPN_HUMAN Isoform 3 of Claspin OS=Homo sapiens GN=CLSPN		DNA replication
Q6UXN9	0.71702	6250000000	0.718583	0.940338	WD repeat-containing protein 82	>sp|Q6UXN9|WDR82_HUMAN WD repeat-containing protein 82 OS=Homo sapiens GN=WDR82 PE=1 SV=1	Chromatin	Histone-modifying activity
Q86Y07;Q86Y07-3;Q86Y07-2;Q86Y07-5;Q86Y07-4	0.716621	879000000	0.718345	0.718345	Serine/threonine-protein kinase VRK2	>sp|Q86Y07|VRK2_HUMAN Serine/threonine-protein kinase VRK2 OS=Homo sapiens GN=VRK2 PE=1 SV=3;>sp|Q86Y07-3|VRK2_HUMAN Isoform 3 of Serine/threonine-protein kinase VRK2 OS=Homo sapiens GN=VRK2;>sp|Q86Y07-2|VRK2_HUMAN Isoform 2 of Serine/threonine-protein kin		No expected chromatin function
P49917	0.716207	268000000	0.718098	0.824737	DNA ligase 4	>sp|P49917|DNLI4_HUMAN DNA ligase 4 OS=Homo sapiens GN=LIG4 PE=1 SV=2	Chromatin	DNA repair
Q96DY7	0.716043	254000000	0.717999	0.717999	Mdm2-binding protein	>sp|Q96DY7|MTBP_HUMAN Mdm2-binding protein OS=Homo sapiens GN=MTBP PE=1 SV=1		No expected chromatin function
Q8NI36	0.715851	32000000000	0.717885	0.717885	WD repeat-containing protein 36	>sp|Q8NI36|WDR36_HUMAN WD repeat-containing protein 36 OS=Homo sapiens GN=WDR36 PE=1 SV=1		Uncharacterized
Q15149-4	0.715561	1830000000	0.717712	0.717712		>sp|Q15149-4|PLEC_HUMAN Isoform 4 of Plectin OS=Homo sapiens GN=PLEC		No expected chromatin function
Q969G3;Q969G3-2	0.71467	6750000000	0.717181	0.902098	SWI/SNF-related matrix-associated actin-dependent regulator of chromatin subfamily E member 1	>sp|Q969G3|SMCE1_HUMAN SWI/SNF-related matrix-associated actin-dependent regulator of chromatin subfamily E member 1 OS=Homo sapiens GN=SMARCE1 PE=1 SV=2;>sp|Q969G3-2|SMCE1_HUMAN Isoform 2 of SWI/SNF-related matrix-associated actin-dependent regulator of c	Chromatin	Chromatin remodelling & assembly
P05423	0.714479	153000000	0.717067	0.799112	DNA-directed RNA polymerase III subunit RPC4	>sp|P05423|RPC4_HUMAN DNA-directed RNA polymerase III subunit RPC4 OS=Homo sapiens GN=POLR3D PE=1 SV=2	Chromatin	Transcription factor
P52737	0.714236	25000000	0.716923	0.716923	Zinc finger protein 136	>sp|P52737|ZN136_HUMAN Zinc finger protein 136 OS=Homo sapiens GN=ZNF136 PE=1 SV=1		Uncharacterized
Q63ZY3;Q63ZY3-3;Q63ZY3-2	0.71389	871000000	0.716717	0.716717	KN motif and ankyrin repeat domain-containing protein 2	>sp|Q63ZY3|KANK2_HUMAN KN motif and ankyrin repeat domain-containing protein 2 OS=Homo sapiens GN=KANK2 PE=1 SV=1;>sp|Q63ZY3-3|KANK2_HUMAN Isoform 3 of KN motif and ankyrin repeat domain-containing protein 2 OS=Homo sapiens GN=KANK2;>sp|Q63ZY3-2|KANK2_HUMA		Uncharacterized
Q00403	0.713637	966000000	0.716567	0.84728	Transcription initiation factor IIB	>sp|Q00403|TF2B_HUMAN Transcription initiation factor IIB OS=Homo sapiens GN=GTF2B PE=1 SV=1	Chromatin	Transcription factor
Q9NSI2;Q9NSI2-2	0.713042	481000000	0.716213	0.716213	Protein FAM207A	>sp|Q9NSI2|F207A_HUMAN Protein FAM207A OS=Homo sapiens GN=FAM207A PE=1 SV=2;>sp|Q9NSI2-2|F207A_HUMAN Isoform B of Protein FAM207A OS=Homo sapiens GN=FAM207A		Uncharacterized
O43166-2;O43166	0.712965	1240000000	0.716168	0.716168	Signal-induced proliferation-associated 1-like protein 1	>sp|O43166-2|SI1L1_HUMAN Isoform 2 of Signal-induced proliferation-associated 1-like protein 1 OS=Homo sapiens GN=SIPA1L1;>sp|O43166|SI1L1_HUMAN Signal-induced proliferation-associated 1-like protein 1 OS=Homo sapiens GN=SIPA1L1 PE=1 SV=4		Uncharacterized
P57740	0.712742	26200000000	0.716036	0.716036	Nuclear pore complex protein Nup107	>sp|P57740|NU107_HUMAN Nuclear pore complex protein Nup107 OS=Homo sapiens GN=NUP107 PE=1 SV=1		Chromatin structure & organization
Q7Z7K6-3	0.712578	87100000	0.715939	0.715939		>sp|Q7Z7K6-3|CENPV_HUMAN Isoform 3 of Centromere protein V OS=Homo sapiens GN=CENPV		Chromatin structure & organization
P46013	0.712564	5960000000	0.71593	0.71593	Antigen KI-67	>sp|P46013|KI67_HUMAN Antigen KI-67 OS=Homo sapiens GN=MKI67 PE=1 SV=2		Uncharacterized
P35580-2	0.711562	33100000	0.715337	0.715337		>sp|P35580-2|MYH10_HUMAN Isoform 2 of Myosin-10 OS=Homo sapiens GN=MYH10		No expected chromatin function
Q03112-3;Q03112-4;Q03112;Q03112-6;Q03112-5	0.711532	123000000	0.715319	0.715319	MDS1 and EVI1 complex locus protein EVI1	>sp|Q03112-3|EVI1_HUMAN Isoform 2 of MDS1 and EVI1 complex locus protein EVI1 OS=Homo sapiens GN=MECOM;>sp|Q03112-4|EVI1_HUMAN Isoform 4 of MDS1 and EVI1 complex locus protein EVI1 OS=Homo sapiens GN=MECOM;>sp|Q03112|EVI1_HUMAN MDS1 and EVI1 complex locus		Transcription factor
P37275	0.711455	85900000	0.715274	0.715274	Zinc finger E-box-binding homeobox 1	>sp|P37275|ZEB1_HUMAN Zinc finger E-box-binding homeobox 1 OS=Homo sapiens GN=ZEB1 PE=1 SV=2		Transcription factor
Q6ZW49;Q6ZW49-4;Q6ZW49-3;Q6ZW49-2	0.711315	95600000	0.715191	0.715191	PAX-interacting protein 1	>sp|Q6ZW49|PAXI1_HUMAN PAX-interacting protein 1 OS=Homo sapiens GN=PAXIP1 PE=1 SV=2;>sp|Q6ZW49-4|PAXI1_HUMAN Isoform 5 of PAX-interacting protein 1 OS=Homo sapiens GN=PAXIP1;>sp|Q6ZW49-3|PAXI1_HUMAN Isoform 4 of PAX-interacting protein 1 OS=Homo sapiens G		Histone-modifying activity
Q86VM9-2	0.710373	42200000	0.714635	0.714635		>sp|Q86VM9-2|ZCH18_HUMAN Isoform 2 of Zinc finger CCCH domain-containing protein 18 OS=Homo sapiens GN=ZC3H18		Uncharacterized
Q9UH99	0.710332	5340000000	0.714611	0.714611	SUN domain-containing protein 2	>sp|Q9UH99|SUN2_HUMAN SUN domain-containing protein 2 OS=Homo sapiens GN=SUN2 PE=1 SV=3		Uncharacterized
Q6ZU80;Q6ZU80-1	0.710211	204000000	0.714539	0.714539	Centrosomal protein of 128 kDa	>sp|Q6ZU80|CE128_HUMAN Centrosomal protein of 128 kDa OS=Homo sapiens GN=CEP128 PE=1 SV=2;>sp|Q6ZU80-1|CE128_HUMAN Isoform 1 of Centrosomal protein of 128 kDa OS=Homo sapiens GN=CEP128		Uncharacterized
Q8TAQ5	0.709495	40100000	0.714117	0.714117	Zinc finger protein 420	>sp|Q8TAQ5|ZN420_HUMAN Zinc finger protein 420 OS=Homo sapiens GN=ZNF420 PE=1 SV=1		Uncharacterized
Q15061	0.708823	15700000000	0.713722	0.713722	WD repeat-containing protein 43	>sp|Q15061|WDR43_HUMAN WD repeat-containing protein 43 OS=Homo sapiens GN=WDR43 PE=1 SV=3		Uncharacterized
Q9H1E3;Q9H1E3-2	0.708565	637000000	0.71357	0.71357	Nuclear ubiquitous casein and cyclin-dependent kinase substrate 1	>sp|Q9H1E3|NUCKS_HUMAN Nuclear ubiquitous casein and cyclin-dependent kinase substrate 1 OS=Homo sapiens GN=NUCKS1 PE=1 SV=1;>sp|Q9H1E3-2|NUCKS_HUMAN Isoform 2 of Nuclear ubiquitous casein and cyclin-dependent kinase substrate 1 OS=Homo sapiens GN=NUCKS1		Uncharacterized
Q9HAZ1	0.708348	735000000	0.713443	0.713443	Dual specificity protein kinase CLK4	>sp|Q9HAZ1|CLK4_HUMAN Dual specificity protein kinase CLK4 OS=Homo sapiens GN=CLK4 PE=1 SV=1		Splicing
O43294;O43294-2	0.707937	69900000	0.713201	0.713201	Transforming growth factor beta-1-induced transcript 1 protein	>sp|O43294|TGFI1_HUMAN Transforming growth factor beta-1-induced transcript 1 protein OS=Homo sapiens GN=TGFB1I1 PE=1 SV=2;>sp|O43294-2|TGFI1_HUMAN Isoform 2 of Transforming growth factor beta-1-induced transcript 1 protein OS=Homo sapiens GN=TGFB1I1		Transcription factor
Q9BS16	0.707857	33100000	0.713154	0.742843	Centromere protein K	>sp|Q9BS16|CENPK_HUMAN Centromere protein K OS=Homo sapiens GN=CENPK PE=1 SV=1	Chromatin	Chromatin structure & organization
P59923	0.707837	209000000	0.713142	0.713142	Zinc finger protein 445	>sp|P59923|ZN445_HUMAN Zinc finger protein 445 OS=Homo sapiens GN=ZNF445 PE=2 SV=1		Uncharacterized
O60907;O60907-2	0.707514	720000000	0.712953	0.712953	F-box-like/WD repeat-containing protein TBL1X	>sp|O60907|TBL1X_HUMAN F-box-like/WD repeat-containing protein TBL1X OS=Homo sapiens GN=TBL1X PE=1 SV=3;>sp|O60907-2|TBL1X_HUMAN Isoform 2 of F-box-like/WD repeat-containing protein TBL1X OS=Homo sapiens GN=TBL1X		Transcription factor
P51003	0.70748	2060000000	0.712933	0.712933	Poly(A) polymerase alpha	>sp|P51003|PAPOA_HUMAN Poly(A) polymerase alpha OS=Homo sapiens GN=PAPOLA PE=1 SV=4		pre-mRNA processing
Q96IY1	0.707117	184000000	0.71272	0.71272	Kinetochore-associated protein NSL1 homolog	>sp|Q96IY1|NSL1_HUMAN Kinetochore-associated protein NSL1 homolog OS=Homo sapiens GN=NSL1 PE=1 SV=3		Chromatin structure & organization
Q9BX63;Q9BX63-2	0.706762	1870000000	0.712512	0.712512	Fanconi anemia group J protein	>sp|Q9BX63|FANCJ_HUMAN Fanconi anemia group J protein OS=Homo sapiens GN=BRIP1 PE=1 SV=1;>sp|Q9BX63-2|FANCJ_HUMAN Isoform 2 of Fanconi anemia group J protein OS=Homo sapiens GN=BRIP1		DNA repair
Q9UJX6;Q9UJX6-2	0.706725	1280000000	0.71249	0.71249	Anaphase-promoting complex subunit 2	>sp|Q9UJX6|ANC2_HUMAN Anaphase-promoting complex subunit 2 OS=Homo sapiens GN=ANAPC2 PE=1 SV=1;>sp|Q9UJX6-2|ANC2_HUMAN Isoform 2 of Anaphase-promoting complex subunit 2 OS=Homo sapiens GN=ANAPC2		No expected chromatin function
Q76FK4;Q76FK4-4;Q76FK4-2;Q76FK4-3	0.706623	2380000000	0.712431	0.712431	Nucleolar protein 8	>sp|Q76FK4|NOL8_HUMAN Nucleolar protein 8 OS=Homo sapiens GN=NOL8 PE=1 SV=1;>sp|Q76FK4-4|NOL8_HUMAN Isoform 4 of Nucleolar protein 8 OS=Homo sapiens GN=NOL8;>sp|Q76FK4-2|NOL8_HUMAN Isoform 2 of Nucleolar protein 8 OS=Homo sapiens GN=NOL8;>sp|Q76FK4-3|NOL8_		Uncharacterized
P62380	0.706064	291000000	0.712104	0.790472	TATA box-binding protein-like protein 1	>sp|P62380|TBPL1_HUMAN TATA box-binding protein-like protein 1 OS=Homo sapiens GN=TBPL1 PE=1 SV=1	Chromatin	Transcription factor
P06400	0.705966	1320000000	0.712047	0.823486	Retinoblastoma-associated protein	>sp|P06400|RB_HUMAN Retinoblastoma-associated protein OS=Homo sapiens GN=RB1 PE=1 SV=2	Chromatin	Transcription factor
Q53F19	0.705625	699000000	0.711847	0.711847	Uncharacterized protein C17orf85	>sp|Q53F19|CQ085_HUMAN Uncharacterized protein C17orf85 OS=Homo sapiens GN=C17orf85 PE=1 SV=2		Uncharacterized
P98169	0.705062	66700000	0.711519	0.711519	Zinc finger X-linked protein ZXDB	>sp|P98169|ZXDB_HUMAN Zinc finger X-linked protein ZXDB OS=Homo sapiens GN=ZXDB PE=2 SV=2		Uncharacterized
Q9UBP9	0.704513	8910000	0.711198	0.711198	PTB domain-containing engulfment adapter protein 1	>sp|Q9UBP9|GULP1_HUMAN PTB domain-containing engulfment adapter protein 1 OS=Homo sapiens GN=GULP1 PE=1 SV=1		No expected chromatin function
Q6P4F7	0.704249	565000000	0.711044	0.711044	Rho GTPase-activating protein 11A	>sp|Q6P4F7|RHGBA_HUMAN Rho GTPase-activating protein 11A OS=Homo sapiens GN=ARHGAP11A PE=1 SV=2		Uncharacterized
Q12948	0.704052	52200000	0.71093	0.740456	Forkhead box protein C1	>sp|Q12948|FOXC1_HUMAN Forkhead box protein C1 OS=Homo sapiens GN=FOXC1 PE=1 SV=3	Chromatin	Transcription factor
O15231-3;O15231;O15231-4;O15231-2	0.703458	609000000	0.710584	0.710584	Zinc finger protein 185	>sp|O15231-3|ZN185_HUMAN Isoform 3 of Zinc finger protein 185 OS=Homo sapiens GN=ZNF185;>sp|O15231|ZN185_HUMAN Zinc finger protein 185 OS=Homo sapiens GN=ZNF185 PE=1 SV=3;>sp|O15231-4|ZN185_HUMAN Isoform 4 of Zinc finger protein 185 OS=Homo sapiens GN=ZNF1		Uncharacterized
Q96GN5;Q96GN5-2;Q96GN5-4	0.703457	440000000	0.710583	0.710583	Cell division cycle-associated 7-like protein	>sp|Q96GN5|CDA7L_HUMAN Cell division cycle-associated 7-like protein OS=Homo sapiens GN=CDCA7L PE=1 SV=2;>sp|Q96GN5-2|CDA7L_HUMAN Isoform 2 of Cell division cycle-associated 7-like protein OS=Homo sapiens GN=CDCA7L;>sp|Q96GN5-4|CDA7L_HUMAN Isoform 3 of Cel		Transcription factor
Q6ZRI6-2;Q6ZRI6	0.703397	34300000	0.710548	0.710548	Uncharacterized protein C15orf39	>sp|Q6ZRI6-2|CO039_HUMAN Isoform 2 of Uncharacterized protein C15orf39 OS=Homo sapiens GN=C15orf39;>sp|Q6ZRI6|CO039_HUMAN Uncharacterized protein C15orf39 OS=Homo sapiens GN=C15orf39 PE=1 SV=3		Uncharacterized
Q6UWM7	0.70339	172000000	0.710544	0.710544	Lactase-like protein	>sp|Q6UWM7|LCTL_HUMAN Lactase-like protein OS=Homo sapiens GN=LCTL PE=1 SV=2		Uncharacterized
Q9BRJ6	0.703341	2320000000	0.710516	0.710516	Uncharacterized protein C7orf50	>sp|Q9BRJ6|CG050_HUMAN Uncharacterized protein C7orf50 OS=Homo sapiens GN=C7orf50 PE=1 SV=1		Uncharacterized
Q16533	0.70318	81800000	0.710422	0.710422	snRNA-activating protein complex subunit 1	>sp|Q16533|SNPC1_HUMAN snRNA-activating protein complex subunit 1 OS=Homo sapiens GN=SNAPC1 PE=1 SV=1		Transcription factor
Q9BPY3	0.702749	80900000	0.710172	0.710172	Protein FAM118B	>sp|Q9BPY3|F118B_HUMAN Protein FAM118B OS=Homo sapiens GN=FAM118B PE=1 SV=1		Uncharacterized
O00470-2;O00470;O14770;O14770-4;O14770-2;O14770-3;O14770-8;O14770-7;O14770-6;O14770-5	0.70242	241000000	0.709981	0.709981	Homeobox protein Meis1;Homeobox protein Meis2	>sp|O00470-2|MEIS1_HUMAN Isoform 2 of Homeobox protein Meis1 OS=Homo sapiens GN=MEIS1;>sp|O00470|MEIS1_HUMAN Homeobox protein Meis1 OS=Homo sapiens GN=MEIS1 PE=1 SV=1;>sp|O14770|MEIS2_HUMAN Homeobox protein Meis2 OS=Homo sapiens GN=MEIS2 PE=1 SV=2;>sp|O147		Transcription factor
Q8WXW3	0.70226	120000000	0.709888	0.709888	Progesterone-induced-blocking factor 1	>sp|Q8WXW3|PIBF1_HUMAN Progesterone-induced-blocking factor 1 OS=Homo sapiens GN=PIBF1 PE=2 SV=2		Uncharacterized
Q14684;Q14684-2	0.702176	25500000000	0.709839	0.709839	Ribosomal RNA processing protein 1 homolog B	>sp|Q14684|RRP1B_HUMAN Ribosomal RNA processing protein 1 homolog B OS=Homo sapiens GN=RRP1B PE=1 SV=3;>sp|Q14684-2|RRP1B_HUMAN Isoform 2 of Ribosomal RNA processing protein 1 homolog B OS=Homo sapiens GN=RRP1B		pre-rRNA processing
Q9Y5S9;Q9Y5S9-2	0.702087	4540000000	0.709787	0.709787	RNA-binding protein 8A	>sp|Q9Y5S9|RBM8A_HUMAN RNA-binding protein 8A OS=Homo sapiens GN=RBM8A PE=1 SV=1;>sp|Q9Y5S9-2|RBM8A_HUMAN Isoform 2 of RNA-binding protein 8A OS=Homo sapiens GN=RBM8A		Splicing
Q9NWF9-1;Q9NWF9;Q9NWF9-3	0.7017	71000000	0.709562	0.709562	E3 ubiquitin-protein ligase RNF216	>sp|Q9NWF9-1|RN216_HUMAN Isoform 2 of E3 ubiquitin-protein ligase RNF216 OS=Homo sapiens GN=RNF216;>sp|Q9NWF9|RN216_HUMAN E3 ubiquitin-protein ligase RNF216 OS=Homo sapiens GN=RNF216 PE=1 SV=3;>sp|Q9NWF9-3|RN216_HUMAN Isoform 3 of E3 ubiquitin-protein liga		No expected chromatin function
P57059	0.701606	61700000	0.709508	0.709508	Serine/threonine-protein kinase SIK1	>sp|P57059|SIK1_HUMAN Serine/threonine-protein kinase SIK1 OS=Homo sapiens GN=SIK1 PE=1 SV=2		Chromatin structure & organization
Q9UMY1;Q9UMY1-2	0.700454	3280000000	0.708841	0.708841	Nucleolar protein 7	>sp|Q9UMY1|NOL7_HUMAN Nucleolar protein 7 OS=Homo sapiens GN=NOL7 PE=1 SV=2;>sp|Q9UMY1-2|NOL7_HUMAN Isoform 2 of Nucleolar protein 7 OS=Homo sapiens GN=NOL7		Uncharacterized
Q15287	0.700018	33600000	0.708589	0.708589	RNA-binding protein with serine-rich domain 1	>sp|Q15287|RNPS1_HUMAN RNA-binding protein with serine-rich domain 1 OS=Homo sapiens GN=RNPS1 PE=1 SV=1		Splicing
Q9Y6X2	0.699168	108000000	0.708098	0.708098	E3 SUMO-protein ligase PIAS3	>sp|Q9Y6X2|PIAS3_HUMAN E3 SUMO-protein ligase PIAS3 OS=Homo sapiens GN=PIAS3 PE=1 SV=2		Transcription factor
Q15149-8	0.699118	148000000	0.708069	0.708069		>sp|Q15149-8|PLEC_HUMAN Isoform 8 of Plectin OS=Homo sapiens GN=PLEC		No expected chromatin function
Q9H707	0.698642	34500000	0.707794	0.707794	Zinc finger protein 552	>sp|Q9H707|ZN552_HUMAN Zinc finger protein 552 OS=Homo sapiens GN=ZNF552 PE=2 SV=2		Uncharacterized
O43295;O43295-2	0.698548	1120000000	0.70774	0.70774	SLIT-ROBO Rho GTPase-activating protein 3	>sp|O43295|SRGP3_HUMAN SLIT-ROBO Rho GTPase-activating protein 3 OS=Homo sapiens GN=SRGAP3 PE=1 SV=3;>sp|O43295-2|SRGP3_HUMAN Isoform 2 of SLIT-ROBO Rho GTPase-activating protein 3 OS=Homo sapiens GN=SRGAP3		No expected chromatin function
P27448;P27448-4;P27448-3;P27448-2;P27448-6;P27448-8;P27448-7	0.698192	541000000	0.707536	0.707536	MAP/microtubule affinity-regulating kinase 3	>sp|P27448|MARK3_HUMAN MAP/microtubule affinity-regulating kinase 3 OS=Homo sapiens GN=MARK3 PE=1 SV=4;>sp|P27448-4|MARK3_HUMAN Isoform 4 of MAP/microtubule affinity-regulating kinase 3 OS=Homo sapiens GN=MARK3;>sp|P27448-3|MARK3_HUMAN Isoform 3 of MAP/mic		No expected chromatin function
O60237	0.698152	122000000	0.707512	0.707512	Protein phosphatase 1 regulatory subunit 12B	>sp|O60237|MYPT2_HUMAN Protein phosphatase 1 regulatory subunit 12B OS=Homo sapiens GN=PPP1R12B PE=1 SV=2		No expected chromatin function
Q15742;Q15742-3;Q15742-2	0.697921	1090000000	0.70738	0.70738	NGFI-A-binding protein 2	>sp|Q15742|NAB2_HUMAN NGFI-A-binding protein 2 OS=Homo sapiens GN=NAB2 PE=1 SV=1;>sp|Q15742-3|NAB2_HUMAN Isoform 3 of NGFI-A-binding protein 2 OS=Homo sapiens GN=NAB2;>sp|Q15742-2|NAB2_HUMAN Isoform 2 of NGFI-A-binding protein 2 OS=Homo sapiens GN=NAB2		Transcription factor
Q14135-4;Q14135;Q14135-2;Q14135-6;Q14135-5	0.697826	102000000	0.707325	0.707325	Transcription cofactor vestigial-like protein 4	>sp|Q14135-4|VGLL4_HUMAN Isoform 4 of Transcription cofactor vestigial-like protein 4 OS=Homo sapiens GN=VGLL4;>sp|Q14135|VGLL4_HUMAN Transcription cofactor vestigial-like protein 4 OS=Homo sapiens GN=VGLL4 PE=1 SV=4;>sp|Q14135-2|VGLL4_HUMAN Isoform 2 of T		Transcription factor
Q9NP77;Q9NP77-2	0.697775	301000000	0.707295	0.707295	RNA polymerase II subunit A C-terminal domain phosphatase SSU72	>sp|Q9NP77|SSU72_HUMAN RNA polymerase II subunit A C-terminal domain phosphatase SSU72 OS=Homo sapiens GN=SSU72 PE=1 SV=1;>sp|Q9NP77-2|SSU72_HUMAN Isoform 2 of RNA polymerase II subunit A C-terminal domain phosphatase SSU72 OS=Homo sapiens GN=SSU72		Uncharacterized
Q6N021;Q6N021-3;Q6N021-2	0.697749	163000000	0.707281	0.707281	Methylcytosine dioxygenase TET2	>sp|Q6N021|TET2_HUMAN Methylcytosine dioxygenase TET2 OS=Homo sapiens GN=TET2 PE=1 SV=3;>sp|Q6N021-3|TET2_HUMAN Isoform 3 of Methylcytosine dioxygenase TET2 OS=Homo sapiens GN=TET2;>sp|Q6N021-2|TET2_HUMAN Isoform 2 of Methylcytosine dioxygenase TET2 OS=Hom		Chromatin structure & organization
Q92570-3;Q92570;Q92570-2	0.69762	19500000	0.707206	0.707206	Nuclear receptor subfamily 4 group A member 3	>sp|Q92570-3|NR4A3_HUMAN Isoform 3 of Nuclear receptor subfamily 4 group A member 3 OS=Homo sapiens GN=NR4A3;>sp|Q92570|NR4A3_HUMAN Nuclear receptor subfamily 4 group A member 3 OS=Homo sapiens GN=NR4A3 PE=2 SV=3;>sp|Q92570-2|NR4A3_HUMAN Isoform Beta of Nu		Uncharacterized
Q9Y6N7-2;Q9Y6N7;Q9Y6N7-3;Q9Y6N7-4;Q9Y6N7-5	0.697424	56900000	0.707093	0.707093	Roundabout homolog 1	>sp|Q9Y6N7-2|ROBO1_HUMAN Isoform 2 of Roundabout homolog 1 OS=Homo sapiens GN=ROBO1;>sp|Q9Y6N7|ROBO1_HUMAN Roundabout homolog 1 OS=Homo sapiens GN=ROBO1 PE=1 SV=1;>sp|Q9Y6N7-3|ROBO1_HUMAN Isoform 3 of Roundabout homolog 1 OS=Homo sapiens GN=ROBO1;>sp|Q9Y6N		No expected chromatin function
Q9Y5A7;Q9Y5A7-2	0.697395	262000000	0.707076	0.707076	NEDD8 ultimate buster 1	>sp|Q9Y5A7|NUB1_HUMAN NEDD8 ultimate buster 1 OS=Homo sapiens GN=NUB1 PE=1 SV=2;>sp|Q9Y5A7-2|NUB1_HUMAN Isoform 2 of NEDD8 ultimate buster 1 OS=Homo sapiens GN=NUB1		No expected chromatin function
Q9NRF9	0.697004	243000000	0.706852	0.785183	DNA polymerase epsilon subunit 3	>sp|Q9NRF9|DPOE3_HUMAN DNA polymerase epsilon subunit 3 OS=Homo sapiens GN=POLE3 PE=1 SV=1	Chromatin	DNA replication
Q9Y5U2;Q9Y5U2-2	0.696885	47800000	0.706784	0.706784	Protein TSSC4	>sp|Q9Y5U2|TSSC4_HUMAN Protein TSSC4 OS=Homo sapiens GN=TSSC4 PE=1 SV=3;>sp|Q9Y5U2-2|TSSC4_HUMAN Isoform 2 of Protein TSSC4 OS=Homo sapiens GN=TSSC4		Uncharacterized
Q9BUI4	0.696393	610000000	0.706501	0.826695	DNA-directed RNA polymerase III subunit RPC3	>sp|Q9BUI4|RPC3_HUMAN DNA-directed RNA polymerase III subunit RPC3 OS=Homo sapiens GN=POLR3C PE=1 SV=1	Chromatin	Transcription factor
Q96JM7;Q96JM7-2	0.696227	157000000	0.706406	0.706406	Lethal(3)malignant brain tumor-like protein 3	>sp|Q96JM7|LMBL3_HUMAN Lethal(3)malignant brain tumor-like protein 3 OS=Homo sapiens GN=L3MBTL3 PE=1 SV=2;>sp|Q96JM7-2|LMBL3_HUMAN Isoform 2 of Lethal(3)malignant brain tumor-like protein 3 OS=Homo sapiens GN=L3MBTL3		Uncharacterized
Q6MZP7;Q6MZP7-2	0.696072	102000000	0.706317	0.706317	Protein lin-54 homolog	>sp|Q6MZP7|LIN54_HUMAN Protein lin-54 homolog OS=Homo sapiens GN=LIN54 PE=1 SV=3;>sp|Q6MZP7-2|LIN54_HUMAN Isoform 2 of Protein lin-54 homolog OS=Homo sapiens GN=LIN54		Transcription factor
Q9Y2X3	0.694951	57400000000	0.705674	0.705674	Nucleolar protein 58	>sp|Q9Y2X3|NOP58_HUMAN Nucleolar protein 58 OS=Homo sapiens GN=NOP58 PE=1 SV=1		pre-rRNA processing
O95613;O95613-2	0.694761	1080000000	0.705565	0.335239	Pericentrin	>sp|O95613|PCNT_HUMAN Pericentrin OS=Homo sapiens GN=PCNT PE=1 SV=4;>sp|O95613-2|PCNT_HUMAN Isoform 2 of Pericentrin OS=Homo sapiens GN=PCNT	NonChromatin	No expected chromatin function
Q8IY67-2	0.694506	4290000000	0.705419	0.705419		>sp|Q8IY67-2|RAVR1_HUMAN Isoform 2 of Ribonucleoprotein PTB-binding 1 OS=Homo sapiens GN=RAVER1		Splicing
P82970	0.694441	413000000	0.705382	0.750989	High mobility group nucleosome-binding domain-containing protein 5	>sp|P82970|HMGN5_HUMAN High mobility group nucleosome-binding domain-containing protein 5 OS=Homo sapiens GN=HMGN5 PE=1 SV=1	Chromatin	Chromatin structure & organization
Q9GZR2	0.694319	6820000000	0.705313	0.705313	RNA exonuclease 4	>sp|Q9GZR2|REXO4_HUMAN RNA exonuclease 4 OS=Homo sapiens GN=REXO4 PE=1 SV=2		Transcription factor
Q9UKE5;Q9UKE5-2;Q9UKE5-3;Q9UKE5-5;Q9UKE5-4;Q9UKE5-6;Q9UKE5-7;Q9UKE5-8	0.694234	94700000	0.705264	0.705264	TRAF2 and NCK-interacting protein kinase	>sp|Q9UKE5|TNIK_HUMAN TRAF2 and NCK-interacting protein kinase OS=Homo sapiens GN=TNIK PE=1 SV=1;>sp|Q9UKE5-2|TNIK_HUMAN Isoform 2 of TRAF2 and NCK-interacting protein kinase OS=Homo sapiens GN=TNIK;>sp|Q9UKE5-3|TNIK_HUMAN Isoform 3 of TRAF2 and NCK-intera		No expected chromatin function
Q7RTP6;Q7RTP6-3;Q7RTP6-4;Q7RTP6-2;Q7RTP6-5	0.694117	466000000	0.705197	0.705197	Protein-methionine sulfoxide oxidase MICAL3	>sp|Q7RTP6|MICA3_HUMAN Protein-methionine sulfoxide oxidase MICAL3 OS=Homo sapiens GN=MICAL3 PE=1 SV=2;>sp|Q7RTP6-3|MICA3_HUMAN Isoform 3 of Protein-methionine sulfoxide oxidase MICAL3 OS=Homo sapiens GN=MICAL3;>sp|Q7RTP6-4|MICA3_HUMAN Isoform 4 of Protein		No expected chromatin function
Q5H9F3-3;Q5H9F3;Q5H9F3-2	0.693719	256000000	0.704969	0.704969	BCL-6 corepressor-like protein 1	>sp|Q5H9F3-3|BCORL_HUMAN Isoform 3 of BCL-6 corepressor-like protein 1 OS=Homo sapiens GN=BCORL1;>sp|Q5H9F3|BCORL_HUMAN BCL-6 corepressor-like protein 1 OS=Homo sapiens GN=BCORL1 PE=1 SV=1;>sp|Q5H9F3-2|BCORL_HUMAN Isoform 2 of BCL-6 corepressor-like protei		Transcription factor
Q86YT6	0.693599	621000000	0.704901	0.704901	E3 ubiquitin-protein ligase MIB1	>sp|Q86YT6|MIB1_HUMAN E3 ubiquitin-protein ligase MIB1 OS=Homo sapiens GN=MIB1 PE=1 SV=1		No expected chromatin function
Q96B70	0.693346	113000000	0.704757	0.704757	Leukocyte receptor cluster member 9	>sp|Q96B70|LENG9_HUMAN Leukocyte receptor cluster member 9 OS=Homo sapiens GN=LENG9 PE=2 SV=2		Uncharacterized
Q5JVF3;Q5JVF3-4;Q5JVF3-3;Q5JVF3-2	0.693165	6140000000	0.704653	0.704653	PCI domain-containing protein 2	>sp|Q5JVF3|PCID2_HUMAN PCI domain-containing protein 2 OS=Homo sapiens GN=PCID2 PE=1 SV=2;>sp|Q5JVF3-4|PCID2_HUMAN Isoform 4 of PCI domain-containing protein 2 OS=Homo sapiens GN=PCID2;>sp|Q5JVF3-3|PCID2_HUMAN Isoform 3 of PCI domain-containing protein 2 O		Uncharacterized
O76075;O76075-2	0.692944	35000000	0.704527	0.704527	DNA fragmentation factor subunit beta	>sp|O76075|DFFB_HUMAN DNA fragmentation factor subunit beta OS=Homo sapiens GN=DFFB PE=1 SV=1;>sp|O76075-2|DFFB_HUMAN Isoform Beta of DNA fragmentation factor subunit beta OS=Homo sapiens GN=DFFB		Chromatin structure & organization
Q9BPZ2;Q99865	0.692932	147000000	0.70452	0.70452	Spindlin-2B;Spindlin-2A	>sp|Q9BPZ2|SPI2B_HUMAN Spindlin-2B OS=Homo sapiens GN=SPIN2B PE=2 SV=1;>sp|Q99865|SPI2A_HUMAN Spindlin-2A OS=Homo sapiens GN=SPIN2A PE=1 SV=3		Uncharacterized
Q71F23	0.692453	170000000	0.704247	0.704247	Centromere protein U	>sp|Q71F23|CENPU_HUMAN Centromere protein U OS=Homo sapiens GN=MLF1IP PE=1 SV=1		Chromatin structure & organization
Q8NF91;Q8NF91-4;Q8NF91-2;Q8NF91-8	0.6923	5920000000	0.70416	0.70416	Nesprin-1	>sp|Q8NF91|SYNE1_HUMAN Nesprin-1 OS=Homo sapiens GN=SYNE1 PE=1 SV=3;>sp|Q8NF91-4|SYNE1_HUMAN Isoform 4 of Nesprin-1 OS=Homo sapiens GN=SYNE1;>sp|Q8NF91-2|SYNE1_HUMAN Isoform 2 of Nesprin-1 OS=Homo sapiens GN=SYNE1;>sp|Q8NF91-8|SYNE1_HUMAN Isoform 8 of Nesp		No expected chromatin function
Q9BXK1	0.692146	175000000	0.704072	0.7335	Krueppel-like factor 16	>sp|Q9BXK1|KLF16_HUMAN Krueppel-like factor 16 OS=Homo sapiens GN=KLF16 PE=1 SV=1	Chromatin	Transcription factor
Q5BKZ1-3	0.691811	113000000	0.703881	0.703881		>sp|Q5BKZ1-3|ZN326_HUMAN Isoform 3 of DBIRD complex subunit ZNF326 OS=Homo sapiens GN=ZNF326		Transcription factor
P29590;P29590-11;P29590-5;P29590-12	0.69168	32300000	0.703807	0.703807	Protein PML	>sp|P29590|PML_HUMAN Protein PML OS=Homo sapiens GN=PML PE=1 SV=3;>sp|P29590-11|PML_HUMAN Isoform PML-11 of Protein PML OS=Homo sapiens GN=PML;>sp|P29590-5|PML_HUMAN Isoform PML-4 of Protein PML OS=Homo sapiens GN=PML;>sp|P29590-12|PML_HUMAN Isoform PML-12		Transcription factor
P60002	0.691594	298000000	0.703758	0.703758	Transcription elongation factor 1 homolog	>sp|P60002|ELOF1_HUMAN Transcription elongation factor 1 homolog OS=Homo sapiens GN=ELOF1 PE=2 SV=1		Uncharacterized
O75475-2	0.691568	47500000	0.703743	0.703743		>sp|O75475-2|PSIP1_HUMAN Isoform 2 of PC4 and SFRS1-interacting protein OS=Homo sapiens GN=PSIP1		Transcription factor
Q8NEM7;Q8NEM7-2	0.691538	63900000	0.703726	0.703726	Protein FAM48A	>sp|Q8NEM7|FA48A_HUMAN Protein FAM48A OS=Homo sapiens GN=FAM48A PE=1 SV=2;>sp|Q8NEM7-2|FA48A_HUMAN Isoform 2 of Protein FAM48A OS=Homo sapiens GN=FAM48A		Uncharacterized
Q86T24	0.691149	31800000	0.703505	0.703505	Transcriptional regulator Kaiso	>sp|Q86T24|KAISO_HUMAN Transcriptional regulator Kaiso OS=Homo sapiens GN=ZBTB33 PE=1 SV=2		Transcription factor
Q9Y3B9	0.6903	2880000000	0.703023	0.703023	RRP15-like protein	>sp|Q9Y3B9|RRP15_HUMAN RRP15-like protein OS=Homo sapiens GN=RRP15 PE=1 SV=2		pre-rRNA processing
O14802	0.69006	1950000000	0.702886	0.876895	DNA-directed RNA polymerase III subunit RPC1	>sp|O14802|RPC1_HUMAN DNA-directed RNA polymerase III subunit RPC1 OS=Homo sapiens GN=POLR3A PE=1 SV=2	Chromatin	Transcription factor
O94880-2	0.68944	235000000	0.702535	0.702535		>sp|O94880-2|PHF14_HUMAN Isoform 2 of PHD finger protein 14 OS=Homo sapiens GN=PHF14		Uncharacterized
P15622;P15622-2	0.689141	74500000	0.702365	0.702365	Zinc finger protein 250	>sp|P15622|ZN250_HUMAN Zinc finger protein 250 OS=Homo sapiens GN=ZNF250 PE=2 SV=3;>sp|P15622-2|ZN250_HUMAN Isoform 2 of Zinc finger protein 250 OS=Homo sapiens GN=ZNF250		Uncharacterized
O15516	0.688926	57900000	0.702244	0.702244	Circadian locomoter output cycles protein kaput	>sp|O15516|CLOCK_HUMAN Circadian locomoter output cycles protein kaput OS=Homo sapiens GN=CLOCK PE=1 SV=1		Transcription factor
P17096;P17096-3	0.688406	5550000000	0.701949	0.870738	High mobility group protein HMG-I/HMG-Y	>sp|P17096|HMGA1_HUMAN High mobility group protein HMG-I/HMG-Y OS=Homo sapiens GN=HMGA1 PE=1 SV=3;>sp|P17096-3|HMGA1_HUMAN Isoform HMG-R of High mobility group protein HMG-I/HMG-Y OS=Homo sapiens GN=HMGA1	Chromatin	Chromatin structure & organization
O43252	0.688296	7160000000	0.701887	0.200614	Bifunctional 3-phosphoadenosine 5-phosphosulfate synthase 1;Sulfate adenylyltransferase;Adenylyl-sulfate kinase	>sp|O43252|PAPS1_HUMAN Bifunctional 3-phosphoadenosine 5-phosphosulfate synthase 1 OS=Homo sapiens GN=PAPSS1 PE=1 SV=2	NonChromatin	No expected chromatin function
Q9BQ04	0.687994	190000000	0.701716	0.701716	RNA-binding protein 4B	>sp|Q9BQ04|RBM4B_HUMAN RNA-binding protein 4B OS=Homo sapiens GN=RBM4B PE=1 SV=1		Uncharacterized
Q5THK1;Q5THK1-4;Q5THK1-2	0.687663	93500000	0.701529	0.701529	Protein PRR14L	>sp|Q5THK1|PR14L_HUMAN Protein PRR14L OS=Homo sapiens GN=PRR14L PE=1 SV=1;>sp|Q5THK1-4|PR14L_HUMAN Isoform 4 of Protein PRR14L OS=Homo sapiens GN=PRR14L;>sp|Q5THK1-2|PR14L_HUMAN Isoform 2 of Protein PRR14L OS=Homo sapiens GN=PRR14L		Uncharacterized
Q8N8R5	0.687273	1440000000	0.701309	0.701309	UPF0565 protein C2orf69	>sp|Q8N8R5|CB069_HUMAN UPF0565 protein C2orf69 OS=Homo sapiens GN=C2orf69 PE=2 SV=1		Uncharacterized
Q6PIY7;Q6PIY7-2	0.68652	23000000	0.700883	0.700883	Poly(A) RNA polymerase GLD2	>sp|Q6PIY7|GLD2_HUMAN Poly(A) RNA polymerase GLD2 OS=Homo sapiens GN=PAPD4 PE=1 SV=1;>sp|Q6PIY7-2|GLD2_HUMAN Isoform 2 of Poly(A) RNA polymerase GLD2 OS=Homo sapiens GN=PAPD4		No expected chromatin function
Q9NWT1	0.686491	6400000000	0.700867	0.700867	p21-activated protein kinase-interacting protein 1	>sp|Q9NWT1|PK1IP_HUMAN p21-activated protein kinase-interacting protein 1 OS=Homo sapiens GN=PAK1IP1 PE=1 SV=2		Uncharacterized
Q9UQ84;Q9UQ84-4	0.686433	49600000	0.700834	0.700834	Exonuclease 1	>sp|Q9UQ84|EXO1_HUMAN Exonuclease 1 OS=Homo sapiens GN=EXO1 PE=1 SV=2;>sp|Q9UQ84-4|EXO1_HUMAN Isoform 2 of Exonuclease 1 OS=Homo sapiens GN=EXO1		DNA repair
Q8IZD2-5;Q8IZD2;Q8IZD2-7;Q8IZD2-2;Q8IZD2-6;Q8IZD2-4	0.686177	429000000	0.70069	0.70069	Histone-lysine N-methyltransferase MLL5	>sp|Q8IZD2-5|MLL5_HUMAN Isoform 5 of Histone-lysine N-methyltransferase MLL5 OS=Homo sapiens GN=MLL5;>sp|Q8IZD2|MLL5_HUMAN Histone-lysine N-methyltransferase MLL5 OS=Homo sapiens GN=MLL5 PE=1 SV=1;>sp|Q8IZD2-7|MLL5_HUMAN Isoform 7 of Histone-lysine N-methy		Histone-modifying activity
Q9P031	0.68614	936000000	0.700669	0.827625	Thyroid transcription factor 1-associated protein 26	>sp|Q9P031|TAP26_HUMAN Thyroid transcription factor 1-associated protein 26 OS=Homo sapiens GN=CCDC59 PE=1 SV=2	Chromatin	Transcription factor
Q96MX3	0.685733	109000000	0.70044	0.70044	Zinc finger protein 48	>sp|Q96MX3|ZNF48_HUMAN Zinc finger protein 48 OS=Homo sapiens GN=ZNF48 PE=2 SV=2		Uncharacterized
Q01081-2	0.685526	69400000	0.700324	0.700324		>sp|Q01081-2|U2AF1_HUMAN Isoform 2 of Splicing factor U2AF 35 kDa subunit OS=Homo sapiens GN=U2AF1		Splicing
Q13625-3;Q13625;Q13625-2	0.685519	483000000	0.70032	0.70032	Apoptosis-stimulating of p53 protein 2	>sp|Q13625-3|ASPP2_HUMAN Isoform 3 of Apoptosis-stimulating of p53 protein 2 OS=Homo sapiens GN=TP53BP2;>sp|Q13625|ASPP2_HUMAN Apoptosis-stimulating of p53 protein 2 OS=Homo sapiens GN=TP53BP2 PE=1 SV=2;>sp|Q13625-2|ASPP2_HUMAN Isoform 2 of Apoptosis-stimu		Transcription factor
Q5QJ74	0.685458	362000000	0.700285	0.700285	Tubulin-specific chaperone cofactor E-like protein	>sp|Q5QJ74|TBCEL_HUMAN Tubulin-specific chaperone cofactor E-like protein OS=Homo sapiens GN=TBCEL PE=2 SV=2		No expected chromatin function
Q96FK6	0.685406	572000000	0.700256	0.700256	WD repeat-containing protein 89	>sp|Q96FK6|WDR89_HUMAN WD repeat-containing protein 89 OS=Homo sapiens GN=WDR89 PE=1 SV=1		Uncharacterized
Q15773	0.684793	684000000	0.699911	0.699911	Myeloid leukemia factor 2	>sp|Q15773|MLF2_HUMAN Myeloid leukemia factor 2 OS=Homo sapiens GN=MLF2 PE=1 SV=1		Uncharacterized
O14787-2;O14787	0.684312	1250000000	0.699641	0.699641	Transportin-2	>sp|O14787-2|TNPO2_HUMAN Isoform 2 of Transportin-2 OS=Homo sapiens GN=TNPO2;>sp|O14787|TNPO2_HUMAN Transportin-2 OS=Homo sapiens GN=TNPO2 PE=1 SV=3		No expected chromatin function
A6NDU8	0.683666	439000000	0.699278	0.699278	UPF0600 protein C5orf51	>sp|A6NDU8|CE051_HUMAN UPF0600 protein C5orf51 OS=Homo sapiens GN=C5orf51 PE=1 SV=1		Uncharacterized
Q96B23-2;Q96B23	0.68292	148000000	0.69886	0.69886	Uncharacterized protein C18orf25	>sp|Q96B23-2|CR025_HUMAN Isoform 2 of Uncharacterized protein C18orf25 OS=Homo sapiens GN=C18orf25;>sp|Q96B23|CR025_HUMAN Uncharacterized protein C18orf25 OS=Homo sapiens GN=C18orf25 PE=1 SV=2		Uncharacterized
O75367;O75367-3;O75367-2	0.682686	160000000000	0.698729	0.908091	Core histone macro-H2A.1	>sp|O75367|H2AY_HUMAN Core histone macro-H2A.1 OS=Homo sapiens GN=H2AFY PE=1 SV=4;>sp|O75367-3|H2AY_HUMAN Isoform 3 of Core histone macro-H2A.1 OS=Homo sapiens GN=H2AFY;>sp|O75367-2|H2AY_HUMAN Isoform 1 of Core histone macro-H2A.1 OS=Homo sapiens GN=H2AFY	Chromatin	Histones & histone variants
Q7Z4V5	0.682369	24800000	0.698551	0.698551	Hepatoma-derived growth factor-related protein 2	>sp|Q7Z4V5|HDGR2_HUMAN Hepatoma-derived growth factor-related protein 2 OS=Homo sapiens GN=HDGFRP2 PE=1 SV=1		Uncharacterized
Q92817	0.682303	2030000000	0.698514	0.698514	Envoplakin	>sp|Q92817|EVPL_HUMAN Envoplakin OS=Homo sapiens GN=EVPL PE=1 SV=3		No expected chromatin function
O96028;O96028-3;O96028-5	0.682283	10100000000	0.698503	0.698503	Probable histone-lysine N-methyltransferase NSD2	>sp|O96028|NSD2_HUMAN Probable histone-lysine N-methyltransferase NSD2 OS=Homo sapiens GN=WHSC1 PE=1 SV=1;>sp|O96028-3|NSD2_HUMAN Isoform 3 of Probable histone-lysine N-methyltransferase NSD2 OS=Homo sapiens GN=WHSC1;>sp|O96028-5|NSD2_HUMAN Isoform 5 of Pr		Histone-modifying activity
Q15678	0.681431	115000000	0.698026	0.698026	Tyrosine-protein phosphatase non-receptor type 14	>sp|Q15678|PTN14_HUMAN Tyrosine-protein phosphatase non-receptor type 14 OS=Homo sapiens GN=PTPN14 PE=1 SV=2		No expected chromatin function
Q16630-2	0.681263	93300000	0.697932	0.697932		>sp|Q16630-2|CPSF6_HUMAN Isoform 2 of Cleavage and polyadenylation specificity factor subunit 6 OS=Homo sapiens GN=CPSF6		pre-mRNA processing
Q8N8R7	0.681202	184000000	0.697898	0.697898	ARF7 effector protein	>sp|Q8N8R7|AR7EP_HUMAN ARF7 effector protein OS=Homo sapiens GN=C11orf46 PE=1 SV=1		Uncharacterized
Q96KR1	0.681122	19100000000	0.697853	0.697853	Zinc finger RNA-binding protein	>sp|Q96KR1|ZFR_HUMAN Zinc finger RNA-binding protein OS=Homo sapiens GN=ZFR PE=1 SV=2		Uncharacterized
Q8IVU3;Q8IVU3-2	0.680889	23400000	0.697723	0.697723	Probable E3 ubiquitin-protein ligase HERC6	>sp|Q8IVU3|HERC6_HUMAN Probable E3 ubiquitin-protein ligase HERC6 OS=Homo sapiens GN=HERC6 PE=2 SV=2;>sp|Q8IVU3-2|HERC6_HUMAN Isoform 2 of Probable E3 ubiquitin-protein ligase HERC6 OS=Homo sapiens GN=HERC6		Uncharacterized
Q9P013	0.680714	1470000000	0.697626	0.697626	Protein CWC15 homolog	>sp|Q9P013|CWC15_HUMAN Protein CWC15 homolog OS=Homo sapiens GN=CWC15 PE=1 SV=2		Uncharacterized
O43159	0.68067	6640000000	0.697601	0.906422	Ribosomal RNA-processing protein 8	>sp|O43159|RRP8_HUMAN Ribosomal RNA-processing protein 8 OS=Homo sapiens GN=RRP8 PE=1 SV=2	Chromatin	Transcription factor
Q9UK59	0.680618	9530000000	0.697572	0.697572	Lariat debranching enzyme	>sp|Q9UK59|DBR1_HUMAN Lariat debranching enzyme OS=Homo sapiens GN=DBR1 PE=1 SV=2		pre-mRNA processing
Q9P278-2;Q9P278	0.680288	67200000	0.697388	0.697388	Folliculin-interacting protein 2	>sp|Q9P278-2|FNIP2_HUMAN Isoform 2 of Folliculin-interacting protein 2 OS=Homo sapiens GN=FNIP2;>sp|Q9P278|FNIP2_HUMAN Folliculin-interacting protein 2 OS=Homo sapiens GN=FNIP2 PE=1 SV=2		No expected chromatin function
Q8NFH5	0.680253	3120000000	0.697368	0.300039	Nucleoporin NUP53	>sp|Q8NFH5|NUP53_HUMAN Nucleoporin NUP53 OS=Homo sapiens GN=NUP35 PE=1 SV=1	NonChromatin	No expected chromatin function
A8MW92;A8MW92-4;A8MW92-2	0.679875	230000000	0.697157	0.697157	PHD finger protein 20-like protein 1	>sp|A8MW92|P20L1_HUMAN PHD finger protein 20-like protein 1 OS=Homo sapiens GN=PHF20L1 PE=1 SV=2;>sp|A8MW92-4|P20L1_HUMAN Isoform 4 of PHD finger protein 20-like protein 1 OS=Homo sapiens GN=PHF20L1;>sp|A8MW92-2|P20L1_HUMAN Isoform 2 of PHD finger protein		Uncharacterized
Q96Q89;Q96Q89-3;Q96Q89-2	0.679777	87800000	0.697103	0.697103	Kinesin-like protein KIF20B	>sp|Q96Q89|KI20B_HUMAN Kinesin-like protein KIF20B OS=Homo sapiens GN=KIF20B PE=1 SV=3;>sp|Q96Q89-3|KI20B_HUMAN Isoform 3 of Kinesin-like protein KIF20B OS=Homo sapiens GN=KIF20B;>sp|Q96Q89-2|KI20B_HUMAN Isoform 2 of Kinesin-like protein KIF20B OS=Homo sap		No expected chromatin function
Q9Y324	0.679639	496000000	0.697026	0.697026	rRNA-processing protein FCF1 homolog	>sp|Q9Y324|FCF1_HUMAN rRNA-processing protein FCF1 homolog OS=Homo sapiens GN=FCF1 PE=2 SV=1		pre-rRNA processing
Q9NP50	0.679451	93800000	0.696921	0.696921	Protein FAM60A	>sp|Q9NP50|FA60A_HUMAN Protein FAM60A OS=Homo sapiens GN=FAM60A PE=1 SV=1		Uncharacterized
P17026	0.679294	790000000	0.696833	0.696833	Zinc finger protein 22	>sp|P17026|ZNF22_HUMAN Zinc finger protein 22 OS=Homo sapiens GN=ZNF22 PE=1 SV=3		Transcription factor
Q6NX49	0.678865	246000000	0.696595	0.696595	Zinc finger protein 544	>sp|Q6NX49|ZN544_HUMAN Zinc finger protein 544 OS=Homo sapiens GN=ZNF544 PE=2 SV=1		Uncharacterized
Q16342;Q16342-3;Q16342-2	0.677937	17600000	0.696078	0.696078	Programmed cell death protein 2	>sp|Q16342|PDCD2_HUMAN Programmed cell death protein 2 OS=Homo sapiens GN=PDCD2 PE=1 SV=2;>sp|Q16342-3|PDCD2_HUMAN Isoform 3 of Programmed cell death protein 2 OS=Homo sapiens GN=PDCD2;>sp|Q16342-2|PDCD2_HUMAN Isoform 2 of Programmed cell death protein 2 O		Uncharacterized
Q5KSL6	0.677639	836000000	0.695913	0.695913	Diacylglycerol kinase kappa	>sp|Q5KSL6|DGKK_HUMAN Diacylglycerol kinase kappa OS=Homo sapiens GN=DGKK PE=1 SV=1		No expected chromatin function
Q92979	0.677051	15600000000	0.695586	0.695586	Ribosomal RNA small subunit methyltransferase NEP1	>sp|Q92979|NEP1_HUMAN Ribosomal RNA small subunit methyltransferase NEP1 OS=Homo sapiens GN=EMG1 PE=1 SV=4		pre-rRNA processing
P10412	0.677002	12700000000	0.695559	0.87962	Histone H1.4	>sp|P10412|H14_HUMAN Histone H1.4 OS=Homo sapiens GN=HIST1H1E PE=1 SV=2	Chromatin	Histones & histone variants
P18583-3	0.676373	14900000	0.69521	0.69521		>sp|P18583-3|SON_HUMAN Isoform B of Protein SON OS=Homo sapiens GN=SON		Splicing
Q9BWT1-2;Q9BWT1;Q9BWT1-3	0.675851	49000000	0.694921	0.694921	Cell division cycle-associated protein 7	>sp|Q9BWT1-2|CDCA7_HUMAN Isoform 2 of Cell division cycle-associated protein 7 OS=Homo sapiens GN=CDCA7;>sp|Q9BWT1|CDCA7_HUMAN Cell division cycle-associated protein 7 OS=Homo sapiens GN=CDCA7 PE=2 SV=1;>sp|Q9BWT1-3|CDCA7_HUMAN Isoform 3 of Cell division c		Transcription factor
P16383;P16383-2	0.675683	462000000	0.694827	0.826707	GC-rich sequence DNA-binding factor 2	>sp|P16383|GCFC2_HUMAN GC-rich sequence DNA-binding factor 2 OS=Homo sapiens GN=GCFC2 PE=1 SV=2;>sp|P16383-2|GCFC2_HUMAN Isoform 2 of GC-rich sequence DNA-binding factor 2 OS=Homo sapiens GN=GCFC2	Chromatin	Transcription factor
Q8N8D1	0.675605	85200000	0.694785	0.694785	Programmed cell death protein 7	>sp|Q8N8D1|PDCD7_HUMAN Programmed cell death protein 7 OS=Homo sapiens GN=PDCD7 PE=1 SV=1		Splicing
Q9BYE7;Q9BYE7-3	0.675458	30800000	0.694703	0.694703	Polycomb group RING finger protein 6	>sp|Q9BYE7|PCGF6_HUMAN Polycomb group RING finger protein 6 OS=Homo sapiens GN=PCGF6 PE=1 SV=2;>sp|Q9BYE7-3|PCGF6_HUMAN Isoform 3 of Polycomb group RING finger protein 6 OS=Homo sapiens GN=PCGF6		Transcription factor
Q8N3U4-2	0.675353	14500000	0.694645	0.694645		>sp|Q8N3U4-2|STAG2_HUMAN Isoform 2 of Cohesin subunit SA-2 OS=Homo sapiens GN=STAG2		Chromatin structure & organization
Q9NTZ6	0.674819	15500000000	0.694349	0.694349	RNA-binding protein 12	>sp|Q9NTZ6|RBM12_HUMAN RNA-binding protein 12 OS=Homo sapiens GN=RBM12 PE=1 SV=1		Uncharacterized
Q9NXG2	0.674747	1920000000	0.69431	0.69431	THUMP domain-containing protein 1	>sp|Q9NXG2|THUM1_HUMAN THUMP domain-containing protein 1 OS=Homo sapiens GN=THUMPD1 PE=1 SV=2		Uncharacterized
Q9UGP4	0.674515	222000000	0.694181	0.694181	LIM domain-containing protein 1	>sp|Q9UGP4|LIMD1_HUMAN LIM domain-containing protein 1 OS=Homo sapiens GN=LIMD1 PE=1 SV=1		Transcription factor
P17035;P17035-2	0.673977	6850000	0.693884	0.693884	Zinc finger protein 28	>sp|P17035|ZNF28_HUMAN Zinc finger protein 28 OS=Homo sapiens GN=ZNF28 PE=2 SV=5;>sp|P17035-2|ZNF28_HUMAN Isoform 2 of Zinc finger protein 28 OS=Homo sapiens GN=ZNF28		Uncharacterized
Q04727-3;Q04727;Q04727-2	0.67349	64500000	0.693615	0.693615	Transducin-like enhancer protein 4	>sp|Q04727-3|TLE4_HUMAN Isoform 3 of Transducin-like enhancer protein 4 OS=Homo sapiens GN=TLE4;>sp|Q04727|TLE4_HUMAN Transducin-like enhancer protein 4 OS=Homo sapiens GN=TLE4 PE=1 SV=3;>sp|Q04727-2|TLE4_HUMAN Isoform 2 of Transducin-like enhancer protein		Transcription factor
P98175-3;P98175-4	0.672737	83700000	0.6932	0.6932		>sp|P98175-3|RBM10_HUMAN Isoform 3 of RNA-binding protein 10 OS=Homo sapiens GN=RBM10;>sp|P98175-4|RBM10_HUMAN Isoform 4 of RNA-binding protein 10 OS=Homo sapiens GN=RBM10		Chromatin structure & organization
Q9UKD2	0.671965	11300000000	0.692774	0.692774	mRNA turnover protein 4 homolog	>sp|Q9UKD2|MRT4_HUMAN mRNA turnover protein 4 homolog OS=Homo sapiens GN=MRTO4 PE=1 SV=2		Uncharacterized
Q5TAQ9	0.671738	396000000	0.692649	0.692649	DDB1- and CUL4-associated factor 8	>sp|Q5TAQ9|DCAF8_HUMAN DDB1- and CUL4-associated factor 8 OS=Homo sapiens GN=DCAF8 PE=1 SV=1		Uncharacterized
Q6UB99	0.671663	314000000	0.692608	0.692608	Ankyrin repeat domain-containing protein 11	>sp|Q6UB99|ANR11_HUMAN Ankyrin repeat domain-containing protein 11 OS=Homo sapiens GN=ANKRD11 PE=1 SV=3		Transcription factor
Q96G74;Q96G74-3	0.671172	26900000	0.692338	0.692338	OTU domain-containing protein 5	>sp|Q96G74|OTUD5_HUMAN OTU domain-containing protein 5 OS=Homo sapiens GN=OTUD5 PE=1 SV=1;>sp|Q96G74-3|OTUD5_HUMAN Isoform 3 of OTU domain-containing protein 5 OS=Homo sapiens GN=OTUD5		No expected chromatin function
Q9Y6X3-2;Q9Y6X3-3	0.670869	37900000	0.692171	0.692171		>sp|Q9Y6X3-2|SCC4_HUMAN Isoform 2 of MAU2 chromatid cohesion factor homolog OS=Homo sapiens GN=MAU2;>sp|Q9Y6X3-3|SCC4_HUMAN Isoform 3 of MAU2 chromatid cohesion factor homolog OS=Homo sapiens GN=MAU2		Chromatin structure & organization
P37198	0.670304	3960000000	0.691861	0.691861	Nuclear pore glycoprotein p62	>sp|P37198|NUP62_HUMAN Nuclear pore glycoprotein p62 OS=Homo sapiens GN=NUP62 PE=1 SV=3		Transcription factor
P17020	0.668902	20800000	0.691092	0.691092	Zinc finger protein 16	>sp|P17020|ZNF16_HUMAN Zinc finger protein 16 OS=Homo sapiens GN=ZNF16 PE=1 SV=3		Uncharacterized
P50402	0.668483	8640000000	0.690862	0.237389	Emerin	>sp|P50402|EMD_HUMAN Emerin OS=Homo sapiens GN=EMD PE=1 SV=1	NonChromatin	No expected chromatin function
Q9Y6I4	0.668355	1490000000	0.690792	0.690792	Ubiquitin carboxyl-terminal hydrolase 3	>sp|Q9Y6I4|UBP3_HUMAN Ubiquitin carboxyl-terminal hydrolase 3 OS=Homo sapiens GN=USP3 PE=1 SV=2		Histone-modifying activity
Q8IY81	0.668109	30900000000	0.690658	0.690658	Putative rRNA methyltransferase 3	>sp|Q8IY81|RRMJ3_HUMAN Putative rRNA methyltransferase 3 OS=Homo sapiens GN=FTSJ3 PE=1 SV=2		Uncharacterized
Q9P2B4	0.667369	1320000000	0.690253	0.690253	CTTNBP2 N-terminal-like protein	>sp|Q9P2B4|CT2NL_HUMAN CTTNBP2 N-terminal-like protein OS=Homo sapiens GN=CTTNBP2NL PE=1 SV=2		Uncharacterized
P07992;P07992-2;P07992-3	0.667047	91400000	0.690076	0.793139	DNA excision repair protein ERCC-1	>sp|P07992|ERCC1_HUMAN DNA excision repair protein ERCC-1 OS=Homo sapiens GN=ERCC1 PE=1 SV=1;>sp|P07992-2|ERCC1_HUMAN Isoform 2 of DNA excision repair protein ERCC-1 OS=Homo sapiens GN=ERCC1;>sp|P07992-3|ERCC1_HUMAN Isoform 3 of DNA excision repair protein	Chromatin	DNA repair
P49450;P49450-2	0.666826	205000000	0.689956	0.689956	Histone H3-like centromeric protein A	>sp|P49450|CENPA_HUMAN Histone H3-like centromeric protein A OS=Homo sapiens GN=CENPA PE=1 SV=1;>sp|P49450-2|CENPA_HUMAN Isoform 2 of Histone H3-like centromeric protein A OS=Homo sapiens GN=CENPA		Histones & histone variants
Q66GS9	0.666585	535000000	0.689824	0.689824	Centrosomal protein of 135 kDa	>sp|Q66GS9|CP135_HUMAN Centrosomal protein of 135 kDa OS=Homo sapiens GN=CEP135 PE=1 SV=2		No expected chromatin function
Q9H1E5	0.666515	213000000	0.689786	0.689786	Thioredoxin-related transmembrane protein 4	>sp|Q9H1E5|TMX4_HUMAN Thioredoxin-related transmembrane protein 4 OS=Homo sapiens GN=TMX4 PE=1 SV=1		No expected chromatin function
P26358	0.666354	5600000	0.689698	0.766638	DNA (cytosine-5)-methyltransferase 1	>sp|P26358|DNMT1_HUMAN DNA (cytosine-5)-methyltransferase 1 OS=Homo sapiens GN=DNMT1 PE=1 SV=2	Chromatin	DNA modifying
Q86W50	0.665484	924000000	0.689224	0.689224	Methyltransferase-like protein 16	>sp|Q86W50|MET16_HUMAN Methyltransferase-like protein 16 OS=Homo sapiens GN=METTL16 PE=1 SV=2		Uncharacterized
P23246;P23246-2	0.665167	215000000000	0.689051	0.689051	Splicing factor, proline- and glutamine-rich	>sp|P23246|SFPQ_HUMAN Splicing factor, proline- and glutamine-rich OS=Homo sapiens GN=SFPQ PE=1 SV=2;>sp|P23246-2|SFPQ_HUMAN Isoform Short of Splicing factor, proline- and glutamine-rich OS=Homo sapiens GN=SFPQ		Splicing
Q9H410;Q9H410-2;Q9H410-3	0.664885	841000000	0.688897	0.688897	Kinetochore-associated protein DSN1 homolog	>sp|Q9H410|DSN1_HUMAN Kinetochore-associated protein DSN1 homolog OS=Homo sapiens GN=DSN1 PE=1 SV=2;>sp|Q9H410-2|DSN1_HUMAN Isoform 2 of Kinetochore-associated protein DSN1 homolog OS=Homo sapiens GN=DSN1;>sp|Q9H410-3|DSN1_HUMAN Isoform 3 of Kinetochore-as		Chromatin structure & organization
Q9UBS0	0.6644	245000000	0.688633	0.688633	Ribosomal protein S6 kinase beta-2	>sp|Q9UBS0|KS6B2_HUMAN Ribosomal protein S6 kinase beta-2 OS=Homo sapiens GN=RPS6KB2 PE=1 SV=2		No expected chromatin function
Q9P0T4	0.664367	169000000	0.688615	0.688615	Zinc finger protein 581	>sp|Q9P0T4|ZN581_HUMAN Zinc finger protein 581 OS=Homo sapiens GN=ZNF581 PE=2 SV=1		Uncharacterized
Q9H4L4	0.664233	3600000000	0.688542	0.688542	Sentrin-specific protease 3	>sp|Q9H4L4|SENP3_HUMAN Sentrin-specific protease 3 OS=Homo sapiens GN=SENP3 PE=1 SV=2		pre-rRNA processing
Q155Q3;Q155Q3-2	0.663797	36500000	0.688305	0.688305	Dixin	>sp|Q155Q3|DIXC1_HUMAN Dixin OS=Homo sapiens GN=DIXDC1 PE=1 SV=2;>sp|Q155Q3-2|DIXC1_HUMAN Isoform 2 of Dixin OS=Homo sapiens GN=DIXDC1		No expected chromatin function
Q15233	0.663562	217000000000	0.688177	0.688177	Non-POU domain-containing octamer-binding protein	>sp|Q15233|NONO_HUMAN Non-POU domain-containing octamer-binding protein OS=Homo sapiens GN=NONO PE=1 SV=4		Splicing
O15156	0.663388	430000000	0.688082	0.817677	Zinc finger and BTB domain-containing protein 7B	>sp|O15156|ZBT7B_HUMAN Zinc finger and BTB domain-containing protein 7B OS=Homo sapiens GN=ZBTB7B PE=1 SV=2	Chromatin	Transcription factor
P43243	0.663349	84300000000	0.688061	0.688061	Matrin-3	>sp|P43243|MATR3_HUMAN Matrin-3 OS=Homo sapiens GN=MATR3 PE=1 SV=2		Uncharacterized
P78317	0.663327	163000000	0.688049	0.688049	E3 ubiquitin-protein ligase RNF4	>sp|P78317|RNF4_HUMAN E3 ubiquitin-protein ligase RNF4 OS=Homo sapiens GN=RNF4 PE=1 SV=1		Chromatin structure & organization
Q8WXF1;Q8WXF1-2	0.663226	18500000000	0.687994	0.687994	Paraspeckle component 1	>sp|Q8WXF1|PSPC1_HUMAN Paraspeckle component 1 OS=Homo sapiens GN=PSPC1 PE=1 SV=1;>sp|Q8WXF1-2|PSPC1_HUMAN Isoform 2 of Paraspeckle component 1 OS=Homo sapiens GN=PSPC1		Transcription factor
Q9NZ71-2;Q9NZ71-6;Q9NZ71-7;Q9NZ71;Q9NZ71-4;Q9NZ71-8;Q9NZ71-9	0.663202	222000000	0.687981	0.782811	Regulator of telomere elongation helicase 1	>sp|Q9NZ71-2|RTEL1_HUMAN Isoform 1 of Regulator of telomere elongation helicase 1 OS=Homo sapiens GN=RTEL1;>sp|Q9NZ71-6|RTEL1_HUMAN Isoform 6 of Regulator of telomere elongation helicase 1 OS=Homo sapiens GN=RTEL1;>sp|Q9NZ71-7|RTEL1_HUMAN Isoform 7 of Regu	Chromatin	DNA repair
Q9BVP2;Q9BVP2-2	0.663195	24000000000	0.687977	0.687977	Guanine nucleotide-binding protein-like 3	>sp|Q9BVP2|GNL3_HUMAN Guanine nucleotide-binding protein-like 3 OS=Homo sapiens GN=GNL3 PE=1 SV=2;>sp|Q9BVP2-2|GNL3_HUMAN Isoform 2 of Guanine nucleotide-binding protein-like 3 OS=Homo sapiens GN=GNL3		Uncharacterized
Q96HI0	0.663132	214000000	0.687943	0.687943	Sentrin-specific protease 5	>sp|Q96HI0|SENP5_HUMAN Sentrin-specific protease 5 OS=Homo sapiens GN=SENP5 PE=1 SV=3		No expected chromatin function
Q9UQ13;Q9UQ13-2	0.662834	608000000	0.687781	0.687781	Leucine-rich repeat protein SHOC-2	>sp|Q9UQ13|SHOC2_HUMAN Leucine-rich repeat protein SHOC-2 OS=Homo sapiens GN=SHOC2 PE=1 SV=2;>sp|Q9UQ13-2|SHOC2_HUMAN Isoform 2 of Leucine-rich repeat protein SHOC-2 OS=Homo sapiens GN=SHOC2		No expected chromatin function
P63272	0.662372	500000000	0.687531	0.788303	Transcription elongation factor SPT4	>sp|P63272|SPT4H_HUMAN Transcription elongation factor SPT4 OS=Homo sapiens GN=SUPT4H1 PE=1 SV=1	Chromatin	Transcription factor
Q9C0G0;Q9C0G0-2;Q9C0G0-3	0.662214	92100000	0.687445	0.687445	Zinc finger protein 407	>sp|Q9C0G0|ZN407_HUMAN Zinc finger protein 407 OS=Homo sapiens GN=ZNF407 PE=2 SV=2;>sp|Q9C0G0-2|ZN407_HUMAN Isoform 2 of Zinc finger protein 407 OS=Homo sapiens GN=ZNF407;>sp|Q9C0G0-3|ZN407_HUMAN Isoform 3 of Zinc finger protein 407 OS=Homo sapiens GN=ZNF4		Uncharacterized
O14929;O14929-2	0.662077	12600000000	0.687371	0.687371	Histone acetyltransferase type B catalytic subunit	>sp|O14929|HAT1_HUMAN Histone acetyltransferase type B catalytic subunit OS=Homo sapiens GN=HAT1 PE=1 SV=1;>sp|O14929-2|HAT1_HUMAN Isoform B of Histone acetyltransferase type B catalytic subunit OS=Homo sapiens GN=HAT1		Histone-modifying activity
Q56P03	0.661929	116000000	0.68729	0.68729	E2F-associated phosphoprotein	>sp|Q56P03|EAPP_HUMAN E2F-associated phosphoprotein OS=Homo sapiens GN=EAPP PE=1 SV=4		Transcription factor
O14578-4;O14578	0.661425	1000000000	0.687017	0.687017	Citron Rho-interacting kinase	>sp|O14578-4|CTRO_HUMAN Isoform 4 of Citron Rho-interacting kinase OS=Homo sapiens GN=CIT;>sp|O14578|CTRO_HUMAN Citron Rho-interacting kinase OS=Homo sapiens GN=CIT PE=1 SV=2		No expected chromatin function
A6H8Y1;A6H8Y1-6;A6H8Y1-7;A6H8Y1-2;A6H8Y1-3;A6H8Y1-4	0.660935	771000000	0.686752	0.686752	Transcription factor TFIIIB component B homolog	>sp|A6H8Y1|BDP1_HUMAN Transcription factor TFIIIB component B homolog OS=Homo sapiens GN=BDP1 PE=1 SV=3;>sp|A6H8Y1-6|BDP1_HUMAN Isoform 6 of Transcription factor TFIIIB component B homolog OS=Homo sapiens GN=BDP1;>sp|A6H8Y1-7|BDP1_HUMAN Isoform 7 of Tr		Transcription factor
Q9HBI1;Q9HBI1-2	0.660912	288000000	0.686739	0.686739	Beta-parvin	>sp|Q9HBI1|PARVB_HUMAN Beta-parvin OS=Homo sapiens GN=PARVB PE=1 SV=1;>sp|Q9HBI1-2|PARVB_HUMAN Isoform 2 of Beta-parvin OS=Homo sapiens GN=PARVB		Uncharacterized
Q9H6E5	0.660888	254000000	0.686726	0.686726	Speckle targeted PIP5K1A-regulated poly(A) polymerase	>sp|Q9H6E5|STPAP_HUMAN Speckle targeted PIP5K1A-regulated poly(A) polymerase OS=Homo sapiens GN=TUT1 PE=1 SV=2		pre-mRNA processing
Q00722;Q00722-2	0.660497	145000000	0.686515	0.686515	1-phosphatidylinositol 4,5-bisphosphate phosphodiesterase beta-2	>sp|Q00722|PLCB2_HUMAN 1-phosphatidylinositol 4,5-bisphosphate phosphodiesterase beta-2 OS=Homo sapiens GN=PLCB2 PE=1 SV=2;>sp|Q00722-2|PLCB2_HUMAN Isoform 2 of 1-phosphatidylinositol 4,5-bisphosphate phosphodiesterase beta-2 OS=Homo sapiens GN=PLCB2		No expected chromatin function
Q765P7	0.660358	441000000	0.686439	0.686439	MTSS1-like protein	>sp|Q765P7|MTSSL_HUMAN MTSS1-like protein OS=Homo sapiens GN=MTSS1L PE=1 SV=1		Uncharacterized
P16455	0.660306	306000000	0.686411	0.686411	Methylated-DNA--protein-cysteine methyltransferase	>sp|P16455|MGMT_HUMAN Methylated-DNA--protein-cysteine methyltransferase OS=Homo sapiens GN=MGMT PE=1 SV=1		DNA repair
Q12851	0.660255	19700000	0.686383	0.686383	Mitogen-activated protein kinase kinase kinase kinase 2	>sp|Q12851|M4K2_HUMAN Mitogen-activated protein kinase kinase kinase kinase 2 OS=Homo sapiens GN=MAP4K2 PE=1 SV=2		No expected chromatin function
Q8N7C3	0.660119	60100000	0.68631	0.68631	Probable E3 ubiquitin-protein ligase TRIML2	>sp|Q8N7C3|TRIMM_HUMAN Probable E3 ubiquitin-protein ligase TRIML2 OS=Homo sapiens GN=TRIML2 PE=2 SV=1		Uncharacterized
Q6N043;Q6N043-2;Q6N043-3	0.659691	51200000	0.686079	0.686079	Zinc finger protein 280D	>sp|Q6N043|Z280D_HUMAN Zinc finger protein 280D OS=Homo sapiens GN=ZNF280D PE=1 SV=3;>sp|Q6N043-2|Z280D_HUMAN Isoform 2 of Zinc finger protein 280D OS=Homo sapiens GN=ZNF280D;>sp|Q6N043-3|Z280D_HUMAN Isoform 3 of Zinc finger protein 280D OS=Homo sapiens GN		Uncharacterized
P50750-2;P50750	0.659409	1270000000	0.685926	0.879583	Cyclin-dependent kinase 9	>sp|P50750-2|CDK9_HUMAN Isoform 2 of Cyclin-dependent kinase 9 OS=Homo sapiens GN=CDK9;>sp|P50750|CDK9_HUMAN Cyclin-dependent kinase 9 OS=Homo sapiens GN=CDK9 PE=1 SV=3	Chromatin	Transcription factor
Q9NV88;Q9NV88-2	0.659165	1770000000	0.685794	0.869219	Integrator complex subunit 9	>sp|Q9NV88|INT9_HUMAN Integrator complex subunit 9 OS=Homo sapiens GN=INTS9 PE=1 SV=2;>sp|Q9NV88-2|INT9_HUMAN Isoform 2 of Integrator complex subunit 9 OS=Homo sapiens GN=INTS9	Chromatin	Transcription factor
Q8IV50;Q8IV50-2	0.658827	116000000	0.685611	0.685611	LysM and putative peptidoglycan-binding domain-containing protein 2	>sp|Q8IV50|LYSM2_HUMAN LysM and putative peptidoglycan-binding domain-containing protein 2 OS=Homo sapiens GN=LYSMD2 PE=1 SV=1;>sp|Q8IV50-2|LYSM2_HUMAN Isoform 2 of LysM and putative peptidoglycan-binding domain-containing protein 2 OS=Homo sapiens GN=LYSM		Uncharacterized
P61129	0.6587	46200000	0.685543	0.685543	Zinc finger CCCH domain-containing protein 6	>sp|P61129|ZC3H6_HUMAN Zinc finger CCCH domain-containing protein 6 OS=Homo sapiens GN=ZC3H6 PE=2 SV=2		Uncharacterized
O96019;O96019-2	0.658467	14300000000	0.685417	0.685417	Actin-like protein 6A	>sp|O96019|ACL6A_HUMAN Actin-like protein 6A OS=Homo sapiens GN=ACTL6A PE=1 SV=1;>sp|O96019-2|ACL6A_HUMAN Isoform 2 of Actin-like protein 6A OS=Homo sapiens GN=ACTL6A		Chromatin remodelling & assembly
Q8IXM2;Q8IXM2-2	0.657936	105000000	0.685131	0.685131	Chromatin complexes subunit BAP18	>sp|Q8IXM2|BAP18_HUMAN Chromatin complexes subunit BAP18 OS=Homo sapiens GN=BAP18 PE=1 SV=1;>sp|Q8IXM2-2|BAP18_HUMAN Isoform 2 of Chromatin complexes subunit BAP18 OS=Homo sapiens GN=BAP18		Chromatin remodelling & assembly
Q15393	0.657895	80500000000	0.685109	0.685109	Splicing factor 3B subunit 3	>sp|Q15393|SF3B3_HUMAN Splicing factor 3B subunit 3 OS=Homo sapiens GN=SF3B3 PE=1 SV=4		Splicing
Q9H8H0	0.657621	7550000000	0.684961	0.684961	Nucleolar protein 11	>sp|Q9H8H0|NOL11_HUMAN Nucleolar protein 11 OS=Homo sapiens GN=NOL11 PE=1 SV=1		Uncharacterized
Q9NQX6	0.657312	64600000	0.684794	0.684794	Zinc finger protein 331	>sp|Q9NQX6|ZN331_HUMAN Zinc finger protein 331 OS=Homo sapiens GN=ZNF331 PE=2 SV=1		Uncharacterized
Q8WV22	0.656734	372000000	0.684483	0.684483	Non-structural maintenance of chromosomes element 1 homolog	>sp|Q8WV22|NSE1_HUMAN Non-structural maintenance of chromosomes element 1 homolog OS=Homo sapiens GN=NSMCE1 PE=1 SV=5		DNA repair
P33981;P33981-2	0.656702	811000000	0.684466	0.684466	Dual specificity protein kinase TTK	>sp|P33981|TTK_HUMAN Dual specificity protein kinase TTK OS=Homo sapiens GN=TTK PE=1 SV=2;>sp|P33981-2|TTK_HUMAN Isoform 2 of Dual specificity protein kinase TTK OS=Homo sapiens GN=TTK		Chromatin structure & organization
O43148-2;O43148	0.656512	4340000000	0.684364	0.684364	mRNA cap guanine-N7 methyltransferase	>sp|O43148-2|MCES_HUMAN Isoform 2 of mRNA cap guanine-N7 methyltransferase OS=Homo sapiens GN=RNMT;>sp|O43148|MCES_HUMAN mRNA cap guanine-N7 methyltransferase OS=Homo sapiens GN=RNMT PE=1 SV=1		pre-mRNA processing
Q9Y5A6	0.655928	11800000	0.68405	0.68405	Zinc finger and SCAN domain-containing protein 21	>sp|Q9Y5A6|ZSC21_HUMAN Zinc finger and SCAN domain-containing protein 21 OS=Homo sapiens GN=ZSCAN21 PE=2 SV=2		Uncharacterized
O15438-4;O15438	0.65587	108000000	0.684018	0.684018	Canalicular multispecific organic anion transporter 2	>sp|O15438-4|MRP3_HUMAN Isoform 4 of Canalicular multispecific organic anion transporter 2 OS=Homo sapiens GN=ABCC3;>sp|O15438|MRP3_HUMAN Canalicular multispecific organic anion transporter 2 OS=Homo sapiens GN=ABCC3 PE=1 SV=3		No expected chromatin function
P22415	0.654894	55700000	0.683494	0.683494	Upstream stimulatory factor 1	>sp|P22415|USF1_HUMAN Upstream stimulatory factor 1 OS=Homo sapiens GN=USF1 PE=1 SV=1		Transcription factor
P54750-5;P54750-4;P54750;P54750-7;P54750-6;P54750-2;P54750-9;P54750-8;P54750-3	0.654718	119000000	0.683399	0.683399	Calcium/calmodulin-dependent 3,5-cyclic nucleotide phosphodiesterase 1A	>sp|P54750-5|PDE1A_HUMAN Isoform 5 of Calcium/calmodulin-dependent 3,5-cyclic nucleotide phosphodiesterase 1A OS=Homo sapiens GN=PDE1A;>sp|P54750-4|PDE1A_HUMAN Isoform 4 of Calcium/calmodulin-dependent 3,5-cyclic nucleotide phosphodiesterase 1A OS=Homo		No expected chromatin function
O14618	0.654328	120000000	0.68319	0.68319	Copper chaperone for superoxide dismutase	>sp|O14618|CCS_HUMAN Copper chaperone for superoxide dismutase OS=Homo sapiens GN=CCS PE=1 SV=1		No expected chromatin function
Q5MIZ7;Q5MIZ7-2;Q5MIZ7-3	0.654197	695000000	0.68312	0.68312	Serine/threonine-protein phosphatase 4 regulatory subunit 3B	>sp|Q5MIZ7|P4R3B_HUMAN Serine/threonine-protein phosphatase 4 regulatory subunit 3B OS=Homo sapiens GN=SMEK2 PE=1 SV=2;>sp|Q5MIZ7-2|P4R3B_HUMAN Isoform 2 of Serine/threonine-protein phosphatase 4 regulatory subunit 3B OS=Homo sapiens GN=SMEK2;>sp|Q5MIZ7-3|		Uncharacterized
Q9Y2H2	0.653999	858000000	0.683013	0.683013	Phosphatidylinositide phosphatase SAC2	>sp|Q9Y2H2|SAC2_HUMAN Phosphatidylinositide phosphatase SAC2 OS=Homo sapiens GN=INPP5F PE=1 SV=3		No expected chromatin function
Q9H5H4	0.653952	231000000	0.682988	0.682988	Zinc finger protein 768	>sp|Q9H5H4|ZN768_HUMAN Zinc finger protein 768 OS=Homo sapiens GN=ZNF768 PE=1 SV=2		Uncharacterized
O75467	0.653879	1530000000	0.682949	0.682949	Zinc finger protein 324A	>sp|O75467|Z324A_HUMAN Zinc finger protein 324A OS=Homo sapiens GN=ZNF324 PE=1 SV=1		Uncharacterized
Q9UL40;Q9UL40-2	0.653808	269000000	0.682911	0.682911	Zinc finger protein 346	>sp|Q9UL40|ZN346_HUMAN Zinc finger protein 346 OS=Homo sapiens GN=ZNF346 PE=1 SV=1;>sp|Q9UL40-2|ZN346_HUMAN Isoform 2 of Zinc finger protein 346 OS=Homo sapiens GN=ZNF346		Uncharacterized
P07199	0.653019	973000000	0.682488	0.873812	Major centromere autoantigen B	>sp|P07199|CENPB_HUMAN Major centromere autoantigen B OS=Homo sapiens GN=CENPB PE=1 SV=2	Chromatin	Chromatin structure & organization
Q5VTB9	0.652825	34900000	0.682384	0.682384	E3 ubiquitin-protein ligase RNF220	>sp|Q5VTB9|RN220_HUMAN E3 ubiquitin-protein ligase RNF220 OS=Homo sapiens GN=RNF220 PE=1 SV=1		Uncharacterized
O75528;O75528-2	0.65278	209000000	0.68236	0.748419	Transcriptional adapter 3	>sp|O75528|TADA3_HUMAN Transcriptional adapter 3 OS=Homo sapiens GN=TADA3 PE=1 SV=1;>sp|O75528-2|TADA3_HUMAN Isoform 2 of Transcriptional adapter 3 OS=Homo sapiens GN=TADA3	Chromatin	Histone-modifying activity
A9Z1Z3;A9Z1Z3-3	0.652412	426000000	0.682163	0.682163	Fer-1-like protein 4	>sp|A9Z1Z3|FR1L4_HUMAN Fer-1-like protein 4 OS=Homo sapiens GN=FER1L4 PE=2 SV=1;>sp|A9Z1Z3-3|FR1L4_HUMAN Isoform 3 of Fer-1-like protein 4 OS=Homo sapiens GN=FER1L4		Uncharacterized
Q96CN9	0.652342	491000000	0.682126	0.682126	GRIP and coiled-coil domain-containing protein 1	>sp|Q96CN9|GCC1_HUMAN GRIP and coiled-coil domain-containing protein 1 OS=Homo sapiens GN=GCC1 PE=1 SV=1		Uncharacterized
Q9H211	0.651808	123000000	0.68184	0.68184	DNA replication factor Cdt1	>sp|Q9H211|CDT1_HUMAN DNA replication factor Cdt1 OS=Homo sapiens GN=CDT1 PE=1 SV=3		DNA replication
Q8WWI1-3	0.651763	234000000	0.681816	0.681816		>sp|Q8WWI1-3|LMO7_HUMAN Isoform 3 of LIM domain only protein 7 OS=Homo sapiens GN=LMO7		Uncharacterized
Q9C086	0.651172	50700000	0.6815	0.6815	INO80 complex subunit B	>sp|Q9C086|IN80B_HUMAN INO80 complex subunit B OS=Homo sapiens GN=INO80B PE=1 SV=2		Chromatin remodelling & assembly
Q5BKZ1	0.650503	4130000000	0.681143	0.681143	DBIRD complex subunit ZNF326	>sp|Q5BKZ1|ZN326_HUMAN DBIRD complex subunit ZNF326 OS=Homo sapiens GN=ZNF326 PE=1 SV=2		Transcription factor
Q8NCD3;Q8NCD3-2;Q8NCD3-3	0.650305	298000000	0.681037	0.775918	Holliday junction recognition protein	>sp|Q8NCD3|HJURP_HUMAN Holliday junction recognition protein OS=Homo sapiens GN=HJURP PE=1 SV=2;>sp|Q8NCD3-2|HJURP_HUMAN Isoform 2 of Holliday junction recognition protein OS=Homo sapiens GN=HJURP;>sp|Q8NCD3-3|HJURP_HUMAN Isoform 3 of Holliday junction rec	Chromatin	Chromatin remodelling & assembly
Q92698	0.650265	57300000	0.681016	0.681016	DNA repair and recombination protein RAD54-like	>sp|Q92698|RAD54_HUMAN DNA repair and recombination protein RAD54-like OS=Homo sapiens GN=RAD54L PE=1 SV=2		DNA repair
Q8N3V7-2	0.650247	381000000	0.681006	0.681006		>sp|Q8N3V7-2|SYNPO_HUMAN Isoform 2 of Synaptopodin OS=Homo sapiens GN=SYNPO		No expected chromatin function
O43663-3	0.65023	108000000	0.680997	0.680997		>sp|O43663-3|PRC1_HUMAN Isoform 3 of Protein regulator of cytokinesis 1 OS=Homo sapiens GN=PRC1		No expected chromatin function
Q15004	0.650083	74800000	0.680919	0.680919	PCNA-associated factor	>sp|Q15004|PAF_HUMAN PCNA-associated factor OS=Homo sapiens GN=PAF PE=1 SV=1		DNA repair
P00734	0.649812	6920000	0.680774	0.680774	Prothrombin;Activation peptide fragment 1;Activation peptide fragment 2;Thrombin light chain;Thrombin heavy chain	>sp|P00734|THRB_HUMAN Prothrombin OS=Homo sapiens GN=F2 PE=1 SV=2		No expected chromatin function
P52597	0.649611	51500000000	0.680667	0.680667	Heterogeneous nuclear ribonucleoprotein F;Heterogeneous nuclear ribonucleoprotein F, N-terminally processed	>sp|P52597|HNRPF_HUMAN Heterogeneous nuclear ribonucleoprotein F OS=Homo sapiens GN=HNRNPF PE=1 SV=3		pre-mRNA processing
Q12840	0.649535	391000000	0.680626	0.680626	Kinesin heavy chain isoform 5A	>sp|Q12840|KIF5A_HUMAN Kinesin heavy chain isoform 5A OS=Homo sapiens GN=KIF5A PE=1 SV=2		No expected chromatin function
Q8IUH3;Q8IUH3-3;Q8IUH3-2	0.64927	233000000	0.680485	0.680485	RNA-binding protein 45	>sp|Q8IUH3|RBM45_HUMAN RNA-binding protein 45 OS=Homo sapiens GN=RBM45 PE=1 SV=1;>sp|Q8IUH3-3|RBM45_HUMAN Isoform 3 of RNA-binding protein 45 OS=Homo sapiens GN=RBM45;>sp|Q8IUH3-2|RBM45_HUMAN Isoform 2 of RNA-binding protein 45 OS=Homo sapiens GN=RBM45		Uncharacterized
Q96CP2	0.648725	643000000	0.680195	0.680195	FLYWCH family member 2	>sp|Q96CP2|FWCH2_HUMAN FLYWCH family member 2 OS=Homo sapiens GN=FLYWCH2 PE=1 SV=1		Uncharacterized
Q9Y2Y9	0.648535	35900000	0.680093	0.734921	Krueppel-like factor 13	>sp|Q9Y2Y9|KLF13_HUMAN Krueppel-like factor 13 OS=Homo sapiens GN=KLF13 PE=1 SV=1	Chromatin	Transcription factor
Q96A19	0.647893	49600000	0.679752	0.679752	Coiled-coil domain-containing protein 102A	>sp|Q96A19|C102A_HUMAN Coiled-coil domain-containing protein 102A OS=Homo sapiens GN=CCDC102A PE=1 SV=2		Uncharacterized
Q6IQ49;Q6IQ49-2	0.647779	64500000	0.679691	0.679691	UPF0667 protein C1orf55	>sp|Q6IQ49|CA055_HUMAN UPF0667 protein C1orf55 OS=Homo sapiens GN=C1orf55 PE=1 SV=1;>sp|Q6IQ49-2|CA055_HUMAN Isoform 2 of UPF0667 protein C1orf55 OS=Homo sapiens GN=C1orf55		Uncharacterized
O15297	0.647658	365000000	0.679627	0.679627	Protein phosphatase 1D	>sp|O15297|PPM1D_HUMAN Protein phosphatase 1D OS=Homo sapiens GN=PPM1D PE=1 SV=1		DNA repair
Q9ULX6	0.646681	4410000000	0.679107	0.679107	A-kinase anchor protein 8-like	>sp|Q9ULX6|AKP8L_HUMAN A-kinase anchor protein 8-like OS=Homo sapiens GN=AKAP8L PE=1 SV=3		Uncharacterized
Q9NR56	0.646198	550000000	0.678851	0.678851	Muscleblind-like protein 1	>sp|Q9NR56|MBNL1_HUMAN Muscleblind-like protein 1 OS=Homo sapiens GN=MBNL1 PE=1 SV=2		Splicing
O75940	0.643911	1450000000	0.677639	0.677639	Survival of motor neuron-related-splicing factor 30	>sp|O75940|SPF30_HUMAN Survival of motor neuron-related-splicing factor 30 OS=Homo sapiens GN=SMNDC1 PE=1 SV=1		Splicing
Q8NCA9	0.643639	13800000	0.677494	0.677494	Zinc finger protein 784	>sp|Q8NCA9|ZN784_HUMAN Zinc finger protein 784 OS=Homo sapiens GN=ZNF784 PE=2 SV=1		Uncharacterized
P28370-2	0.642685	234000000	0.67699	0.67699		>sp|P28370-2|SMCA1_HUMAN Isoform 2 of Probable global transcription activator SNF2L1 OS=Homo sapiens GN=SMARCA1		Chromatin remodelling & assembly
O75459	0.642654	56700000	0.676974	0.676974	G antigen family B member 1	>sp|O75459|GAGB1_HUMAN G antigen family B member 1 OS=Homo sapiens GN=PAGE1 PE=1 SV=2		Uncharacterized
P42695	0.642375	5180000000	0.676826	0.676826	Condensin-2 complex subunit D3	>sp|P42695|CNDD3_HUMAN Condensin-2 complex subunit D3 OS=Homo sapiens GN=NCAPD3 PE=1 SV=2		Chromatin structure & organization
Q96JN0;Q96JN0-2	0.642044	24400000	0.676651	0.676651	Ligand-dependent corepressor	>sp|Q96JN0|LCOR_HUMAN Ligand-dependent corepressor OS=Homo sapiens GN=LCOR PE=1 SV=2;>sp|Q96JN0-2|LCOR_HUMAN Isoform 2 of Ligand-dependent corepressor OS=Homo sapiens GN=LCOR		Transcription factor
Q8NB14	0.642011	330000000	0.676634	0.676634	Ubiquitin carboxyl-terminal hydrolase 38	>sp|Q8NB14|UBP38_HUMAN Ubiquitin carboxyl-terminal hydrolase 38 OS=Homo sapiens GN=USP38 PE=2 SV=2		Uncharacterized
Q9Y5Z7	0.641925	120000000	0.676588	0.676588	Host cell factor 2	>sp|Q9Y5Z7|HCFC2_HUMAN Host cell factor 2 OS=Homo sapiens GN=HCFC2 PE=1 SV=1		Histone-modifying activity
Q64LD2	0.641481	86300000	0.676354	0.676354	WD repeat-containing protein 25	>sp|Q64LD2|WDR25_HUMAN WD repeat-containing protein 25 OS=Homo sapiens GN=WDR25 PE=1 SV=3		Uncharacterized
Q8N954;Q8N954-2	0.641431	245000000	0.676328	0.676328	Coiled-coil domain-containing protein 75	>sp|Q8N954|CCD75_HUMAN Coiled-coil domain-containing protein 75 OS=Homo sapiens GN=CCDC75 PE=1 SV=3;>sp|Q8N954-2|CCD75_HUMAN Isoform 2 of Coiled-coil domain-containing protein 75 OS=Homo sapiens GN=CCDC75		Uncharacterized
Q9NY57;Q9NY57-2;Q8WU08;Q8WU08-3	0.640513	14800000	0.675843	0.675843	Serine/threonine-protein kinase 32B;Serine/threonine-protein kinase 32A	>sp|Q9NY57|ST32B_HUMAN Serine/threonine-protein kinase 32B OS=Homo sapiens GN=STK32B PE=2 SV=1;>sp|Q9NY57-2|ST32B_HUMAN Isoform 2 of Serine/threonine-protein kinase 32B OS=Homo sapiens GN=STK32B;>sp|Q8WU08|ST32A_HUMAN Serine/threonine-protein kinase 32A OS		No expected chromatin function
Q96J01	0.64048	2440000000	0.675826	0.675826	THO complex subunit 3	>sp|Q96J01|THOC3_HUMAN THO complex subunit 3 OS=Homo sapiens GN=THOC3 PE=1 SV=1		pre-mRNA processing
Q6ZT12;Q6ZT12-4;Q6ZT12-2	0.640176	543000000	0.675666	0.675666	E3 ubiquitin-protein ligase UBR3	>sp|Q6ZT12|UBR3_HUMAN E3 ubiquitin-protein ligase UBR3 OS=Homo sapiens GN=UBR3 PE=2 SV=2;>sp|Q6ZT12-4|UBR3_HUMAN Isoform 4 of E3 ubiquitin-protein ligase UBR3 OS=Homo sapiens GN=UBR3;>sp|Q6ZT12-2|UBR3_HUMAN Isoform 2 of E3 ubiquitin-protein ligase UBR3 OS=		Uncharacterized
Q5VT06	0.640115	324000000	0.675634	0.675634	Centrosome-associated protein 350	>sp|Q5VT06|CE350_HUMAN Centrosome-associated protein 350 OS=Homo sapiens GN=CEP350 PE=1 SV=1		No expected chromatin function
Q9Y692;Q9Y692-2	0.639994	90000000	0.67557	0.67557	Glucocorticoid modulatory element-binding protein 1	>sp|Q9Y692|GMEB1_HUMAN Glucocorticoid modulatory element-binding protein 1 OS=Homo sapiens GN=GMEB1 PE=1 SV=2;>sp|Q9Y692-2|GMEB1_HUMAN Isoform 2 of Glucocorticoid modulatory element-binding protein 1 OS=Homo sapiens GN=GMEB1		Transcription factor
Q16875;Q16875-2	0.63995	119000000	0.675547	0.675547	6-phosphofructo-2-kinase/fructose-2,6-bisphosphatase 3;6-phosphofructo-2-kinase;Fructose-2,6-bisphosphatase	>sp|Q16875|F263_HUMAN 6-phosphofructo-2-kinase/fructose-2,6-bisphosphatase 3 OS=Homo sapiens GN=PFKFB3 PE=1 SV=1;>sp|Q16875-2|F263_HUMAN Isoform 2 of 6-phosphofructo-2-kinase/fructose-2,6-bisphosphatase 3 OS=Homo sapiens GN=PFKFB3		No expected chromatin function
Q86UA1	0.639652	417000000	0.67539	0.67539	Pre-mRNA-processing factor 39	>sp|Q86UA1|PRP39_HUMAN Pre-mRNA-processing factor 39 OS=Homo sapiens GN=PRPF39 PE=1 SV=3		pre-mRNA processing
P17480	0.639433	117000000	0.675275	0.750771	Nucleolar transcription factor 1	>sp|P17480|UBF1_HUMAN Nucleolar transcription factor 1 OS=Homo sapiens GN=UBTF PE=1 SV=1	Chromatin	Transcription factor
Q15149	0.638726	3950000000	0.674903	0.378278	Plectin	>sp|Q15149|PLEC_HUMAN Plectin OS=Homo sapiens GN=PLEC PE=1 SV=3	NonChromatin	No expected chromatin function
Q8N9R8-2;Q8N9R8	0.638308	66100000	0.674683	0.674683	Protein SCAI	>sp|Q8N9R8-2|SCAI_HUMAN Isoform 2 of Protein SCAI OS=Homo sapiens GN=SCAI;>sp|Q8N9R8|SCAI_HUMAN Protein SCAI OS=Homo sapiens GN=SCAI PE=1 SV=2		Transcription factor
Q9BZE2	0.638301	145000000	0.674679	0.674679	tRNA pseudouridine(38/39) synthase	>sp|Q9BZE2|PUS3_HUMAN tRNA pseudouridine(38/39) synthase OS=Homo sapiens GN=PUS3 PE=1 SV=3		Uncharacterized
Q6P087;Q6P087-2	0.638229	188000000	0.674641	0.674641	RNA pseudouridylate synthase domain-containing protein 3	>sp|Q6P087|RUSD3_HUMAN RNA pseudouridylate synthase domain-containing protein 3 OS=Homo sapiens GN=RPUSD3 PE=2 SV=3;>sp|Q6P087-2|RUSD3_HUMAN Isoform 2 of RNA pseudouridylate synthase domain-containing protein 3 OS=Homo sapiens GN=RPUSD3		Uncharacterized
P46937;P46937-2;P46937-3	0.638084	259000000	0.674565	0.674565	Yorkie homolog	>sp|P46937|YAP1_HUMAN Yorkie homolog OS=Homo sapiens GN=YAP1 PE=1 SV=2;>sp|P46937-2|YAP1_HUMAN Isoform 2 of Yorkie homolog OS=Homo sapiens GN=YAP1;>sp|P46937-3|YAP1_HUMAN Isoform 3 of Yorkie homolog OS=Homo sapiens GN=YAP1		Transcription factor
P49116-2;P49116	0.638051	153000000	0.674548	0.674548	Nuclear receptor subfamily 2 group C member 2	>sp|P49116-2|NR2C2_HUMAN Isoform 2 of Nuclear receptor subfamily 2 group C member 2 OS=Homo sapiens GN=NR2C2;>sp|P49116|NR2C2_HUMAN Nuclear receptor subfamily 2 group C member 2 OS=Homo sapiens GN=NR2C2 PE=1 SV=1		Transcription factor
O75030;O75030-5;O75030-2;O75030-6;O75030-7;O75030-8;O75030-3;O75030-4;O75030-9;O75030-10	0.637085	298000000	0.674041	0.674041	Microphthalmia-associated transcription factor	>sp|O75030|MITF_HUMAN Microphthalmia-associated transcription factor OS=Homo sapiens GN=MITF PE=1 SV=2;>sp|O75030-5|MITF_HUMAN Isoform C1 of Microphthalmia-associated transcription factor OS=Homo sapiens GN=MITF;>sp|O75030-2|MITF_HUMAN Isoform A2 of Microp		Transcription factor
Q9NPD8	0.637018	809000000	0.674005	0.674005	Ubiquitin-conjugating enzyme E2 T	>sp|Q9NPD8|UBE2T_HUMAN Ubiquitin-conjugating enzyme E2 T OS=Homo sapiens GN=UBE2T PE=1 SV=1		No expected chromatin function
Q9Y6Q9-5;Q9Y6Q9;Q9Y6Q9-3;Q9Y6Q9-2;Q9Y6Q9-4	0.636888	301000000	0.673937	0.673937	Nuclear receptor coactivator 3	>sp|Q9Y6Q9-5|NCOA3_HUMAN Isoform 5 of Nuclear receptor coactivator 3 OS=Homo sapiens GN=NCOA3;>sp|Q9Y6Q9|NCOA3_HUMAN Nuclear receptor coactivator 3 OS=Homo sapiens GN=NCOA3 PE=1 SV=1;>sp|Q9Y6Q9-3|NCOA3_HUMAN Isoform 3 of Nuclear receptor coactivator 3 OS=H		Transcription factor
Q8N9Z2	0.63637	32100000	0.673665	0.673665	Coiled-coil domain-containing protein 71L	>sp|Q8N9Z2|CC71L_HUMAN Coiled-coil domain-containing protein 71L OS=Homo sapiens GN=CCDC71L PE=2 SV=2		Uncharacterized
Q6UWZ7	0.636215	130000000	0.673584	0.75379	BRCA1-A complex subunit Abraxas	>sp|Q6UWZ7|F175A_HUMAN BRCA1-A complex subunit Abraxas OS=Homo sapiens GN=FAM175A PE=1 SV=2	Chromatin	DNA repair
Q66K89	0.635407	40700000	0.67316	0.67316	Transcription factor E4F1	>sp|Q66K89|E4F1_HUMAN Transcription factor E4F1 OS=Homo sapiens GN=E4F1 PE=1 SV=2		Transcription factor
Q9BWT6	0.634453	84700000	0.672661	0.672661	Meiotic nuclear division protein 1 homolog	>sp|Q9BWT6|MND1_HUMAN Meiotic nuclear division protein 1 homolog OS=Homo sapiens GN=MND1 PE=1 SV=1		Chromatin structure & organization
Q02086;Q02086-2	0.63408	51800000	0.672466	0.672466	Transcription factor Sp2	>sp|Q02086|SP2_HUMAN Transcription factor Sp2 OS=Homo sapiens GN=SP2 PE=1 SV=3;>sp|Q02086-2|SP2_HUMAN Isoform 2 of Transcription factor Sp2 OS=Homo sapiens GN=SP2		Transcription factor
P29122-7;P29122;P29122-8;P29122-2;P29122-4;P29122-5;P29122-6;P29122-3	0.634037	116000000	0.672443	0.672443	Proprotein convertase subtilisin/kexin type 6	>sp|P29122-7|PCSK6_HUMAN Isoform PACE4E-I of Proprotein convertase subtilisin/kexin type 6 OS=Homo sapiens GN=PCSK6;>sp|P29122|PCSK6_HUMAN Proprotein convertase subtilisin/kexin type 6 OS=Homo sapiens GN=PCSK6 PE=1 SV=1;>sp|P29122-8|PCSK6_HUMAN Isoform PAC		No expected chromatin function
Q15326	0.633864	1220000000	0.672353	0.672353	Zinc finger MYND domain-containing protein 11	>sp|Q15326|ZMY11_HUMAN Zinc finger MYND domain-containing protein 11 OS=Homo sapiens GN=ZMYND11 PE=1 SV=1		Transcription factor
Q9NR30;Q9NR30-2	0.633674	148000000000	0.672253	0.672253	Nucleolar RNA helicase 2	>sp|Q9NR30|DDX21_HUMAN Nucleolar RNA helicase 2 OS=Homo sapiens GN=DDX21 PE=1 SV=5;>sp|Q9NR30-2|DDX21_HUMAN Isoform 2 of Nucleolar RNA helicase 2 OS=Homo sapiens GN=DDX21		pre-rRNA processing
Q8NDD1;Q8NDD1-2;Q8NDD1-3;Q8NDD1-4	0.632881	371000000	0.671839	0.671839	Uncharacterized protein C1orf131	>sp|Q8NDD1|CA131_HUMAN Uncharacterized protein C1orf131 OS=Homo sapiens GN=C1orf131 PE=1 SV=3;>sp|Q8NDD1-2|CA131_HUMAN Isoform 2 of Uncharacterized protein C1orf131 OS=Homo sapiens GN=C1orf131;>sp|Q8NDD1-3|CA131_HUMAN Isoform 3 of Uncharacterized protein C		Uncharacterized
Q6PJP8	0.632643	11900000	0.671715	0.671715	DNA cross-link repair 1A protein	>sp|Q6PJP8|DCR1A_HUMAN DNA cross-link repair 1A protein OS=Homo sapiens GN=DCLRE1A PE=1 SV=3		DNA repair
O75190;O75190-2	0.631485	59200000	0.67111	0.67111	DnaJ homolog subfamily B member 6	>sp|O75190|DNJB6_HUMAN DnaJ homolog subfamily B member 6 OS=Homo sapiens GN=DNAJB6 PE=1 SV=2;>sp|O75190-2|DNJB6_HUMAN Isoform B of DnaJ homolog subfamily B member 6 OS=Homo sapiens GN=DNAJB6		No expected chromatin function
Q9UHR5;Q9UHR5-2	0.631264	503000000	0.670995	0.670995	SAP30-binding protein	>sp|Q9UHR5|S30BP_HUMAN SAP30-binding protein OS=Homo sapiens GN=SAP30BP PE=1 SV=1;>sp|Q9UHR5-2|S30BP_HUMAN Isoform 2 of SAP30-binding protein OS=Homo sapiens GN=SAP30BP		Uncharacterized
Q01814;Q01814-5;Q01814-8;Q01814-6;Q01814-2;Q01814-3;Q01814-7;Q01814-4	0.631153	1120000000	0.670937	0.670937	Plasma membrane calcium-transporting ATPase 2	>sp|Q01814|AT2B2_HUMAN Plasma membrane calcium-transporting ATPase 2 OS=Homo sapiens GN=ATP2B2 PE=1 SV=2;>sp|Q01814-5|AT2B2_HUMAN Isoform YB of Plasma membrane calcium-transporting ATPase 2 OS=Homo sapiens GN=ATP2B2;>sp|Q01814-8|AT2B2_HUMAN Isoform XB of P		No expected chromatin function
Q5T5P2;Q5T5P2-3;Q5T5P2-7;Q5T5P2-2;Q5T5P2-6;Q5T5P2-8;Q5T5P2-4	0.630888	553000000	0.670799	0.670799	Sickle tail protein homolog	>sp|Q5T5P2|SKT_HUMAN Sickle tail protein homolog OS=Homo sapiens GN=SKT PE=1 SV=2;>sp|Q5T5P2-3|SKT_HUMAN Isoform 3 of Sickle tail protein homolog OS=Homo sapiens GN=SKT;>sp|Q5T5P2-7|SKT_HUMAN Isoform 5 of Sickle tail protein homolog OS=Homo sapiens GN=SKT;		Uncharacterized
Q9Y3B4	0.630583	2300000000	0.67064	0.67064	Pre-mRNA branch site protein p14	>sp|Q9Y3B4|PM14_HUMAN Pre-mRNA branch site protein p14 OS=Homo sapiens GN=SF3B14 PE=1 SV=1		Splicing
Q9NUP7	0.630142	46300000	0.67041	0.67041	tRNA guanosine-2-O-methyltransferase TRM13 homolog	>sp|Q9NUP7|TRM13_HUMAN tRNA guanosine-2-O-methyltransferase TRM13 homolog OS=Homo sapiens GN=CCDC76 PE=1 SV=2		pre-mRNA processing
Q06546	0.630067	624000000	0.670371	0.838038	GA-binding protein alpha chain	>sp|Q06546|GABPA_HUMAN GA-binding protein alpha chain OS=Homo sapiens GN=GABPA PE=1 SV=1	Chromatin	Transcription factor
O94880	0.629929	27900000	0.6703	0.6703	PHD finger protein 14	>sp|O94880|PHF14_HUMAN PHD finger protein 14 OS=Homo sapiens GN=PHF14 PE=1 SV=2		Uncharacterized
P02545-3	0.62977	60400000	0.670216	0.670216		>sp|P02545-3|LMNA_HUMAN Isoform ADelta10 of Prelamin-A/C OS=Homo sapiens GN=LMNA		Chromatin structure & organization
O00148	0.629262	15800000000	0.669952	0.669952	ATP-dependent RNA helicase DDX39A	>sp|O00148|DX39A_HUMAN ATP-dependent RNA helicase DDX39A OS=Homo sapiens GN=DDX39A PE=1 SV=2		Splicing
Q92833;Q92833-2	0.628993	514000000	0.669812	0.774448	Protein Jumonji	>sp|Q92833|JARD2_HUMAN Protein Jumonji OS=Homo sapiens GN=JARID2 PE=1 SV=2;>sp|Q92833-2|JARD2_HUMAN Isoform 2 of Protein Jumonji OS=Homo sapiens GN=JARID2	Chromatin	Histone-modifying activity
Q13569	0.628982	64400000	0.669806	0.669806	G/T mismatch-specific thymine DNA glycosylase	>sp|Q13569|TDG_HUMAN G/T mismatch-specific thymine DNA glycosylase OS=Homo sapiens GN=TDG PE=1 SV=2		DNA repair
Q9BTE3	0.628858	30000000	0.669742	0.669742	Mini-chromosome maintenance complex-binding protein	>sp|Q9BTE3|MCMBP_HUMAN Mini-chromosome maintenance complex-binding protein OS=Homo sapiens GN=MCMBP PE=1 SV=2		DNA replication
Q9NYV6	0.628285	187000000	0.669445	0.669445	RNA polymerase I-specific transcription initiation factor RRN3	>sp|Q9NYV6|RRN3_HUMAN RNA polymerase I-specific transcription initiation factor RRN3 OS=Homo sapiens GN=RRN3 PE=1 SV=1		Transcription factor
Q6PIJ6;Q6PIJ6-2	0.627148	1050000	0.668854	0.668854	F-box only protein 38	>sp|Q6PIJ6|FBX38_HUMAN F-box only protein 38 OS=Homo sapiens GN=FBXO38 PE=1 SV=3;>sp|Q6PIJ6-2|FBX38_HUMAN Isoform 2 of F-box only protein 38 OS=Homo sapiens GN=FBXO38		Uncharacterized
Q9NVP2	0.626685	143000000	0.668614	0.736045	Histone chaperone ASF1B	>sp|Q9NVP2|ASF1B_HUMAN Histone chaperone ASF1B OS=Homo sapiens GN=ASF1B PE=1 SV=1	Chromatin	Chromatin remodelling & assembly
Q13901	0.626607	28900000	0.668573	0.668573	Nuclear nucleic acid-binding protein C1D	>sp|Q13901|C1D_HUMAN Nuclear nucleic acid-binding protein C1D OS=Homo sapiens GN=C1D PE=1 SV=1		pre-rRNA processing
Q9ULL4	0.626162	45500000	0.668342	0.668342	Plexin-B3	>sp|Q9ULL4|PLXB3_HUMAN Plexin-B3 OS=Homo sapiens GN=PLXNB3 PE=1 SV=2		No expected chromatin function
Q9Y5J1	0.626084	13200000000	0.668302	0.668302	U3 small nucleolar RNA-associated protein 18 homolog	>sp|Q9Y5J1|UTP18_HUMAN U3 small nucleolar RNA-associated protein 18 homolog OS=Homo sapiens GN=UTP18 PE=1 SV=3		pre-rRNA processing
Q9UMS4	0.626025	77300000000	0.668271	0.668271	Pre-mRNA-processing factor 19	>sp|Q9UMS4|PRP19_HUMAN Pre-mRNA-processing factor 19 OS=Homo sapiens GN=PRPF19 PE=1 SV=1		DNA repair
Q96AX9;Q96AX9-3;Q96AX9-2;Q96AX9-6;Q96AX9-4;Q96AX9-7;Q96AX9-8;Q96AX9-5	0.625978	20400000	0.668247	0.668247	E3 ubiquitin-protein ligase MIB2	>sp|Q96AX9|MIB2_HUMAN E3 ubiquitin-protein ligase MIB2 OS=Homo sapiens GN=MIB2 PE=1 SV=3;>sp|Q96AX9-3|MIB2_HUMAN Isoform 3 of E3 ubiquitin-protein ligase MIB2 OS=Homo sapiens GN=MIB2;>sp|Q96AX9-2|MIB2_HUMAN Isoform 2 of E3 ubiquitin-protein ligase MIB2 OS=		No expected chromatin function
Q96C57	0.62544	185000000	0.667968	0.667968	Uncharacterized protein C12orf43	>sp|Q96C57|CL043_HUMAN Uncharacterized protein C12orf43 OS=Homo sapiens GN=C12orf43 PE=1 SV=2		Uncharacterized
Q9UPN9-2	0.625403	12200000	0.667949	0.667949		>sp|Q9UPN9-2|TRI33_HUMAN Isoform Beta of E3 ubiquitin-protein ligase TRIM33 OS=Homo sapiens GN=TRIM33		Transcription factor
Q96PK6	0.625239	65200000000	0.667864	0.667864	RNA-binding protein 14	>sp|Q96PK6|RBM14_HUMAN RNA-binding protein 14 OS=Homo sapiens GN=RBM14 PE=1 SV=2		Transcription factor
O00566	0.624814	10600000000	0.667644	0.667644	U3 small nucleolar ribonucleoprotein protein MPP10	>sp|O00566|MPP10_HUMAN U3 small nucleolar ribonucleoprotein protein MPP10 OS=Homo sapiens GN=MPHOSPH10 PE=1 SV=2		pre-rRNA processing
O60287	0.624681	11900000000	0.667575	0.667575	Nucleolar pre-ribosomal-associated protein 1	>sp|O60287|NPA1P_HUMAN Nucleolar pre-ribosomal-associated protein 1 OS=Homo sapiens GN=URB1 PE=1 SV=4		Uncharacterized
P98160	0.624499	1320000000	0.667481	0.667481	Basement membrane-specific heparan sulfate proteoglycan core protein;Endorepellin;LG3 peptide	>sp|P98160|PGBM_HUMAN Basement membrane-specific heparan sulfate proteoglycan core protein OS=Homo sapiens GN=HSPG2 PE=1 SV=4		No expected chromatin function
Q9BU64;Q9BU64-2	0.624466	25900000	0.667464	0.705617	Centromere protein O	>sp|Q9BU64|CENPO_HUMAN Centromere protein O OS=Homo sapiens GN=CENPO PE=1 SV=1;>sp|Q9BU64-2|CENPO_HUMAN Isoform 2 of Centromere protein O OS=Homo sapiens GN=CENPO	Chromatin	Chromatin structure & organization
Q9H869-2;Q9H869-3;Q9H869;Q9H869-4;Q9H869-6;Q9H869-5	0.624431	216000000	0.667445	0.667445	YY1-associated protein 1	>sp|Q9H869-2|YYAP1_HUMAN Isoform 2 of YY1-associated protein 1 OS=Homo sapiens GN=YY1AP1;>sp|Q9H869-3|YYAP1_HUMAN Isoform 3 of YY1-associated protein 1 OS=Homo sapiens GN=YY1AP1;>sp|Q9H869|YYAP1_HUMAN YY1-associated protein 1 OS=Homo sapiens GN=YY1AP1 PE=1		Transcription factor
P02452	0.623275	81800000	0.666848	0.666848	Collagen alpha-1(I) chain	>sp|P02452|CO1A1_HUMAN Collagen alpha-1(I) chain OS=Homo sapiens GN=COL1A1 PE=1 SV=5		No expected chromatin function
P55795	0.623103	12200000000	0.666759	0.666759	Heterogeneous nuclear ribonucleoprotein H2	>sp|P55795|HNRH2_HUMAN Heterogeneous nuclear ribonucleoprotein H2 OS=Homo sapiens GN=HNRNPH2 PE=1 SV=1		pre-mRNA processing
Q8N3X6;Q8N3X6-3	0.622828	21000000	0.666617	0.666617	Ligand-dependent nuclear receptor corepressor-like protein	>sp|Q8N3X6|LCORL_HUMAN Ligand-dependent nuclear receptor corepressor-like protein OS=Homo sapiens GN=LCORL PE=2 SV=4;>sp|Q8N3X6-3|LCORL_HUMAN Isoform 3 of Ligand-dependent nuclear receptor corepressor-like protein OS=Homo sapiens GN=LCORL		Uncharacterized
P17096-2	0.622364	408000000	0.666377	0.666377		>sp|P17096-2|HMGA1_HUMAN Isoform HMG-Y of High mobility group protein HMG-I/HMG-Y OS=Homo sapiens GN=HMGA1		Chromatin structure & organization
Q9UH17	0.622165	627000000	0.666274	0.666274	Probable DNA dC->dU-editing enzyme APOBEC-3B	>sp|Q9UH17|ABC3B_HUMAN Probable DNA dC->dU-editing enzyme APOBEC-3B OS=Homo sapiens GN=APOBEC3B PE=1 SV=1		Uncharacterized
Q149N8;Q149N8-4;Q149N8-2	0.62197	1680000000	0.666173	0.856402	E3 ubiquitin-protein ligase SHPRH	>sp|Q149N8|SHPRH_HUMAN E3 ubiquitin-protein ligase SHPRH OS=Homo sapiens GN=SHPRH PE=1 SV=2;>sp|Q149N8-4|SHPRH_HUMAN Isoform 3 of E3 ubiquitin-protein ligase SHPRH OS=Homo sapiens GN=SHPRH;>sp|Q149N8-2|SHPRH_HUMAN Isoform 2 of E3 ubiquitin-protein ligase S	Chromatin	DNA repair
Q9Y546	0.621675	263000000	0.666021	0.666021	Leucine-rich repeat-containing protein 42	>sp|Q9Y546|LRC42_HUMAN Leucine-rich repeat-containing protein 42 OS=Homo sapiens GN=LRRC42 PE=1 SV=1		Uncharacterized
Q92994;Q92994-5;Q92994-3	0.621356	233000000	0.665857	0.665857	Transcription factor IIIB 90 kDa subunit	>sp|Q92994|TF3B_HUMAN Transcription factor IIIB 90 kDa subunit OS=Homo sapiens GN=BRF1 PE=1 SV=1;>sp|Q92994-5|TF3B_HUMAN Isoform 5 of Transcription factor IIIB 90 kDa subunit OS=Homo sapiens GN=BRF1;>sp|Q92994-3|TF3B_HUMAN Isoform 3 of Transcription factor		Transcription factor
P20226	0.621048	160000000	0.665698	0.759198	TATA-box-binding protein	>sp|P20226|TBP_HUMAN TATA-box-binding protein OS=Homo sapiens GN=TBP PE=1 SV=2	Chromatin	Transcription factor
O94875;O94875-7	0.620535	2520000000	0.665433	0.665433	Sorbin and SH3 domain-containing protein 2	>sp|O94875|SRBS2_HUMAN Sorbin and SH3 domain-containing protein 2 OS=Homo sapiens GN=SORBS2 PE=1 SV=3;>sp|O94875-7|SRBS2_HUMAN Isoform 7 of Sorbin and SH3 domain-containing protein 2 OS=Homo sapiens GN=SORBS2		No expected chromatin function
Q07283	0.619994	270000000	0.665155	0.665155	Trichohyalin	>sp|Q07283|TRHY_HUMAN Trichohyalin OS=Homo sapiens GN=TCHH PE=1 SV=2		No expected chromatin function
Q9BUJ2;Q9BUJ2-2;Q9BUJ2-4;Q9BUJ2-3	0.619399	56100000000	0.664848	0.664848	Heterogeneous nuclear ribonucleoprotein U-like protein 1	>sp|Q9BUJ2|HNRL1_HUMAN Heterogeneous nuclear ribonucleoprotein U-like protein 1 OS=Homo sapiens GN=HNRNPUL1 PE=1 SV=2;>sp|Q9BUJ2-2|HNRL1_HUMAN Isoform 2 of Heterogeneous nuclear ribonucleoprotein U-like protein 1 OS=Homo sapiens GN=HNRNPUL1;>sp|Q9BUJ2-4|HN		Transcription factor
P09038;P09038-1;P09038-3;P09038-2	0.618842	103000000	0.664562	0.664562	Fibroblast growth factor 2	>sp|P09038|FGF2_HUMAN Fibroblast growth factor 2 OS=Homo sapiens GN=FGF2 PE=1 SV=3;>sp|P09038-1|FGF2_HUMAN Isoform 2 of Fibroblast growth factor 2 OS=Homo sapiens GN=FGF2;>sp|P09038-3|FGF2_HUMAN Isoform 4 of Fibroblast growth factor 2 OS=Homo sapiens GN=FG		No expected chromatin function
Q9P0M6	0.618755	13800000000	0.664517	0.785976	Core histone macro-H2A.2	>sp|Q9P0M6|H2AW_HUMAN Core histone macro-H2A.2 OS=Homo sapiens GN=H2AFY2 PE=1 SV=3	Chromatin	Histones & histone variants
Q96AE4	0.618165	278000000	0.664213	0.75492	Far upstream element-binding protein 1	>sp|Q96AE4|FUBP1_HUMAN Far upstream element-binding protein 1 OS=Homo sapiens GN=FUBP1 PE=1 SV=3	Chromatin	Transcription factor
P52298;P52298-2	0.618054	1280000000	0.664156	0.664156	Nuclear cap-binding protein subunit 2	>sp|P52298|NCBP2_HUMAN Nuclear cap-binding protein subunit 2 OS=Homo sapiens GN=NCBP2 PE=1 SV=1;>sp|P52298-2|NCBP2_HUMAN Isoform 2 of Nuclear cap-binding protein subunit 2 OS=Homo sapiens GN=NCBP2		Splicing
Q6NWY9-3;Q6NWY9;Q6NWY9-2	0.617955	127000000	0.664105	0.664105	Pre-mRNA-processing factor 40 homolog B	>sp|Q6NWY9-3|PR40B_HUMAN Isoform 3 of Pre-mRNA-processing factor 40 homolog B OS=Homo sapiens GN=PRPF40B;>sp|Q6NWY9|PR40B_HUMAN Pre-mRNA-processing factor 40 homolog B OS=Homo sapiens GN=PRPF40B PE=1 SV=1;>sp|Q6NWY9-2|PR40B_HUMAN Isoform 2 of Pre-mRNA-proc		Splicing
Q9Y4K1	0.617793	265000000	0.664022	0.664022	Absent in melanoma 1 protein	>sp|Q9Y4K1|AIM1_HUMAN Absent in melanoma 1 protein OS=Homo sapiens GN=AIM1 PE=1 SV=3		Uncharacterized
O43248	0.617261	14300000	0.663748	0.663748	Homeobox protein Hox-C11	>sp|O43248|HXC11_HUMAN Homeobox protein Hox-C11 OS=Homo sapiens GN=HOXC11 PE=2 SV=1		Transcription factor
Q9NPJ6	0.616931	92100000	0.663579	0.757262	Mediator of RNA polymerase II transcription subunit 4	>sp|Q9NPJ6|MED4_HUMAN Mediator of RNA polymerase II transcription subunit 4 OS=Homo sapiens GN=MED4 PE=1 SV=1	Chromatin	Transcription factor
Q8IWV7	0.616659	1040000000	0.663439	0.663439	E3 ubiquitin-protein ligase UBR1	>sp|Q8IWV7|UBR1_HUMAN E3 ubiquitin-protein ligase UBR1 OS=Homo sapiens GN=UBR1 PE=1 SV=1		No expected chromatin function
P10244	0.61636	128000000	0.663286	0.663286	Myb-related protein B	>sp|P10244|MYBB_HUMAN Myb-related protein B OS=Homo sapiens GN=MYBL2 PE=1 SV=1		Transcription factor
[truncated: 6,102 more rows]
