# Supplementary material for: Proteomics of a fuzzy organelle: interphase chromatin
Source: EMBO J. 2014 Feb 17;33(6):648–64. doi: 10.1002/embj.201387614 (PMC3983682; doi:10.1002/embj.201387614)
Supplement: Supplementary file 9 [file embj0033-0648-sd9.xlsx]

## Sheet: All data
Majority protein IDs	Gene names	Fasta headers	Experiment 1a (log2 SILAC ratio)	Experiment 1b (log2 SILAC ratio)	Experiment 2a (log2 SILAC ratio)	Experiment 2b (log2 SILAC ratio)	Experiment 1a (Outlier significance)	Experiment 1b (Outlier significance)	Experiment 2a (Outlier significance)	Experiment 2b (Outlier significance)	# significant experiments (p < 0.05)	Intensity 1a	Intensity 1b	Intensity 2a	Intensity 2b	Ratio H/L variability [%] 1a	Ratio H/L variability [%] 1b	Ratio H/L variability [%] 2a	Ratio H/L variability [%] 2b	Ratio H/L count 1a	Ratio H/L count 1b	Ratio H/L count 2a	Ratio H/L count 2b
E1BQK9	CUL4B	>tr|E1BQK9|E1BQK9_CHICK Uncharacterized protein OS=Gallus gallus GN=CUL4B PE=3 SV=1	0.745285	-0.849146	0.756544	-0.897933	0.0158774	0.00157388	0.00583265	0.00153164	4	86600000	1740000000	308000000	1410000000	2.7752	15.488	9.3456	16.074	7	23	16	34
E1BRN1	GEMIN6	>tr|E1BRN1|E1BRN1_CHICK Uncharacterized protein OS=Gallus gallus GN=GEMIN6 PE=4 SV=1	-0.528955	1.08174	-0.598418	1.03286	0.0221473	0.000248388	0.00303035	0.00019091	4	7351300	31800000	50400000	24000000	NaN	NaN	1.5913	NaN	1	1	2	1
E1BUD0	LOC771069	>tr|E1BUD0|E1BUD0_CHICK Uncharacterized protein OS=Gallus gallus GN=LOC771069 PE=3 SV=1	-0.60478	0.675456	-0.464025	0.647941	8.22e-07	3.67e-05	4.14e-05	1.48e-05	4	100000000	264000000	234000000	475000000	42.142	7.8627	10.802	102.46	5	8	7	7
E1BV34	LOC422173	>tr|E1BV34|E1BV34_CHICK Uncharacterized protein OS=Gallus gallus GN=LOC422173 PE=4 SV=1	1.03747	-1.31935	0.999219	-1.3321	5.1e-06	7.63e-09	1.45e-06	5.36e-08	4	2280000000	3270000000	3290000000	2210000000	13.087	19.925	35.336	17.504	28	39	52	35
E1BVE1	AURKA	>tr|E1BVE1|E1BVE1_CHICK Uncharacterized protein OS=Gallus gallus GN=AURKA PE=4 SV=1	-0.557463	0.642279	-0.650882	0.49087	0.000111694	8.87e-06	4.33e-05	0.000325548	4	65100000	410000000	173000000	419000000	9.4444	21.643	19.153	18.967	5	11	8	14
E1BVL7;F1NIT1;E1BW30	DIAPH1	>tr|E1BVL7|E1BVL7_CHICK Uncharacterized protein OS=Gallus gallus GN=DIAPH1 PE=4 SV=1;>tr|F1NIT1|F1NIT1_CHICK Uncharacterized protein OS=Gallus gallus GN=DIAPH1 PE=4 SV=1;>tr|E1BW30|E1BW30_CHICK Uncharacterized protein OS=Gallus gallus GN=DIAPH1 PE=4 SV=1	0.907359	-1.15974	0.959993	-1.38504	0.0014172	0.000258107	9.31e-05	9.7e-06	4	90500000	261000000	445000000	82700000	13.245	19.939	26.525	7.9665	6	8	15	4
E1BWS3	FAM49B	>tr|E1BWS3|E1BWS3_CHICK Uncharacterized protein OS=Gallus gallus GN=FAM49B PE=4 SV=1	0.881044	-1.14272	0.840695	-1.06149	0.00473831	0.000335595	0.00122463	0.0011626	4	67500000	255000000	417000000	139000000	1.9008	11.596	16.615	13.233	3	10	15	5
E1BX03	FUBP1	>tr|E1BX03|E1BX03_CHICK Uncharacterized protein OS=Gallus gallus GN=FUBP1 PE=4 SV=1	-1.32871	1.53584	-1.35077	1.37089	6.48e-20	5.93e-19	1.33e-19	1.13e-14	4	90900000	526000000	455000000	1010000000	6.817	73.755	10.882	71.359	3	8	14	21
E1BXG9	PPID	>tr|E1BXG9|E1BXG9_CHICK Uncharacterized protein OS=Gallus gallus GN=PPID PE=4 SV=1	1.01126	-0.880256	1.03749	-0.763206	1.05e-05	0.000856785	4.1e-07	0.0137364	4	696000000	2210000000	2060000000	2390000000	8.2656	20.756	35.261	24.445	9	19	23	17
F1NKB6;E1BXW3;F1NW16	PFKL	>tr|F1NKB6|F1NKB6_CHICK 6-phosphofructokinase OS=Gallus gallus GN=PFKL PE=3 SV=1;>tr|E1BXW3|E1BXW3_CHICK 6-phosphofructokinase OS=Gallus gallus GN=PFKL PE=3 SV=1;>tr|F1NW16|F1NW16_CHICK 6-phosphofructokinase OS=Gallus gallus GN=PFKL PE=3 SV=1	-1.27689	0.812358	-1.2507	0.91344	1e-18	0.00146181	1.92e-17	0.00023386	4	91400000	127000000	304000000	97600000	7.8229	33.448	20.825	47.222	5	5	13	4
E1C281	PHF6	>tr|E1C281|E1C281_CHICK Uncharacterized protein OS=Gallus gallus GN=PHF6 PE=4 SV=1	0.955977	-1.11979	1.0307	-1.13388	0.00160421	3.07e-06	1.65e-05	1.07e-05	4	76200000	2920000000	533000000	1720000000	5.4091	13.097	12.525	13.517	4	31	15	27
E1C4Q0	RRM1	>tr|E1C4Q0|E1C4Q0_CHICK Ribonucleoside-diphosphate reductase OS=Gallus gallus GN=RRM1 PE=3 SV=1	0.774468	-0.864595	0.782319	-0.81486	0.00263127	0.00843427	0.000618968	0.00854801	4	408000000	932000000	1410000000	444000000	19.948	14.909	12.525	13.537	9	22	24	14
E1C6E1	PLCG2	>tr|E1C6E1|E1C6E1_CHICK Uncharacterized protein OS=Gallus gallus GN=PLCG2 PE=4 SV=1	-0.142843	0.560405	-0.126287	0.632069	0.0246903	5.46e-05	0.00345602	2.08e-05	4	242000000	578000000	1840000000	357000000	4.9861	4.1121	8.6085	8.2718	11	12	31	7
E1C6N8	ARHGAP24	>tr|E1C6N8|E1C6N8_CHICK Uncharacterized protein OS=Gallus gallus GN=ARHGAP24 PE=4 SV=1	0.818988	-0.885285	0.951948	-0.83091	0.0273276	0.0188039	0.00034373	0.0212982	4	19800000	111000000	130000000	108000000	9.7407	11.778	18.45	3.168	5	4	9	3
E1C8H5	ATRX	>tr|E1C8H5|E1C8H5_CHICK Uncharacterized protein OS=Gallus gallus GN=ATRX PE=4 SV=1	0.801325	-0.959461	0.80123	-0.997006	0.0134231	0.000160403	0.000392932	0.000227168	4	75700000	4390000000	953000000	4040000000	9.5688	28.654	25.35	31.179	7	54	26	50
E1C8P2	PAPSS1	>tr|E1C8P2|E1C8P2_CHICK Uncharacterized protein OS=Gallus gallus GN=PAPSS1 PE=3 SV=1	0.691284	-0.714948	0.759253	-0.732454	0.0313948	0.0157712	0.00105728	0.0212637	4	212000000	1870000000	798000000	1980000000	51.763	13.334	14.297	10.525	7	23	17	26
F1NAD9	PYGL	>tr|F1NAD9|F1NAD9_CHICK Phosphorylase OS=Gallus gallus GN=PYGL PE=3 SV=1	-0.683725	0.893113	-0.713899	0.710322	0.00149942	3.32e-07	3.87e-08	0.000143636	4	25500000	384000000	293000000	219000000	8.8464	19.267	15.439	11.816	4	9	12	10
F1NAQ8	GMPS	>tr|F1NAQ8|F1NAQ8_CHICK Uncharacterized protein OS=Gallus gallus GN=GMPS PE=4 SV=1	-0.110363	0.0690843	-0.0177682	0.0812659	0.0136143	0.0134111	0.0374522	0.00612962	4	1150000000	7920000000	2590000000	7220000000	9.2826	9.0075	19.588	9.6274	18	66	41	66
F1NAY8	MVD	>tr|F1NAY8|F1NAY8_CHICK Uncharacterized protein (Fragment) OS=Gallus gallus GN=MVD PE=4 SV=1	-0.503684	0.383549	-0.384124	0.333771	4.37e-07	2.68e-06	8.34e-07	0.00427788	4	582000000	1710000000	1860000000	1110000000	12.475	11.159	16.608	12.803	13	16	20	13
F1NB03	KIF2C	>tr|F1NB03|F1NB03_CHICK Uncharacterized protein (Fragment) OS=Gallus gallus GN=KIF2C PE=3 SV=1	-0.355954	0.400851	-0.280435	0.302678	0.0038645	0.00119324	0.00211809	0.00670782	4	28500000	521000000	414000000	425000000	20.203	21.615	16.461	14.625	2	12	18	15
F1NBD7;P13863	CDC2;CDK1	>tr|F1NBD7|F1NBD7_CHICK Uncharacterized protein OS=Gallus gallus GN=CDC2 PE=4 SV=1;>sp|P13863|CDK1_CHICK Cyclin-dependent kinase 1 OS=Gallus gallus GN=CDK1 PE=1 SV=1	1.17723	-1.10864	1.18019	-1.14702	7.21e-08	0.000233447	2.21e-09	7.78e-06	4	331000000	1250000000	1060000000	1790000000	10.768	19.229	16.54	19.136	8	9	13	11
F1NBF4;Q04861-2;Q04861;Q04861-3	NFKB1	>tr|F1NBF4|F1NBF4_CHICK Nuclear factor NF-kappa-B p105 subunit (Fragment) OS=Gallus gallus GN=NFKB1 PE=4 SV=1;>sp|Q04861-2|NFKB1_CHICK Isoform 2 of Nuclear factor NF-kappa-B p105 subunit OS=Gallus gallus GN=NFKB1;>sp|Q04861|NFKB1_CHICK Nuclear factor NF-ka	0.708681	-0.803201	0.886928	-0.790097	0.0390825	0.0396664	0.0154356	0.0318382	4	61500000	101000000	41300000	89500000	37.087	10.274	NaN	33.495	2	2	1	4
F1NBH9	KIFC1	>tr|F1NBH9|F1NBH9_CHICK Uncharacterized protein (Fragment) OS=Gallus gallus GN=KIFC1 PE=3 SV=1	-0.231302	0.118284	-0.263028	0.117561	0.00577744	0.00479959	6.71e-05	0.00263608	4	287000000	3360000000	1090000000	3770000000	9.065	22.167	17.99	10.669	13	26	23	32
F1NSZ0;F1NBT9;F1NSZ1	INCENP	>tr|F1NSZ0|F1NSZ0_CHICK Inner centromere protein OS=Gallus gallus GN=INCENP PE=4 SV=1;>tr|F1NBT9|F1NBT9_CHICK Inner centromere protein OS=Gallus gallus GN=INCENP PE=4 SV=1;>tr|F1NSZ1|F1NSZ1_CHICK Inner centromere protein (Fragment) OS=Gallus gallus GN=INCE	-0.349945	0.195646	-0.223968	0.223819	0.0455176	0.0265233	0.00582605	0.0192335	4	24300000	760000000	267000000	747000000	10.947	48.932	98.833	39.556	2	17	7	17
F1NDI7;F1NC33;Q04619	HSP90AB1	>tr|F1NDI7|F1NDI7_CHICK Heat shock cognate protein HSP 90-beta (Fragment) OS=Gallus gallus GN=HSP90AB1 PE=3 SV=1;>tr|F1NC33|F1NC33_CHICK Heat shock cognate protein HSP 90-beta OS=Gallus gallus GN=HSP90AB1 PE=3 SV=1;>sp|Q04619|HS90B_CHICK Heat shock cognate	-0.0919196	0.141343	-0.187348	0.157984	0.0189723	0.00285378	0.000677821	0.000952912	4	888000000	2310000000	3500000000	2420000000	5.2994	13.791	17.699	11.493	13	35	48	36
F1NCX7	PLK1	>tr|F1NCX7|F1NCX7_CHICK Uncharacterized protein OS=Gallus gallus GN=PLK1 PE=4 SV=1	-0.409593	0.486182	-0.560347	0.59476	0.00164135	6e-08	3.51e-06	7.46e-11	4	41800000	1430000000	561000000	1710000000	NaN	11.227	12.819	10.052	1	12	14	13
F1NEN5	DLGAP5	>tr|F1NEN5|F1NEN5_CHICK Uncharacterized protein (Fragment) OS=Gallus gallus GN=DLGAP5 PE=4 SV=1	-0.650963	0.474556	-0.504051	0.577093	0.0076112	0.00125778	0.00841052	0.00106633	4	5058000	207000000	35600000	231000000	NaN	8.6777	20.314	3.9669	1	2	2	3
F1NG00	FAM129A	>tr|F1NG00|F1NG00_CHICK Uncharacterized protein OS=Gallus gallus GN=FAM129A PE=4 SV=1	1.06386	-1.60659	0.961649	-1.95906	0.000281845	1.43e-05	0.00680172	1.26e-07	4	33900000	23300000	66300000	19400000	10.111	17.679	1.2542	NaN	3	2	4	1
F1NGG0;F1P314;F1P313;F1P312	MYH10	>tr|F1NGG0|F1NGG0_CHICK Uncharacterized protein (Fragment) OS=Gallus gallus GN=MYH10 PE=4 SV=1;>tr|F1P314|F1P314_CHICK Uncharacterized protein (Fragment) OS=Gallus gallus GN=MYH10 PE=4 SV=1;>tr|F1P313|F1P313_CHICK Uncharacterized protein (Fragment) OS=Gall	-0.125403	0.845966	-0.132001	0.990994	0.0319614	4.83e-08	0.0248858	8.78e-07	4	164000000	416000000	718000000	191000000	12.689	12.792	10.526	10.631	11	12	28	8
F1NGG2	SNX12	>tr|F1NGG2|F1NGG2_CHICK Uncharacterized protein OS=Gallus gallus GN=SNX12 PE=4 SV=1	1.1686	-0.945349	1.00743	-1.00897	8.69e-06	0.00288093	2.96e-05	0.000349903	4	215000000	419000000	401000000	372000000	17.24	33.74	15.853	11.69	7	8	14	9
F1NGM1	MTMR1	>tr|F1NGM1|F1NGM1_CHICK Uncharacterized protein (Fragment) OS=Gallus gallus GN=MTMR1 PE=4 SV=1	0.814087	-0.922352	0.888762	-1.19337	0.011449	0.0236841	0.0151417	0.00283069	4	29200000	12900000	59000000	8141600	8.7437	NaN	8.769	NaN	2	1	3	1
F1NGV8	PRC1	>tr|F1NGV8|F1NGV8_CHICK Uncharacterized protein (Fragment) OS=Gallus gallus GN=PRC1 PE=4 SV=1	-0.640055	1.09569	-1.14024	1.31898	0.00251881	1.81e-09	1.19e-06	4.96e-10	4	22600000	282000000	70800000	172000000	40.731	19.263	1.6956	17.706	2	6	2	5
F1NHE3	CLIC2	>tr|F1NHE3|F1NHE3_CHICK Uncharacterized protein OS=Gallus gallus GN=CLIC2 PE=4 SV=1	1.00503	-1.28346	1.02804	-1.27266	1.25e-05	2.45e-08	5.63e-07	2.93e-07	4	4730000000	11700000000	7640000000	10200000000	17.088	20.412	29.777	10.425	45	66	63	60
F1NI97	EIF4E	>tr|F1NI97|F1NI97_CHICK Uncharacterized protein (Fragment) OS=Gallus gallus GN=EIF4E PE=3 SV=1	1.02213	-0.753257	0.826895	-0.73647	0.000181782	0.0309947	0.00316279	0.0245929	4	153000000	592000000	86700000	1160000000	1.8467	5.7772	13.477	7.565	4	7	2	9
F1NV05;F1NIJ6	GPI	>tr|F1NV05|F1NV05_CHICK Glucose-6-phosphate isomerase (Fragment) OS=Gallus gallus GN=GPI PE=3 SV=1;>tr|F1NIJ6|F1NIJ6_CHICK Glucose-6-phosphate isomerase OS=Gallus gallus GN=GPI PE=3 SV=1	-0.11914	0.256049	-0.170468	0.346079	0.0115708	0.00014866	0.001086	2.8e-06	4	1740000000	5410000000	6580000000	4420000000	15.465	50.847	9.1382	11.721	32	48	51	41
F1NIP5;E1BRQ0;Q5ZI49	PRPS1;PRPS2	>tr|F1NIP5|F1NIP5_CHICK Ribose-phosphate pyrophosphokinase (Fragment) OS=Gallus gallus GN=PRPS1 PE=3 SV=1;>tr|E1BRQ0|E1BRQ0_CHICK Ribose-phosphate pyrophosphokinase OS=Gallus gallus GN=PRPS2 PE=3 SV=1;>sp|Q5ZI49|PRPS2_CHICK Ribose-phosphate pyrophosphokina	1.08627	-1.05017	1.06459	-1.04405	5.09e-05	0.000605208	6.81e-06	0.00148091	4	190000000	884000000	723000000	149000000	7.4916	9.5632	8.1691	5.672	12	10	17	7
F1NJ08;F1NXT0;P09654;F1NFH3	VIM	>tr|F1NJ08|F1NJ08_CHICK Vimentin OS=Gallus gallus GN=VIM PE=3 SV=1;>tr|F1NXT0|F1NXT0_CHICK Vimentin (Fragment) OS=Gallus gallus GN=VIM PE=3 SV=1;>sp|P09654|VIME_CHICK Vimentin OS=Gallus gallus GN=VIM PE=3 SV=2;>tr|F1NFH3|F1NFH3_CHICK Vimentin (Fragment) OS	-1.54949	1.45628	-1.56393	1.42437	8.74e-33	1.29e-34	4.13e-45	2.04e-36	4	1740000000	8540000000	4220000000	7200000000	11.94	17.513	42.23	11.576	24	74	78	70
F1NJ66	NIPBL	>tr|F1NJ66|F1NJ66_CHICK Uncharacterized protein OS=Gallus gallus GN=NIPBL PE=4 SV=1	0.75835	-0.823363	0.703362	-0.813856	0.0224535	0.0139904	0.0197715	0.00867174	4	26800000	398000000	127000000	616000000	18.646	22.994	21.758	32.896	5	13	8	19
F1NJF3	LASP1	>tr|F1NJF3|F1NJF3_CHICK Uncharacterized protein (Fragment) OS=Gallus gallus GN=LASP1 PE=4 SV=1	0.682769	-1.06691	0.620275	-1.08569	0.0347649	0.00102458	0.0470131	0.00104597	4	193000000	129000000	246000000	53100000	1.9723	6.6498	29.384	7.5278	2	5	5	4
F1NJS6	KPNA2	>tr|F1NJS6|F1NJS6_CHICK Importin subunit alpha OS=Gallus gallus GN=KPNA2 PE=3 SV=1	-0.384588	0.401488	-0.538402	0.533886	1.96e-05	1.43e-06	9.01e-10	1.33e-09	4	529000000	5750000000	1260000000	3050000000	9.5388	11.666	12.267	17.116	17	18	21	16
F1NJT3;F1NJT4;P11722	FN1	>tr|F1NJT3|F1NJT3_CHICK Fibronectin OS=Gallus gallus GN=FN1 PE=4 SV=1;>tr|F1NJT4|F1NJT4_CHICK Fibronectin (Fragment) OS=Gallus gallus GN=FN1 PE=4 SV=1;>sp|P11722|FINC_CHICK Fibronectin (Fragments) OS=Gallus gallus GN=FN1 PE=2 SV=3	-4.08193	-4.38319	-3.92387	-5.36211	9.24e-52	2.83e-61	1.76e-81	1.41e-135	4	25500000	310000000	182000000	432000000	32.391	128.23	90.148	177.67	5	11	8	8
F1NLI8;H9KZ64	KIF20A	>tr|F1NLI8|F1NLI8_CHICK Uncharacterized protein OS=Gallus gallus GN=KIF20A PE=3 SV=1;>tr|H9KZ64|H9KZ64_CHICK Uncharacterized protein OS=Gallus gallus PE=3 SV=1	-0.78635	0.25101	-0.614976	0.282484	0.000406158	0.0126239	0.00250729	0.00889006	4	21400000	583000000	65200000	617000000	12.978	25.902	7.5828	15.65	4	9	5	11
F1NME1;P08288;P08287;P08286;G1K333;P08284	LOC427896;HIST1H1C	>tr|F1NME1|F1NME1_CHICK Uncharacterized protein OS=Gallus gallus GN=LOC427896 PE=3 SV=1;>sp|P08288|H11R_CHICK Histone H1.11R OS=Gallus gallus PE=3 SV=2;>sp|P08287|H11L_CHICK Histone H1.11L OS=Gallus gallus PE=1 SV=2;>sp|P08286|H110_CHICK Histone H1.10 OS=G	-0.171928	0.201195	-0.167683	0.236088	0.00408023	0.000659629	0.001172	0.000105513	4	1620000000	67100000000	14000000000	41900000000	5.8845	13.874	10.056	15.603	5	56	34	55
F1NNF1;F1NIP7	HIP2	>tr|F1NNF1|F1NNF1_CHICK Uncharacterized protein OS=Gallus gallus GN=HIP2 PE=3 SV=1;>tr|F1NIP7|F1NIP7_CHICK Uncharacterized protein (Fragment) OS=Gallus gallus GN=HIP2 PE=3 SV=1	1.07715	-0.851984	1.03964	-0.758048	0.000224128	0.0152611	5.81e-05	0.0429943	4	53400000	134000000	114000000	87800000	6.8036	15.082	16.658	4.5245	4	4	3	3
F1NNI1	SMEK2	>tr|F1NNI1|F1NNI1_CHICK Uncharacterized protein (Fragment) OS=Gallus gallus GN=SMEK2 PE=4 SV=1	-1.36621	0.923455	-1.09222	1.26265	2.44e-08	1.6e-07	2.75e-06	1.56e-06	4	22200000	149000000	52600000	43700000	14.837	9.5285	15.638	32.172	3	4	3	2
F1NSZ2	LOC424919	>tr|F1NSZ2|F1NSZ2_CHICK Uncharacterized protein (Fragment) OS=Gallus gallus GN=LOC424919 PE=4 SV=1	-0.608182	0.658887	-0.376793	0.490193	0.00362736	5.06e-05	0.0315653	0.00342134	4	23800000	216000000	19100000	325000000	9.6376	12.943	17.507	9.9846	2	7	2	11
F1NTE8;O93277;F1NRI3	WDR1	>tr|F1NTE8|F1NTE8_CHICK WD repeat-containing protein 1 (Fragment) OS=Gallus gallus GN=WDR1 PE=4 SV=1;>sp|O93277|WDR1_CHICK WD repeat-containing protein 1 OS=Gallus gallus GN=WDR1 PE=2 SV=1;>tr|F1NRI3|F1NRI3_CHICK WD repeat-containing protein 1 (Fragment) O	0.978826	-0.898169	0.97431	-0.899973	2.5e-05	0.000596023	3.19e-06	0.00147637	4	306000000	1480000000	1290000000	1320000000	7.5623	29.121	10.723	29.516	6	22	22	24
F1NU17;P51903	PGK1;PGK	>tr|F1NU17|F1NU17_CHICK Phosphoglycerate kinase OS=Gallus gallus GN=PGK1 PE=3 SV=1;>sp|P51903|PGK_CHICK Phosphoglycerate kinase OS=Gallus gallus GN=PGK PE=2 SV=2	1.01227	-1.14843	0.987631	-1.15825	1.02e-05	1.4e-06	2.1e-06	5.9e-06	4	5590000000	43900000000	23000000000	36600000000	10.97	14.082	11.812	14.369	51	177	102	189
F1NVD4	ADSSL1	>tr|F1NVD4|F1NVD4_CHICK Adenylosuccinate synthetase (Fragment) OS=Gallus gallus GN=ADSSL1 PE=3 SV=1	1.16015	-1.47857	1.23231	-1.79389	0.00315553	8.15e-06	0.000756761	2.12e-09	4	6256500	113000000	21500000	94600000	NaN	52.485	2.6775	30.619	1	6	2	6
F1NW35;E1BTT8;P00340	LDHA	>tr|F1NW35|F1NW35_CHICK L-lactate dehydrogenase (Fragment) OS=Gallus gallus GN=LDHA PE=3 SV=1;>tr|E1BTT8|E1BTT8_CHICK L-lactate dehydrogenase OS=Gallus gallus GN=LDHA PE=3 SV=1;>sp|P00340|LDHA_CHICK L-lactate dehydrogenase A chain OS=Gallus gallus GN=LDHA	1.72863	-1.63262	1.61718	-1.58539	5.54e-18	5.51e-14	1.47e-18	1.35e-11	4	1250000000	2890000000	3700000000	2270000000	16.316	18.384	14.766	33.589	9	26	33	24
F1NW64	TPX2	>tr|F1NW64|F1NW64_CHICK Uncharacterized protein (Fragment) OS=Gallus gallus GN=TPX2 PE=4 SV=1	-0.406045	0.146237	-0.537909	0.21974	0.00174035	0.00254759	6.4e-06	0.000171608	4	26800000	1890000000	462000000	2260000000	24.477	16.544	33.017	43.699	6	27	14	24
F1P0C9;Q5ZJX6;F1P2B6	ABCE1	>tr|F1P0C9|F1P0C9_CHICK Uncharacterized protein (Fragment) OS=Gallus gallus GN=ABCE1 PE=3 SV=1;>tr|Q5ZJX6|Q5ZJX6_CHICK Uncharacterized protein OS=Gallus gallus GN=ABCE1 PE=2 SV=1;>tr|F1P2B6|F1P2B6_CHICK Uncharacterized protein OS=Gallus gallus GN=ABCE1 PE=	1.0292	-0.879305	0.952035	-0.845196	0.000158694	0.00699258	6.34e-06	0.00547954	4	224000000	973000000	1560000000	1000000000	51.15	15.124	25.836	9.2977	9	18	33	17
F1P0X3	2011-09-01	>tr|F1P0X3|F1P0X3_CHICK Uncharacterized protein (Fragment) OS=Gallus gallus GN=Sep-11 PE=3 SV=1	1.35758	-1.01843	1.19271	-1.05164	8.3e-07	0.00475264	1.67e-06	0.0104642	4	29200000	75600000	81400000	25900000	NaN	NaN	18.157	NaN	1	1	4	1
F1P0Y0	CKAP5	>tr|F1P0Y0|F1P0Y0_CHICK Uncharacterized protein OS=Gallus gallus GN=CKAP5 PE=4 SV=1	-0.0640526	0.329693	-0.167283	0.424903	0.0305464	0.00390067	0.00118486	0.00102151	4	756000000	867000000	1420000000	968000000	10.62	12.267	16.371	13.68	8	26	39	19
F1P2A6;Q5ZKP6	ADA	>tr|F1P2A6|F1P2A6_CHICK Adenosine deaminase OS=Gallus gallus GN=ADA PE=3 SV=1;>sp|Q5ZKP6|ADA_CHICK Adenosine deaminase OS=Gallus gallus GN=ADA PE=2 SV=1	-0.615501	0.283257	-0.664585	0.32772	7.16e-09	0.0079353	1.78e-07	0.00467647	4	288000000	411000000	331000000	566000000	19.969	13.801	19.282	17.993	8	7	9	12
F1P3H9	EZR	>tr|F1P3H9|F1P3H9_CHICK Uncharacterized protein (Fragment) OS=Gallus gallus GN=EZR PE=4 SV=1	0.98935	-0.938494	1.00667	-1.19068	1.9e-05	0.00316957	3.02e-05	8.18e-06	4	294000000	712000000	657000000	432000000	15.335	48.147	32.014	6.851	9	8	14	7
F1P3U1	IMMT	>tr|F1P3U1|F1P3U1_CHICK Uncharacterized protein OS=Gallus gallus GN=IMMT PE=4 SV=1	0.83454	-0.893675	0.654302	-0.955251	0.000772339	0.00952886	0.0293563	0.00473456	4	652000000	353000000	435000000	168000000	72.717	14.538	45.343	10.697	11	6	11	5
P00337	LDHB	>sp|P00337|LDHB_CHICK L-lactate dehydrogenase B chain OS=Gallus gallus GN=LDHB PE=1 SV=3	0.845978	-0.931832	0.739169	-0.883294	0.000603457	0.000293825	0.0016571	0.00198767	4	922000000	1770000000	3150000000	1570000000	18.205	9.6629	14.969	18.067	9	15	33	16
P08629	TXN	>sp|P08629|THIO_CHICK Thioredoxin OS=Gallus gallus GN=TXN PE=3 SV=2	0.730673	-1.03274	0.733773	-1.01232	0.0192088	2.89e-05	0.00858305	0.00016534	4	274000000	1740000000	471000000	1340000000	5.6032	7.5808	16.995	9.8599	6	16	10	20
P13648	LMNA	>sp|P13648|LMNA_CHICK Lamin-A OS=Gallus gallus GN=LMNA PE=2 SV=1	1.85129	-0.961706	1.69437	-1.06077	1.18e-12	0.00228654	7.49e-16	0.00012941	4	58900000	877000000	260000000	1020000000	20.52	41.5	59.755	10.96	4	13	12	17
P20136	GSTM2	>sp|P20136|GSTM2_CHICK Glutathione S-transferase 2 OS=Gallus gallus GN=GSTM2 PE=1 SV=4	1.05541	-1.18135	0.925398	-1.12014	0.000325441	0.000183804	0.000205438	0.000498352	4	27100000	318000000	399000000	143000000	12.713	7.6654	12.223	9.4228	2	4	6	4
P40618	HMGB3	>sp|P40618|HMGB3_CHICK High mobility group protein B3 OS=Gallus gallus GN=HMGB3 PE=2 SV=2	1.00798	-1.07869	0.948436	-1.10321	1.15e-05	9.1e-06	7.07e-06	2.21e-05	4	572000000	6900000000	3210000000	5710000000	23.524	15.502	8.2711	15.957	13	50	28	56
Q5ZJT1;F1NAA2;F1N801	RCJMB04_15p13;C12H3orf37	>sp|Q5ZJT1|CC037_CHICK UPF0361 protein C3orf37 homolog OS=Gallus gallus GN=RCJMB04_15p13 PE=2 SV=1;>tr|F1NAA2|F1NAA2_CHICK Uncharacterized protein OS=Gallus gallus GN=C12H3orf37 PE=4 SV=1;>tr|F1N801|F1N801_CHICK Uncharacterized protein (Fragment) OS=Gallus	-0.11835	0.165218	-0.0841555	0.159049	0.0353859	0.00162318	0.0481956	0.0416448	4	127000000	1660000000	393000000	1130000000	9.33	35.134	8.4749	35.631	7	22	18	20
Q5ZLF2;Q8JH64	BTK	>tr|Q5ZLF2|Q5ZLF2_CHICK Tyrosine-protein kinase BTK OS=Gallus gallus GN=BTK PE=2 SV=1;>sp|Q8JH64|BTK_CHICK Tyrosine-protein kinase BTK OS=Gallus gallus GN=BTK PE=1 SV=1	1.02729	-1.21331	1.0602	-1.32845	0.000164643	3.66e-05	1.89e-07	2.87e-07	4	239000000	960000000	1710000000	852000000	10.397	20.528	14.36	11.506	15	20	41	15
Q5ZLN1;F1NHM9;F1NQ41	PGAM1	>sp|Q5ZLN1|PGAM1_CHICK Phosphoglycerate mutase 1 OS=Gallus gallus GN=PGAM1 PE=1 SV=3;>tr|F1NHM9|F1NHM9_CHICK Phosphoglycerate mutase 1 (Fragment) OS=Gallus gallus GN=PGAM1 PE=3 SV=1;>tr|F1NQ41|F1NQ41_CHICK Phosphoglycerate mutase 1 (Fragment) OS=Gallus gal	0.692122	-0.833454	0.622921	-0.818463	0.0116819	0.00211628	0.0164823	0.00590444	4	1490000000	8810000000	2470000000	6770000000	10.973	23.353	21.342	21.606	22	41	24	42
Q5ZLP8	IGF2BP3	>sp|Q5ZLP8|IF2B3_CHICK Insulin-like growth factor 2 mRNA-binding protein 3 OS=Gallus gallus GN=IGF2BP3 PE=2 SV=1	2.0557	-1.49751	2.10899	-2.19546	1.49e-11	6.11e-05	5.75e-21	2.05e-09	4	15100000	1331500	79600000	15100000	7.41	NaN	40.314	NaN	3	1	5	1
Q5ZM14;F1NK29	SLC9A3R1	>sp|Q5ZM14|NHRF1_CHICK Na(+)/H(+) exchange regulatory cofactor NHE-RF1 OS=Gallus gallus GN=SLC9A3R1 PE=2 SV=1;>tr|F1NK29|F1NK29_CHICK Na(+)/H(+) exchange regulatory cofactor NHE-RF1 OS=Gallus gallus GN=SLC9A3R1 PE=4 SV=1	-0.133957	0.293292	-0.179796	0.300845	0.0281929	0.00683475	0.000838633	0.00688387	4	232000000	693000000	952000000	680000000	2.6436	11.186	6.2772	9.6362	7	9	15	13
Q5ZMC5	ORC1L	>tr|Q5ZMC5|Q5ZMC5_CHICK Uncharacterized protein OS=Gallus gallus GN=ORC1L PE=2 SV=1	2.49787	-2.90731	1.79655	-3.33231	1.43e-12	2.23e-26	5.1e-15	9.41e-35	4	7302400	280000000	147000000	177000000	NaN	48.863	83.431	65.071	1	10	5	5
Q5ZMK3	SCCPDH	>tr|Q5ZMK3|Q5ZMK3_CHICK Uncharacterized protein OS=Gallus gallus GN=SCCPDH PE=2 SV=1	-0.512445	0.638425	-0.574525	0.623372	0.0101153	7.46e-05	2.39e-06	0.000547618	4	15400000	362000000	303000000	175000000	2.036	11.285	8.7844	15.876	3	8	10	6
Q7T0L4	TERF2IP	>sp|Q7T0L4|TE2IP_CHICK Telomeric repeat-binding factor 2-interacting protein 1 OS=Gallus gallus GN=TERF2IP PE=1 SV=1	-0.271041	0.42977	-0.293121	0.259025	0.00278036	0.00249134	0.0144365	0.0445876	4	139000000	243000000	115000000	185000000	1.3705	10.599	16.076	8.2365	4	6	4	7
Q90997	TFRC	>sp|Q90997|TFR1_CHICK Transferrin receptor protein 1 OS=Gallus gallus GN=TFRC PE=2 SV=2	-0.130581	0.615239	-0.0965991	0.690342	0.00931797	1.65e-05	0.00707486	5.9e-06	4	306000000	668000000	1730000000	376000000	9.2992	6.0217	27.806	8.0412	15	15	31	11
Q98TX7;Q98TX6	IRF-4	>tr|Q98TX7|Q98TX7_CHICK Interferon regulatory factor 4 OS=Gallus gallus GN=IRF-4 PE=2 SV=1;>tr|Q98TX6|Q98TX6_CHICK Interferon regulatory factor 4 deltaE6 OS=Gallus gallus GN=IRF-4 PE=2 SV=1	-0.129378	0.411097	-0.148077	0.41949	0.00953501	1.02e-06	0.00197964	1.75e-07	4	531000000	5430000000	1540000000	5280000000	7.5482	9.8158	8.3394	16.661	13	37	19	39
E1BRL5	MTM1	>tr|E1BRL5|E1BRL5_CHICK Uncharacterized protein OS=Gallus gallus GN=MTM1 PE=4 SV=1	1.04815	-1.0186	0.836522	-0.0866232	0.000367927	0.00474366	0.0257386	0.645908	3	28100000	41700000	68600000	44900000	13.676	29.156	11.561	74.699	2	3	4	3
Q5ZI55;E1BS36	KIF23	>tr|Q5ZI55|Q5ZI55_CHICK Uncharacterized protein OS=Gallus gallus GN=KIF23 PE=2 SV=1;>tr|E1BS36|E1BS36_CHICK Uncharacterized protein OS=Gallus gallus GN=KIF23 PE=3 SV=1	NaN	0.215752	-0.377079	0.299687	1	0.0390529	0.0283962	0.0299994	3	0	235000000	35400000	235000000	NaN	17.268	8.4578	6.3802	0	9	2	7
E1BS67	SHMT1	>tr|E1BS67|E1BS67_CHICK Serine hydroxymethyltransferase OS=Gallus gallus GN=SHMT1 PE=3 SV=1	-0.237274	0.50052	-0.236065	0.47136	0.108886	0.0260253	0.0289468	0.0240725	3	20500000	95500000	136000000	106000000	0.39323	1.9512	4.6937	4.2235	2	4	7	4
E1BSG1	BRWD1	>tr|E1BSG1|E1BSG1_CHICK Uncharacterized protein OS=Gallus gallus GN=BRWD1 PE=4 SV=1	-0.366999	0.230983	-0.528898	-0.0370992	0.0394108	0.0166448	0.0064909	0.405507	3	10500000	414000000	36500000	193000000	NaN	25.652	4.7986	13.618	1	5	2	5
E1BSU2;E1BSU3	STAG2	>tr|E1BSU2|E1BSU2_CHICK Uncharacterized protein OS=Gallus gallus GN=STAG2 PE=4 SV=1;>tr|E1BSU3|E1BSU3_CHICK Uncharacterized protein OS=Gallus gallus GN=STAG2 PE=4 SV=1	0.57272	-0.703692	0.574532	-0.693066	0.11368	0.0186953	0.0369008	0.0359673	3	134000000	3050000000	1060000000	3410000000	6.6917	11.875	11.066	18.235	13	52	34	59
E1BT45;F1NEX6	CHML	>tr|E1BT45|E1BT45_CHICK Uncharacterized protein OS=Gallus gallus GN=CHML PE=4 SV=1;>tr|F1NEX6|F1NEX6_CHICK Uncharacterized protein OS=Gallus gallus GN=CHML PE=4 SV=1	0.825783	-1.01335	0.763855	-0.824831	0.0548355	0.00502755	0.00842224	0.0226441	3	4193700	102000000	191000000	108000000	6.4575	12.695	11.278	0.88001	2	3	6	2
E1BXY4;E1BV15	DNM1	>tr|E1BXY4|E1BXY4_CHICK Uncharacterized protein OS=Gallus gallus GN=DNM1 PE=3 SV=1;>tr|E1BV15|E1BV15_CHICK Uncharacterized protein OS=Gallus gallus GN=DNM1 PE=3 SV=1	0.663559	-0.721787	0.658607	-0.582521	0.0186247	0.0431443	0.00860004	0.134195	3	565000000	1170000000	1530000000	724000000	13.153	12.557	11.003	20.797	9	12	15	12
E1BVH6	C4orf43	>tr|E1BVH6|E1BVH6_CHICK Uncharacterized protein OS=Gallus gallus GN=C4orf43 PE=4 SV=1	-0.799191	0.647887	-0.865037	NaN	0.00173769	0.0163379	9.79e-05	1	3	5809100	37300000	57200000	0	NaN	NaN	103	NaN	1	1	3	0
E1BYW3	NQO1	>tr|E1BYW3|E1BYW3_CHICK Uncharacterized protein OS=Gallus gallus GN=NQO1 PE=4 SV=1	-1.56458	1.82255	-1.24346	NaN	2.44e-18	5.89e-09	1.82e-07	1	3	31700000	8074900	33600000	0	NaN	NaN	38.178	NaN	1	1	2	0
E1C1Q0	LYAR	>tr|E1C1Q0|E1C1Q0_CHICK Uncharacterized protein OS=Gallus gallus GN=LYAR PE=4 SV=1	0.525179	-0.83974	0.697516	-0.854497	0.124565	0.00188115	0.0153874	0.00326648	3	683000000	3170000000	469000000	3010000000	14.928	10.056	9.7685	17.243	3	37	5	34
E1C245	MACF1	>tr|E1C245|E1C245_CHICK Uncharacterized protein OS=Gallus gallus GN=MACF1 PE=4 SV=1	-0.228048	0.264175	-0.199958	0.365593	0.0061207	0.133349	0.00871185	0.0150163	3	84000000	71800000	455000000	184000000	10.699	17.979	18.897	18.135	11	7	22	9
F1NE72;E1C3E0	KARS	>tr|F1NE72|F1NE72_CHICK Lysyl-tRNA synthetase OS=Gallus gallus GN=KARS PE=3 SV=1;>tr|E1C3E0|E1C3E0_CHICK Lysyl-tRNA synthetase OS=Gallus gallus GN=KARS PE=3 SV=1	-0.0042032	0.319138	-0.0275042	0.466893	0.076794	2.25e-05	0.0310487	0.000498489	3	2550000000	1450000000	3500000000	893000000	7.4138	15.391	8.4211	10.38	37	18	62	15
E1C453	HNRNPK	>tr|E1C453|E1C453_CHICK Heterogeneous nuclear ribonucleoprotein K OS=Gallus gallus GN=HNRNPK PE=4 SV=1	-0.69719	0.651716	NaN	0.667315	0.00490497	0.00715562	1	0.000282406	3	8009800	46100000	0	327000000	5.4698	NaN	NaN	5.038	2	1	0	5
F1N9Y5	SYK	>sp|F1N9Y5|KSYK_CHICK Tyrosine-protein kinase SYK OS=Gallus gallus GN=SYK PE=1 SV=2	-0.114424	0.148081	-0.0962182	0.126086	0.0374242	0.0475276	0.00713791	0.0597852	3	125000000	956000000	781000000	555000000	12.688	8.831	6.3676	10.291	12	18	22	14
F1NAR0	WRN	>tr|F1NAR0|F1NAR0_CHICK Uncharacterized protein (Fragment) OS=Gallus gallus GN=WRN PE=4 SV=1	0.847578	0.0986704	1.05743	0.45054	0.0468731	0.422034	0.00541549	0.0491904	3	4893100	16200000	5789300	8343300	8.1835	71.733	NaN	NaN	2	2	1	1
F1NAU9;F1NLY7	MBNL3;MBNL2	>tr|F1NAU9|F1NAU9_CHICK Uncharacterized protein OS=Gallus gallus GN=MBNL3 PE=4 SV=1;>tr|F1NLY7|F1NLY7_CHICK Uncharacterized protein OS=Gallus gallus GN=MBNL2 PE=4 SV=1	NaN	-1.06621	1.01374	-1.20818	1	0.00275875	0.008424	0.000179164	3	0	101000000	5405400	45000000	NaN	7.5076	NaN	10	0	3	1	2
F1NBD1	NARS	>tr|F1NBD1|F1NBD1_CHICK Uncharacterized protein OS=Gallus gallus GN=NARS PE=3 SV=1	0.604456	-0.838644	0.562406	-0.713766	0.0450718	0.0116364	0.04455	0.0625654	3	361000000	416000000	734000000	206000000	6.1193	67.147	20.435	2.3458	10	10	15	4
F1NBM0	OGFOD1	>tr|F1NBM0|F1NBM0_CHICK Uncharacterized protein (Fragment) OS=Gallus gallus GN=OGFOD1 PE=4 SV=1	-0.111916	0.460218	-0.0344196	0.542648	0.0387779	1.65e-07	0.0895953	8.87e-10	3	132000000	2790000000	634000000	2020000000	15.855	16.454	14.871	10.181	5	20	12	19
F1NCA8;Q5ZIV9;F1NP82	SCIN	>tr|F1NCA8|F1NCA8_CHICK Adseverin (Fragment) OS=Gallus gallus GN=SCIN PE=4 SV=1;>sp|Q5ZIV9|ADSV_CHICK Adseverin OS=Gallus gallus GN=SCIN PE=2 SV=2;>tr|F1NP82|F1NP82_CHICK Adseverin OS=Gallus gallus GN=SCIN PE=4 SV=1	-1.70837	1.91892	NaN	1.52391	2.36e-09	1.06e-09	1	1.65e-08	3	7140300	33400000	0	42300000	NaN	NaN	NaN	43.367	1	1	0	2
F1ND51	SPTBN1	>tr|F1ND51|F1ND51_CHICK Uncharacterized protein (Fragment) OS=Gallus gallus GN=SPTBN1 PE=4 SV=1	0.6674	-0.0259428	0.587573	0.264678	0.0175186	0.327768	0.0299518	0.0422562	3	448000000	358000000	1410000000	299000000	21.692	10.891	15.69	19.967	28	12	49	8
F1NDA9	AP1G1	>tr|F1NDA9|F1NDA9_CHICK Uncharacterized protein OS=Gallus gallus GN=AP1G1 PE=4 SV=1	-0.0928578	0.55902	-0.0293728	0.56396	0.0504877	5.62e-05	0.0299338	8.25e-05	3	130000000	585000000	1050000000	519000000	10.096	39.141	13.438	14.15	16	16	24	13
F1NFD7;Q9YGC1;Q9YGC1-2	BLNK	>tr|F1NFD7|F1NFD7_CHICK B-cell linker protein (Fragment) OS=Gallus gallus GN=BLNK PE=4 SV=1;>sp|Q9YGC1|BLNK_CHICK B-cell linker protein OS=Gallus gallus GN=BLNK PE=1 SV=1;>sp|Q9YGC1-2|BLNK_CHICK Isoform 2 of B-cell linker protein OS=Gallus gallus GN=BLNK	-0.117358	-0.0269217	-0.144266	-0.0168654	0.0119621	0.0727306	0.0207914	0.0433593	3	388000000	1900000000	430000000	1360000000	12.286	12.25	18.764	11.996	9	25	15	21
F1NFY6	HDAC8	>tr|F1NFY6|F1NFY6_CHICK Histone deacetylase (Fragment) OS=Gallus gallus GN=HDAC8 PE=3 SV=1	0.794023	-1.00636	0.722303	-1.0914	0.0344204	0.00542962	0.0976274	0.000967756	3	25400000	57700000	16700000	42600000	6.709	7.7335	10.159	7.881	6	4	2	4
F1NGB1;F1NCP9	NUCB2	>tr|F1NGB1|F1NGB1_CHICK Uncharacterized protein OS=Gallus gallus GN=NUCB2 PE=4 SV=1;>tr|F1NCP9|F1NCP9_CHICK Uncharacterized protein (Fragment) OS=Gallus gallus GN=NUCB2 PE=4 SV=1	0.809845	-0.835296	0.78901	-0.447135	0.00648512	0.0457256	0.00576124	0.404452	3	85400000	30400000	97800000	61900000	16.934	NaN	6.8141	2.7153	4	1	4	2
F1NGQ2	ESCO2	>tr|F1NGQ2|F1NGQ2_CHICK Uncharacterized protein (Fragment) OS=Gallus gallus GN=ESCO2 PE=4 SV=1	NaN	-1.09697	1.05245	-1.12162	1	0.000283646	4.41e-05	3.72e-05	3	0	627000000	160000000	629000000	NaN	9.5419	7.3357	6.4332	0	12	2	11
F1NGQ3	PBK	>tr|F1NGQ3|F1NGQ3_CHICK Uncharacterized protein (Fragment) OS=Gallus gallus GN=PBK PE=4 SV=1	-0.0395462	0.414707	-0.277348	0.340173	0.447574	0.00310878	0.0176068	0.00388997	3	2665500	171000000	104000000	542000000	NaN	3.0333	5.3946	22.58	1	6	4	7
F1NIQ3;Q5F3V3	PDS5A	>tr|F1NIQ3|F1NIQ3_CHICK Sister chromatid cohesion protein PDS5 homolog A OS=Gallus gallus GN=PDS5A PE=4 SV=1;>sp|Q5F3V3|PDS5A_CHICK Sister chromatid cohesion protein PDS5 homolog A OS=Gallus gallus GN=PDS5A PE=2 SV=2	0.724029	-0.647356	0.802981	-0.656768	0.0209158	0.0415341	0.000376474	0.0564587	3	272000000	4710000000	1750000000	5630000000	27.347	20.468	11.874	11.552	9	57	29	62
F1NL52	NKRF	>tr|F1NL52|F1NL52_CHICK Uncharacterized protein OS=Gallus gallus GN=NKRF PE=4 SV=1	0.181374	-0.959298	0.851359	-1.0179	0.944546	0.00236634	0.0222186	0.000296034	3	4659100	904000000	64200000	821000000	NaN	54.887	10.874	25.428	1	21	6	20
F1NP98	ILK	>tr|F1NP98|F1NP98_CHICK Uncharacterized protein (Fragment) OS=Gallus gallus GN=ILK PE=4 SV=1	-0.373057	0.2422	-0.24774	0.26804	0.00296115	0.0290832	0.0038483	0.1093	3	50000000	132000000	231000000	92600000	7.6795	3.1449	6.4079	4.2179	5	4	11	3
F1NPJ2	LOC427882	>tr|F1NPJ2|F1NPJ2_CHICK Uncharacterized protein OS=Gallus gallus GN=LOC427882 PE=3 SV=1	NaN	0.557388	-0.572127	0.611979	1	5.82e-05	0.00406799	0.000647148	3	0	531000000	33400000	258000000	NaN	10.108	NaN	74.618	0	7	1	5
F1NPV3;Q9W719;F1NBZ6	HPRT1	>tr|F1NPV3|F1NPV3_CHICK Hypoxanthine-guanine phosphoribosyltransferase (Fragment) OS=Gallus gallus GN=HPRT1 PE=4 SV=1;>sp|Q9W719|HPRT_CHICK Hypoxanthine-guanine phosphoribosyltransferase OS=Gallus gallus GN=HPRT1 PE=2 SV=1;>tr|F1NBZ6|F1NBZ6_CHICK Hypoxanth	NaN	-1.22778	0.933325	-1.18569	1	0.00035894	0.00936068	0.000251597	3	0	61000000	62900000	54700000	NaN	18.009	2.3715	7.1995	0	3	3	2
F1NRG3;E1C8W6	TCOF1	>tr|F1NRG3|F1NRG3_CHICK Uncharacterized protein OS=Gallus gallus GN=TCOF1 PE=4 SV=1;>tr|E1C8W6|E1C8W6_CHICK Uncharacterized protein OS=Gallus gallus GN=TCOF1 PE=4 SV=1	NaN	-0.710105	0.815566	-0.809015	1	0.0169761	0.0315258	0.00929133	3	0	1470000000	39400000	1200000000	NaN	61.874	8.4633	57.378	0	19	3	21
F1NRK3	RPP38	>tr|F1NRK3|F1NRK3_CHICK Uncharacterized protein (Fragment) OS=Gallus gallus GN=RPP38 PE=4 SV=1	-0.689855	0.230369	-0.55137	0.157344	0.00526587	0.0167842	0.00561104	0.108608	3	3181700	529000000	1884800	151000000	NaN	8.2714	9.7588	4.345	1	5	2	4
F1NU76	LOC422319	>tr|F1NU76|F1NU76_CHICK Uncharacterized protein (Fragment) OS=Gallus gallus GN=LOC422319 PE=4 SV=1	NaN	-1.53024	0.821434	-1.40483	1	4e-05	0.0466828	0.000294185	3	0	34600000	16000000	26400000	NaN	3.5713	NaN	NaN	0	2	1	1
F1NUU2;F1NL66	LYN	>tr|F1NUU2|F1NUU2_CHICK Uncharacterized protein OS=Gallus gallus GN=LYN PE=4 SV=1;>tr|F1NL66|F1NL66_CHICK Uncharacterized protein OS=Gallus gallus GN=LYN PE=4 SV=1	-0.214337	0.426555	-0.335003	0.326392	0.0275214	0.0456079	0.00832647	0.111631	3	43500000	40200000	119000000	5732000	35.318	17.635	16.989	NaN	7	3	10	1
F1NXA1	KIF11	>tr|F1NXA1|F1NXA1_CHICK Uncharacterized protein OS=Gallus gallus GN=KIF11 PE=3 SV=1	-0.031446	0.474902	-0.132373	0.562431	0.109818	0.000307024	0.00296587	8.5e-05	3	195000000	542000000	1660000000	647000000	62.806	15.741	11.707	10.341	11	12	36	13
F1NXP6	CASP8	>tr|F1NXP6|F1NXP6_CHICK Uncharacterized protein OS=Gallus gallus GN=CASP8 PE=3 SV=1	-0.215044	0.220503	-0.208538	0.100249	0.0272818	0.0370732	0.0396088	0.168326	3	28200000	227000000	155000000	165000000	5.6591	5.5719	12.219	13.029	2	4	6	5
F1P1R3	PSMD10	>tr|F1P1R3|F1P1R3_CHICK Uncharacterized protein (Fragment) OS=Gallus gallus GN=PSMD10 PE=4 SV=1	0.546425	-1.15478	0.972323	-1.13245	0.145555	0.000105542	6.96e-05	1.11e-05	3	105000000	1200000000	584000000	1460000000	7.6084	15.564	31.047	26.861	2	14	7	15
P29332;F1P2B4	CCNB2	>sp|P29332|CCNB2_CHICK G2/mitotic-specific cyclin-B2 OS=Gallus gallus GN=CCNB2 PE=2 SV=1;>tr|F1P2B4|F1P2B4_CHICK G2/mitotic-specific cyclin-B2 (Fragment) OS=Gallus gallus GN=CCNB2 PE=3 SV=1	-0.04715	0.235786	-0.182796	0.255244	0.162897	0.0155896	0.0114977	0.0462068	3	50900000	699000000	382000000	267000000	14.831	11.386	6.2415	9.3741	8	8	12	7
F1P3I8;P28173	PPAT	>tr|F1P3I8|F1P3I8_CHICK Amidophosphoribosyltransferase OS=Gallus gallus GN=PPAT PE=3 SV=1;>sp|P28173|PUR1_CHICK Amidophosphoribosyltransferase OS=Gallus gallus GN=PPAT PE=2 SV=1	0.940893	-0.676324	0.798502	-0.845516	0.000801181	0.0844856	0.00274989	0.0169737	3	81100000	218000000	271000000	265000000	NaN	1.9552	23.72	11.452	1	3	8	6
F1P4E5	RABGGTB	>tr|F1P4E5|F1P4E5_CHICK Uncharacterized protein (Fragment) OS=Gallus gallus GN=RABGGTB PE=4 SV=1	-0.325839	0.436533	-0.371691	0.552817	0.0982244	0.042397	0.0297836	0.0228024	3	6902500	55500000	69700000	17900000	NaN	3.2069	4.4098	NaN	1	3	2	1
G1K331;G1K329;P84229	LOC417953;H3-I	>tr|G1K331|G1K331_CHICK Histone H3 (Fragment) OS=Gallus gallus GN=LOC417953 PE=3 SV=1;>tr|G1K329|G1K329_CHICK Histone H3 (Fragment) OS=Gallus gallus GN=LOC417953 PE=3 SV=1;>sp|P84229|H32_CHICK Histone H3.2 OS=Gallus gallus GN=H3-I PE=1 SV=2	-0.0121856	0.00515699	-0.023033	-0.00583871	0.068446	0.0432687	0.0338624	0.0356237	3	75900000000	34400000000	32900000000	21800000000	64.07	30.936	9.0699	16.777	29	43	38	36
G1K330;P70082;F1NDT5	H2A-IX	>tr|G1K330|G1K330_CHICK Histone H2A (Fragment) OS=Gallus gallus GN=H2A-IX PE=3 SV=1;>sp|P70082|H2AJ_CHICK Histone H2A.J OS=Gallus gallus GN=H2A-IX PE=3 SV=1;>tr|F1NDT5|F1NDT5_CHICK Histone H2A OS=Gallus gallus GN=H2A-IX PE=3 SV=1	0.00175899	0.0551596	-0.0298576	0.00486736	0.0835562	0.0175821	0.0296501	0.0292718	3	39700000000	23900000000	31800000000	22700000000	8.3234	12.843	26.422	10.166	17	33	35	40
H9L079	WIZ	>tr|H9L079|H9L079_CHICK Uncharacterized protein (Fragment) OS=Gallus gallus GN=WIZ PE=4 SV=1	NaN	-0.770861	0.89935	-0.791866	1	0.0355148	0.0135387	0.0297436	3	0	285000000	37100000	173000000	NaN	14.058	5.8764	5.3379	0	7	2	3
Q5ZIE6;H9L1Q4;F1P442;H9L1Q5	NAE1	>sp|Q5ZIE6|ULA1_CHICK NEDD8-activating enzyme E1 regulatory subunit OS=Gallus gallus GN=NAE1 PE=2 SV=1;>tr|H9L1Q4|H9L1Q4_CHICK Uncharacterized protein (Fragment) OS=Gallus gallus PE=4 SV=1;>tr|F1P442|F1P442_CHICK NEDD8-activating enzyme E1 regulatory subun	-0.327876	0.48541	-0.333121	0.552006	0.0969372	0.0292949	0.0415225	0.0118823	3	8636600	44400000	41600000	75400000	NaN	3.4554	6.6728	16.763	1	3	3	4
H9L2H1	GMIP	>tr|H9L2H1|H9L2H1_CHICK Uncharacterized protein OS=Gallus gallus GN=GMIP PE=4 SV=1	NaN	-0.884774	0.990537	-0.952234	1	0.0317033	0.000160764	0.00565676	3	0	20400000	113000000	45800000	NaN	3.3375	4.2563	13.728	0	2	5	3
P04047	TK1	>sp|P04047|KITH_CHICK Thymidine kinase, cytosolic OS=Gallus gallus GN=TK1 PE=3 SV=1	-0.354244	0.706563	0.0204149	0.814134	0.00396738	0.00426703	0.421516	0.000780594	3	36400000	82200000	39800000	81900000	8.1812	12.364	24.705	5.1759	2	3	3	3
P05081	AK1	>sp|P05081|KAD1_CHICK Adenylate kinase isoenzyme 1 OS=Gallus gallus GN=AK1 PE=1 SV=1	0.942743	-0.788164	0.886286	-0.599916	0.0019568	0.029895	0.000481248	0.158957	3	70200000	294000000	300000000	188000000	4.6068	17.088	6.9078	18.448	2	4	6	5
P09987		>sp|P09987|H1_CHICK Histone H1 OS=Gallus gallus PE=1 SV=2	NaN	0.334369	-0.161162	0.180509	1	0.00362149	0.0161181	0.0325371	3	0	626000000	263000000	716000000	NaN	9.1008	2.1726	12.137	0	3	2	6
P38024	AIRC	>sp|P38024|PUR6_CHICK Multifunctional protein ADE2 OS=Gallus gallus GN=AIRC PE=2 SV=1	0.841074	-0.731928	0.825173	-0.573025	0.000671156	0.01212	0.000216652	0.146639	3	1900000000	2570000000	3660000000	1200000000	11.6	40.018	7.8242	29.32	37	40	45	29
Q09121	EIF5A1	>sp|Q09121|IF5A1_CHICK Eukaryotic translation initiation factor 5A-1 OS=Gallus gallus GN=EIF5A1 PE=1 SV=3	0.60868	-0.869855	0.666217	-0.957305	0.0792945	0.00789077	0.0246995	0.000503101	3	276000000	685000000	635000000	1240000000	9.162	13.672	13.917	16.14	5	11	11	14
Q5ZI36	CDC20	>tr|Q5ZI36|Q5ZI36_CHICK Uncharacterized protein OS=Gallus gallus GN=CDC20 PE=2 SV=1	-1.57473	1.82929	NaN	2.07685	2.8e-08	2.96e-10	1	2.66e-20	3	7234300	92300000	0	119000000	NaN	8.8226	NaN	6.5169	1	3	0	2
Q5ZI39	PLS3	>tr|Q5ZI39|Q5ZI39_CHICK Uncharacterized protein OS=Gallus gallus GN=PLS3 PE=2 SV=1	2.35438	-1.6651	0.678988	-3.39836	4.29e-15	6.27e-06	0.102992	7.62e-22	3	16800000	35600000	38400000	19500000	19.649	NaN	NaN	NaN	2	1	1	1
Q5ZIT0	ZNF593	>tr|Q5ZIT0|Q5ZIT0_CHICK Uncharacterized protein OS=Gallus gallus GN=ZNF593 PE=2 SV=1	-0.607434	0.561301	NaN	0.544606	4.04e-05	0.000300512	1	0.00167041	3	51700000	262000000	0	130000000	6.0561	7.7467	NaN	7.2032	4	4	0	3
Q5ZJ00	MPP1	>sp|Q5ZJ00|EM55_CHICK 55 kDa erythrocyte membrane protein OS=Gallus gallus GN=MPP1 PE=2 SV=1	0.640294	-1.14479	0.671871	-1.13754	0.121029	0.00106363	0.0298256	0.000508319	3	24400000	115000000	108000000	57200000	5.2173	21.227	9.4565	1.4823	4	4	5	2
Q5ZJW8	DTL	>sp|Q5ZJW8|DTL_CHICK Denticleless protein homolog OS=Gallus gallus GN=DTL PE=2 SV=1	NaN	-1.31704	1.41128	-1.22057	1	0.000101784	7.22e-05	0.000103674	3	0	68300000	342500	179000000	NaN	17.94	NaN	78.119	0	3	1	5
Q5ZK17;F1P3Z2	SETD6	>sp|Q5ZK17|SETD6_CHICK N-lysine methyltransferase SETD6 OS=Gallus gallus GN=SETD6 PE=2 SV=2;>tr|F1P3Z2|F1P3Z2_CHICK N-lysine methyltransferase SETD6 OS=Gallus gallus GN=SETD6 PE=4 SV=1	-0.217423	0.387687	-0.155936	0.446357	0.0073729	0.00149873	0.0693306	0.00590673	3	144000000	571000000	130000000	246000000	NaN	9.5136	16.965	8.158	1	6	3	6
Q5ZMA7;E1C4F5;F1P0K4;Q5F375	MST4;STK24	>tr|Q5ZMA7|Q5ZMA7_CHICK Uncharacterized protein OS=Gallus gallus GN=MST4 PE=2 SV=1;>tr|E1C4F5|E1C4F5_CHICK Uncharacterized protein OS=Gallus gallus GN=MST4 PE=4 SV=1;>tr|F1P0K4|F1P0K4_CHICK Uncharacterized protein OS=Gallus gallus GN=STK24 PE=4 SV=1;>tr|Q5	0.698914	-1.03392	0.69007	-0.97716	0.0286166	0.00162135	0.0943859	0.00359282	3	78600000	333000000	64100000	218000000	21.718	5.6337	5.0066	11.821	4	6	3	6
Q76I89	NDC80	>sp|Q76I89|NDC80_CHICK Kinetochore protein NDC80 homolog OS=Gallus gallus GN=NDC80 PE=1 SV=1	NaN	0.416779	-0.285512	0.52027	1	0.0489506	0.0158968	0.00231429	3	0	110000000	92300000	237000000	NaN	16.453	5.8416	15.069	0	2	3	6
Q8AYC9	CHEK1	>sp|Q8AYC9|CHK1_CHICK Serine/threonine-protein kinase Chk1 OS=Gallus gallus GN=CHEK1 PE=1 SV=1	-0.28929	0.0468095	-0.197213	0.057923	0.00195452	0.139626	0.000510759	0.0101884	3	107000000	1310000000	894000000	1620000000	3.0369	10.175	12.174	9.4591	4	24	19	28
Q8UVD9	KHSRP	>sp|Q8UVD9|FUBP2_CHICK Far upstream element-binding protein 2 OS=Gallus gallus GN=KHSRP PE=1 SV=1	0.548856	-0.792403	0.629406	-0.814024	0.0937983	0.00444051	0.014697	0.00633673	3	3170000000	10200000000	9640000000	11100000000	16.27	14.978	10.974	15.716	19	80	73	74
Q90679	THYN1	>sp|Q90679|THYN1_CHICK Thymocyte nuclear protein 1 OS=Gallus gallus GN=THYN1 PE=1 SV=1	-0.0769903	0.0069516	-0.0634805	-0.0333217	0.0245788	0.0419734	0.0148517	0.0575118	3	2080000000	20000000000	4860000000	18000000000	9.0269	9.048	12.285	8.8799	58	72	42	78
Q9PSW9	H2B-VIII	>sp|Q9PSW9|H2B8_CHICK Histone H2B 8 OS=Gallus gallus GN=H2B-VIII PE=1 SV=3	-0.0339909	0.0461115	0.0080016	0.0311736	0.0493721	0.0208665	0.0600298	0.0176461	3	37400000000	31600000000	133000000000	26800000000	15.616	18.312	13.516	11.357	75	111	125	92
E1BQA1	OIP5	>tr|E1BQA1|E1BQA1_CHICK Uncharacterized protein OS=Gallus gallus GN=OIP5 PE=4 SV=1	-0.460941	NaN	-0.33693	NaN	0.0379466	1	0.0446067	1	2	8140500	0	4899100	0	NaN	NaN	NaN	NaN	1	0	1	0
E1BQJ6	CENPE	>tr|E1BQJ6|E1BQJ6_CHICK Uncharacterized protein OS=Gallus gallus GN=CENPE PE=3 SV=1	0.239339	0.22678	0.0193441	0.365685	0.912283	0.0345894	0.457215	0.0150011	2	3793700	145000000	8199400	229000000	NaN	8.2528	NaN	10.928	1	8	1	8
F1NGB9;E1BR43;F1P4W1	DNAJA2	>tr|F1NGB9|F1NGB9_CHICK Uncharacterized protein OS=Gallus gallus GN=DNAJA2 PE=3 SV=1;>tr|E1BR43|E1BR43_CHICK Uncharacterized protein OS=Gallus gallus GN=DNAJA2 PE=3 SV=1;>tr|F1P4W1|F1P4W1_CHICK Uncharacterized protein (Fragment) OS=Gallus gallus GN=DNAJA2	0.0986971	0.226369	0.076752	0.232651	0.274248	0.000338828	0.178174	0.0171995	2	293000000	1410000000	1170000000	1000000000	5.3697	9.072	25.74	29.747	2	20	22	16
E1BR66	EAF1	>tr|E1BR66|E1BR66_CHICK Uncharacterized protein OS=Gallus gallus GN=EAF1 PE=4 SV=1	NaN	1.18253	NaN	0.932506	1	7.58e-05	1	0.000610771	2	0	30100000	0	33300000	NaN	NaN	NaN	104.43	0	1	0	2
E1BRT8	KDM2B	>tr|E1BRT8|E1BRT8_CHICK Uncharacterized protein OS=Gallus gallus GN=KDM2B PE=4 SV=1	NaN	-1.57032	NaN	-0.918195	1	1.69e-06	1	0.00837045	2	0	60400000	0	77800000	NaN	NaN	NaN	124.13	0	1	0	2
E1BSF5	BCAT1	>tr|E1BSF5|E1BSF5_CHICK Branched-chain-amino-acid aminotransferase OS=Gallus gallus GN=BCAT1 PE=3 SV=1	0.770207	-0.75099	0.870321	-0.65658	0.0425974	0.061296	0.00152602	0.101969	2	24700000	107000000	99400000	89900000	NaN	3.9099	38.877	5.8452	1	3	4	2
E1BSP8	SEC24D	>tr|E1BSP8|E1BSP8_CHICK Uncharacterized protein OS=Gallus gallus GN=SEC24D PE=4 SV=1	1.23042	-0.572926	1.12456	-0.520429	2.09e-06	0.166202	1.31e-06	0.274904	2	106000000	496000000	447000000	175000000	10.387	10.208	34.941	7.4667	7	11	11	10
G1K2Y6;E1BT02;P84173;F1NBJ6	PHB	>tr|G1K2Y6|G1K2Y6_CHICK Prohibitin (Fragment) OS=Gallus gallus GN=PHB PE=4 SV=1;>tr|E1BT02|E1BT02_CHICK Prohibitin OS=Gallus gallus GN=PHB PE=4 SV=1;>sp|P84173|PHB_CHICK Prohibitin OS=Gallus gallus GN=PHB PE=1 SV=1;>tr|F1NBJ6|F1NBJ6_CHICK Prohibitin (Fragm	0.356327	-0.958761	0.284848	-1.0572	0.589957	0.00434224	0.92932	0.00153062	2	639000000	165000000	276000000	101000000	6.3566	NaN	6.1937	10.855	8	1	5	2
E1BTJ9;E1BTJ8;F1NS57	PPP4R1L	>tr|E1BTJ9|E1BTJ9_CHICK Uncharacterized protein OS=Gallus gallus GN=PPP4R1L PE=4 SV=1;>tr|E1BTJ8|E1BTJ8_CHICK Uncharacterized protein OS=Gallus gallus GN=PPP4R1L PE=4 SV=1;>tr|F1NS57|F1NS57_CHICK Uncharacterized protein OS=Gallus gallus GN=PPP4R1L PE=4 SV=	0.162643	-3.2994	0.184317	-3.66098	0.898106	7.19e-28	0.874674	2.66e-25	2	4262600	39500000	17400000	16000000	NaN	33.715	NaN	NaN	1	2	1	1
E1BUF3	HMMR	>tr|E1BUF3|E1BUF3_CHICK Uncharacterized protein OS=Gallus gallus GN=HMMR PE=4 SV=1	-0.00177808	0.0119647	-0.840346	0.402497	0.438788	0.466881	0.000147252	0.041926	2	15300000	53000000	11500000	39200000	NaN	6.118	NaN	NaN	1	2	1	1
E1BUH4;Q5ZJU1	E2F4	>tr|E1BUH4|E1BUH4_CHICK Uncharacterized protein OS=Gallus gallus GN=E2F4 PE=3 SV=1;>tr|Q5ZJU1|Q5ZJU1_CHICK E2F transcription factor 4 OS=Gallus gallus GN=E2F4 PE=2 SV=1	NaN	0.612884	NaN	0.719234	1	0.0214817	1	0.00542259	2	0	2380500	0	2905100	NaN	NaN	NaN	NaN	0	1	0	1
E1BUS3	DNAJC13	>tr|E1BUS3|E1BUS3_CHICK Uncharacterized protein OS=Gallus gallus GN=DNAJC13 PE=4 SV=1	0.109734	0.272753	0.0989543	0.296108	0.436112	0.020367	0.341216	0.0310933	2	98400000	352000000	377000000	168000000	10.314	9.8743	12.921	4.2667	13	17	17	9
E1BUS4	FAM192A	>tr|E1BUS4|E1BUS4_CHICK Uncharacterized protein OS=Gallus gallus GN=FAM192A PE=4 SV=1	NaN	0.325288	-0.178797	0.314489	1	0.0041813	0.0547022	0.00566739	2	0	865000000	117000000	566000000	NaN	6.6109	2.4221	8.4101	0	8	2	7
E1BUZ8	RPL9	>tr|E1BUZ8|E1BUZ8_CHICK Uncharacterized protein OS=Gallus gallus GN=RPL9 PE=4 SV=1	0.512778	-0.81882	0.382814	-0.859451	0.143558	0.0218021	0.520298	0.0145736	2	322000000	211000000	262000000	119000000	12.817	13.58	12.562	3.1174	9	4	9	3
E1BV07	INTS6	>tr|E1BV07|E1BV07_CHICK Uncharacterized protein OS=Gallus gallus GN=INTS6 PE=4 SV=1	-0.196191	0.624699	NaN	0.417978	0.211793	0.0196066	1	0.0371513	2	2278700	32500000	0	56200000	NaN	5.4343	NaN	9.665	1	5	0	5
E1BVI0	AICDA	>tr|E1BVI0|E1BVI0_CHICK Uncharacterized protein OS=Gallus gallus GN=AICDA PE=4 SV=1	0.970559	NaN	1.08408	NaN	0.00128404	1	0.00409612	1	2	57700000	0	22800000	0	14.069	NaN	2.9151	NaN	4	0	3	0
E1BW37	LOC771702	>tr|E1BW37|E1BW37_CHICK Uncharacterized protein OS=Gallus gallus GN=LOC771702 PE=4 SV=1	-0.0062924	0.430127	NaN	0.714821	0.231005	0.0444358	1	0.00565004	2	30900000	64400000	0	16100000	2.8693	0.10156	NaN	NaN	2	2	0	1
E1BWT7	ECT2	>tr|E1BWT7|E1BWT7_CHICK Uncharacterized protein OS=Gallus gallus GN=ECT2 PE=4 SV=1	NaN	0.447851	-0.297409	0.464482	1	0.00189917	0.0556745	0.00472895	2	0	174000000	50400000	230000000	NaN	23.089	4.9979	9.3657	0	5	2	6
E1BY12;E1BXC1	AP2B1	>tr|E1BY12|E1BY12_CHICK Uncharacterized protein OS=Gallus gallus GN=AP2B1 PE=4 SV=1;>tr|E1BXC1|E1BXC1_CHICK Uncharacterized protein OS=Gallus gallus GN=AP2B1 PE=4 SV=1	0.107411	0.275039	0.13882	0.422599	0.300171	8.59e-05	0.387509	0.00106142	2	534000000	1630000000	1410000000	1030000000	18.445	21.999	10.853	17.879	11	29	33	23
E1BXC2	ESD	>tr|E1BXC2|E1BXC2_CHICK Uncharacterized protein OS=Gallus gallus GN=ESD PE=4 SV=1	NaN	0.11385	-0.305332	0.168603	1	0.0701287	0.00131647	0.0373533	2	0	679000000	395000000	743000000	NaN	15.917	25.364	18.447	0	8	5	8
E1BXF5;E1C6D1	MAP2	>tr|E1BXF5|E1BXF5_CHICK Microtubule-associated protein OS=Gallus gallus GN=MAP2 PE=4 SV=1;>tr|E1C6D1|E1C6D1_CHICK Microtubule-associated protein OS=Gallus gallus GN=MAP2 PE=4 SV=1	0.782656	0.0083857	0.701486	0.266854	0.00955762	0.473629	0.0144617	0.110147	2	93200000	69900000	482000000	44500000	8.9027	4.5293	33.428	30.95	4	5	11	2
P38531;E1BXI9	HSF3	>sp|P38531|HSF3_CHICK Heat shock factor protein 3 OS=Gallus gallus GN=HSF3 PE=2 SV=1;>tr|E1BXI9|E1BXI9_CHICK Heat shock factor protein 3 OS=Gallus gallus GN=HSF3 PE=3 SV=1	NaN	-0.856632	NaN	-0.794813	1	0.0246143	1	0.0304268	2	0	87800000	0	67600000	NaN	1.6511	NaN	0.51496	0	2	0	2
E1BXP4	RRM2	>tr|E1BXP4|E1BXP4_CHICK Uncharacterized protein OS=Gallus gallus GN=RRM2 PE=4 SV=1	0.630598	-0.1398	0.690911	-0.537726	0.0309012	0.793213	0.0170436	0.237822	2	737000000	92800000	634000000	69200000	10.272	21.903	9.3699	12.473	10	5	16	4
E1BXR0	GRAP	>tr|E1BXR0|E1BXR0_CHICK Uncharacterized protein OS=Gallus gallus GN=GRAP PE=4 SV=1	NaN	-1.28165	NaN	-1.5538	1	0.000799349	1	4.75e-05	2	0	4851500	0	3179700	NaN	NaN	NaN	NaN	0	1	0	1
E1BY00	SFRS5	>tr|E1BY00|E1BY00_CHICK Uncharacterized protein OS=Gallus gallus GN=SFRS5 PE=4 SV=1	0.661635	-0.97178	0.688071	-1.09775	0.103345	0.00368297	0.0958941	0.000692796	2	17000000	386000000	39600000	332000000	6.5119	12.075	3.3883	9.441	2	5	2	4
F1NUX1;E1BY39;E1C6S1	DCK	>tr|F1NUX1|F1NUX1_CHICK Uncharacterized protein (Fragment) OS=Gallus gallus GN=DCK PE=4 SV=1;>tr|E1BY39|E1BY39_CHICK Uncharacterized protein OS=Gallus gallus GN=DCK PE=4 SV=1;>tr|E1C6S1|E1C6S1_CHICK Uncharacterized protein OS=Gallus gallus GN=DCK PE=4 SV=1	0.834161	-0.554899	0.849383	NaN	0.0236643	0.2147	0.0226618	1	2	16800000	222000000	40700000	0	1.8553	31.01	NaN	NaN	2	2	1	0
E1BYB2;F1NSX0;E1C1M0	KIDINS220	>tr|E1BYB2|E1BYB2_CHICK Uncharacterized protein OS=Gallus gallus GN=KIDINS220 PE=4 SV=1;>tr|F1NSX0|F1NSX0_CHICK Uncharacterized protein (Fragment) OS=Gallus gallus GN=KIDINS220 PE=4 SV=1;>tr|E1C1M0|E1C1M0_CHICK Uncharacterized protein OS=Gallus gallus GN=K	-0.379472	NaN	-0.306611	0.545421	0.0353978	1	0.0573411	0.0241756	2	11800000	0	17700000	4518900	NaN	NaN	20.809	NaN	1	0	2	1
E1BZJ9	SCLY	>tr|E1BZJ9|E1BZJ9_CHICK Uncharacterized protein OS=Gallus gallus GN=SCLY PE=4 SV=1	-0.389989	-0.284146	-0.267738	-0.201028	0.000231316	0.882952	0.00268075	0.728261	2	148000000	1260000000	422000000	616000000	8.0278	9.0572	5.416	11.801	5	17	12	13
E1C056	DCP1A	>tr|E1C056|E1C056_CHICK Uncharacterized protein OS=Gallus gallus GN=DCP1A PE=4 SV=1	-0.105402	0.379768	-0.64257	0.520436	0.254698	0.0635221	0.00197825	0.0293578	2	17800000	53400000	2060100	31700000	NaN	NaN	76.283	NaN	1	1	2	1
E1C165	KCTD12	>tr|E1C165|E1C165_CHICK Uncharacterized protein OS=Gallus gallus GN=KCTD12 PE=4 SV=1	0.667187	-1.36463	0.628528	0.143954	0.041735	7.76e-06	0.0506323	0.120837	2	218000000	276000000	196000000	288000000	10.841	78.2	15.275	121.11	9	8	5	6
E1C1E9	ACOX3	>tr|E1C1E9|E1C1E9_CHICK Acyl-coenzyme A oxidase OS=Gallus gallus GN=ACOX3 PE=3 SV=1	0.913392	NaN	1.08472	NaN	0.0106631	1	0.00406838	1	2	18500000	0	20300000	0	26.189	NaN	7.7606	NaN	3	0	3	0
E1C232;F1NJY8;Q5ZIX8	JMJD1A;KDM3A	>tr|E1C232|E1C232_CHICK Uncharacterized protein OS=Gallus gallus GN=JMJD1A PE=4 SV=1;>tr|F1NJY8|F1NJY8_CHICK Uncharacterized protein OS=Gallus gallus GN=JMJD1A PE=4 SV=1;>sp|Q5ZIX8|KDM3A_CHICK Lysine-specific demethylase 3A OS=Gallus gallus GN=KDM3A PE=2 S	0.685613	-0.639212	0.532929	-0.634186	0.0498245	0.0462776	0.140438	0.0735523	2	33700000	1370000000	175000000	1290000000	2.7939	29.944	10.363	34.817	3	20	6	20
F1NCG2;E1C271	NCF4	>tr|F1NCG2|F1NCG2_CHICK Uncharacterized protein OS=Gallus gallus GN=NCF4 PE=4 SV=1;>tr|E1C271|E1C271_CHICK Uncharacterized protein OS=Gallus gallus GN=NCF4 PE=4 SV=1	0.904016	-1.51145	NaN	NaN	0.0306459	5.11e-05	1	1	2	2921600	27500000	0	0	NaN	NaN	NaN	NaN	1	1	0	0
E1C2W6;F1NFW4;E1BRE4	SGOL1	>tr|E1C2W6|E1C2W6_CHICK Uncharacterized protein OS=Gallus gallus GN=SGOL1 PE=4 SV=1;>tr|F1NFW4|F1NFW4_CHICK Uncharacterized protein (Fragment) OS=Gallus gallus GN=SGOL1 PE=4 SV=1;>tr|E1BRE4|E1BRE4_CHICK Uncharacterized protein OS=Gallus gallus GN=SGOL1 PE=	NaN	0.329406	-0.084821	0.43303	1	0.0100577	0.241495	0.0329608	2	0	172000000	36100000	77500000	NaN	5.6312	1.316	4.173	0	3	2	3
E1C339;F1NEP9	RFC1	>tr|E1C339|E1C339_CHICK Uncharacterized protein OS=Gallus gallus GN=RFC1 PE=4 SV=1;>tr|F1NEP9|F1NEP9_CHICK Uncharacterized protein OS=Gallus gallus GN=RFC1 PE=4 SV=1	0.789624	-0.546329	0.854365	-0.563996	0.00195283	0.139903	0.000101699	0.154928	2	383000000	3130000000	1570000000	3000000000	9.2443	56.298	26.376	38.641	18	53	36	53
E1C4L7	ARFIP1	>tr|E1C4L7|E1C4L7_CHICK Uncharacterized protein OS=Gallus gallus GN=ARFIP1 PE=4 SV=1	1.12845	-0.644292	1.06977	-0.562555	0.0043127	0.110171	0.00182121	0.202137	2	3459700	186000000	67800000	86700000	NaN	12.712	19.105	19.707	1	5	4	2
E1C4Y2	SPC25	>tr|E1C4Y2|E1C4Y2_CHICK Uncharacterized protein OS=Gallus gallus GN=SPC25 PE=4 SV=1	-0.151877	0.298674	-0.202552	0.447839	0.0571793	0.108093	0.0423241	0.0292395	2	54000000	55500000	84100000	40200000	9.7355	NaN	4.9793	NaN	2	1	3	1
E1C5I8	NSUN5	>tr|E1C5I8|E1C5I8_CHICK Uncharacterized protein OS=Gallus gallus GN=NSUN5 PE=4 SV=1	-0.105038	0.0869539	-0.00164642	0.105564	0.0427061	0.00935274	0.129954	0.0740864	2	89700000	1620000000	284000000	765000000	36.768	112.71	13.799	75.659	6	21	11	17
E1C769	G3BP2	>tr|E1C769|E1C769_CHICK Uncharacterized protein OS=Gallus gallus GN=G3BP2 PE=4 SV=1	0.889564	NaN	0.90135	NaN	0.00421076	1	0.000882215	1	2	38900000	0	104000000	0	10.536	NaN	10.453	NaN	4	0	6	0
E1C7D4;Q5ZIZ6	CTBP1	>tr|E1C7D4|E1C7D4_CHICK Uncharacterized protein OS=Gallus gallus GN=CTBP1 PE=3 SV=1;>tr|Q5ZIZ6|Q5ZIZ6_CHICK Uncharacterized protein OS=Gallus gallus GN=CTBP1 PE=2 SV=1	0.531047	-0.642284	0.576239	-0.619094	0.11629	0.0444372	0.0359191	0.0871798	2	907000000	2800000000	2180000000	1980000000	13.652	26.257	14.544	16.857	13	26	23	24
E1C8Q3	ALDH18A1	>tr|E1C8Q3|E1C8Q3_CHICK Uncharacterized protein OS=Gallus gallus GN=ALDH18A1 PE=4 SV=1	0.95082	-0.505181	0.877541	NaN	0.000673544	0.319077	0.000578471	1	2	138000000	54600000	233000000	0	7.2177	15.683	9.5941	NaN	11	2	16	0
E1C8R7	XRN1	>tr|E1C8R7|E1C8R7_CHICK Uncharacterized protein OS=Gallus gallus GN=XRN1 PE=4 SV=1	0.0467722	0.416148	0.0185739	0.474017	0.346648	0.00304417	0.161149	0.0041988	2	69000000	209000000	241000000	174000000	11.431	6.0251	7.6453	34.845	5	4	8	6
E1C8T5	LSM6	>tr|E1C8T5|E1C8T5_CHICK Uncharacterized protein OS=Gallus gallus GN=LSM6 PE=4 SV=1	-0.652159	-0.839912	0.651713	-0.640605	1.94e-07	0.0286779	0.126835	0.116246	2	100000000	64400000	60200000	117000000	NaN	22.319	5.5978	0.45158	1	2	2	2
E1C959;F1NLI3	CWF19L1	>tr|E1C959|E1C959_CHICK Uncharacterized protein OS=Gallus gallus GN=CWF19L1 PE=4 SV=1;>tr|F1NLI3|F1NLI3_CHICK Uncharacterized protein (Fragment) OS=Gallus gallus GN=CWF19L1 PE=4 SV=1	-0.10737	-0.259962	-0.0973248	-0.251097	0.0413384	0.965215	0.040435	0.910431	2	100000000	1100000000	654000000	1130000000	20.996	10.618	7.6486	10.6	6	16	12	20
E1C9C2	DHX37	>tr|E1C9C2|E1C9C2_CHICK Uncharacterized protein OS=Gallus gallus GN=DHX37 PE=4 SV=1	-0.367042	0.162215	0.0517499	0.0756348	0.0393961	0.0401733	0.388381	0.0998379	2	19000000	998000000	189000000	833000000	2.271	9.8584	19.749	7.2589	2	19	11	20
F1N855		>tr|F1N855|F1N855_CHICK Uncharacterized protein (Fragment) OS=Gallus gallus PE=4 SV=1	NaN	-1.60729	NaN	-1.76345	1	8.68e-07	1	4.3e-09	2	0	83100000	0	36300000	NaN	12.918	NaN	NaN	0	2	0	1
F1N8I5	BRCA1	>tr|F1N8I5|F1N8I5_CHICK Uncharacterized protein OS=Gallus gallus GN=BRCA1 PE=4 SV=1	3.36165	-0.112397	-2.00513	-0.315861	1.9e-22	0.554847	3.36e-15	0.782042	2	1510800	272000000	60900000	336000000	NaN	8.8758	NaN	7.2272	1	4	1	3
F1NV68;F1N8W0	KPNA3	>tr|F1NV68|F1NV68_CHICK Importin subunit alpha (Fragment) OS=Gallus gallus GN=KPNA3 PE=3 SV=1;>tr|F1N8W0|F1N8W0_CHICK Importin subunit alpha (Fragment) OS=Gallus gallus GN=KPNA3 PE=3 SV=1	-2.52703	-0.376424	-1.62792	-0.30241	4.31e-22	0.545313	9.85e-18	0.779678	2	23500000	28000000	95600000	50600000	107.53	21.093	100.56	5.9137	3	2	3	4
F1NEH6;F1NSD9;F1N8W5;E1C1K0	CENPC1	>tr|F1NEH6|F1NEH6_CHICK Uncharacterized protein OS=Gallus gallus GN=CENPC1 PE=4 SV=1;>tr|F1NSD9|F1NSD9_CHICK Uncharacterized protein (Fragment) OS=Gallus gallus GN=CENPC1 PE=4 SV=1;>tr|F1N8W5|F1N8W5_CHICK Uncharacterized protein (Fragment) OS=Gallus gallus	NaN	-1.04863	0.532695	-1.47093	1	0.00132394	0.307675	2.01e-06	2	0	244000000	20200000	52100000	NaN	51.776	20.683	3.9365	0	8	2	3
F1N9E5	MAU2	>tr|F1N9E5|F1N9E5_CHICK Uncharacterized protein (Fragment) OS=Gallus gallus GN=MAU2 PE=4 SV=1	0.441167	-0.740374	0.759052	-0.796961	0.377656	0.0476143	0.0751081	0.0110087	2	38300000	129000000	5790500	392000000	7.0422	3.1012	NaN	14.392	3	6	1	11
F1N9R8	NUCKS1	>tr|F1N9R8|F1N9R8_CHICK Uncharacterized protein OS=Gallus gallus GN=NUCKS1 PE=4 SV=1	NaN	-1.87818	NaN	-1.11694	1	4.01e-09	1	0.000522628	2	0	109000000	0	148000000	NaN	121.14	NaN	110.25	0	8	0	6
F1NAD2	SMARCAD1	>tr|F1NAD2|F1NAD2_CHICK Uncharacterized protein (Fragment) OS=Gallus gallus GN=SMARCAD1 PE=4 SV=1	0.861616	-0.561728	0.775299	-0.530236	0.00296686	0.118331	0.00419469	0.21284	2	79600000	1410000000	507000000	2380000000	6.3228	10.42	55.733	15.77	6	30	12	38
F1NBG8;F1NN40	SMS	>tr|F1NBG8|F1NBG8_CHICK Uncharacterized protein (Fragment) OS=Gallus gallus GN=SMS PE=3 SV=1;>tr|F1NN40|F1NN40_CHICK Uncharacterized protein OS=Gallus gallus GN=SMS PE=3 SV=1	0.362132	-0.765071	0.331026	-0.740577	0.59384	0.027261	0.645865	0.0489409	2	69400000	427000000	191000000	253000000	9.2843	9.2722	4.2524	4.9907	9	6	3	7
F1NBK5;Q75QI0	CFDP1	>tr|F1NBK5|F1NBK5_CHICK Craniofacial development protein 1 OS=Gallus gallus GN=CFDP1 PE=4 SV=1;>sp|Q75QI0|CFDP1_CHICK Craniofacial development protein 1 OS=Gallus gallus GN=CFDP1 PE=2 SV=1	-0.13073	0.325288	-0.142523	0.42384	0.0719156	0.0041813	0.169832	0.00103974	2	46700000	509000000	62600000	370000000	14.509	11.46	6.3743	14.112	2	6	2	6
F1NC26	HSPA4L	>tr|F1NC26|F1NC26_CHICK Uncharacterized protein OS=Gallus gallus GN=HSPA4L PE=3 SV=1	0.791678	-0.474626	0.837376	-0.504231	0.0018744	0.281361	0.000158571	0.267084	2	880000000	2510000000	3780000000	2480000000	20.325	19.713	14.147	12.942	44	49	60	48
F1NC43	INTU	>tr|F1NC43|F1NC43_CHICK Uncharacterized protein (Fragment) OS=Gallus gallus GN=INTU PE=4 SV=1	1.0572	-0.656133	0.883438	-0.716284	0.00842756	0.14595	0.0280017	0.120338	2	3980200	6879700	15700000	2919500	NaN	NaN	3.1889	NaN	1	1	2	1
F1NCD7	PIN4	>tr|F1NCD7|F1NCD7_CHICK Uncharacterized protein (Fragment) OS=Gallus gallus GN=PIN4 PE=4 SV=1	0.737084	-0.752103	0.836047	-0.807932	0.0996784	0.0607495	0.041529	0.0267805	2	5840800	88200000	8797400	107000000	NaN	13.533	NaN	7.0139	1	9	1	8
F1NCI1;F1NCR9	AP1B1	>tr|F1NCI1|F1NCI1_CHICK Uncharacterized protein (Fragment) OS=Gallus gallus GN=AP1B1 PE=4 SV=1;>tr|F1NCR9|F1NCR9_CHICK Uncharacterized protein (Fragment) OS=Gallus gallus GN=AP1B1 PE=4 SV=1	0.159328	0.355088	0.202137	0.410034	0.623681	0.00259046	0.709755	0.00909181	2	265000000	568000000	744000000	150000000	28.176	11.05	10.649	16.196	6	5	10	5
G1K332;F1NCK6;P62801;P70081	H4;H4-I;H4-VIII	>tr|G1K332|G1K332_CHICK Histone H4 (Fragment) OS=Gallus gallus GN=H4 PE=3 SV=1;>tr|F1NCK6|F1NCK6_CHICK Histone H4 (Fragment) OS=Gallus gallus GN=H4 PE=3 SV=1;>sp|P62801|H4_CHICK Histone H4 OS=Gallus gallus GN=H4-I PE=1 SV=2;>sp|P70081|H48_CHICK Histone H4	0	0	0	0	0.0815128	0.04718	0.0520469	0.0320275	2	50100000000	106000000000	41500000000	85600000000	11.596	17.615	19.238	16.555	153	254	167	226
F1NCM6	WHSC2	>tr|F1NCM6|F1NCM6_CHICK Uncharacterized protein OS=Gallus gallus GN=WHSC2 PE=4 SV=1	0.908892	-0.803662	0.549483	-0.695221	0.0111799	0.0176393	0.119388	0.0737166	2	20200000	408000000	90400000	243000000	NaN	10.701	2.9538	11.139	1	10	4	8
F1NCW4;Q5ZIH1	HNRNPD	>tr|F1NCW4|F1NCW4_CHICK Uncharacterized protein (Fragment) OS=Gallus gallus GN=HNRNPD PE=4 SV=1;>tr|Q5ZIH1|Q5ZIH1_CHICK Uncharacterized protein OS=Gallus gallus GN=HNRNPD PE=2 SV=1	0.319099	-0.694602	0.271559	-0.686985	0.717188	0.0213925	0.989208	0.0388763	2	232000000	2150000000	447000000	2160000000	18.72	14.796	23.938	16.451	4	13	5	15
F1NDK1	VRK1	>tr|F1NDK1|F1NDK1_CHICK Uncharacterized protein OS=Gallus gallus GN=VRK1 PE=4 SV=1	0.473461	-0.725378	0.440453	-0.67156	0.269361	0.0134287	0.220733	0.0471629	2	253000000	3340000000	1220000000	3930000000	15.961	28.735	14.313	17.403	6	34	21	45
F1NDU0;Q5ZKQ5	CASC4	>tr|F1NDU0|F1NDU0_CHICK Protein CASC4 OS=Gallus gallus GN=CASC4 PE=4 SV=1;>sp|Q5ZKQ5|CASC4_CHICK Protein CASC4 OS=Gallus gallus GN=CASC4 PE=2 SV=1	0.632565	-0.932222	1.14434	-0.691875	0.12799	0.00602762	0.00211994	0.138852	2	14200000	205000000	15500000	22400000	NaN	16.82	7.0088	4.7564	1	4	2	2
F1NDY9	PDIA4	>tr|F1NDY9|F1NDY9_CHICK Uncharacterized protein OS=Gallus gallus GN=PDIA4 PE=3 SV=1	0.423862	-0.886239	0.450419	-0.904106	0.420346	0.0103831	0.305212	0.00218115	2	28600000	303000000	319000000	368000000	NaN	10.463	37.25	8.62	1	8	6	10
F1NE32	MOSPD1	>tr|F1NE32|F1NE32_CHICK Uncharacterized protein (Fragment) OS=Gallus gallus GN=MOSPD1 PE=4 SV=1	0.786488	NaN	1.16756	-0.915478	0.0720352	1	0.00162813	0.00863055	2	4605800	0	20300000	68300000	NaN	NaN	NaN	1.657	1	0	1	2
F1NE36	CDCA7L	>tr|F1NE36|F1NE36_CHICK Uncharacterized protein OS=Gallus gallus GN=CDCA7L PE=4 SV=1	0.000219991	0.275436	0.0343134	0.290382	0.157058	0.00890031	0.345872	0.00797061	2	91300000	943000000	192000000	857000000	1.9727	10.307	7.5261	12.821	2	16	8	14
F1NEA8	PDCD2	>tr|F1NEA8|F1NEA8_CHICK Uncharacterized protein (Fragment) OS=Gallus gallus GN=PDCD2 PE=4 SV=1	-0.178597	0.407841	0.0639725	0.447316	0.162513	0.00343408	0.514595	0.0293646	2	24600000	137000000	51000000	95200000	12.865	13.883	7.4817	4.0864	2	6	2	5
F1NEB4;Q5F3X8	SEC31A	>tr|F1NEB4|F1NEB4_CHICK Protein transport protein Sec31A OS=Gallus gallus GN=SEC31A PE=4 SV=1;>sp|Q5F3X8|SC31A_CHICK Protein transport protein Sec31A OS=Gallus gallus GN=SEC31A PE=2 SV=1	0.666441	-0.324875	0.776488	-0.233514	0.0177893	0.807067	0.000710064	0.667575	2	429000000	2640000000	2260000000	2670000000	13.264	10.757	16.059	7.3027	12	36	50	33
F1NYN1;F1NEE4	BUB1B	>tr|F1NYN1|F1NYN1_CHICK Uncharacterized protein OS=Gallus gallus GN=BUB1B PE=4 SV=1;>tr|F1NEE4|F1NEE4_CHICK Uncharacterized protein OS=Gallus gallus GN=BUB1B PE=4 SV=1	-0.55821	NaN	-0.686558	NaN	0.0173506	1	0.00106634	1	2	2813400	0	34600000	0	NaN	NaN	11.33	NaN	1	0	2	0
F1NF19	FMR1	>tr|F1NF19|F1NF19_CHICK Uncharacterized protein OS=Gallus gallus GN=FMR1 PE=4 SV=1	0.775654	NaN	0.92629	NaN	0.0405949	1	0.0101166	1	2	14400000	0	74700000	0	NaN	NaN	27.69	NaN	1	0	3	0
F1NFF6;F1NBW8	SLC25A6	>tr|F1NFF6|F1NFF6_CHICK Uncharacterized protein (Fragment) OS=Gallus gallus GN=SLC25A6 PE=3 SV=1;>tr|F1NBW8|F1NBW8_CHICK Uncharacterized protein (Fragment) OS=Gallus gallus GN=SLC25A6 PE=3 SV=1	0.55969	-0.895753	0.559992	-1.00718	0.0819187	0.0056459	0.0999355	0.00243361	2	517000000	525000000	300000000	338000000	6.4682	13.834	31.548	7.3725	7	10	8	7
F1NFI2;F1P192	PKHD1;LRIT1	>tr|F1NFI2|F1NFI2_CHICK Uncharacterized protein (Fragment) OS=Gallus gallus GN=PKHD1 PE=4 SV=1;>tr|F1P192|F1P192_CHICK Uncharacterized protein (Fragment) OS=Gallus gallus GN=LRIT1 PE=4 SV=1	0.956936	-0.416608	0.903709	-0.409293	0.000604611	0.490849	0.000331256	0.516354	2	131000000	164000000	297000000	158000000	1.351	29.208	36.33	27.186	4	3	5	3
F1NFS0	EEF2	>tr|F1NFS0|F1NFS0_CHICK Elongation factor 2 OS=Gallus gallus GN=EEF2 PE=4 SV=1	0.0577892	0.0921479	0.0676353	0.135102	0.173141	0.00839956	0.156415	0.00171236	2	25600000000	24900000000	42300000000	22300000000	25.884	16.417	26.294	15.534	91	121	183	126
F1NG82;F1N8D4	FLNB	>tr|F1NG82|F1NG82_CHICK Uncharacterized protein (Fragment) OS=Gallus gallus GN=FLNB PE=4 SV=1;>tr|F1N8D4|F1N8D4_CHICK Uncharacterized protein (Fragment) OS=Gallus gallus GN=FLNB PE=4 SV=1	0.0450017	0.178974	0.0393074	0.272379	0.248147	0.0327258	0.10156	0.0392472	2	210000000	473000000	790000000	288000000	15.601	15.399	21.841	15.869	16	12	31	8
F1NGJ9	MLF2	>tr|F1NGJ9|F1NGJ9_CHICK Uncharacterized protein OS=Gallus gallus GN=MLF2 PE=4 SV=1	-0.11393	-0.171247	-0.490236	-0.194345	0.037688	0.868393	0.0106911	0.910326	2	194000000	70500000	13600000	98300000	5.2209	1.8128	NaN	10.161	3	2	1	2
F1NIB1	RAP1GDS1	>tr|F1NIB1|F1NIB1_CHICK Uncharacterized protein OS=Gallus gallus GN=RAP1GDS1 PE=4 SV=1	0.744578	-0.492212	0.730198	-0.433934	0.0160261	0.29895	0.00910708	0.454964	2	96500000	409000000	335000000	294000000	20.399	8.1472	14.3	8.1543	4	5	9	4
F1NIG4	C15orf23	>tr|F1NIG4|F1NIG4_CHICK Uncharacterized protein OS=Gallus gallus GN=C15orf23 PE=4 SV=1	-1.01817	0.435822	NaN	0.774224	1.35e-05	0.0744063	1	0.00123319	2	12600000	15600000	0	39000000	NaN	NaN	NaN	24.597	1	1	0	3
F1NIR6	NCBP2	>tr|F1NIR6|F1NIR6_CHICK Nuclear cap-binding protein subunit 2 (Fragment) OS=Gallus gallus GN=NCBP2 PE=4 SV=1	-0.159947	0.719755	-0.0673856	0.663941	0.0522618	1.52e-05	0.158649	0.000297438	2	40100000	155000000	223000000	293000000	4.0087	9.7937	4.2222	9.1043	4	4	5	5
F1NIS1;H9L112	GTSE1	>tr|F1NIS1|F1NIS1_CHICK Uncharacterized protein OS=Gallus gallus GN=GTSE1 PE=4 SV=1;>tr|H9L112|H9L112_CHICK Uncharacterized protein (Fragment) OS=Gallus gallus PE=4 SV=1	NaN	0.70509	-0.241349	0.642314	1	0.010236	0.0951179	0.0108401	2	0	15700000	7418000	19800000	NaN	NaN	NaN	NaN	0	1	1	1
F1NIX0	RPL8	>tr|F1NIX0|F1NIX0_CHICK Uncharacterized protein (Fragment) OS=Gallus gallus GN=RPL8 PE=3 SV=1	0.332736	-0.681189	0.294424	-0.739922	0.689449	0.0259893	0.7753	0.0191642	2	493000000	1380000000	781000000	1350000000	11.135	27.336	10.913	24.872	4	30	15	31
F1NJ69	USO1	>tr|F1NJ69|F1NJ69_CHICK Uncharacterized protein OS=Gallus gallus GN=USO1 PE=4 SV=1	1.04978	-0.599404	1.0379	-0.555704	3.6e-06	0.134145	4.04e-07	0.171586	2	340000000	1040000000	1140000000	839000000	21.902	8.1601	15.573	7.3352	19	16	29	14
F1NJR6	FTO	>tr|F1NJR6|F1NJR6_CHICK Uncharacterized protein (Fragment) OS=Gallus gallus GN=FTO PE=4 SV=1	NaN	0.540719	NaN	0.559045	1	0.0366731	1	0.0216991	2	0	17100000	0	12700000	NaN	NaN	NaN	NaN	0	1	0	1
F1NKL7;Q5ZL49	LOC418413	>tr|F1NKL7|F1NKL7_CHICK Uncharacterized protein OS=Gallus gallus GN=LOC418413 PE=4 SV=1;>tr|Q5ZL49|Q5ZL49_CHICK Uncharacterized protein OS=Gallus gallus GN=LOC418413 PE=4 SV=1	-0.641296	NaN	-1.13341	-0.823694	0.00832348	1	1.32e-06	0.0606828	2	5741500	0	5838600	7487500	NaN	NaN	NaN	NaN	1	0	1	1
F1NKN8	HMBS	>tr|F1NKN8|F1NKN8_CHICK Uncharacterized protein (Fragment) OS=Gallus gallus GN=HMBS PE=3 SV=1	-0.669793	0.101585	-0.324832	0.0501339	1.05e-05	0.120875	0.000895662	0.238613	2	31100000	229000000	245000000	132000000	14.753	12.704	92.809	4.3172	3	3	4	5
F1NKX2	EDC4	>tr|F1NKX2|F1NKX2_CHICK Uncharacterized protein (Fragment) OS=Gallus gallus GN=EDC4 PE=4 SV=1	0.1149	0.548543	0.144187	0.627765	0.323719	4.65e-09	0.410825	2.27e-05	2	412000000	1440000000	1820000000	963000000	9.954	21.406	17.422	25.434	16	23	35	19
F1NLS6;Q00944;Q00944-2;F1NF20	PTK2	>tr|F1NLS6|F1NLS6_CHICK Focal adhesion kinase 1 (Fragment) OS=Gallus gallus GN=PTK2 PE=4 SV=1;>sp|Q00944|FAK1_CHICK Focal adhesion kinase 1 OS=Gallus gallus GN=PTK2 PE=1 SV=2;>sp|Q00944-2|FAK1_CHICK Isoform 2 of Focal adhesion kinase 1 OS=Gallus gallus GN=	-0.504116	-0.295396	0.983176	NaN	0.0270869	0.719743	0.0113414	1	2	5339000	16500000	3101800	0	142.95	NaN	NaN	NaN	2	1	1	0
F1NLT8	ARHGDIB	>tr|F1NLT8|F1NLT8_CHICK Uncharacterized protein (Fragment) OS=Gallus gallus GN=ARHGDIB PE=4 SV=1	0.584957	-1.158	0.629515	-1.17703	0.239242	0.000265194	0.149242	0.000208626	2	4992800	334000000	31500000	255000000	NaN	7.6312	5.3415	4.325	1	8	2	4
F1NMU5	DAPP1	>tr|F1NMU5|F1NMU5_CHICK Uncharacterized protein OS=Gallus gallus GN=DAPP1 PE=4 SV=1	1.05501	-0.127673	1.11166	NaN	0.00211422	0.885364	0.00104769	1	2	17900000	4979700	60000000	0	3.7441	NaN	21.326	NaN	2	1	4	0
Q90WG1;Q90WG2;F1NMV1;F1NCT6;H9L0M8;H9L3H5	SPINZ;SPINW	>sp|Q90WG1|SPINZ_CHICK Spindlin-Z OS=Gallus gallus GN=SPINZ PE=2 SV=1;>sp|Q90WG2|SPINW_CHICK Spindlin-W OS=Gallus gallus GN=SPINW PE=2 SV=1;>tr|F1NMV1|F1NMV1_CHICK Spindlin-Z (Fragment) OS=Gallus gallus GN=SPINZ PE=4 SV=1;>tr|F1NCT6|F1NCT6_CHICK Spindlin-Z	0.724029	-0.971426	NaN	-0.89563	0.108247	0.0159	1	0.0364608	2	6609400	25400000	0	18900000	NaN	NaN	NaN	NaN	1	1	0	1
F1NMV9;P67966	CSRP1	>tr|F1NMV9|F1NMV9_CHICK Cysteine and glycine-rich protein 1 (Fragment) OS=Gallus gallus GN=CSRP1 PE=4 SV=1;>sp|P67966|CSRP1_CHICK Cysteine and glycine-rich protein 1 OS=Gallus gallus GN=CSRP1 PE=1 SV=2	NaN	-1.23868	0.584748	-0.934466	1	0.00030931	0.232161	0.0272208	2	0	49400000	19700000	1416500	NaN	25.41	0.70209	3.142	0	3	2	2
F1NN49	HDHD3	>tr|F1NN49|F1NN49_CHICK Uncharacterized protein (Fragment) OS=Gallus gallus GN=HDHD3 PE=4 SV=1	NaN	-7.16455	-7.07574	-6.32069	1	8.024E-321	0	3.79e-218	2	0	2960000000	1320000000	2650000000	NaN	5.8819	NaN	60.518	0	2	1	2
F1NNP8	TSR1	>tr|F1NNP8|F1NNP8_CHICK Uncharacterized protein (Fragment) OS=Gallus gallus GN=TSR1 PE=4 SV=1	0.309435	-1.05513	0.40694	-1.0751	0.793302	1.66e-05	0.312948	4.22e-05	2	315000000	1830000000	941000000	1320000000	17.577	14.905	8.5506	16.646	11	34	22	30
F1NP42;Q5ZIJ8	UPRT	>tr|F1NP42|F1NP42_CHICK Uracil phosphoribosyltransferase homolog OS=Gallus gallus GN=UPRT PE=4 SV=1;>sp|Q5ZIJ8|UPP_CHICK Uracil phosphoribosyltransferase homolog OS=Gallus gallus GN=UPRT PE=2 SV=1	0.678757	-0.826086	NaN	-0.859149	0.0906953	0.0324624	1	0.0474529	2	13400000	104000000	0	19600000	NaN	10.562	NaN	NaN	1	3	0	1
F1NPP8	CLINT1	>tr|F1NPP8|F1NPP8_CHICK Uncharacterized protein OS=Gallus gallus GN=CLINT1 PE=4 SV=1	0.136092	0.311413	0.216268	0.366054	0.772644	0.00518925	0.904552	0.00262633	2	24300000	421000000	75200000	340000000	20.967	9.1017	4.0571	16.465	2	6	4	6
F1NQ36	CDC23	>tr|F1NQ36|F1NQ36_CHICK Uncharacterized protein (Fragment) OS=Gallus gallus GN=CDC23 PE=4 SV=1	-0.416804	0.464404	-0.431495	NaN	0.0526722	0.0344236	0.00205867	1	2	4179300	58900000	106000000	0	NaN	21.32	21.102	NaN	1	4	8	0
F1NQ85	BRF1	>tr|F1NQ85|F1NQ85_CHICK Uncharacterized protein (Fragment) OS=Gallus gallus GN=BRF1 PE=4 SV=1	0.419313	-0.878598	0.810062	-0.981967	0.460025	0.0113312	0.051057	0.00337854	2	13900000	180000000	11000000	254000000	NaN	9.5586	NaN	17.349	1	3	1	5
F1NS27;F1NS26	NKAP	>tr|F1NS27|F1NS27_CHICK Uncharacterized protein (Fragment) OS=Gallus gallus GN=NKAP PE=4 SV=1;>tr|F1NS26|F1NS26_CHICK Uncharacterized protein (Fragment) OS=Gallus gallus GN=NKAP PE=4 SV=1	NaN	-0.712918	0.0154053	-0.802985	1	0.0472214	0.448795	0.0265687	2	0	510000000	25100000	233000000	NaN	16.8	NaN	23.018	0	4	1	4
F1NSQ9	NFATC3	>tr|F1NSQ9|F1NSQ9_CHICK Uncharacterized protein (Fragment) OS=Gallus gallus GN=NFATC3 PE=4 SV=1	-0.182625	0.377458	-0.4745	0.465774	0.158289	0.0645395	0.0113432	0.044106	2	12600000	48600000	33800000	23700000	NaN	7.8618	3.3353	5.0425	1	2	2	3
F1NT27	SHCBP1	>tr|F1NT27|F1NT27_CHICK Uncharacterized protein (Fragment) OS=Gallus gallus GN=SHCBP1 PE=4 SV=1	-0.296942	0.229856	-0.41376	0.293005	0.117986	0.0334246	0.0203489	0.0926217	2	6438600	153000000	56600000	98400000	NaN	18.023	2.2091	12.695	1	6	2	7
F1NTK1	PSAT1	>tr|F1NTK1|F1NTK1_CHICK Phosphoserine aminotransferase (Fragment) OS=Gallus gallus GN=PSAT1 PE=3 SV=1	0.326676	-3.69486	0.249468	-3.06022	0.706367	3.9e-43	0.944545	8.71e-18	2	68400000	339000000	8773200	24900000	NaN	54.741	NaN	NaN	1	2	1	1
F1NTR2		>tr|F1NTR2|F1NTR2_CHICK Uncharacterized protein (Fragment) OS=Gallus gallus PE=4 SV=1	1.05672	NaN	1.01391	-0.208978	0.00846503	1	0.00366876	0.975726	2	3144000	0	25400000	25000000	8.2065	NaN	11.062	NaN	2	0	3	1
F1NV31;F1P227;F1P226	SAE2	>tr|F1NV31|F1NV31_CHICK Uncharacterized protein (Fragment) OS=Gallus gallus GN=SAE2 PE=3 SV=1;>tr|F1P227|F1P227_CHICK Uncharacterized protein (Fragment) OS=Gallus gallus GN=SAE2 PE=3 SV=1;>tr|F1P226|F1P226_CHICK Uncharacterized protein (Fragment) OS=Gallus	0.140183	0.136323	0.177599	0.168074	0.624627	0.00320243	0.608638	0.000729731	2	52600000	2360000000	272000000	1280000000	7.5669	39.415	13.785	8.9914	5	24	9	20
F1NV59	FUBP1	>tr|F1NV59|F1NV59_CHICK Uncharacterized protein OS=Gallus gallus GN=FUBP1 PE=4 SV=1	-1.26941	NaN	-1.24165	NaN	1.64e-07	1	1.03e-11	1	2	11000000	0	114000000	0	NaN	NaN	5.032	NaN	1	0	2	0
F1NVF0	VPS35	>tr|F1NVF0|F1NVF0_CHICK Uncharacterized protein OS=Gallus gallus GN=VPS35 PE=4 SV=1	0.144017	0.242098	0.158727	0.363376	0.426328	0.0002201	0.478033	0.00273703	2	1210000000	1380000000	1950000000	924000000	15.521	7.9394	9.5012	10.028	18	27	32	20
F1NVI8	CTU2	>tr|F1NVI8|F1NVI8_CHICK Uncharacterized protein (Fragment) OS=Gallus gallus GN=CTU2 PE=4 SV=1	-0.229218	0.52235	-0.183952	0.541505	0.115288	0.0218607	0.0517861	0.0130716	2	22600000	71300000	182000000	60000000	5.1706	3.8262	7.1917	16.64	3	3	4	2
F1NVN0	RPP14	>tr|F1NVN0|F1NVN0_CHICK Uncharacterized protein (Fragment) OS=Gallus gallus GN=RPP14 PE=4 SV=1	2.8415	NaN	1.94544	-0.277664	1.67e-30	1	8.34e-09	0.81295	2	27000000	0	20600000	4617400	NaN	NaN	NaN	NaN	1	0	1	1
F1NVQ7		>tr|F1NVQ7|F1NVQ7_CHICK Uncharacterized protein (Fragment) OS=Gallus gallus PE=4 SV=1	0.233018	-0.000240309	0.218223	0.00747235	0.833221	0.0473693	0.804754	0.0278827	2	4910000000	6570000000	12900000000	3790000000	33.598	12.847	11.988	13.016	129	125	277	102
F1NVR6	NAA15	>tr|F1NVR6|F1NVR6_CHICK Uncharacterized protein (Fragment) OS=Gallus gallus GN=NAA15 PE=4 SV=1	0.830834	-0.679014	0.768941	-0.487062	0.00475584	0.0825695	0.000846474	0.323877	2	157000000	296000000	866000000	110000000	3.3753	14.562	14.907	16.448	5	7	24	4
F1NW23	CLTC	>tr|F1NW23|F1NW23_CHICK Uncharacterized protein (Fragment) OS=Gallus gallus GN=CLTC PE=4 SV=1	0.408006	0.0970987	0.357351	0.223615	0.398649	0.00757289	0.490106	0.00015311	2	6550000000	17400000000	17300000000	13600000000	9.3266	12.87	25.569	14.705	86	134	179	128
F1NWF6;Q5ZJU3	ASNS	>tr|F1NWF6|F1NWF6_CHICK Asparagine synthetase OS=Gallus gallus GN=ASNS PE=4 SV=1;>sp|Q5ZJU3|ASNS_CHICK Asparagine synthetase [glutamine-hydrolyzing] OS=Gallus gallus GN=ASNS PE=2 SV=3	0.125427	0.220194	0.134824	0.242635	0.358794	0.000400081	0.370684	8.65e-05	2	10800000000	20700000000	16500000000	21100000000	7.8934	8.2897	10.835	16.828	77	96	106	106
F1NWG6;Q5ZIW5	VAC14	>tr|F1NWG6|F1NWG6_CHICK Protein VAC14 homolog OS=Gallus gallus GN=VAC14 PE=4 SV=1;>sp|Q5ZIW5|VAC14_CHICK Protein VAC14 homolog OS=Gallus gallus GN=VAC14 PE=2 SV=1	0.0379142	0.364358	0.0385478	0.380651	0.325138	0.00631913	0.197213	0.012709	2	70800000	241000000	233000000	134000000	23.407	11.659	8.2642	15.335	6	9	13	7
F1NWS6	GRSF1	>tr|F1NWS6|F1NWS6_CHICK Uncharacterized protein (Fragment) OS=Gallus gallus GN=GRSF1 PE=4 SV=1	0.932582	-1.13138	0.655595	NaN	0.00227435	0.00376971	0.1232	1	2	29900000	20600000	69800000	0	22.727	NaN	14.128	NaN	3	1	2	0
F1NWT8	RUFY3	>tr|F1NWT8|F1NWT8_CHICK Uncharacterized protein (Fragment) OS=Gallus gallus GN=RUFY3 PE=4 SV=1	0.876442	-1.05675	0.754032	-0.682913	0.0378447	0.00757946	0.0553453	0.146175	2	3126700	1390700	42800000	3868800	10.208	NaN	12.487	3.3584	2	1	4	3
F1NWY4;F1NV75	NAF1	>tr|F1NWY4|F1NWY4_CHICK Uncharacterized protein (Fragment) OS=Gallus gallus GN=NAF1 PE=4 SV=1;>tr|F1NV75|F1NV75_CHICK Uncharacterized protein (Fragment) OS=Gallus gallus GN=NAF1 PE=4 SV=1	0.774369	-0.637846	0.654948	-0.594106	0.0186061	0.0963798	0.036856	0.120136	2	55800000	400000000	191000000	524000000	NaN	4.3266	2.5782	4.5675	1	7	2	6
F1NXK0;Q5ZJV4	C10orf119;MCMBP	>tr|F1NXK0|F1NXK0_CHICK Uncharacterized protein OS=Gallus gallus GN=C10orf119 PE=4 SV=1;>sp|Q5ZJV4|MCMBP_CHICK Mini-chromosome maintenance complex-binding protein OS=Gallus gallus GN=MCMBP PE=2 SV=2	0.0645534	0.0609299	0.0815534	0.0217164	0.187595	0.0157325	0.190503	0.0212496	2	1500000000	5480000000	2420000000	6330000000	14.422	9.3118	28.293	21.843	21	48	38	55
F1NY04;F1NYH3	CXorf9	>tr|F1NY04|F1NY04_CHICK Uncharacterized protein (Fragment) OS=Gallus gallus GN=CXorf9 PE=4 SV=1;>tr|F1NYH3|F1NYH3_CHICK Uncharacterized protein (Fragment) OS=Gallus gallus GN=CXorf9 PE=4 SV=1	0.589125	-0.963251	0.754836	-0.901305	0.0967619	0.017015	0.0549569	0.0101083	2	147000000	36500000	52100000	81200000	2.7939	NaN	10.296	24.12	4	1	3	3
F1NYH8	EVL	>tr|F1NYH8|F1NYH8_CHICK Uncharacterized protein OS=Gallus gallus GN=EVL PE=4 SV=1	0.268013	0.328641	0.166638	0.443998	0.986082	0.0039661	0.516982	0.000740478	2	955000000	801000000	1200000000	581000000	7.1158	8.6169	9.9585	9.5203	10	16	19	11
F1NZ67	C4orf27	>tr|F1NZ67|F1NZ67_CHICK Uncharacterized protein (Fragment) OS=Gallus gallus GN=C4orf27 PE=4 SV=1	0.617311	-0.437055	0.697203	-0.423625	0.0375361	0.385249	0.00403041	0.491273	2	337000000	2890000000	876000000	3120000000	8.115	8.8719	6.5964	8.02	8	37	23	34
F1NZ78	ENO1	>tr|F1NZ78|F1NZ78_CHICK Alpha-enolase OS=Gallus gallus GN=ENO1 PE=3 SV=1	0.729449	-0.460736	0.714157	-0.475375	0.00610649	0.317311	0.00283759	0.337605	2	11800000000	25100000000	25500000000	20300000000	15.036	11.627	14.379	12.275	73	114	144	116
F1NZQ2	AP1M1	>tr|F1NZQ2|F1NZQ2_CHICK Uncharacterized protein OS=Gallus gallus GN=AP1M1 PE=4 SV=1	0.000575291	0.464665	0.117775	0.505854	0.157664	0.00037324	0.397258	0.00279583	2	123000000	464000000	570000000	171000000	14.243	7.5571	16.224	6.18	11	8	20	5
P58270;F1P0N5;F1P0N4;P58270-2;P58270-3;P58270-4	DPF3	>sp|P58270|DPF3_CHICK Zinc finger protein DPF3 OS=Gallus gallus GN=DPF3 PE=2 SV=1;>tr|F1P0N5|F1P0N5_CHICK Zinc finger protein DPF3 (Fragment) OS=Gallus gallus GN=DPF3 PE=4 SV=1;>tr|F1P0N4|F1P0N4_CHICK Zinc finger protein DPF3 (Fragment) OS=Gallus gallus GN	NaN	-1.79294	NaN	-2.19127	1	9.33e-07	1	2.21e-09	2	0	14400000	0	4155400	NaN	11.337	NaN	NaN	0	2	0	1
F1P0N7	AKAP9	>tr|F1P0N7|F1P0N7_CHICK Uncharacterized protein OS=Gallus gallus GN=AKAP9 PE=4 SV=1	0.675794	0.123256	0.948172	-0.0248281	0.0152999	0.0992707	7.13e-06	0.378541	2	348000000	358000000	1160000000	157000000	41.634	43.365	32.794	55.59	2	9	8	7
F1P0Q9	UBAP2	>tr|F1P0Q9|F1P0Q9_CHICK Uncharacterized protein (Fragment) OS=Gallus gallus GN=UBAP2 PE=4 SV=1	NaN	-0.997647	NaN	-1.01901	1	0.0127453	1	0.0138114	2	0	22200000	0	6219400	NaN	7.5576	NaN	NaN	0	3	0	1
F1P0W4	H1FX	>tr|F1P0W4|F1P0W4_CHICK Uncharacterized protein (Fragment) OS=Gallus gallus GN=H1FX PE=3 SV=1	NaN	0.277816	0.0162107	0.240624	1	7.91e-05	0.069249	9.2e-05	2	0	2180000000	837000000	1240000000	NaN	19.269	12.353	34.744	0	21	13	12
F1P0W8	GPD1L	>tr|F1P0W8|F1P0W8_CHICK Uncharacterized protein (Fragment) OS=Gallus gallus GN=GPD1L PE=3 SV=1	0.346111	-1.10432	NaN	-1.05409	0.660152	0.00488306	1	0.0102455	2	4755300	29200000	0	6492300	NaN	11.023	NaN	NaN	1	2	0	1
F1P172	SACS	>tr|F1P172|F1P172_CHICK Uncharacterized protein (Fragment) OS=Gallus gallus GN=SACS PE=4 SV=1	-0.588987	-0.379531	-1.94766	-0.167653	0.0133122	0.539062	1.1e-14	0.924735	2	2404500	34700000	11000000	18600000	117.75	NaN	124.07	12.116	2	1	3	2
F1P189	COMMD10	>tr|F1P189|F1P189_CHICK Uncharacterized protein OS=Gallus gallus GN=COMMD10 PE=4 SV=1	0.97728	NaN	0.93297	NaN	0.0169513	1	0.0181033	1	2	6261500	0	845030	0	NaN	NaN	NaN	NaN	1	0	1	0
F1P1G7	HTATSF1	>tr|F1P1G7|F1P1G7_CHICK Uncharacterized protein OS=Gallus gallus GN=HTATSF1 PE=4 SV=1	0.179478	-0.975437	0.550178	-1.00902	0.573817	0.00187674	0.111914	0.000349592	2	817000000	757000000	525000000	861000000	NaN	9.5244	25.849	6.6875	1	10	5	11
F1P1M8;Q90640	KIF4A;KIF4	>tr|F1P1M8|F1P1M8_CHICK Uncharacterized protein OS=Gallus gallus GN=KIF4A PE=3 SV=1;>sp|Q90640|KIF4_CHICK Chromosome-associated kinesin KIF4 OS=Gallus gallus GN=KIF4 PE=2 SV=1	0.4833	-0.744072	0.371188	-0.722962	0.330141	0.0099898	0.563858	0.0242193	2	18100000	3000000000	609000000	3620000000	52.82	13.503	18.537	11.621	3	47	25	51
F1P1X4	ITPR2	>tr|F1P1X4|F1P1X4_CHICK Uncharacterized protein (Fragment) OS=Gallus gallus GN=ITPR2 PE=4 SV=1	0.958591	-0.615604	-0.519482	-0.515151	0.0198018	0.183208	0.00789632	0.273938	2	4155900	9823700	5831300	40000000	NaN	NaN	NaN	11.83	1	1	1	2
F1P299	GMDS	>tr|F1P299|F1P299_CHICK Uncharacterized protein (Fragment) OS=Gallus gallus GN=GMDS PE=4 SV=1	NaN	-1.15112	-0.599343	NaN	1	0.00310896	0.00328204	1	2	0	26400000	14700000	0	NaN	NaN	NaN	NaN	0	1	1	0
F1P4H4	TXNDC5	>tr|F1P4H4|F1P4H4_CHICK Uncharacterized protein OS=Gallus gallus GN=TXNDC5 PE=3 SV=1	0.230856	0.177381	0.0510624	0.148789	0.940159	0.0333787	0.386647	0.0467117	2	214000000	414000000	148000000	391000000	22.2	18.651	32.562	18.376	10	11	4	8
F1P4M9	SPG20	>tr|F1P4M9|F1P4M9_CHICK Uncharacterized protein (Fragment) OS=Gallus gallus GN=SPG20 PE=4 SV=1	-0.290346	0.900211	NaN	0.975716	0.122908	0.00171496	1	0.000104532	2	1094400	2971300	0	105000000	NaN	16.633	NaN	20.242	1	2	0	3
F1P550	ATPBD4	>tr|F1P550|F1P550_CHICK Uncharacterized protein (Fragment) OS=Gallus gallus GN=ATPBD4 PE=4 SV=1	-0.211336	0.501709	NaN	0.607772	0.194995	0.0481712	1	0.0145583	2	8214900	8672500	0	15600000	7.467	NaN	NaN	NaN	3	1	0	1
F1P558	SETD7	>tr|F1P558|F1P558_CHICK Uncharacterized protein (Fragment) OS=Gallus gallus GN=SETD7 PE=4 SV=1	1.48233	-0.591815	0.844101	-0.615846	7.93e-05	0.165125	0.0238844	0.141003	2	3186500	129000000	75400000	218000000	NaN	12.197	17.714	5.0905	1	6	3	6
F1P591	COG6	>tr|F1P591|F1P591_CHICK Uncharacterized protein (Fragment) OS=Gallus gallus GN=COG6 PE=4 SV=1	0.234169	3.23986	0.379819	1.77036	0.953132	2.66e-23	0.61213	1.21e-10	2	12900000	23100000	8279700	53300000	25.078	NaN	NaN	175.48	2	1	1	2
F1P5B9	CKAP2	>tr|F1P5B9|F1P5B9_CHICK Uncharacterized protein OS=Gallus gallus GN=CKAP2 PE=4 SV=1	NaN	0.42163	0.375902	0.799109	1	0.0472669	0.633435	0.00250503	2	0	39800000	35300000	23700000	NaN	14.129	20.434	8.4826	0	3	3	2
F1P5J5	AARS	>tr|F1P5J5|F1P5J5_CHICK Uncharacterized protein OS=Gallus gallus GN=AARS PE=3 SV=1	0.147489	0.154464	0.104156	0.255145	0.439719	0.044077	0.257015	0.0462501	2	648000000	395000000	2390000000	212000000	17.683	7.867	10.015	4.5891	15	8	46	4
F1P5M9;Q5ZLX0	PGRMC2	>tr|F1P5M9|F1P5M9_CHICK Uncharacterized protein (Fragment) OS=Gallus gallus GN=PGRMC2 PE=4 SV=1;>tr|Q5ZLX0|Q5ZLX0_CHICK Uncharacterized protein OS=Gallus gallus GN=PGRMC2 PE=2 SV=1	0.821097	-0.498852	0.774406	-0.130078	0.0104782	0.328824	0.00719503	0.83501	2	34600000	32600000	191000000	34600000	45.689	NaN	9.1391	32.867	3	1	7	3
F2Z4K7	RPS3A	>tr|F2Z4K7|F2Z4K7_CHICK Uncharacterized protein OS=Gallus gallus GN=RPS3A PE=3 SV=1	0.315704	-0.6354	0.371057	-0.672697	0.764911	0.0486501	0.4364	0.0465051	2	900000000	3880000000	2790000000	4240000000	11.99	12.225	51.515	11.263	17	33	36	34
H9KYT1	LOC430766	>tr|H9KYT1|H9KYT1_CHICK Uncharacterized protein (Fragment) OS=Gallus gallus GN=LOC430766 PE=3 SV=1	NaN	-0.794172	1.30682	-0.329021	1	0.0428604	5.81e-05	0.792689	2	0	79500000	63700000	648000000	NaN	NaN	NaN	19.887	0	1	1	3
H9KZE5	RACGAP1	>tr|H9KZE5|H9KZE5_CHICK Uncharacterized protein OS=Gallus gallus GN=RACGAP1 PE=4 SV=1	0.159222	0.310445	-0.24426	0.360878	0.889657	0.0128204	0.0839904	0.0158109	2	8661700	127000000	34300000	126000000	15.738	33.591	9.3941	34.436	2	6	2	5
H9L006	CPSF7	>tr|H9L006|H9L006_CHICK Uncharacterized protein OS=Gallus gallus GN=CPSF7 PE=4 SV=1	1.04618	-0.745541	0.890044	-0.60255	0.00931083	0.0640319	0.0149391	0.155875	2	8628800	77600000	52300000	198000000	NaN	7.4171	27.115	8.5756	1	3	2	4
H9L012		>tr|H9L012|H9L012_CHICK Uncharacterized protein (Fragment) OS=Gallus gallus PE=4 SV=1	1.2054	-0.552536	1.23887	NaN	0.000287757	0.254507	0.00016885	1	2	22200000	32300000	44800000	0	NaN	NaN	6.0609	NaN	1	1	4	0
H9L0D2	QDPR	>tr|H9L0D2|H9L0D2_CHICK Uncharacterized protein (Fragment) OS=Gallus gallus GN=QDPR PE=4 SV=1	0.694215	-0.918055	1.31223	-0.42168	0.13	0.0136614	5.33e-05	0.484967	2	8965400	47100000	27700000	130000000	NaN	NaN	NaN	35.538	1	1	1	2
H9L125		>tr|H9L125|H9L125_CHICK Uncharacterized protein (Fragment) OS=Gallus gallus PE=4 SV=1	NaN	-1.48273	NaN	-1.29705	1	7.6e-06	1	4.37e-05	2	0	63000000	0	44500000	NaN	NaN	NaN	9.2523	0	1	0	2
H9L134;H9L330	LOC430933;LOC429894	>tr|H9L134|H9L134_CHICK Uncharacterized protein OS=Gallus gallus GN=LOC430933 PE=3 SV=1;>tr|H9L330|H9L330_CHICK Uncharacterized protein (Fragment) OS=Gallus gallus GN=LOC429894 PE=3 SV=1	0.933468	NaN	1.0287	NaN	0.000910927	1	1.73e-05	1	2	93500000	0	283000000	0	NaN	NaN	2.6366	NaN	1	0	2	0
H9L2H2		>tr|H9L2H2|H9L2H2_CHICK Uncharacterized protein OS=Gallus gallus PE=4 SV=1	NaN	-1.02155	NaN	-0.87876	1	0.0103663	1	0.04124	2	0	11500000	0	22300000	NaN	NaN	NaN	NaN	0	1	0	1
P00356;F1NK14;F1NH87	GAPDH	>sp|P00356|G3P_CHICK Glyceraldehyde-3-phosphate dehydrogenase OS=Gallus gallus GN=GAPDH PE=2 SV=3;>tr|F1NK14|F1NK14_CHICK Glyceraldehyde-3-phosphate dehydrogenase (Fragment) OS=Gallus gallus GN=GAPDH PE=3 SV=1;>tr|F1NH87|F1NH87_CHICK Glyceraldehyde-3-phosp	0.634964	-0.380453	0.618287	-0.371465	0.0289534	0.579995	0.0178722	0.67776	2	24700000000	40800000000	39200000000	36300000000	10.977	12.431	29.747	14.421	104	143	130	169
P00378;H9L0P3	DHFR	>sp|P00378|DYR_CHICK Dihydrofolate reductase OS=Gallus gallus GN=DHFR PE=1 SV=1;>tr|H9L0P3|H9L0P3_CHICK Dihydrofolate reductase OS=Gallus gallus GN=DHFR PE=4 SV=1	0.6354	-0.752143	0.593093	-0.750006	0.0818984	0.0425852	0.192376	0.0447838	2	45700000	181000000	35000000	116000000	6.3954	6.3823	21.615	7.4509	3	5	2	5
P01875		>sp|P01875|IGHM_CHICK Ig mu chain C region OS=Gallus gallus PE=2 SV=2	0.259697	0.130409	0.277309	0.100027	0.971891	0.00366283	0.860779	0.00399545	2	1120000000	4200000000	3040000000	2000000000	10.032	8.097	10.055	10.794	27	28	33	25
P02552		>sp|P02552|TBA1_CHICK Tubulin alpha-1 chain (Fragment) OS=Gallus gallus PE=1 SV=1	0.675582	-0.679745	0.623362	-0.590771	0.0378455	0.082055	0.0163552	0.166516	2	181000000	157000000	1640000000	84900000	8.7853	6.4432	7.3847	57.513	9	5	12	4
P09102;F1N9H3	P4HB	>sp|P09102|PDIA1_CHICK Protein disulfide-isomerase OS=Gallus gallus GN=P4HB PE=1 SV=3;>tr|F1N9H3|F1N9H3_CHICK Protein disulfide-isomerase (Fragment) OS=Gallus gallus GN=P4HB PE=3 SV=1	0.70391	-0.611927	0.599937	-0.688843	0.00956382	0.0656114	0.0613268	0.0438294	2	479000000	1430000000	526000000	748000000	6.1658	53.774	8.2748	14.068	11	17	17	12
P11501	HSP90AA1	>sp|P11501|HS90A_CHICK Heat shock protein HSP 90-alpha OS=Gallus gallus GN=HSP90AA1 PE=3 SV=3	0.0849769	0.0635765	0.0564393	0.0795789	0.23661	0.014943	0.132524	0.00636465	2	21900000000	57500000000	46100000000	48900000000	8.2584	9.9873	13.483	11.065	141	258	250	259
P12902		>sp|P12902|HM14A_CHICK Non-histone chromosomal protein HMG-14A OS=Gallus gallus PE=3 SV=2	NaN	-1.22088	0.321962	-1.26858	1	3.17e-05	0.754387	1.3e-06	2	0	453000000	15000000	569000000	NaN	12.651	56.573	10.573	0	9	2	9
P14105	MYH9	>sp|P14105|MYH9_CHICK Myosin-9 OS=Gallus gallus GN=MYH9 PE=2 SV=1	0.225641	-0.000360479	0.218325	0.0949143	0.795593	0.0474642	0.805368	0.00449751	2	2990000000	9990000000	13500000000	6300000000	24.33	33.056	20.934	22.308	79	115	177	104
P36194;F1NGP8	HMGB1;HMGB3	>sp|P36194|HMGB1_CHICK High mobility group protein B1 OS=Gallus gallus GN=HMGB1 PE=2 SV=2;>tr|F1NGP8|F1NGP8_CHICK High mobility group protein B3 (Fragment) OS=Gallus gallus GN=HMGB3 PE=4 SV=1	NaN	-1.16426	NaN	-0.956312	1	0.000830453	1	0.000512933	2	0	95400000	0	2020000000	NaN	6.0917	NaN	5.7826	0	2	0	3
P47836;F1NFC6;F1P0F2	RPS4	>sp|P47836|RS4_CHICK 40S ribosomal protein S4 OS=Gallus gallus GN=RPS4 PE=2 SV=2;>tr|F1NFC6|F1NFC6_CHICK 40S ribosomal protein S4 (Fragment) OS=Gallus gallus GN=RPS4 PE=4 SV=1;>tr|F1P0F2|F1P0F2_CHICK 40S ribosomal protein S4 (Fragment) OS=Gallus gallus GN=	0.344379	-0.783545	0.38749	-0.774817	0.639531	0.00517765	0.376713	0.0115763	2	861000000	2920000000	1670000000	2290000000	8.6628	11.491	7.9914	10.017	10	27	21	30
P86346	CDCA8	>sp|P86346|BORE1_CHICK Borealin OS=Gallus gallus GN=CDCA8 PE=2 SV=1	-0.218348	0.199103	-0.134587	0.209492	0.124392	0.0253724	0.0857562	0.0229812	2	9476500	610000000	130000000	432000000	1.9058	4.2856	14.361	8.9451	2	12	7	8
Q08200	RPL10	>sp|Q08200|RL10_CHICK 60S ribosomal protein L10 (Fragment) OS=Gallus gallus GN=RPL10 PE=2 SV=1	0.578965	-0.720837	0.46278	-0.834235	0.106984	0.0435667	0.273408	0.00644951	2	109000000	1310000000	685000000	563000000	8.9936	35.124	10.938	43.937	3	17	10	12
Q5F3N9	RCJMB04_11e11	>sp|Q5F3N9|CF106_CHICK Uncharacterized protein C6orf106 homolog OS=Gallus gallus GN=RCJMB04_11e11 PE=2 SV=1	NaN	-0.859049	0.340435	-0.935398	1	0.0240702	0.732425	0.0270265	2	0	106000000	48600000	14100000	NaN	NaN	9.1259	NaN	0	1	2	1
Q5F3W0	CARD11	>tr|Q5F3W0|Q5F3W0_CHICK Uncharacterized protein OS=Gallus gallus GN=CARD11 PE=2 SV=1	1.37406	NaN	1.21393	NaN	0.000303364	1	0.000944883	1	2	1717400	0	8283600	0	NaN	NaN	9.5151	NaN	1	0	2	0
Q5F3Y0	LSP1	>tr|Q5F3Y0|Q5F3Y0_CHICK Uncharacterized protein OS=Gallus gallus GN=LSP1 PE=2 SV=1	0.959201	-0.652408	0.84976	-0.558959	0.00152767	0.084518	0.00102215	0.166671	2	65900000	601000000	234000000	916000000	8.439	9.4575	29.735	8.4351	6	13	9	12
Q5ZHP2	C26H6orf130	>tr|Q5ZHP2|Q5ZHP2_CHICK Uncharacterized protein OS=Gallus gallus GN=C26H6orf130 PE=2 SV=1	0.579191	0.502811	0.394605	-0.872063	0.184827	0.00080147	0.435965	0.013887	2	24300000	165000000	85600000	51900000	40.475	134.42	25.012	11.803	2	2	4	2
Q5ZIB9;F1ND11	PRMT7	>sp|Q5ZIB9|ANM7_CHICK Protein arginine N-methyltransferase 7 OS=Gallus gallus GN=PRMT7 PE=2 SV=1;>tr|F1ND11|F1ND11_CHICK Protein arginine N-methyltransferase 7 OS=Gallus gallus GN=PRMT7 PE=4 SV=1	NaN	0.680788	0.138882	0.554275	1	3.31e-05	0.69644	0.0116382	2	0	148000000	27500000	45400000	NaN	6.5067	6.6807	8.7984	0	3	5	2
Q5ZIM5;F1NI90	METAP1	>sp|Q5ZIM5|AMPM1_CHICK Methionine aminopeptidase 1 OS=Gallus gallus GN=METAP1 PE=2 SV=1;>tr|F1NI90|F1NI90_CHICK Methionine aminopeptidase (Fragment) OS=Gallus gallus GN=METAP1 PE=3 SV=1	0.786291	-0.537583	0.792834	-0.561888	0.00208649	0.153436	0.000481597	0.162339	2	541000000	1430000000	1340000000	1200000000	21.922	9.4994	20.565	15.849	16	17	27	18
Q5ZIW1	PEO1	>sp|Q5ZIW1|PEO1_CHICK Twinkle protein, mitochondrial OS=Gallus gallus GN=PEO1 PE=2 SV=1	-0.575785	-4.89086	NaN	NaN	0.0149298	9.58e-77	1	1	2	3839600	161000000	0	0	83.211	NaN	NaN	NaN	4	1	0	0
Q5ZKI0;F1NG22;E1C3I7	CAMK2D	>sp|Q5ZKI0|KCC2D_CHICK Calcium/calmodulin-dependent protein kinase type II delta chain OS=Gallus gallus GN=CAMK2D PE=2 SV=1;>tr|F1NG22|F1NG22_CHICK Calcium/calmodulin-dependent protein kinase type II delta chain (Fragment) OS=Gallus gallus GN=CAMK2D PE=4 S	0.75775	-0.670193	0.824023	-0.640512	0.0226103	0.0889862	0.0016966	0.116332	2	68700000	256000000	367000000	229000000	8.1053	4.8061	19.222	10.173	8	9	9	7
Q5ZKL0	MCM5	>tr|Q5ZKL0|Q5ZKL0_CHICK Uncharacterized protein OS=Gallus gallus GN=MCM5 PE=2 SV=1	-0.0689972	-0.264198	-0.0438842	-0.271765	0.0281329	0.905667	0.0223882	0.881856	2	1690000000	13400000000	8010000000	11100000000	7.0145	14.141	23.029	7.9724	25	107	93	99
Q5ZKR5	NCBP2	>sp|Q5ZKR5|NCBP2_CHICK Nuclear cap-binding protein subunit 2 OS=Gallus gallus GN=NCBP2 PE=2 SV=1	0.531515	-0.646754	0.633129	-0.678053	0.166445	0.0889754	0.039504	0.0496282	2	109000000	394000000	385000000	714000000	20.133	19.962	12.458	14.631	4	6	8	10
Q5ZL04	ANAPC10	>tr|Q5ZL04|Q5ZL04_CHICK Uncharacterized protein OS=Gallus gallus GN=ANAPC10 PE=2 SV=1	0.711578	-0.639399	0.931014	NaN	0.0378842	0.140447	0.00960331	1	2	42100000	45000000	58200000	0	NaN	NaN	20.15	NaN	1	1	2	0
Q5ZM34	STK17B	>tr|Q5ZM34|Q5ZM34_CHICK Uncharacterized protein OS=Gallus gallus GN=STK17B PE=2 SV=1	NaN	0.609975	NaN	0.711048	1	0.0219668	1	0.00585126	2	0	18400000	0	20300000	NaN	NaN	NaN	NaN	0	1	0	1
Q5ZMC2	MYO1G	>sp|Q5ZMC2|MYO1G_CHICK Unconventional myosin-Ig OS=Gallus gallus GN=MYO1G PE=2 SV=1	0.12462	-0.857677	0.307505	-0.907783	0.488755	0.0143318	0.82831	0.00940701	2	157000000	328000000	531000000	41900000	17.753	11.275	22.874	5.2847	12	11	20	2
Q76I90	NUF2	>sp|Q76I90|NUF2_CHICK Kinetochore protein Nuf2 OS=Gallus gallus GN=NUF2 PE=1 SV=1	-0.24077	0.357622	-0.178528	0.773459	0.0197063	0.0738398	0.0548579	0.00124386	2	50900000	97000000	218000000	80900000	6.359	8.0693	9.5486	14.649	4	4	12	3
Q76KB1	HS2ST1	>sp|Q76KB1|HS2ST_CHICK Heparan sulfate 2-O-sulfotransferase 1 OS=Gallus gallus GN=HS2ST1 PE=1 SV=1	0.393778	-1.46262	NaN	-1.54812	0.557323	9.52e-05	1	5.11e-05	2	6614300	4674000	0	3350800	24.512	NaN	NaN	NaN	2	1	0	1
Q8UWB9	CFTII	>tr|Q8UWB9|Q8UWB9_CHICK CFTII OS=Gallus gallus GN=CFTII PE=3 SV=1	0.868399	NaN	1.10797	NaN	0.0401978	1	0.00316923	1	2	2582100	0	4456000	0	NaN	NaN	NaN	NaN	1	0	1	0
Q9PU53;F1NSI5	TERF2	>sp|Q9PU53|TERF2_CHICK Telomeric repeat-binding factor 2 OS=Gallus gallus GN=TERF2 PE=1 SV=2;>tr|F1NSI5|F1NSI5_CHICK Telomeric repeat-binding factor 2 OS=Gallus gallus GN=TERF2 PE=4 SV=1	NaN	0.501454	-0.152652	0.480338	1	0.000819291	0.0716753	0.00387765	2	0	199000000	131000000	262000000	NaN	12.395	9.445	8.6218	0	4	5	5
F1N8K8;F1NP27;B6ZLK2;H9L0N0;F1N8K9	CHD1;CHDZ	>tr|F1N8K8|F1N8K8_CHICK Chromodomain-helicase-DNA-binding protein 1 OS=Gallus gallus GN=CHD1 PE=4 SV=1;>tr|F1NP27|F1NP27_CHICK Chromodomain-helicase-DNA-binding protein 1 OS=Gallus gallus GN=CHD1 PE=4 SV=1;>sp|B6ZLK2|CHD1_CHICK Chromodomain-helicase-DNA-bi	0.427264	-0.336873	-0.188449	-0.503725	0.490084	0.709046	0.0493497	0.265321	1	1497400	421000000	84000000	426000000	NaN	9.7364	35.321	22.556	1	11	3	13
E1BQ86	SUN1	>tr|E1BQ86|E1BQ86_CHICK Uncharacterized protein OS=Gallus gallus GN=SUN1 PE=4 SV=1	-0.443621	-0.176533	0.0675706	-0.270474	0.0432442	0.7622	0.522735	0.829737	1	7528000	157000000	29800000	22800000	NaN	23.024	12.845	NaN	1	3	4	1
E1BQA9	ATP13A2	>tr|E1BQA9|E1BQA9_CHICK Uncharacterized protein OS=Gallus gallus GN=ATP13A2 PE=4 SV=1	0.0604208	-0.0710443	-0.0822147	-0.0294327	0.178662	0.636215	0.00983616	0.519843	1	2640000000	114000000	1750000000	105000000	0.20891	7.8659	2.521	1.23	2	2	3	2
E1BQD1	LOC418811	>tr|E1BQD1|E1BQD1_CHICK Uncharacterized protein OS=Gallus gallus GN=LOC418811 PE=4 SV=1	NaN	0.196694	-0.0561778	0.03129	1	0.0479202	0.068881	0.269775	1	0	228000000	433000000	267000000	NaN	3.1466	24.44	12.547	0	4	9	7
E1BQI0	SPTLC1	>tr|E1BQI0|E1BQI0_CHICK Uncharacterized protein OS=Gallus gallus GN=SPTLC1 PE=4 SV=1	-0.420356	-0.115127	0.328731	0.288728	0.0245956	0.856614	0.737188	0.139724	1	16700000	12300000	8271200	7035500	NaN	17.943	NaN	9.0429	1	2	1	2
E1BQJ1;E1BQJ0;Q5ZJ17;F1P1H7	RABGAP1L	>tr|E1BQJ1|E1BQJ1_CHICK Rab GTPase-activating protein 1-like OS=Gallus gallus GN=RABGAP1L PE=4 SV=1;>tr|E1BQJ0|E1BQJ0_CHICK Rab GTPase-activating protein 1-like OS=Gallus gallus GN=RABGAP1L PE=4 SV=1;>sp|Q5ZJ17|RBG1L_CHICK Rab GTPase-activating protein 1-l	0.711371	-0.202842	0.667072	-1.7574	0.0700584	0.937979	0.141263	2.89e-06	1	13300000	22500000	19700000	21200000	55.539	NaN	13.214	NaN	3	1	2	1
E1BQQ8	CLK1	>tr|E1BQQ8|E1BQQ8_CHICK Uncharacterized protein OS=Gallus gallus GN=CLK1 PE=4 SV=1	NaN	0.48352	NaN	0.532982	1	0.0544898	1	0.0266469	1	0	35500000	0	17300000	NaN	3.3626	NaN	NaN	0	2	0	1
F1P0Y8;E1BQV0	SNAP91	>tr|F1P0Y8|F1P0Y8_CHICK Uncharacterized protein OS=Gallus gallus GN=SNAP91 PE=4 SV=1;>tr|E1BQV0|E1BQV0_CHICK Uncharacterized protein OS=Gallus gallus GN=SNAP91 PE=4 SV=1	0.636271	-0.402993	0.737542	-0.131771	0.124614	0.493052	0.0123346	0.839015	1	11000000	9364000	82600000	12200000	0.23738	NaN	6.4827	NaN	2	1	3	1
E1BQV2;E1BY27	MYO18A	>tr|E1BQV2|E1BQV2_CHICK Uncharacterized protein OS=Gallus gallus GN=MYO18A PE=4 SV=1;>tr|E1BY27|E1BY27_CHICK Uncharacterized protein OS=Gallus gallus GN=MYO18A PE=4 SV=1	-1.05987	NaN	0.577263	NaN	7.95e-05	1	0.242125	1	1	5847000	0	21500000	0	NaN	NaN	184.33	NaN	1	0	2	0
E1BQW1	NAPB	>tr|E1BQW1|E1BQW1_CHICK Uncharacterized protein OS=Gallus gallus GN=NAPB PE=4 SV=1	-0.551647	NaN	0.272542	-0.402613	0.00673117	1	0.933467	0.50715	1	12400000	0	60200000	46600000	69.636	NaN	11.764	13.723	2	0	5	2
E1C1P0;E1BR53	LOC422308	>tr|E1C1P0|E1C1P0_CHICK Uncharacterized protein OS=Gallus gallus GN=LOC422308 PE=4 SV=1;>tr|E1BR53|E1BR53_CHICK Uncharacterized protein OS=Gallus gallus GN=LOC422308 PE=4 SV=1	0.537824	-0.385169	-0.403963	-0.642719	0.302347	0.527813	0.0031246	0.0732893	1	2351100	33700000	122000000	512000000	NaN	9.6402	125.91	18.687	1	3	3	3
E1BRM7;E1BVY0	EFR3A	>tr|E1BRM7|E1BRM7_CHICK Uncharacterized protein OS=Gallus gallus GN=EFR3A PE=4 SV=1;>tr|E1BVY0|E1BVY0_CHICK Uncharacterized protein OS=Gallus gallus GN=EFR3A PE=4 SV=1	0.116743	NaN	-0.420646	NaN	0.721071	1	0.0211347	1	1	13800000	0	19900000	0	22.219	NaN	NaN	NaN	2	0	1	0
E1BRW7	TTC35	>tr|E1BRW7|E1BRW7_CHICK Uncharacterized protein OS=Gallus gallus GN=TTC35 PE=4 SV=1	0.655953	-0.254075	0.433184	1.32582	0.0671724	0.815486	0.4871	3.87e-06	1	52800000	37200000	44400000	14300000	8.4802	NaN	0.74799	NaN	2	1	2	1
E1BSJ5	TOPBP1	>tr|E1BSJ5|E1BSJ5_CHICK Uncharacterized protein OS=Gallus gallus GN=TOPBP1 PE=4 SV=1	-1.33886	-0.491823	0.465977	-0.572282	4.23e-08	0.299725	0.265566	0.147649	1	26000000	554000000	231000000	1060000000	173.6	83.567	42.829	125.57	2	13	5	24
E1BSY9	OSBPL10	>tr|E1BSY9|E1BSY9_CHICK Oxysterol-binding protein OS=Gallus gallus GN=OSBPL10 PE=3 SV=1	2.19697	-0.0020439	0.314752	NaN	7.64e-10	0.610199	0.772841	1	1	4443000	3466400	742980	0	9.0356	NaN	NaN	NaN	2	1	1	0
E1BT08	HSPH1	>tr|E1BT08|E1BT08_CHICK Uncharacterized protein OS=Gallus gallus GN=HSPH1 PE=3 SV=1	-0.150937	-0.228231	-0.0428179	-0.644224	0.021834	0.943787	0.0810726	0.112267	1	211000000	197000000	408000000	40400000	8.6712	5.009	9.1626	14.998	13	5	18	2
F1NTB8;F1NTB9;E1BTD5	STT3B	>tr|F1NTB8|F1NTB8_CHICK Uncharacterized protein (Fragment) OS=Gallus gallus GN=STT3B PE=4 SV=1;>tr|F1NTB9|F1NTB9_CHICK Uncharacterized protein (Fragment) OS=Gallus gallus GN=STT3B PE=4 SV=1;>tr|E1BTD5|E1BTD5_CHICK Uncharacterized protein OS=Gallus gallus G	-0.393653	NaN	0.668246	-0.571045	0.0312638	1	0.140201	0.263844	1	23400000	0	7992400	24600000	NaN	NaN	NaN	NaN	1	0	1	1
E1BTT7	GANC	>tr|E1BTT7|E1BTT7_CHICK Uncharacterized protein OS=Gallus gallus GN=GANC PE=4 SV=1	0.640077	-0.164095	0.707108	-0.196796	0.0566783	0.669545	0.0132348	0.713399	1	89500000	869000000	244000000	538000000	27.781	9.8737	15.353	11.165	10	19	11	17
E1BU56;F1NSA9;Q5ZIJ9	MIB2	>tr|E1BU56|E1BU56_CHICK E3 ubiquitin-protein ligase MIB2 OS=Gallus gallus GN=MIB2 PE=4 SV=1;>tr|F1NSA9|F1NSA9_CHICK E3 ubiquitin-protein ligase MIB2 OS=Gallus gallus GN=MIB2 PE=4 SV=1;>sp|Q5ZIJ9|MIB2_CHICK E3 ubiquitin-protein ligase MIB2 OS=Gallus gallus	0.332467	-0.831699	0.376686	-0.621251	0.674617	0.0469227	0.490839	0.204774	1	10800000	5591700	217000000	19700000	6.9059	NaN	15.099	NaN	3	1	7	1
E1BU68	LOC416924	>tr|E1BU68|E1BU68_CHICK Uncharacterized protein OS=Gallus gallus GN=LOC416924 PE=4 SV=1	NaN	-0.873416	0.313797	-0.498423	1	0.0345453	0.775295	0.368472	1	0	11700000	5673200	2174500	NaN	19.486	NaN	NaN	0	2	1	1
E1BUD8	SEC24C	>tr|E1BUD8|E1BUD8_CHICK Uncharacterized protein OS=Gallus gallus GN=SEC24C PE=4 SV=1	0.501227	-0.416047	0.613749	-0.342588	0.215694	0.452412	0.0193317	0.74222	1	267000000	3790000000	1230000000	808000000	28.88	7.0697	16.312	10.308	11	21	29	19
E1BUH7	TMEM43	>tr|E1BUH7|E1BUH7_CHICK Uncharacterized protein OS=Gallus gallus GN=TMEM43 PE=4 SV=1	NaN	-0.736785	NaN	-0.749986	1	0.0893488	1	0.0462717	1	0	37800000	0	39400000	NaN	7.4537	NaN	5.8022	0	3	0	2
E1BUT6	INTS8	>tr|E1BUT6|E1BUT6_CHICK Uncharacterized protein OS=Gallus gallus GN=INTS8 PE=4 SV=1	-0.496336	-0.130301	0.304486	-0.154225	0.0118979	0.609955	0.799334	0.570676	1	13300000	290000000	2126500	368000000	NaN	7.4818	NaN	3.757	1	7	1	6
E1BUX1	TPTE	>tr|E1BUX1|E1BUX1_CHICK Uncharacterized protein OS=Gallus gallus GN=TPTE PE=4 SV=1	-0.107734	0.752215	-0.147813	NaN	0.330847	0.00683247	0.0752466	1	1	3124800	17000000	87900000	0	NaN	NaN	21.311	NaN	1	1	2	0
E1BUY6;F1NI01	HMHA1	>tr|E1BUY6|E1BUY6_CHICK Uncharacterized protein OS=Gallus gallus GN=HMHA1 PE=4 SV=1;>tr|F1NI01|F1NI01_CHICK Uncharacterized protein (Fragment) OS=Gallus gallus GN=HMHA1 PE=4 SV=1	0.891025	0.0407488	0.226207	-0.16939	0.0338761	0.201246	0.810158	0.759492	1	4427100	257000000	254000000	213000000	NaN	19.371	25.407	52.19	1	7	9	5
E1BVA6	VPS33A	>tr|E1BVA6|E1BVA6_CHICK Uncharacterized protein OS=Gallus gallus GN=VPS33A PE=4 SV=1	0.362922	0.889161	0.292625	NaN	0.623011	0.00191277	0.872942	1	1	6019500	14200000	63600000	0	NaN	NaN	21.632	NaN	1	1	6	0
E1BVQ1;F1NEB9	HIP1R	>tr|E1BVQ1|E1BVQ1_CHICK Uncharacterized protein OS=Gallus gallus GN=HIP1R PE=4 SV=1;>tr|F1NEB9|F1NEB9_CHICK Uncharacterized protein OS=Gallus gallus GN=HIP1R PE=4 SV=1	NaN	0.214821	-0.377982	0.227988	1	0.177122	0.0281691	0.059404	1	0	48600000	38900000	211000000	NaN	17.357	NaN	25.949	0	2	1	3
F1NEM2;E1BVS2	LSM14A	>tr|F1NEM2|F1NEM2_CHICK Uncharacterized protein OS=Gallus gallus GN=LSM14A PE=4 SV=1;>tr|E1BVS2|E1BVS2_CHICK Uncharacterized protein OS=Gallus gallus GN=LSM14A PE=4 SV=1	-0.235918	0.558122	0.0289197	NaN	0.109943	0.0162841	0.179152	1	1	14700000	115000000	267000000	0	NaN	NaN	5.413	NaN	1	1	3	0
E1BVV7;E1BVW0;E1C8A7	CSNK1D	>tr|E1BVV7|E1BVV7_CHICK Uncharacterized protein OS=Gallus gallus GN=CSNK1D PE=3 SV=1;>tr|E1BVW0|E1BVW0_CHICK Uncharacterized protein OS=Gallus gallus GN=CSNK1D PE=3 SV=1;>tr|E1C8A7|E1C8A7_CHICK Uncharacterized protein OS=Gallus gallus GN=CSNK1D PE=3 SV=1	0.056439	0.244331	0.103177	-0.0661858	0.569147	0.0283848	0.531052	0.473839	1	14900000	154000000	80300000	164000000	5.5285	6.8485	18.106	0.26666	3	6	6	3
E1BY11;E1BVX3;F1NTV6	UGGT1	>tr|E1BY11|E1BY11_CHICK Uncharacterized protein OS=Gallus gallus GN=UGGT1 PE=4 SV=1;>tr|E1BVX3|E1BVX3_CHICK Uncharacterized protein OS=Gallus gallus GN=UGGT1 PE=4 SV=1;>tr|F1NTV6|F1NTV6_CHICK Uncharacterized protein (Fragment) OS=Gallus gallus GN=UGGT1 PE=	-0.150148	-0.249641	-2.64952	-0.0670576	0.269219	0.825957	1.63e-24	0.68977	1	751070	26800000	6175000	10100000	NaN	8.9965	NaN	5.2638	1	2	1	2
E1BW06	ECI2	>tr|E1BW06|E1BW06_CHICK Uncharacterized protein OS=Gallus gallus GN=ECI2 PE=4 SV=1	0.778518	-0.302269	0.59388	NaN	0.0395744	0.78404	0.191356	1	1	13300000	49200000	53200000	0	NaN	NaN	15.587	NaN	1	1	4	0
E1BW27	TMEM33	>tr|E1BW27|E1BW27_CHICK Uncharacterized protein OS=Gallus gallus GN=TMEM33 PE=4 SV=1	0.751832	NaN	0.680788	NaN	0.0242068	1	0.101553	1	1	42800000	0	32700000	0	38.217	NaN	6.5661	NaN	6	0	2	0
E1BW33	SMG1	>tr|E1BW33|E1BW33_CHICK Uncharacterized protein OS=Gallus gallus GN=SMG1 PE=4 SV=1	-0.231401	-0.0191088	0.142482	NaN	0.0222203	0.527211	0.655661	1	1	50100000	70000000	83600000	0	24.042	0.1757	41.673	NaN	6	2	8	0
E1BW46;E1BTQ0;E1BW52	LOC770123	>tr|E1BW46|E1BW46_CHICK Uncharacterized protein OS=Gallus gallus GN=LOC770123 PE=3 SV=1;>tr|E1BTQ0|E1BTQ0_CHICK Uncharacterized protein OS=Gallus gallus GN=LOC770123 PE=3 SV=1;>tr|E1BW52|E1BW52_CHICK Uncharacterized protein OS=Gallus gallus GN=LOC770123 PE	NaN	0.624387	-0.202669	NaN	1	0.00916862	0.113476	1	1	0	75300000	45000000	0	NaN	16.421	13.664	NaN	0	2	2	0
E1BW98	GNB4	>tr|E1BW98|E1BW98_CHICK Uncharacterized protein OS=Gallus gallus GN=GNB4 PE=4 SV=1	NaN	0.197323	-0.425742	NaN	1	0.275711	0.0181919	1	1	0	36600000	32400000	0	NaN	NaN	79.507	NaN	0	1	2	0
E1BWB9	INF2	>tr|E1BWB9|E1BWB9_CHICK Uncharacterized protein OS=Gallus gallus GN=INF2 PE=4 SV=1	-0.198811	-0.263852	-0.15709	-0.155284	0.0101293	0.890789	0.15456	0.895035	1	137000000	50800000	38900000	21900000	7.0586	NaN	4.6453	NaN	2	1	2	1
E1BWW3	SMC6	>tr|E1BWW3|E1BWW3_CHICK Uncharacterized protein OS=Gallus gallus GN=SMC6 PE=4 SV=1	0.629614	-0.438292	0.562291	-0.32483	0.0313555	0.438058	0.0972823	0.754739	1	1480000000	230000000	585000000	195000000	8.336	8.4643	15.175	7.2244	2	5	5	4
E1BX15;Q5ZMH1	2002-09-01	>tr|E1BX15|E1BX15_CHICK Septin-2 OS=Gallus gallus GN=SEPT2 PE=3 SV=1;>sp|Q5ZMH1|SEPT2_CHICK Septin-2 OS=Gallus gallus GN=SEPT2 PE=2 SV=1	0.75895	-0.323566	0.604853	-0.157139	0.0470011	0.656808	0.206845	0.899481	1	18300000	21700000	15100000	27100000	25.756	NaN	NaN	NaN	2	1	1	1
E1BX38	Gga.52669	>tr|E1BX38|E1BX38_CHICK Uncharacterized protein OS=Gallus gallus GN=Gga.52669 PE=4 SV=1	0.0847695	-0.198837	0.0811846	0.701281	0.710456	0.935371	0.466986	0.00273334	1	636260	121000000	144000000	37700000	NaN	12.387	84.488	NaN	1	4	5	1
E1BXA9;F1P4T8;F1P4U0;F1P4T9	TAF4	>tr|E1BXA9|E1BXA9_CHICK Uncharacterized protein OS=Gallus gallus GN=TAF4 PE=4 SV=1;>tr|F1P4T8|F1P4T8_CHICK Uncharacterized protein (Fragment) OS=Gallus gallus GN=TAF4 PE=4 SV=1;>tr|F1P4U0|F1P4U0_CHICK Uncharacterized protein (Fragment) OS=Gallus gallus GN=	NaN	-0.251642	1.03584	-0.29154	1	0.925234	0.006754	0.857355	1	0	95100000	18500000	219000000	NaN	18.519	NaN	3.261	0	3	1	3
E1BXH4	KIF15	>tr|E1BXH4|E1BXH4_CHICK Uncharacterized protein OS=Gallus gallus GN=KIF15 PE=3 SV=1	0.0650873	0.276131	0.146871	0.231132	0.299193	0.00881053	0.422791	0.138203	1	234000000	410000000	931000000	79200000	13.186	16.136	12.202	8.1821	10	6	25	3
Q5ZMS6;E1BXW9;F1NAJ8	TDRD3	>sp|Q5ZMS6|TDRD3_CHICK Tudor domain-containing protein 3 OS=Gallus gallus GN=TDRD3 PE=2 SV=1;>tr|E1BXW9|E1BXW9_CHICK Tudor domain-containing protein 3 OS=Gallus gallus GN=TDRD3 PE=4 SV=1;>tr|F1NAJ8|F1NAJ8_CHICK Tudor domain-containing protein 3 OS=Gallus g	NaN	NaN	0.26395	0.468355	1	1	0.905938	0.0432902	1	0	0	23400000	9023300	NaN	NaN	NaN	NaN	0	0	1	1
E1BYJ2;E1BWV7	MSH6	>tr|E1BYJ2|E1BYJ2_CHICK Uncharacterized protein OS=Gallus gallus GN=MSH6 PE=3 SV=1;>tr|E1BWV7|E1BWV7_CHICK Uncharacterized protein OS=Gallus gallus GN=MSH6 PE=3 SV=1	0.544802	-0.567913	0.577604	-0.576887	0.0985851	0.110439	0.0351507	0.13629	1	843000000	7100000000	3220000000	6030000000	9.9182	9.7	11.494	13.78	21	74	45	68
E1BYQ9	SDAD1	>tr|E1BYQ9|E1BYQ9_CHICK Uncharacterized protein OS=Gallus gallus GN=SDAD1 PE=4 SV=1	0.653803	-0.394646	0.713433	-0.467297	0.109579	0.53482	0.0172534	0.349046	1	13700000	1030000000	105000000	991000000	2.2142	16.471	7.9221	13.454	2	21	9	24
E1BYS7	CDC45	>tr|E1BYS7|E1BYS7_CHICK Uncharacterized protein OS=Gallus gallus GN=CDC45 PE=4 SV=1	-0.559008	0.119722	-0.153972	0.0943575	0.0172337	0.102567	0.157738	0.175676	1	2716000	176000000	63700000	152000000	23.324	29.714	27.71	10.146	2	4	3	4
E1BZ48;F1NQA5	UPF3B	>tr|E1BZ48|E1BZ48_CHICK Uncharacterized protein OS=Gallus gallus GN=UPF3B PE=4 SV=1;>tr|F1NQA5|F1NQA5_CHICK Uncharacterized protein OS=Gallus gallus GN=UPF3B PE=4 SV=1	0.641054	NaN	0.749195	NaN	0.0264134	1	0.0806854	1	1	568000000	0	6329500	0	NaN	NaN	NaN	NaN	1	0	1	0
E1BZ63;E1BXA1	CHCHD3	>tr|E1BZ63|E1BZ63_CHICK Uncharacterized protein OS=Gallus gallus GN=CHCHD3 PE=4 SV=1;>tr|E1BXA1|E1BXA1_CHICK Uncharacterized protein OS=Gallus gallus GN=CHCHD3 PE=4 SV=1	0.621937	NaN	0.697726	NaN	0.0928923	1	0.0213167	1	1	41600000	0	203000000	0	NaN	NaN	18.67	NaN	1	0	7	0
E1BZD8;F1NZ11	KLC1	>tr|E1BZD8|E1BZD8_CHICK Uncharacterized protein OS=Gallus gallus GN=KLC1 PE=4 SV=1;>tr|F1NZ11|F1NZ11_CHICK Uncharacterized protein OS=Gallus gallus GN=KLC1 PE=4 SV=1	NaN	0.265575	NaN	0.467925	1	0.132242	1	0.0247738	1	0	43300000	0	44800000	NaN	NaN	NaN	NaN	0	1	0	1
E1BZG4	EEF1D	>tr|E1BZG4|E1BZG4_CHICK Uncharacterized protein OS=Gallus gallus GN=EEF1D PE=3 SV=1	0.272083	0.134354	0.112277	0.163091	0.966916	0.0557221	0.284449	0.0397809	1	923000000	517000000	1970000000	439000000	8.7106	28.312	6.416	37.147	10	6	18	5
E1C543;E1BZK0	HTT	>tr|E1C543|E1C543_CHICK Uncharacterized protein OS=Gallus gallus GN=HTT PE=4 SV=1;>tr|E1BZK0|E1BZK0_CHICK Uncharacterized protein OS=Gallus gallus GN=HTT PE=4 SV=1	0.885081	-0.191821	0.506663	NaN	0.0354485	0.964623	0.35095	1	1	1579700	9081700	17800000	0	NaN	NaN	NaN	NaN	1	1	1	0
E1BZK3	SLC12A4	>tr|E1BZK3|E1BZK3_CHICK Uncharacterized protein OS=Gallus gallus GN=SLC12A4 PE=4 SV=1	NaN	0.865815	0.22134	NaN	1	0.0024013	0.789136	1	1	0	4890500	229000000	0	NaN	NaN	28.326	NaN	0	1	5	0
E1BZL5;E1C2Y1;Q5ZKY5	TUBGCP2	>tr|E1BZL5|E1BZL5_CHICK Uncharacterized protein OS=Gallus gallus GN=TUBGCP2 PE=4 SV=1;>tr|E1C2Y1|E1C2Y1_CHICK Uncharacterized protein OS=Gallus gallus GN=TUBGCP2 PE=4 SV=1;>tr|Q5ZKY5|Q5ZKY5_CHICK Uncharacterized protein OS=Gallus gallus GN=TUBGCP2 PE=2 SV=	0.28339	-1.90479	0.190113	-0.0970151	0.852734	2.25e-09	0.8327	0.670111	1	41700000	39900000	77600000	55000000	6.435	170.1	12.533	2.066	5	2	4	3
F1NAY1;Q90600;F1NAY3;E1C0H8;E1BZL8;F1NV90	RB1	>tr|F1NAY1|F1NAY1_CHICK Retinoblastoma-associated protein (Fragment) OS=Gallus gallus GN=RB1 PE=4 SV=1;>sp|Q90600|RB_CHICK Retinoblastoma-associated protein OS=Gallus gallus GN=RB1 PE=1 SV=1;>tr|F1NAY3|F1NAY3_CHICK Retinoblastoma-associated protein OS=Gall	NaN	-1.2176	NaN	-0.571734	1	0.00158537	1	0.194877	1	0	14200000	0	231000000	NaN	NaN	NaN	32.97	0	1	0	3
E1BZV7	TRIP12	>tr|E1BZV7|E1BZV7_CHICK Uncharacterized protein OS=Gallus gallus GN=TRIP12 PE=4 SV=1	-0.224543	0.110515	-0.00905303	0.0649883	0.0242333	0.111564	0.11978	0.11056	1	28300000	204000000	232000000	407000000	8.4021	24.336	7.5546	26.004	6	10	13	14
E1C023;Q5ZM72	FAR1	>tr|E1C023|E1C023_CHICK Fatty acyl-CoA reductase 1 OS=Gallus gallus GN=FAR1 PE=4 SV=1;>sp|Q5ZM72|FACR1_CHICK Fatty acyl-CoA reductase 1 OS=Gallus gallus GN=FAR1 PE=2 SV=1	0.279352	NaN	-0.658895	NaN	0.815252	1	0.00162467	1	1	3374200	0	16500000	0	NaN	NaN	73.448	NaN	1	0	2	0
E1C0D6;E1C2K6	SCRIB	>tr|E1C0D6|E1C0D6_CHICK Uncharacterized protein OS=Gallus gallus GN=SCRIB PE=4 SV=1;>tr|E1C2K6|E1C2K6_CHICK Uncharacterized protein OS=Gallus gallus GN=SCRIB PE=4 SV=1	0.0569434	0.141016	-0.0148516	0.467323	0.570353	0.354375	0.242648	0.0248985	1	24100000	22200000	172000000	45300000	14.218	NaN	6.9707	NaN	4	1	9	1
E1C0L6	SRFBP1	>tr|E1C0L6|E1C0L6_CHICK Uncharacterized protein OS=Gallus gallus GN=SRFBP1 PE=4 SV=1	NaN	-0.357013	-0.830388	-0.402864	1	0.651866	8.95e-07	0.533578	1	0	316000000	108000000	459000000	NaN	6.7031	NaN	71.746	0	5	1	6
E1C0W1	ZNF217	>tr|E1C0W1|E1C0W1_CHICK Uncharacterized protein OS=Gallus gallus GN=ZNF217 PE=4 SV=1	NaN	NaN	0.366327	-1.02846	1	1	0.644255	0.00222214	1	0	0	6720100	92900000	NaN	NaN	NaN	24.307	0	0	1	5
E1C129	NUBP1	>tr|E1C129|E1C129_CHICK Uncharacterized protein OS=Gallus gallus GN=NUBP1 PE=4 SV=1	0.832926	-0.572265	0.503436	-0.549634	0.0239455	0.190184	0.184858	0.226963	1	14400000	230000000	113000000	215000000	1.9405	3.1359	30.8	4.1324	2	3	4	2
E1C1A8	TRIP4	>tr|E1C1A8|E1C1A8_CHICK Uncharacterized protein OS=Gallus gallus GN=TRIP4 PE=4 SV=1	-0.77617	NaN	NaN	NaN	0.00221445	1	1	1	1	3681600	0	0	0	NaN	NaN	NaN	NaN	1	0	0	0
E1C1E1;F1NIC4	GTPBP1	>tr|E1C1E1|E1C1E1_CHICK Uncharacterized protein OS=Gallus gallus GN=GTPBP1 PE=4 SV=1;>tr|F1NIC4|F1NIC4_CHICK Uncharacterized protein (Fragment) OS=Gallus gallus GN=GTPBP1 PE=4 SV=1	0.294334	-0.0291267	0.40207	0.822698	0.779557	0.666489	0.414192	0.00197356	1	2425400	8486400	79800000	20800000	NaN	3.529	35.749	90.583	1	2	4	2
E1C1G5	ZC3H18	>tr|E1C1G5|E1C1G5_CHICK Uncharacterized protein OS=Gallus gallus GN=ZC3H18 PE=4 SV=1	-0.169584	0.0501786	-0.0172874	0.0340801	0.0468576	0.135185	0.238168	0.146877	1	60000000	537000000	222000000	790000000	22.637	8.0291	12.786	6.3844	3	14	10	18
E1C205	LRRCC1	>tr|E1C205|E1C205_CHICK Uncharacterized protein OS=Gallus gallus GN=LRRCC1 PE=4 SV=1	NaN	NaN	-4.87307	NaN	1	1	1.39e-71	1	1	0	0	28300000	0	NaN	NaN	NaN	NaN	0	0	1	0
E1C268	GAPVD1	>tr|E1C268|E1C268_CHICK Uncharacterized protein OS=Gallus gallus GN=GAPVD1 PE=4 SV=1	0.317606	0.441496	0.312021	0.335091	0.736346	0.0408724	0.779863	0.105824	1	42300000	41000000	11800000	31200000	116.1	NaN	NaN	32.004	4	1	1	2
E1C285	ZGPAT	>tr|E1C285|E1C285_CHICK Uncharacterized protein OS=Gallus gallus GN=ZGPAT PE=4 SV=1	NaN	-0.884042	NaN	-0.728882	1	0.0318802	1	0.0545425	1	0	14500000	0	117000000	NaN	NaN	NaN	8.541	0	1	0	3
E1C293	ARFGEF1	>tr|E1C293|E1C293_CHICK Uncharacterized protein OS=Gallus gallus GN=ARFGEF1 PE=4 SV=1	-0.356322	-0.357998	0.419424	-0.508673	0.0431466	0.583102	0.520513	0.352314	1	14700000	32300000	52700000	12900000	52.597	NaN	19.267	NaN	2	1	5	1
E1C2F9	IQGAP2	>tr|E1C2F9|E1C2F9_CHICK Uncharacterized protein OS=Gallus gallus GN=IQGAP2 PE=4 SV=1	0.568161	-0.169354	0.461919	0.970628	0.149045	0.863826	0.263865	0.000396724	1	53000000	56200000	182000000	36200000	9.5538	2.1564	10.522	95.913	4	3	7	2
E1C303	GBE1	>tr|E1C303|E1C303_CHICK Uncharacterized protein OS=Gallus gallus GN=GBE1 PE=4 SV=1	0.629505	-0.655754	0.640657	-0.642404	0.0636046	0.0819661	0.0355989	0.0735363	1	146000000	986000000	443000000	689000000	54.298	11.108	13.274	12.944	8	19	13	17
E1C360;H9L0Z1	GOLPH3;LOC425502	>tr|E1C360|E1C360_CHICK Uncharacterized protein OS=Gallus gallus GN=GOLPH3 PE=4 SV=1;>tr|H9L0Z1|H9L0Z1_CHICK Uncharacterized protein (Fragment) OS=Gallus gallus GN=LOC425502 PE=4 SV=1	0.906727	-0.748869	NaN	NaN	0.0300064	0.0623495	1	1	1	4500700	57200000	0	0	3.2639	8.4191	NaN	NaN	3	2	0	0
E1C3A1	KIF5B	>tr|E1C3A1|E1C3A1_CHICK Uncharacterized protein OS=Gallus gallus GN=KIF5B PE=3 SV=1	0.508502	NaN	-0.526209	NaN	0.286245	1	0.00667775	1	1	24500000	0	65500000	0	NaN	NaN	105.79	NaN	1	0	2	0
E1C3Q7	RABIF	>tr|E1C3Q7|E1C3Q7_CHICK Uncharacterized protein OS=Gallus gallus GN=RABIF PE=4 SV=1	NaN	NaN	-0.342361	NaN	1	1	0.0425984	1	1	0	0	15200000	0	NaN	NaN	NaN	NaN	0	0	1	0
E1C454	PHF10	>tr|E1C454|E1C454_CHICK Uncharacterized protein OS=Gallus gallus GN=PHF10 PE=4 SV=1	-0.178252	-0.0572276	0.00404864	-0.140134	0.0424065	0.337546	0.279429	0.52662	1	27000000	406000000	78900000	389000000	NaN	14.681	6.7775	14.889	1	6	2	7
E1C494	NIP7	>tr|E1C494|E1C494_CHICK 60S ribosome subunit biogenesis protein NIP7 homolog OS=Gallus gallus GN=NIP7 PE=3 SV=1	-0.103892	-0.036378	0.0250904	-0.0847304	0.0433924	0.287842	0.0804989	0.128026	1	115000000	1140000000	937000000	1450000000	6.9204	7.5502	9.1975	6.6729	3	12	12	16
E1C4J4;F1NTP4;Q5ZM57	PTPLAD1	>tr|E1C4J4|E1C4J4_CHICK 3-hydroxyacyl-CoA dehydratase OS=Gallus gallus GN=PTPLAD1 PE=4 SV=1;>tr|F1NTP4|F1NTP4_CHICK 3-hydroxyacyl-CoA dehydratase (Fragment) OS=Gallus gallus GN=PTPLAD1 PE=4 SV=1;>sp|Q5ZM57|HACD_CHICK 3-hydroxyacyl-CoA dehydratase OS=Gallus	1.40788	-0.281165	NaN	-0.392072	0.000201782	0.881921	1	0.568692	1	5173700	236000000	0	513000000	NaN	1.5241	NaN	10.515	1	2	0	4
E1C4S1	IMPA1	>tr|E1C4S1|E1C4S1_CHICK Uncharacterized protein OS=Gallus gallus GN=IMPA1 PE=4 SV=1	-0.095188	-0.183611	NaN	-0.681501	0.350702	0.78653	1	0.047709	1	8492900	216000000	0	587000000	NaN	9.0338	NaN	58.053	1	4	0	2
E1C510	SMG6	>tr|E1C510|E1C510_CHICK Uncharacterized protein OS=Gallus gallus GN=SMG6 PE=4 SV=1	-2.05258	NaN	NaN	NaN	1.31e-15	1	1	1	1	17200000	0	0	0	NaN	NaN	NaN	NaN	1	0	0	0
E1C516	PROSC	>tr|E1C516|E1C516_CHICK Uncharacterized protein OS=Gallus gallus GN=PROSC PE=3 SV=1	0.360551	NaN	NaN	3.38042	0.628194	1	1	2.19e-27	1	6295900	0	0	818970	NaN	NaN	NaN	NaN	1	0	0	1
E1C550	DHX36	>tr|E1C550|E1C550_CHICK Uncharacterized protein OS=Gallus gallus GN=DHX36 PE=4 SV=1	0.116884	0.0324322	0.135195	-0.014341	0.330151	0.15985	0.453783	0.0414732	1	293000000	1030000000	431000000	1220000000	26.036	9.16	10.68	7.1926	11	21	13	23
F1NPA4;E1C575;Q5ZL91	INTS7	>tr|F1NPA4|F1NPA4_CHICK Integrator complex subunit 7 (Fragment) OS=Gallus gallus GN=INTS7 PE=4 SV=1;>tr|E1C575|E1C575_CHICK Integrator complex subunit 7 OS=Gallus gallus GN=INTS7 PE=4 SV=1;>sp|Q5ZL91|INT7_CHICK Integrator complex subunit 7 OS=Gallus gallus	-1.16061	-0.347718	0.284569	-0.363105	2.04e-05	0.674776	0.821161	0.668022	1	3709800	711000000	79900000	470000000	NaN	24.743	10.541	38.453	1	16	4	16
E1C5C8;E1C5C7	BPTF	>tr|E1C5C8|E1C5C8_CHICK Uncharacterized protein OS=Gallus gallus GN=BPTF PE=4 SV=1;>tr|E1C5C7|E1C5C7_CHICK Uncharacterized protein OS=Gallus gallus GN=BPTF PE=4 SV=1	NaN	-0.183338	-2.02702	-0.0236188	1	0.897658	1.16e-15	0.375945	1	0	71600000	18100000	146000000	NaN	16.032	171.24	20.349	0	7	2	8
E1C5G2	IGSF3	>tr|E1C5G2|E1C5G2_CHICK Uncharacterized protein OS=Gallus gallus GN=IGSF3 PE=4 SV=1	NaN	NaN	NaN	4.34745	1	1	1	2.52e-104	1	0	0	0	668000000	NaN	NaN	NaN	NaN	0	0	0	1
E1C5I9	SRPK1	>tr|E1C5I9|E1C5I9_CHICK Uncharacterized protein OS=Gallus gallus GN=SRPK1 PE=3 SV=1	-0.557737	-0.126099	0.0768003	-0.145912	0.000111089	0.537887	0.282088	0.689567	1	62000000	396000000	462000000	181000000	25.545	12.926	13.441	3.7065	4	7	12	6
E1C5S0		>tr|E1C5S0|E1C5S0_CHICK Uncharacterized protein OS=Gallus gallus PE=4 SV=1	NaN	-0.530607	0.798014	NaN	1	0.283319	0.0371998	1	1	0	1273200	49900000	0	NaN	NaN	4.7855	NaN	0	1	3	0
E1C5W2	AFF4	>tr|E1C5W2|E1C5W2_CHICK Uncharacterized protein OS=Gallus gallus GN=AFF4 PE=4 SV=1	NaN	-0.263707	0.814602	-0.23086	1	0.792862	0.0492711	0.923426	1	0	17100000	6241500	34400000	NaN	8.6543	NaN	NaN	0	2	1	1
E1C5W8	RNF123	>tr|E1C5W8|E1C5W8_CHICK Uncharacterized protein OS=Gallus gallus GN=RNF123 PE=4 SV=1	0.181091	NaN	0.184631	0.0823895	0.943841	1	0.875551	0.00597745	1	455430	0	8903000	1970000000	NaN	NaN	NaN	NaN	1	0	1	1
E1C5Y3	RALGAPA1	>tr|E1C5Y3|E1C5Y3_CHICK Uncharacterized protein OS=Gallus gallus GN=RALGAPA1 PE=4 SV=1	-0.227215	NaN	-2.34581	NaN	0.178453	1	6.21e-20	1	1	7128700	0	9103200	0	76.147	NaN	NaN	NaN	3	0	1	0
E1C678	CNOT6	>tr|E1C678|E1C678_CHICK Uncharacterized protein OS=Gallus gallus GN=CNOT6 PE=4 SV=1	NaN	0.438928	-0.415524	NaN	1	0.0729499	0.0221735	1	1	0	9746500	7122200	0	NaN	NaN	NaN	NaN	0	1	1	0
E1C6E6	LRBA	>tr|E1C6E6|E1C6E6_CHICK Uncharacterized protein OS=Gallus gallus GN=LRBA PE=4 SV=1	1.04397	0.143629	0.555151	NaN	0.00949795	0.0818845	0.112777	1	1	5699000	146000000	108000000	0	2.9161	54.674	19.627	NaN	2	2	8	0
E1C6L0	CCDC85C	>tr|E1C6L0|E1C6L0_CHICK Uncharacterized protein OS=Gallus gallus GN=CCDC85C PE=4 SV=1	NaN	0.328354	-0.325618	NaN	1	0.141199	0.0094469	1	1	0	33800000	120000000	0	NaN	NaN	46.152	NaN	0	1	3	0
E1C6X1	PPA2	>tr|E1C6X1|E1C6X1_CHICK Uncharacterized protein OS=Gallus gallus GN=PPA2 PE=4 SV=1	NaN	-0.683098	1.13015	-0.693047	1	0.103169	0.00248413	0.0759038	1	0	126000000	883490	58200000	NaN	6.8929	NaN	7.4688	0	5	1	3
E1C6Y3	LOC776927	>tr|E1C6Y3|E1C6Y3_CHICK Uncharacterized protein OS=Gallus gallus GN=LOC776927 PE=4 SV=1	0.183939	0.233438	0.286518	-0.32917	0.728102	0.016098	0.921815	0.845904	1	90900000	700000000	444000000	1260000000	16.313	20.601	24.68	13.124	3	5	12	5
E1C707;Q5F4A4	IMPDH2	>tr|E1C707|E1C707_CHICK Inosine-5-monophosphate dehydrogenase OS=Gallus gallus GN=IMPDH2 PE=3 SV=1;>tr|Q5F4A4|Q5F4A4_CHICK Inosine-5-monophosphate dehydrogenase OS=Gallus gallus GN=IMPDH2 PE=2 SV=1	0.0932183	-0.00734749	-0.0678301	0.201034	0.258755	0.227257	0.01352	0.0753896	1	434000000	561000000	807000000	324000000	8.4146	30.381	11.298	14	13	15	23	13
E1C765	WHSC1	>tr|E1C765|E1C765_CHICK Uncharacterized protein OS=Gallus gallus GN=WHSC1 PE=4 SV=1	NaN	-0.557762	0.705757	-0.596981	1	0.186989	0.013521	0.11075	1	0	1180000000	253000000	1310000000	NaN	54.021	57.143	42.337	0	23	8	28
E1C7C0;Q5ZKH6	HDAC9;hdac9	>tr|E1C7C0|E1C7C0_CHICK Uncharacterized protein OS=Gallus gallus GN=HDAC9 PE=4 SV=1;>sp|Q5ZKH6|HDAC9_CHICK Histone deacetylase 9 OS=Gallus gallus GN=hdac9 PE=2 SV=1	NaN	-0.790199	NaN	-0.640178	1	0.0443337	1	0.115812	1	0	68700000	0	37100000	NaN	2.8153	NaN	NaN	0	2	0	1
E1C7E2	RMND5A	>tr|E1C7E2|E1C7E2_CHICK Uncharacterized protein OS=Gallus gallus GN=RMND5A PE=4 SV=1	0.684771	-0.31734	0.803565	-0.356833	0.0502593	0.670529	0.0353182	0.635296	1	48900000	32100000	55000000	20600000	1.5279	12.288	2.7826	NaN	3	2	3	1
E1C7E7;F1NEF3;F1P1D6;Q5F3V0	SMYD4	>tr|E1C7E7|E1C7E7_CHICK SET and MYND domain-containing protein 4 OS=Gallus gallus GN=SMYD4 PE=4 SV=1;>tr|F1NEF3|F1NEF3_CHICK SET and MYND domain-containing protein 4 OS=Gallus gallus GN=SMYD4 PE=4 SV=1;>tr|F1P1D6|F1P1D6_CHICK SET and MYND domain-containing	-0.540133	NaN	-0.21044	NaN	0.0201931	1	0.118935	1	1	623740	0	3968800	0	NaN	NaN	NaN	NaN	1	0	1	0
E1C7Q2;F1P2L5;Q5ZJD3	LSG1	>tr|E1C7Q2|E1C7Q2_CHICK Large subunit GTPase 1 homolog OS=Gallus gallus GN=LSG1 PE=4 SV=1;>tr|F1P2L5|F1P2L5_CHICK Large subunit GTPase 1 homolog OS=Gallus gallus GN=LSG1 PE=4 SV=1;>sp|Q5ZJD3|LSG1_CHICK Large subunit GTPase 1 homolog OS=Gallus gallus GN=LSG	-0.234126	-0.0357621	0.119743	-0.184311	0.00549378	0.680588	0.403424	0.884764	1	228000000	8508900	230000000	71400000	25.991	NaN	29.249	13.227	5	1	11	2
E1C7Y1	COG2	>tr|E1C7Y1|E1C7Y1_CHICK Uncharacterized protein OS=Gallus gallus GN=COG2 PE=4 SV=1	NaN	-0.0198395	0.957374	0.0297765	1	0.528676	0.014469	0.404156	1	0	60600000	17300000	38000000	NaN	NaN	NaN	NaN	0	1	1	1
E1C852	PDLIM1	>tr|E1C852|E1C852_CHICK Uncharacterized protein OS=Gallus gallus GN=PDLIM1 PE=4 SV=1	-0.298856	0.355746	-0.274411	0.289312	0.00897917	0.0747737	0.0740378	0.0949515	1	30400000	73800000	24600000	115000000	4.9548	6.7442	0.6603	14.536	2	4	2	5
F1NQB3;E1C866	AP2A2	>tr|F1NQB3|F1NQB3_CHICK Uncharacterized protein (Fragment) OS=Gallus gallus GN=AP2A2 PE=4 SV=1;>tr|E1C866|E1C866_CHICK Uncharacterized protein OS=Gallus gallus GN=AP2A2 PE=4 SV=1	0.239339	0.124139	0.28763	0.194398	0.865777	0.0625577	0.808968	0.0276003	1	495000000	961000000	2400000000	501000000	11.947	12.185	9.62	9.6353	25	24	55	16
E1C869;F1ND66;E1C1G1	LOC423321	>tr|E1C869|E1C869_CHICK Uncharacterized protein OS=Gallus gallus GN=LOC423321 PE=4 SV=1;>tr|F1ND66|F1ND66_CHICK Uncharacterized protein (Fragment) OS=Gallus gallus GN=LOC423321 PE=4 SV=1;>tr|E1C1G1|E1C1G1_CHICK Uncharacterized protein OS=Gallus gallus GN=L	-0.151464	0.431642	0.0102604	0.417533	0.267443	0.0439463	0.437931	0.061907	1	6512500	75900000	646190	24800000	NaN	11.311	NaN	NaN	1	4	1	1
E1C893	PRMT10	>tr|E1C893|E1C893_CHICK Uncharacterized protein OS=Gallus gallus GN=PRMT10 PE=4 SV=1	0.76444	-0.320787	0.732242	-0.427074	0.0209161	0.759125	0.0910615	0.471629	1	28000000	158000000	17300000	173000000	26.586	13.484	24.918	15.813	3	4	2	7
E1C8A2	SAMM50	>tr|E1C8A2|E1C8A2_CHICK Uncharacterized protein OS=Gallus gallus GN=SAMM50 PE=4 SV=1	0.546077	-0.709279	0.504393	-0.852864	0.146018	0.06335	0.18327	0.0496035	1	92700000	357000000	90400000	7297600	10.741	70.549	38.495	27.335	12	4	5	2
E1C8E9	TAF5L	>tr|E1C8E9|E1C8E9_CHICK Uncharacterized protein OS=Gallus gallus GN=TAF5L PE=4 SV=1	NaN	-0.324935	0.775992	-0.293346	1	0.722783	0.045528	0.80642	1	0	122000000	35800000	86100000	NaN	15.059	NaN	10.078	0	5	1	4
E1C8H9	FBXO38	>tr|E1C8H9|E1C8H9_CHICK Uncharacterized protein OS=Gallus gallus GN=FBXO38 PE=4 SV=1	NaN	-0.459348	-0.655738	-0.499801	1	0.404729	0.00168814	0.366273	1	0	40000000	5490400	9356200	NaN	16.539	NaN	NaN	0	2	1	1
E1C8J2;E1C2R7	ARHGAP17	>tr|E1C8J2|E1C8J2_CHICK Uncharacterized protein OS=Gallus gallus GN=ARHGAP17 PE=4 SV=1;>tr|E1C2R7|E1C2R7_CHICK Uncharacterized protein OS=Gallus gallus GN=ARHGAP17 PE=4 SV=1	-0.92873	0.369017	0.0347275	0.421445	0.000405801	0.0683718	0.450959	0.0602703	1	6396700	77900000	66100000	26300000	NaN	16.701	0.97101	NaN	1	2	2	1
E1C8J8	GLMN	>tr|E1C8J8|E1C8J8_CHICK Uncharacterized protein OS=Gallus gallus GN=GLMN PE=4 SV=1	-0.471743	NaN	0.302699	NaN	0.0349302	1	0.80397	1	1	742800	0	12000000	0	NaN	NaN	11.43	NaN	1	0	2	0
E1C8L8	CCDC75	>tr|E1C8L8|E1C8L8_CHICK Uncharacterized protein OS=Gallus gallus GN=CCDC75 PE=4 SV=1	NaN	-0.0690263	-2.05678	-0.0219275	1	0.752874	7.82e-16	0.592053	1	0	37100000	29200000	28300000	NaN	2.6381	NaN	0.52275	0	3	1	2
E1C8L9	LOC416931	>tr|E1C8L9|E1C8L9_CHICK Uncharacterized protein OS=Gallus gallus GN=LOC416931 PE=4 SV=1	0.520232	0.418577	0.434189	-0.194753	0.218211	0.0483206	0.484706	0.911368	1	64800000	41800000	42200000	74400000	3.2251	NaN	NaN	49.407	2	1	1	2
E1C928	TXNRD3	>tr|E1C928|E1C928_CHICK Uncharacterized protein OS=Gallus gallus GN=TXNRD3 PE=3 SV=1	0.751631	-0.254219	0.672403	-0.208703	0.0500651	0.984839	0.0225444	0.755478	1	20400000	391000000	362000000	634000000	6.8179	7.0256	13.426	24.38	2	9	8	18
E1C982	KIAA0317	>tr|E1C982|E1C982_CHICK Uncharacterized protein OS=Gallus gallus GN=KIAA0317 PE=4 SV=1	0.556816	NaN	-3.41344	NaN	0.2757	1	3.01e-38	1	1	356260	0	3646300	0	NaN	NaN	NaN	NaN	1	0	1	0
E1C9F4	PSPH	>tr|E1C9F4|E1C9F4_CHICK Uncharacterized protein OS=Gallus gallus GN=PSPH PE=4 SV=1	0.620066	-0.662223	0.464871	-0.576036	0.0360685	0.0772104	0.268261	0.189039	1	342000000	532000000	458000000	316000000	11.5	13.669	13.812	14.751	10	7	9	7
E1C9J0	POLR3E	>tr|E1C9J0|E1C9J0_CHICK Uncharacterized protein OS=Gallus gallus GN=POLR3E PE=4 SV=1	-0.590974	-0.277301	0.0250571	-0.316143	0.00439535	0.8941	0.32456	0.781182	1	15800000	325000000	96600000	300000000	82.2	13.668	15.518	12.472	2	7	4	9
F1N897	PTPRF	>tr|F1N897|F1N897_CHICK Uncharacterized protein (Fragment) OS=Gallus gallus GN=PTPRF PE=4 SV=1	0.398279	NaN	0.262678	-4.23559	0.508261	1	0.963359	4.49e-53	1	19400000	0	63500000	70800000	11.772	NaN	6.2337	NaN	3	0	5	1
F1N8B1;Q5ZKF4;F1N8A9	HMG20A	>tr|F1N8B1|F1N8B1_CHICK High mobility group protein 20A OS=Gallus gallus GN=HMG20A PE=4 SV=1;>sp|Q5ZKF4|HM20A_CHICK High mobility group protein 20A OS=Gallus gallus GN=HMG20A PE=2 SV=1;>tr|F1N8A9|F1N8A9_CHICK High mobility group protein 20A (Fragment) OS=G	0.122662	-0.328521	-0.321881	-0.427234	0.565937	0.735749	0.0456052	0.458528	1	33900000	387000000	38000000	347000000	8.9688	8.7692	NaN	11.731	2	9	1	6
F1N8E0;F1NPX5	SH3BGRL	>tr|F1N8E0|F1N8E0_CHICK Uncharacterized protein (Fragment) OS=Gallus gallus GN=SH3BGRL PE=4 SV=1;>tr|F1NPX5|F1NPX5_CHICK Uncharacterized protein (Fragment) OS=Gallus gallus GN=SH3BGRL PE=4 SV=1	1.0345	NaN	0.806671	NaN	0.000462099	1	0.0524257	1	1	36800000	0	24500000	0	12.168	NaN	0.34891	NaN	2	0	2	0
F1N8M4;Q5F499	OPA1	>tr|F1N8M4|F1N8M4_CHICK Dynamin-like 120 kDa protein, mitochondrial OS=Gallus gallus GN=OPA1 PE=3 SV=1;>sp|Q5F499|OPA1_CHICK Dynamin-like 120 kDa protein, mitochondrial OS=Gallus gallus GN=OPA1 PE=2 SV=1	0.0481806	NaN	0.311338	-0.860034	0.627318	1	0.781623	0.0157728	1	5887200	0	6583800	81900000	NaN	NaN	NaN	NaN	1	0	1	1
F1N8S8	RG9MTD2	>tr|F1N8S8|F1N8S8_CHICK Uncharacterized protein (Fragment) OS=Gallus gallus GN=RG9MTD2 PE=4 SV=1	NaN	-0.577885	0.799769	-0.778056	1	0.182709	0.055307	0.0341365	1	0	374000000	14100000	155000000	NaN	11.578	NaN	10.584	0	5	1	2
F1N915	THOC7	>tr|F1N915|F1N915_CHICK Uncharacterized protein (Fragment) OS=Gallus gallus GN=THOC7 PE=4 SV=1	0.929919	-0.511727	0.5307	-0.531576	0.024988	0.307891	0.143479	0.255848	1	3345800	70300000	85500000	166000000	5.6235	10.453	7.486	9.258	2	4	5	4
F1N9A7	TADA2B	>tr|F1N9A7|F1N9A7_CHICK Uncharacterized protein (Fragment) OS=Gallus gallus GN=TADA2B PE=4 SV=1	1.07298	-0.24138	0.503795	-0.3255	0.0072938	0.845542	0.355944	0.703778	1	5094700	18400000	4629900	2649500	NaN	5.6101	NaN	NaN	1	3	1	1
F1N9F9	GGA.29894	>tr|F1N9F9|F1N9F9_CHICK Uncharacterized protein OS=Gallus gallus GN=GGA.29894 PE=4 SV=1	0.942302	NaN	NaN	NaN	0.0226191	1	1	1	1	2907000	0	0	0	NaN	NaN	NaN	NaN	1	0	0	0
P38530;F1P5T7;F1N9L6	HSF2	>sp|P38530|HSF2_CHICK Heat shock factor protein 2 OS=Gallus gallus GN=HSF2 PE=2 SV=1;>tr|F1P5T7|F1P5T7_CHICK Heat shock factor protein 2 OS=Gallus gallus GN=HSF2 PE=3 SV=1;>tr|F1N9L6|F1N9L6_CHICK Heat shock factor protein 2 (Fragment) OS=Gallus gallus GN=H	NaN	NaN	NaN	1.22865	1	1	1	1.53e-05	1	0	0	0	12100000	NaN	NaN	NaN	NaN	0	0	0	1
F1N9Q3;F1NNP7;F1N9Q4	EBF1;EBF3	>tr|F1N9Q3|F1N9Q3_CHICK Uncharacterized protein OS=Gallus gallus GN=EBF1 PE=3 SV=1;>tr|F1NNP7|F1NNP7_CHICK Uncharacterized protein (Fragment) OS=Gallus gallus GN=EBF3 PE=3 SV=1;>tr|F1N9Q4|F1N9Q4_CHICK Uncharacterized protein (Fragment) OS=Gallus gallus GN=	NaN	-0.73925	NaN	-1.01778	1	0.0673153	1	0.013954	1	0	40500000	0	16900000	NaN	NaN	NaN	NaN	0	1	0	1
F1NUH4;F1NA40	PFN2	>tr|F1NUH4|F1NUH4_CHICK Uncharacterized protein (Fragment) OS=Gallus gallus GN=PFN2 PE=4 SV=1;>tr|F1NA40|F1NA40_CHICK Uncharacterized protein (Fragment) OS=Gallus gallus GN=PFN2 PE=4 SV=1	-0.074921	-0.143379	0.0710952	-0.150524	0.0254594	0.65168	0.26806	0.799715	1	292000000	185000000	296000000	94200000	13.332	0.23072	7.2951	8.2382	2	2	7	3
F1NAG6;F1NCM3	POLH	>tr|F1NAG6|F1NAG6_CHICK Uncharacterized protein OS=Gallus gallus GN=POLH PE=4 SV=1;>tr|F1NCM3|F1NCM3_CHICK Uncharacterized protein OS=Gallus gallus GN=POLH PE=4 SV=1	NaN	0.501539	-0.00247883	-0.331084	1	0.0258166	0.376839	0.691376	1	0	50500000	52700000	20000000	NaN	NaN	NaN	NaN	0	1	1	1
F1NAQ9	SUGP1	>tr|F1NAQ9|F1NAQ9_CHICK Uncharacterized protein (Fragment) OS=Gallus gallus GN=SUGP1 PE=4 SV=1	-0.777591	-0.312005	0.334124	-0.189726	0.000456236	0.785937	0.750575	0.821715	1	24000000	226000000	60900000	178000000	NaN	14.848	NaN	9.387	1	4	1	4
F1NU90;Q5F334;F1NAT9	LRRC59	>tr|F1NU90|F1NU90_CHICK Leucine-rich repeat-containing protein 59 OS=Gallus gallus GN=LRRC59 PE=4 SV=1;>sp|Q5F334|LRC59_CHICK Leucine-rich repeat-containing protein 59 OS=Gallus gallus GN=LRRC59 PE=2 SV=1;>tr|F1NAT9|F1NAT9_CHICK Leucine-rich repeat-contain	-0.0332979	0.378752	-0.0136009	0.332072	0.107448	0.00518415	0.113849	0.070683	1	213000000	164000000	255000000	90200000	4.4664	12.885	15.351	31.455	4	2	10	3
F1NCN4;F1NEJ4;F1NAV9	TRAM1	>tr|F1NCN4|F1NCN4_CHICK Uncharacterized protein (Fragment) OS=Gallus gallus GN=TRAM1 PE=4 SV=1;>tr|F1NEJ4|F1NEJ4_CHICK Uncharacterized protein (Fragment) OS=Gallus gallus GN=TRAM1 PE=4 SV=1;>tr|F1NAV9|F1NAV9_CHICK Uncharacterized protein (Fragment) OS=Gall	0.562214	NaN	0.982232	NaN	0.156585	1	0.005357	1	1	41000000	0	35900000	0	NaN	NaN	NaN	NaN	1	0	1	0
P47826;F1NB66	RPLP0	>sp|P47826|RLA0_CHICK 60S acidic ribosomal protein P0 OS=Gallus gallus GN=RPLP0 PE=2 SV=1;>tr|F1NB66|F1NB66_CHICK 60S acidic ribosomal protein P0 OS=Gallus gallus GN=RPLP0 PE=3 SV=1	0.293506	-0.659545	0.272261	-0.782856	0.810995	0.09726	0.986038	0.0325505	1	104000000	166000000	397000000	173000000	6.5109	12.586	8.9025	10.704	8	7	12	8
F1NBE2	CISD2	>tr|F1NBE2|F1NBE2_CHICK Uncharacterized protein (Fragment) OS=Gallus gallus GN=CISD2 PE=4 SV=1	0.689081	0.0521499	0.748691	-0.0852349	0.0480665	0.39488	0.057983	0.730764	1	61900000	42300000	57400000	22000000	3.5304	14.247	4.8052	NaN	5	3	3	1
F1NBE4	ARHGEF26	>tr|F1NBE4|F1NBE4_CHICK Uncharacterized protein (Fragment) OS=Gallus gallus GN=ARHGEF26 PE=4 SV=1	NaN	0.496268	NaN	NaN	1	0.0499934	1	1	1	0	5293200	0	0	NaN	NaN	NaN	NaN	0	1	0	0
F1NQX8;F1NBG4	ZFX	>tr|F1NQX8|F1NQX8_CHICK Uncharacterized protein (Fragment) OS=Gallus gallus GN=ZFX PE=4 SV=1;>tr|F1NBG4|F1NBG4_CHICK Uncharacterized protein (Fragment) OS=Gallus gallus GN=ZFX PE=4 SV=1	NaN	-0.00553726	-1.29597	0.0408005	1	0.284519	6.65e-08	0.138291	1	0	167000000	42600000	362000000	NaN	13.361	126.16	7.2167	0	4	2	6
F1NBN7;Q5ZM39	BCL6	>tr|F1NBN7|F1NBN7_CHICK B-cell lymphoma 6 protein homolog OS=Gallus gallus GN=BCL6 PE=4 SV=1;>sp|Q5ZM39|BCL6_CHICK B-cell lymphoma 6 protein homolog OS=Gallus gallus GN=BCL6 PE=2 SV=1	0.474435	-0.329079	-1.22883	-0.253647	0.403286	0.711759	2.28e-07	0.869319	1	4046800	42800000	22600000	10400000	15.192	37.025	NaN	24.908	3	4	1	2
F1NBN9	NAT13	>tr|F1NBN9|F1NBN9_CHICK Uncharacterized protein OS=Gallus gallus GN=NAT13 PE=4 SV=1	0.310937	-0.326094	0.675487	-0.235753	0.74672	0.743059	0.0284829	0.966144	1	146000000	157000000	114000000	135000000	37.508	6.8548	11.213	NaN	4	4	5	1
F1NBS6	DFFA	>tr|F1NBS6|F1NBS6_CHICK Uncharacterized protein (Fragment) OS=Gallus gallus GN=DFFA PE=4 SV=1	0.451723	-0.148563	-0.675326	-0.188506	0.317311	0.668538	2.65e-05	0.975024	1	83800000	249000000	140000000	24000000	1.3893	8.7291	91.471	NaN	2	6	2	1
F1NC78	MPHOSPH10	>tr|F1NC78|F1NC78_CHICK Uncharacterized protein (Fragment) OS=Gallus gallus GN=MPHOSPH10 PE=4 SV=1	-0.00724458	-0.122825	-0.116709	-0.174883	0.229217	0.263951	0.0309539	0.389801	1	36000000	1650000000	548000000	1260000000	3.506	9.4055	10.124	11.351	2	26	13	19
F1NCC1	XYLB	>tr|F1NCC1|F1NCC1_CHICK Uncharacterized protein (Fragment) OS=Gallus gallus GN=XYLB PE=4 SV=1	0.60022	-0.243511	0.857645	-0.265462	0.220955	0.948252	0.0347983	0.88999	1	3899200	47700000	14800000	39900000	NaN	3.4711	NaN	2.5149	1	2	1	2
F1NCI0	WDFY4	>tr|F1NCI0|F1NCI0_CHICK Uncharacterized protein (Fragment) OS=Gallus gallus GN=WDFY4 PE=4 SV=1	0.53479	-0.356305	0.626662	-0.427074	0.195121	0.653902	0.0431443	0.449103	1	74200000	150000000	320000000	52300000	16.726	16.008	15.341	6.4113	4	6	5	3
F1NCL7	TACC3	>tr|F1NCL7|F1NCL7_CHICK Uncharacterized protein OS=Gallus gallus GN=TACC3 PE=4 SV=1	NaN	0.220194	0.029568	0.757791	1	0.171893	0.440213	0.00376049	1	0	64800000	46100000	22400000	NaN	9.1761	13.908	NaN	0	2	2	1
F1NCM0;F1NDN1;F1NF31;H9L2L0;P0C1H3;P0C1H4	H2B-VII;LOC429558;H2B-I;H2B-V	>tr|F1NCM0|F1NCM0_CHICK Histone H2B (Fragment) OS=Gallus gallus GN=H2B-VII PE=3 SV=1;>tr|F1NDN1|F1NDN1_CHICK Histone H2B (Fragment) OS=Gallus gallus GN=H2B-VII PE=3 SV=1;>tr|F1NF31|F1NF31_CHICK Histone H2B (Fragment) OS=Gallus gallus GN=H2B-VII PE=3 SV=1;>	NaN	NaN	NaN	0.265272	1	1	1	0.0420174	1	0	0	0	176000000	NaN	NaN	NaN	NaN	0	0	0	1
F1NCR3;Q5ZIZ4	NT5C2	>tr|F1NCR3|F1NCR3_CHICK Cytosolic purine 5-nucleotidase OS=Gallus gallus GN=NT5C2 PE=3 SV=1;>sp|Q5ZIZ4|5NTC_CHICK Cytosolic purine 5-nucleotidase OS=Gallus gallus GN=NT5C2 PE=2 SV=1	0.148757	0.0874063	0.162976	0.257136	0.58091	0.0930787	0.552658	0.0453906	1	165000000	537000000	706000000	316000000	8.8526	6.7881	13.417	7.4892	9	13	16	8
F1NCY0;Q5ZL38;E1C0S5	CCDC101	>tr|F1NCY0|F1NCY0_CHICK SAGA-associated factor 29 homolog OS=Gallus gallus GN=CCDC101 PE=4 SV=1;>sp|Q5ZL38|SGF29_CHICK SAGA-associated factor 29 homolog OS=Gallus gallus GN=CCDC101 PE=2 SV=1;>tr|E1C0S5|E1C0S5_CHICK SAGA-associated factor 29 homolog OS=Gall	-1.85936	NaN	NaN	-0.0478766	1.18e-10	1	1	0.559082	1	4036000	0	0	69500000	NaN	NaN	NaN	2.0224	1	0	0	2
F1NCY5;Q5ZMG1	UFL1	>tr|F1NCY5|F1NCY5_CHICK E3 UFM1-protein ligase 1 OS=Gallus gallus GN=UFL1 PE=4 SV=1;>sp|Q5ZMG1|UFL1_CHICK E3 UFM1-protein ligase 1 OS=Gallus gallus GN=UFL1 PE=2 SV=1	0.75755	-0.113436	0.469902	-0.145254	0.047575	0.557979	0.403895	0.871058	1	22000000	142000000	71200000	13300000	14.69	7.9261	13.17	NaN	6	3	6	1
F1ND27	EYA3	>tr|F1ND27|F1ND27_CHICK Eyes absent homolog 3 OS=Gallus gallus GN=EYA3 PE=4 SV=1	NaN	-0.353724	1.22399	-0.274352	1	0.647513	0.000837193	0.820673	1	0	78500000	449460	18500000	NaN	NaN	NaN	NaN	0	1	1	1
F1ND91	UBE2J1	>tr|F1ND91|F1ND91_CHICK Uncharacterized protein OS=Gallus gallus GN=UBE2J1 PE=4 SV=1	-0.213787	NaN	0.0446295	0.355311	0.00164959	1	0.209288	0.0597909	1	1230000000	0	698000000	45800000	11.612	NaN	16.799	NaN	2	0	6	1
F1NU36;F1NDD6	LRPAP1	>tr|F1NU36|F1NU36_CHICK Uncharacterized protein (Fragment) OS=Gallus gallus GN=LRPAP1 PE=4 SV=1;>tr|F1NDD6|F1NDD6_CHICK Uncharacterized protein OS=Gallus gallus GN=LRPAP1 PE=4 SV=1	-0.759027	-0.634728	0.396926	-0.489347	1.31e-06	0.144979	0.572447	0.383158	1	32400000	42800000	8541800	7184800	134.07	32.256	NaN	18.146	2	4	1	2
F1NE71;Q5ZI16	ADAT1	>tr|F1NE71|F1NE71_CHICK tRNA-specific adenosine deaminase 1 OS=Gallus gallus GN=ADAT1 PE=4 SV=1;>sp|Q5ZI16|ADAT1_CHICK tRNA-specific adenosine deaminase 1 OS=Gallus gallus GN=ADAT1 PE=2 SV=1	NaN	0.191022	NaN	0.38202	1	0.283869	1	0.0490306	1	0	16300000	0	41800000	NaN	NaN	NaN	3.4574	0	1	0	2
F1NE84	SBF1	>tr|F1NE84|F1NE84_CHICK Uncharacterized protein (Fragment) OS=Gallus gallus GN=SBF1 PE=4 SV=1	NaN	NaN	0.347119	-0.958044	1	1	0.691154	0.0226601	1	0	0	4601600	10600000	NaN	NaN	23.503	NaN	0	0	2	1
F1NED1	LSS	>tr|F1NED1|F1NED1_CHICK Uncharacterized protein OS=Gallus gallus GN=LSS PE=4 SV=1	0.235751	-0.693339	0.322098	-0.773496	0.962807	0.0729532	0.76462	0.035704	1	212000000	207000000	527000000	266000000	15.902	11.05	14.228	5.9313	10	8	14	8
F1NEG1;F1NX91	RAD50	>tr|F1NEG1|F1NEG1_CHICK Uncharacterized protein OS=Gallus gallus GN=RAD50 PE=4 SV=1;>tr|F1NX91|F1NX91_CHICK Uncharacterized protein OS=Gallus gallus GN=RAD50 PE=4 SV=1	0.926095	-0.0965095	0.728663	-0.0914297	0.00931668	0.692916	0.0933833	0.657058	1	19900000	48200000	1751600	62800000	NaN	3.8182	NaN	21.693	1	3	1	4
F1NF77;Q5ZLD7	VPS53	>tr|F1NF77|F1NF77_CHICK Vacuolar protein sorting-associated protein 53 homolog (Fragment) OS=Gallus gallus GN=VPS53 PE=4 SV=1;>sp|Q5ZLD7|VPS53_CHICK Vacuolar protein sorting-associated protein 53 homolog OS=Gallus gallus GN=VPS53 PE=2 SV=1	-4.17091	NaN	0.0935271	-0.198842	4.71e-101	1	0.502402	1	1	49800000	0	126000000	7951200	NaN	NaN	74.181	5.7174	1	0	8	2
F1NGE6;Q5F414;E1BTT0	PNO1	>tr|F1NGE6|F1NGE6_CHICK RNA-binding protein PNO1 (Fragment) OS=Gallus gallus GN=PNO1 PE=4 SV=1;>sp|Q5F414|PNO1_CHICK RNA-binding protein PNO1 OS=Gallus gallus GN=PNO1 PE=2 SV=1;>tr|E1BTT0|E1BTT0_CHICK RNA-binding protein PNO1 OS=Gallus gallus GN=PNO1 PE=4	0.303688	-0.618866	0.407452	-0.702092	0.753433	0.1138	0.398901	0.0375014	1	20300000	936000000	182000000	553000000	15.307	12.414	21.273	9.1835	2	9	6	13
F1NGH3	NFKB2	>tr|F1NGH3|F1NGH3_CHICK Nuclear factor NF-kappa-B p52 subunit (Fragment) OS=Gallus gallus GN=NFKB2 PE=4 SV=1	NaN	0.0276077	NaN	0.672696	1	0.551119	1	0.00829464	1	0	20100000	0	19300000	NaN	NaN	NaN	NaN	0	1	0	1
F1NGM0	EHD3	>tr|F1NGM0|F1NGM0_CHICK Uncharacterized protein OS=Gallus gallus GN=EHD3 PE=4 SV=1	0.526825	-0.674443	0.475281	-0.783839	0.173464	0.0858459	0.243629	0.0322338	1	237000000	384000000	724000000	254000000	9.7063	11.572	17.432	15.684	10	9	21	8
F1NGX2;Q5ZM19	C19H17orf85;RCJMB04_3g9	>tr|F1NGX2|F1NGX2_CHICK Uncharacterized protein OS=Gallus gallus GN=C19H17orf85 PE=4 SV=1;>sp|Q5ZM19|CQ085_CHICK Uncharacterized protein C17orf85 homolog OS=Gallus gallus GN=RCJMB04_3g9 PE=2 SV=1	NaN	-0.6809	0.843629	-0.538192	1	0.12622	0.0390503	0.237114	1	0	20600000	10500000	47000000	NaN	18.501	NaN	4.4369	0	4	1	3
F1NH39		>tr|F1NH39|F1NH39_CHICK Uncharacterized protein (Fragment) OS=Gallus gallus PE=4 SV=1	-0.0544777	-0.0930453	-0.20515	-0.00966454	0.0831269	0.685091	0.00799706	0.346786	1	189000000	74400000	228000000	181000000	14.602	1.621	4.0467	4.7465	5	2	3	3
F1NH67	CYLD	>tr|F1NH67|F1NH67_CHICK Uncharacterized protein (Fragment) OS=Gallus gallus GN=CYLD PE=4 SV=1	-0.0361757	0.659572	-0.110597	NaN	0.453893	0.0148802	0.107822	1	1	6599400	28000000	198000000	0	NaN	NaN	11.04	NaN	1	1	8	0
Q5ZJZ5;F1NHH9	BDH1	>sp|Q5ZJZ5|BDH_CHICK D-beta-hydroxybutyrate dehydrogenase, mitochondrial OS=Gallus gallus GN=BDH1 PE=2 SV=1;>tr|F1NHH9|F1NHH9_CHICK D-beta-hydroxybutyrate dehydrogenase, mitochondrial OS=Gallus gallus GN=BDH1 PE=3 SV=1	0.437422	-0.380344	-0.978415	-0.307581	0.470584	0.537433	2.23e-08	0.744096	1	2118700	15200000	111000000	1926000	NaN	8.72	46.363	NaN	1	3	3	1
F1NHI3	DHX15	>tr|F1NHI3|F1NHI3_CHICK Uncharacterized protein OS=Gallus gallus GN=DHX15 PE=4 SV=1	0.575902	-0.423633	0.59579	-0.454139	0.0664481	0.427428	0.0261772	0.396518	1	2910000000	16700000000	9020000000	15600000000	11.178	8.7441	21.153	18.019	45	123	106	119
F1NHL1;F1NUX6	PRKD1	>tr|F1NHL1|F1NHL1_CHICK Uncharacterized protein (Fragment) OS=Gallus gallus GN=PRKD1 PE=4 SV=1;>tr|F1NUX6|F1NUX6_CHICK Uncharacterized protein OS=Gallus gallus GN=PRKD1 PE=4 SV=1	NaN	NaN	-0.465852	NaN	1	1	0.0136606	1	1	0	0	15100000	0	NaN	NaN	NaN	NaN	0	0	1	0
F1NHL4;F1P483	LAP3	>tr|F1NHL4|F1NHL4_CHICK Uncharacterized protein (Fragment) OS=Gallus gallus GN=LAP3 PE=3 SV=1;>tr|F1P483|F1P483_CHICK Uncharacterized protein (Fragment) OS=Gallus gallus GN=LAP3 PE=3 SV=1	0.280885	NaN	0.811126	NaN	0.81158	1	0.0328862	1	1	4992700	0	27900000	0	NaN	NaN	NaN	NaN	1	0	1	0
F1NHT3;F1NHT4;F1NHF0;F1NIU0;P07751	SPTAN1	>tr|F1NHT3|F1NHT3_CHICK Spectrin alpha chain, brain (Fragment) OS=Gallus gallus GN=SPTAN1 PE=4 SV=1;>tr|F1NHT4|F1NHT4_CHICK Spectrin alpha chain, brain (Fragment) OS=Gallus gallus GN=SPTAN1 PE=4 SV=1;>tr|F1NHF0|F1NHF0_CHICK Spectrin alpha chain, brain OS=G	0.431787	0.0215839	0.405532	0.312192	0.324891	0.17652	0.317311	0.00585754	1	1150000000	709000000	2620000000	488000000	22.977	51.322	14.856	23.273	37	24	58	21
O42252;F1NI09;O42252-2;O42252-4;F1NKP2;F1NI21;F1NI08;O42252-3	LDB1	>sp|O42252|LDB1_CHICK LIM domain-binding protein 1 OS=Gallus gallus GN=LDB1 PE=2 SV=1;>tr|F1NI09|F1NI09_CHICK LIM domain-binding protein 1 (Fragment) OS=Gallus gallus GN=LDB1 PE=4 SV=1;>sp|O42252-2|LDB1_CHICK Isoform a of LIM domain-binding protein 1 OS=Ga	-0.292437	0.282763	-0.243396	0.242233	0.0722714	0.0180568	0.0845326	0.0521615	1	17900000	298000000	69700000	333000000	10.645	6.4976	7.887	4.2479	4	7	5	7
F1NKS5;F1NI89;F1NKS6	ADH5	>tr|F1NKS5|F1NKS5_CHICK Uncharacterized protein OS=Gallus gallus GN=ADH5 PE=3 SV=1;>tr|F1NI89|F1NI89_CHICK Uncharacterized protein (Fragment) OS=Gallus gallus GN=ADH5 PE=3 SV=1;>tr|F1NKS6|F1NKS6_CHICK Uncharacterized protein (Fragment) OS=Gallus gallus GN=	0.607347	-0.590675	0.661827	-0.662309	0.106111	0.0849169	0.0263348	0.0592333	1	50800000	1410000000	309000000	888000000	28.552	13.09	6.4622	12.477	3	14	7	11
F1NIK4		>tr|F1NIK4|F1NIK4_CHICK Uncharacterized protein (Fragment) OS=Gallus gallus PE=3 SV=1	0.307112	-0.741378	0.381643	-0.692932	0.771539	0.0471667	0.475299	0.0751996	1	56700000	344000000	153000000	265000000	15.56	6.3014	7.7798	4.7439	2	3	6	4
F1NJ10	SLC25A5	>tr|F1NJ10|F1NJ10_CHICK Uncharacterized protein (Fragment) OS=Gallus gallus GN=SLC25A5 PE=3 SV=1	0.87994	NaN	0.602062	NaN	0.0150703	1	0.180988	1	1	14800000	0	43400000	0	NaN	NaN	16.573	NaN	1	0	2	0
F1NJA2	ATAD5	>tr|F1NJA2|F1NJA2_CHICK Uncharacterized protein OS=Gallus gallus GN=ATAD5 PE=4 SV=1	NaN	-0.130432	0.974224	-0.216005	1	0.771151	0.00588245	0.96579	1	0	115000000	32400000	63500000	NaN	9.2447	94.395	4.3332	0	5	2	4
F1NJF5	YRDC	>tr|F1NJF5|F1NJF5_CHICK Uncharacterized protein (Fragment) OS=Gallus gallus GN=YRDC PE=4 SV=1	NaN	-0.254075	0.427141	-1.18024	1	0.918355	0.505502	0.00321771	1	0	46400000	1132200	5773300	NaN	NaN	NaN	NaN	0	1	1	1
F1NJK4	SERHL2	>tr|F1NJK4|F1NJK4_CHICK Uncharacterized protein (Fragment) OS=Gallus gallus GN=SERHL2 PE=4 SV=1	0.566677	-0.496748	0.709807	-0.429427	0.12047	0.333875	0.0126791	0.443727	1	171000000	108000000	391000000	110000000	9.375	2.8002	19.007	5.4709	12	3	10	4
F1NJK5	RRP7A	>tr|F1NJK5|F1NJK5_CHICK Uncharacterized protein (Fragment) OS=Gallus gallus GN=RRP7A PE=4 SV=1	0.0981913	-0.129512	0.639241	-0.118026	0.397644	0.549164	0.0363069	0.201442	1	270000000	1120000000	246000000	1590000000	43.618	63.01	42.028	54.446	4	13	4	15
F1NK40		>tr|F1NK40|F1NK40_CHICK Uncharacterized protein (Fragment) OS=Gallus gallus PE=4 SV=1	NaN	NaN	NaN	-1.59722	1	1	1	2.69e-05	1	0	0	0	3492100	NaN	NaN	NaN	138.07	0	0	0	2
F1NK46	C9orf114	>tr|F1NK46|F1NK46_CHICK Uncharacterized protein (Fragment) OS=Gallus gallus GN=C9orf114 PE=4 SV=1	-0.171489	0.0508746	-0.139942	0.0156122	0.0158372	0.134281	0.0813667	0.17257	1	99100000	628000000	226000000	503000000	9.6583	13.378	11.495	7.4621	8	13	8	12
F1NKR1	MAN2A1	>tr|F1NKR1|F1NKR1_CHICK Uncharacterized protein (Fragment) OS=Gallus gallus GN=MAN2A1 PE=4 SV=1	0.202016	-0.542002	0.283734	-0.760786	0.995933	0.234328	0.899668	0.0403999	1	1740400	388000000	31400000	129000000	NaN	168.25	17.599	12.177	1	12	5	8
F1NKU2	MELK	>tr|F1NKU2|F1NKU2_CHICK Uncharacterized protein OS=Gallus gallus GN=MELK PE=4 SV=1	NaN	-0.287852	-0.592958	0.269225	1	0.823738	0.00353033	0.156265	1	0	110000000	10700000	20100000	NaN	30.283	9.7937	3.9253	0	5	2	2
F1NL86	KLHDC4	>tr|F1NL86|F1NL86_CHICK Uncharacterized protein OS=Gallus gallus GN=KLHDC4 PE=4 SV=1	-0.275705	NaN	-0.707265	NaN	0.134403	1	0.000890006	1	1	2236500	0	19700000	0	NaN	NaN	NaN	NaN	1	0	1	0
F1NLM0	NEIL1	>tr|F1NLM0|F1NLM0_CHICK Uncharacterized protein (Fragment) OS=Gallus gallus GN=NEIL1 PE=4 SV=1	-0.24141	0.338176	-0.206442	0.0940233	0.019544	0.083994	0.110503	0.1761	1	41800000	73400000	67600000	146000000	3.8829	49.739	2.8672	5.4111	2	3	3	6
P0C7A1;F1NLP8	ENGASE	>sp|P0C7A1|ENASE_CHICK Cytosolic endo-beta-N-acetylglucosaminidase OS=Gallus gallus GN=ENGASE PE=1 SV=1;>tr|F1NLP8|F1NLP8_CHICK Cytosolic endo-beta-N-acetylglucosaminidase (Fragment) OS=Gallus gallus GN=ENGASE PE=4 SV=1	NaN	0.230471	NaN	0.45835	1	0.162214	1	0.0465254	1	0	79400000	0	7472700	NaN	4.2901	NaN	NaN	0	2	0	1
F1NLT5	DENND3	>tr|F1NLT5|F1NLT5_CHICK Uncharacterized protein (Fragment) OS=Gallus gallus GN=DENND3 PE=4 SV=1	NaN	NaN	0.917067	NaN	1	1	0.01119	1	1	0	0	34600000	0	NaN	NaN	NaN	NaN	0	0	1	0
F1NLY0;F1NGK3	MTR	>tr|F1NLY0|F1NLY0_CHICK Uncharacterized protein OS=Gallus gallus GN=MTR PE=3 SV=1;>tr|F1NGK3|F1NGK3_CHICK Uncharacterized protein (Fragment) OS=Gallus gallus GN=MTR PE=3 SV=1	-0.194215	NaN	-0.408775	NaN	0.21406	1	0.0236098	1	1	2474700	0	6601600	0	NaN	NaN	NaN	NaN	1	0	1	0
F1NMH2;F1NQE5;F1NMG3;E1C8C0	EGLN1;EGLN3	>tr|F1NMH2|F1NMH2_CHICK Uncharacterized protein (Fragment) OS=Gallus gallus GN=EGLN1 PE=4 SV=1;>tr|F1NQE5|F1NQE5_CHICK Uncharacterized protein (Fragment) OS=Gallus gallus GN=EGLN1 PE=4 SV=1;>tr|F1NMG3|F1NMG3_CHICK Uncharacterized protein (Fragment) OS=Gall	0.683085	NaN	-3.8932	NaN	0.13894	1	1.69e-48	1	1	445160	0	1003500	0	NaN	NaN	NaN	NaN	1	0	1	0
F1NMM3	ZBTB8OS	>tr|F1NMM3|F1NMM3_CHICK Uncharacterized protein (Fragment) OS=Gallus gallus GN=ZBTB8OS PE=4 SV=1	0.31339	0.794182	0.110188	0.391842	0.726524	0.00469809	0.67382	0.0735915	1	21000000	6957400	10500000	11000000	6.5548	NaN	NaN	NaN	3	1	1	1
F1NMQ3	PCNP	>tr|F1NMQ3|F1NMQ3_CHICK Uncharacterized protein OS=Gallus gallus GN=PCNP PE=4 SV=1	NaN	0.919522	NaN	-0.57368	1	0.00141383	1	0.187481	1	0	37900000	0	83300000	NaN	NaN	NaN	21.535	0	1	0	3
F1NMW5	MPG	>tr|F1NMW5|F1NMW5_CHICK Uncharacterized protein (Fragment) OS=Gallus gallus GN=MPG PE=3 SV=1	NaN	-0.25107	-1.33387	-0.205408	1	0.822579	2.89e-08	0.984273	1	0	5555700	9595700	8733400	NaN	NaN	NaN	NaN	0	1	1	1
F1NMY7;F1NRU4	FMNL1	>tr|F1NMY7|F1NMY7_CHICK Uncharacterized protein (Fragment) OS=Gallus gallus GN=FMNL1 PE=4 SV=1;>tr|F1NRU4|F1NRU4_CHICK Uncharacterized protein (Fragment) OS=Gallus gallus GN=FMNL1 PE=4 SV=1	NaN	NaN	0.678988	NaN	1	1	0.0204322	1	1	0	0	365000000	0	NaN	NaN	74.063	NaN	0	0	8	0
F1NN16	RPS7	>tr|F1NN16|F1NN16_CHICK Uncharacterized protein (Fragment) OS=Gallus gallus GN=RPS7 PE=4 SV=1	0.210845	-0.0460207	0.0846761	-0.0132605	0.721624	0.0969928	0.198852	0.0406874	1	2100000000	1700000000	3480000000	1470000000	5.3771	9.1713	7.0285	9.7883	16	25	13	25
F1NN48;F1NUL2;Q90VY6	BIRC5	>tr|F1NN48|F1NN48_CHICK Uncharacterized protein OS=Gallus gallus GN=BIRC5 PE=4 SV=1;>tr|F1NUL2|F1NUL2_CHICK Uncharacterized protein OS=Gallus gallus GN=BIRC5 PE=4 SV=1;>tr|Q90VY6|Q90VY6_CHICK Survivin gamma OS=Gallus gallus GN=BIRC5 PE=4 SV=1	NaN	0.351326	-0.0369061	0.783442	1	0.124	0.345604	0.00292721	1	0	28700000	2027000	24100000	NaN	NaN	NaN	NaN	0	1	1	1
F1NN75	KDM5A	>tr|F1NN75|F1NN75_CHICK Uncharacterized protein (Fragment) OS=Gallus gallus GN=KDM5A PE=4 SV=1	1.57232	-0.413036	0.404763	-0.439245	2.4e-05	0.499861	0.554685	0.442292	1	2103800	164000000	19900000	128000000	NaN	8.825	29.303	26.766	1	5	4	5
F1NNM3	METTL13	>tr|F1NNM3|F1NNM3_CHICK Uncharacterized protein (Fragment) OS=Gallus gallus GN=METTL13 PE=4 SV=1	2.187	-0.164903	-0.172302	NaN	4.78e-13	0.971423	0.154489	1	1	12800000	18900000	16500000	0	NaN	NaN	NaN	NaN	1	1	1	0
F1NNZ2;F2Z4K6;E1BRI9;P47832;F1NNZ1	RPL26	>tr|F1NNZ2|F1NNZ2_CHICK 60S ribosomal protein L26 OS=Gallus gallus GN=RPL26 PE=3 SV=1;>tr|F2Z4K6|F2Z4K6_CHICK 60S ribosomal protein L26 OS=Gallus gallus GN=RPL26 PE=3 SV=1;>tr|E1BRI9|E1BRI9_CHICK 60S ribosomal protein L26 OS=Gallus gallus GN=RPL26 PE=4 SV=	0.265199	-0.701033	0.332643	-0.705288	0.999337	0.0531885	0.71954	0.0360972	1	1300000000	1010000000	372000000	633000000	10.895	19.214	9.8529	13.337	5	10	5	8
F1NP77	IGBP1	>tr|F1NP77|F1NP77_CHICK Uncharacterized protein (Fragment) OS=Gallus gallus GN=IGBP1 PE=4 SV=1	NaN	-0.977375	NaN	NaN	1	0.0151295	1	1	1	0	10500000	0	0	NaN	NaN	NaN	NaN	0	1	0	0
F1NP85	RPL21	>tr|F1NP85|F1NP85_CHICK Uncharacterized protein (Fragment) OS=Gallus gallus GN=RPL21 PE=4 SV=1	0.394808	-0.67763	0.426005	-0.677539	0.467656	0.0667853	0.374963	0.0499196	1	203000000	1010000000	246000000	710000000	3.2814	15.917	12.59	16.936	7	18	11	14
Q9YHT1;F1NPJ4;F1NHM1	SDHA	>sp|Q9YHT1|DHSA_CHICK Succinate dehydrogenase [ubiquinone] flavoprotein subunit, mitochondrial OS=Gallus gallus GN=SDHA PE=1 SV=2;>tr|F1NPJ4|F1NPJ4_CHICK Succinate dehydrogenase [ubiquinone] flavoprotein subunit, mitochondrial (Fragment) OS=Gallus gallus G	-0.116569	1.22986	NaN	NaN	0.317311	8.1e-06	1	1	1	3679700	57000000	0	0	NaN	NaN	NaN	NaN	1	1	0	0
F1NQQ1	LOC772306	>tr|F1NQQ1|F1NQQ1_CHICK Uncharacterized protein (Fragment) OS=Gallus gallus GN=LOC772306 PE=3 SV=1	0.594515	-0.803683	0.698353	-0.740438	0.227669	0.0395017	0.0883384	0.103978	1	3426500	60000000	29800000	31000000	8.5067	NaN	NaN	NaN	4	1	1	1
F1NR08;Q5ZIQ8	TH1L	>tr|F1NR08|F1NR08_CHICK Uncharacterized protein (Fragment) OS=Gallus gallus GN=TH1L PE=4 SV=1;>tr|Q5ZIQ8|Q5ZIQ8_CHICK Uncharacterized protein OS=Gallus gallus GN=TH1L PE=2 SV=1	0.374586	-0.67268	0.520448	-0.681692	0.529313	0.0700001	0.155181	0.0476047	1	114000000	1050000000	322000000	372000000	66.068	44.872	11.742	52.611	7	15	15	15
F1NR58;O42131;E1BZ19	TOP2B	>tr|F1NR58|F1NR58_CHICK DNA topoisomerase 2 OS=Gallus gallus GN=TOP2B PE=3 SV=1;>sp|O42131|TOP2B_CHICK DNA topoisomerase 2-beta OS=Gallus gallus GN=TOP2B PE=2 SV=1;>tr|E1BZ19|E1BZ19_CHICK DNA topoisomerase 2 OS=Gallus gallus GN=TOP2B PE=3 SV=1	-0.110765	-0.0242313	0.0867063	-0.0641952	0.0394134	0.0697514	0.204421	0.0943842	1	112000000	2590000000	917000000	2910000000	3.8392	10.923	19.94	9.5106	7	44	25	51
F1NRH3;F1NTD9	LOC396098	>tr|F1NRH3|F1NRH3_CHICK Uncharacterized protein OS=Gallus gallus GN=LOC396098 PE=4 SV=1;>tr|F1NTD9|F1NTD9_CHICK Uncharacterized protein OS=Gallus gallus GN=LOC396098 PE=4 SV=1	NaN	NaN	-0.695871	NaN	1	1	0.000949999	1	1	0	0	37300000	0	NaN	NaN	NaN	NaN	0	0	1	0
F1NRM8	ERP29	>tr|F1NRM8|F1NRM8_CHICK Endoplasmic reticulum resident protein 29 (Fragment) OS=Gallus gallus GN=ERP29 PE=4 SV=1	NaN	NaN	-0.447183	NaN	1	1	0.0164047	1	1	0	0	4121200	0	NaN	NaN	7.454	NaN	0	0	2	0
F1NRU5	NOB1	>tr|F1NRU5|F1NRU5_CHICK Uncharacterized protein (Fragment) OS=Gallus gallus GN=NOB1 PE=4 SV=1	-0.0518965	0.215028	-0.0736203	0.215137	0.156088	0.0393625	0.0552721	0.152424	1	41100000	238000000	299000000	98400000	5.2356	8.0873	7.9986	3.7646	2	5	7	4
F1NSB1	LOC424109	>tr|F1NSB1|F1NSB1_CHICK Uncharacterized protein (Fragment) OS=Gallus gallus GN=LOC424109 PE=4 SV=1	0.0173102	0.267972	-0.0162748	0.0657839	0.278537	0.0215588	0.240023	0.214736	1	55100000	171000000	113000000	243000000	10.566	10.842	4.0215	9.4188	4	3	3	6
F1NSG7	FAM40B	>tr|F1NSG7|F1NSG7_CHICK Uncharacterized protein (Fragment) OS=Gallus gallus GN=FAM40B PE=4 SV=1	0.294058	-0.815349	0.0418803	-0.580101	0.78044	0.0356895	0.507056	0.252401	1	10300000	86300000	10500000	14300000	NaN	23.623	NaN	17.236	1	3	1	2
F1NST1	ACSS2	>tr|F1NST1|F1NST1_CHICK Uncharacterized protein (Fragment) OS=Gallus gallus GN=ACSS2 PE=4 SV=1	NaN	-0.538892	0.393314	-0.94803	1	0.26427	0.580723	0.0245091	1	0	41700000	16700000	14900000	NaN	12.606	3.1253	NaN	0	2	3	1
F1NTM6;F1NWR2	TFRC	>tr|F1NTM6|F1NTM6_CHICK Transferrin receptor protein 1 (Fragment) OS=Gallus gallus GN=TFRC PE=4 SV=1;>tr|F1NWR2|F1NWR2_CHICK Transferrin receptor protein 1 (Fragment) OS=Gallus gallus GN=TFRC PE=4 SV=1	NaN	NaN	-0.13673	0.717427	1	1	0.17621	0.00230201	1	0	0	26900000	39300000	NaN	NaN	NaN	NaN	0	0	1	1
F1NUA2;F1P1J4	ARPC5	>tr|F1NUA2|F1NUA2_CHICK Actin-related protein 2/3 complex subunit 5 (Fragment) OS=Gallus gallus GN=ARPC5 PE=3 SV=1;>tr|F1P1J4|F1P1J4_CHICK Actin-related protein 2/3 complex subunit 5 (Fragment) OS=Gallus gallus GN=ARPC5 PE=3 SV=1	NaN	-0.364418	0.85399	-0.530116	1	0.620397	0.000938692	0.249601	1	0	103000000	393000000	48400000	NaN	13.239	22.029	12.545	0	4	6	2
F1NUB1;F1NYV7;F1NUB0;F1NUA9	LOC429682	>tr|F1NUB1|F1NUB1_CHICK Uncharacterized protein (Fragment) OS=Gallus gallus GN=LOC429682 PE=4 SV=1;>tr|F1NYV7|F1NYV7_CHICK Uncharacterized protein (Fragment) OS=Gallus gallus GN=LOC429682 PE=4 SV=1;>tr|F1NUB0|F1NUB0_CHICK Uncharacterized protein (Fragment)	0.774863	-0.267448	NaN	-0.42479	0.0408806	0.880679	1	0.454359	1	21300000	122000000	0	54000000	14.207	17.06	NaN	NaN	2	3	0	1
F1NUN1		>tr|F1NUN1|F1NUN1_CHICK Microtubule-associated protein (Fragment) OS=Gallus gallus PE=4 SV=1	NaN	-0.907491	0.305859	NaN	1	0.0151637	0.833436	1	1	0	43300000	69900000	0	NaN	NaN	18.247	NaN	0	1	4	0
F1NUY9;Q5ZIF3	C4orf20;UFSP2	>tr|F1NUY9|F1NUY9_CHICK Uncharacterized protein OS=Gallus gallus GN=C4orf20 PE=4 SV=1;>sp|Q5ZIF3|UFSP2_CHICK Ufm1-specific protease 2 OS=Gallus gallus GN=UFSP2 PE=2 SV=1	0.15643	-0.00976468	0.379427	0.799861	0.882773	0.293146	0.482211	0.000920933	1	3250300	147000000	80500000	68000000	NaN	26.039	11.031	107.23	1	5	3	2
F1NV53	FBXO11	>tr|F1NV53|F1NV53_CHICK Uncharacterized protein (Fragment) OS=Gallus gallus GN=FBXO11 PE=4 SV=1	NaN	0.0203998	-0.906823	0.00676237	1	0.565218	5.54e-05	0.53344	1	0	21200000	16100000	29100000	NaN	12.637	NaN	16.864	0	2	1	2
F1NVI0	DTYMK	>tr|F1NVI0|F1NVI0_CHICK Uncharacterized protein (Fragment) OS=Gallus gallus GN=DTYMK PE=3 SV=1	0.0722361	-0.0617349	-0.0179399	-0.0196353	0.205071	0.348976	0.108408	0.0455117	1	1350000000	618000000	270000000	1740000000	4.3156	16.401	5.6307	39.033	6	8	6	6
F1NVX7	TM9SF4	>tr|F1NVX7|F1NVX7_CHICK Uncharacterized protein (Fragment) OS=Gallus gallus GN=TM9SF4 PE=4 SV=1	0.280328	-0.757171	0.489608	-0.879745	0.812914	0.0782839	0.362984	0.0409473	1	6091000	13600000	62100000	20100000	NaN	NaN	23	NaN	1	1	2	1
F1NVY6	SCFD2	>tr|F1NVY6|F1NVY6_CHICK Uncharacterized protein (Fragment) OS=Gallus gallus GN=SCFD2 PE=4 SV=1	0.680976	-0.525998	0.572822	-0.430933	0.0355129	0.284414	0.0940054	0.440304	1	79000000	119000000	201000000	80400000	19.186	8.9106	4.7654	21.475	7	7	7	7
F1NW29	TDP2	>tr|F1NW29|F1NW29_CHICK Uncharacterized protein (Fragment) OS=Gallus gallus GN=TDP2 PE=4 SV=1	NaN	0.218646	0.350049	0.137806	1	0.0378367	0.705062	0.126801	1	0	299000000	74600000	180000000	NaN	40.048	NaN	5.1138	0	6	1	6
F1NWP5;Q5ZMC9	NDE1	>tr|F1NWP5|F1NWP5_CHICK Nuclear distribution protein nudE homolog 1 (Fragment) OS=Gallus gallus GN=NDE1 PE=4 SV=1;>sp|Q5ZMC9|NDE1_CHICK Nuclear distribution protein nudE homolog 1 OS=Gallus gallus GN=NDE1 PE=2 SV=1	-0.324143	0.212023	NaN	0.323639	0.00623516	0.257304	1	0.075017	1	33700000	27800000	0	67800000	4.4452	9.2656	NaN	3.2242	2	2	0	2
F1NWZ8;F1NWZ9;Q5ZKG3	DNA2L;DNA2	>tr|F1NWZ8|F1NWZ8_CHICK Uncharacterized protein (Fragment) OS=Gallus gallus GN=DNA2L PE=4 SV=1;>tr|F1NWZ9|F1NWZ9_CHICK Uncharacterized protein OS=Gallus gallus GN=DNA2L PE=4 SV=1;>sp|Q5ZKG3|DNA2L_CHICK DNA2-like helicase OS=Gallus gallus GN=DNA2 PE=2 SV=1	-2.18869	-0.458769	0.402327	-0.665437	2.4e-17	0.391343	0.560178	0.0949828	1	12500000	156000000	20000000	124000000	NaN	15.369	NaN	8.0596	1	3	1	4
F1NXP2	GTF2B	>tr|F1NXP2|F1NXP2_CHICK Uncharacterized protein (Fragment) OS=Gallus gallus GN=GTF2B PE=4 SV=1	-0.609317	-0.287104	0.291932	-0.287253	7.18e-07	0.872958	0.792511	0.97216	1	135000000	1160000000	186000000	1510000000	NaN	12.535	5.4791	41.031	1	16	4	9
F1NXV4	SRPR	>tr|F1NXV4|F1NXV4_CHICK Uncharacterized protein OS=Gallus gallus GN=SRPR PE=4 SV=1	-0.0616309	NaN	0.0550847	2.30316	0.407425	1	0.494775	3.5e-14	1	7011300	0	30300000	14400000	32.267	NaN	22.124	NaN	2	0	5	1
F1NXW2	TRMT12	>tr|F1NXW2|F1NXW2_CHICK Uncharacterized protein (Fragment) OS=Gallus gallus GN=TRMT12 PE=4 SV=1	1.17304	NaN	NaN	NaN	0.00277197	1	1	1	1	5126700	0	0	0	NaN	NaN	NaN	NaN	1	0	0	0
F1NYC0;Q98TF7	RPL35	>tr|F1NYC0|F1NYC0_CHICK 60S ribosomal protein L35 (Fragment) OS=Gallus gallus GN=RPL35 PE=3 SV=1;>sp|Q98TF7|RL35_CHICK 60S ribosomal protein L35 OS=Gallus gallus GN=RPL35 PE=2 SV=3	NaN	-0.649559	0.239588	-0.78259	1	0.0867406	0.969302	0.0326367	1	0	644000000	64100000	232000000	NaN	8.2934	2.7064	6.4838	0	4	2	2
F1NYC4	CLTCL1	>tr|F1NYC4|F1NYC4_CHICK Uncharacterized protein (Fragment) OS=Gallus gallus GN=CLTCL1 PE=4 SV=1	0.259272	0.0786726	0.0779418	0.356055	0.936913	0.147546	0.457916	0.0166619	1	29600000	190000000	116000000	223000000	18.652	84.746	16.837	104.57	4	5	9	7
F1NYG2	PRMT3	>tr|F1NYG2|F1NYG2_CHICK Uncharacterized protein (Fragment) OS=Gallus gallus GN=PRMT3 PE=4 SV=1	0.00469713	0.19596	-0.0213104	0.305953	0.452384	0.0482931	0.230897	0.0848135	1	21600000	170000000	161000000	83600000	12.375	27.01	16.291	2.994	2	3	7	2
F1NYI8	LONP2	>tr|F1NYI8|F1NYI8_CHICK Lon protease homolog (Fragment) OS=Gallus gallus GN=LONP2 PE=3 SV=1	-0.328216	NaN	-0.0334991	0.390119	0.00587181	1	0.351826	0.0744357	1	51900000	0	4528400	1833900	14.42	NaN	NaN	NaN	2	0	1	1
F1NYN8	TCOF1	>tr|F1NYN8|F1NYN8_CHICK Uncharacterized protein (Fragment) OS=Gallus gallus GN=TCOF1 PE=4 SV=1	NaN	-0.640035	NaN	-0.771424	1	0.139839	1	0.0379901	1	0	83800000	0	90300000	NaN	7.4474	NaN	5.4405	0	4	0	4
F1NYY2	PACS1	>tr|F1NYY2|F1NYY2_CHICK Uncharacterized protein (Fragment) OS=Gallus gallus GN=PACS1 PE=4 SV=1	-0.719811	NaN	NaN	NaN	0.00392841	1	1	1	1	4887300	0	0	0	4.0978	NaN	NaN	NaN	2	0	0	0
F1NZJ9;F1P566	MON2	>tr|F1NZJ9|F1NZJ9_CHICK Uncharacterized protein (Fragment) OS=Gallus gallus GN=MON2 PE=4 SV=1;>tr|F1P566|F1P566_CHICK Uncharacterized protein (Fragment) OS=Gallus gallus GN=MON2 PE=4 SV=1	0.415257	NaN	0.819128	NaN	0.51368	1	0.0475433	1	1	1436100	0	14000000	0	NaN	NaN	NaN	NaN	1	0	1	0
F1NZP0	WDR82	>tr|F1NZP0|F1NZP0_CHICK WD repeat-containing protein 82 (Fragment) OS=Gallus gallus GN=WDR82 PE=4 SV=1	NaN	0.14439	0.120055	0.27945	1	0.0496248	0.648485	0.101404	1	0	652000000	74700000	94400000	NaN	4.5998	NaN	16.399	0	2	1	2
F1NZQ0	FAM32A	>tr|F1NZQ0|F1NZQ0_CHICK Uncharacterized protein (Fragment) OS=Gallus gallus GN=FAM32A PE=4 SV=1	-0.432638	-0.318104	NaN	-0.113902	0.0469174	0.741079	1	0.598446	1	3137300	55700000	0	156000000	NaN	NaN	NaN	18.05	1	1	0	3
F1NZR9;F1N8A5	SLC4A1AP	>tr|F1NZR9|F1NZR9_CHICK Uncharacterized protein (Fragment) OS=Gallus gallus GN=SLC4A1AP PE=4 SV=1;>tr|F1N8A5|F1N8A5_CHICK Uncharacterized protein (Fragment) OS=Gallus gallus GN=SLC4A1AP PE=4 SV=1	-0.14402	0.161571	-0.152614	0.101358	0.202325	0.0404862	0.159137	0.0773384	1	15800000	666000000	74100000	451000000	11.341	15.863	7.621	10.86	2	17	5	10
F1P0C3	Gga.51531	>tr|F1P0C3|F1P0C3_CHICK Uncharacterized protein (Fragment) OS=Gallus gallus GN=Gga.51531 PE=4 SV=1	0.0228179	-0.210189	-0.00429821	-0.209115	0.199231	0.617077	0.0481387	0.54277	1	279000000	2400000000	857000000	2000000000	18.591	20.01	25.168	16.543	3	21	11	18
F1P0C4	SIRT6	>tr|F1P0C4|F1P0C4_CHICK Uncharacterized protein OS=Gallus gallus GN=SIRT6 PE=3 SV=1	NaN	-0.166385	0.166215	0.396095	1	0.856673	0.736169	0.044047	1	0	66100000	81400000	50100000	NaN	3.9124	2.2884	67.21	0	2	2	2
F1P0L2	TM9SF2	>tr|F1P0L2|F1P0L2_CHICK Uncharacterized protein (Fragment) OS=Gallus gallus GN=TM9SF2 PE=4 SV=1	NaN	-0.466452	0.716327	-0.383701	1	0.39062	0.0165839	0.578932	1	0	44800000	79000000	34900000	NaN	NaN	32.146	4.2234	0	1	3	2
F1P0T0	TTC3	>tr|F1P0T0|F1P0T0_CHICK Uncharacterized protein (Fragment) OS=Gallus gallus GN=TTC3 PE=4 SV=1	-0.0387985	0.654696	0.0328881	NaN	0.448971	0.015474	0.486833	1	1	4507500	9839800	8720500	0	NaN	NaN	2.4043	NaN	1	1	2	0
F1P126	C12orf45	>tr|F1P126|F1P126_CHICK Uncharacterized protein (Fragment) OS=Gallus gallus GN=C12orf45 PE=4 SV=1	NaN	NaN	NaN	0.461463	1	1	1	0.0454978	1	0	0	0	17300000	NaN	NaN	NaN	NaN	0	0	0	1
P00508;F1P180	GOT2	>sp|P00508|AATM_CHICK Aspartate aminotransferase, mitochondrial OS=Gallus gallus GN=GOT2 PE=1 SV=2;>tr|F1P180|F1P180_CHICK Aspartate aminotransferase (Fragment) OS=Gallus gallus GN=GOT2 PE=3 SV=1	0.0238004	-0.163556	-0.153519	0.0431107	0.11284	0.667592	0.00171528	0.135431	1	870000000	604000000	1050000000	354000000	7.135	11.429	20.06	10.796	14	12	23	12
F1P1D0	C16orf42	>tr|F1P1D0|F1P1D0_CHICK Uncharacterized protein (Fragment) OS=Gallus gallus GN=C16orf42 PE=3 SV=1	NaN	0.372548	NaN	0.492899	1	0.109608	1	0.0361495	1	0	24000000	0	6123300	NaN	NaN	NaN	NaN	0	1	0	1
F1P1V8	ASUN	>tr|F1P1V8|F1P1V8_CHICK Uncharacterized protein (Fragment) OS=Gallus gallus GN=ASUN PE=4 SV=1	-1.15694	-0.352649	0.317885	-0.409909	1.29e-06	0.664462	0.693968	0.511262	1	25700000	371000000	142000000	401000000	130.1	13.077	31.584	5.8287	2	11	10	11
F1P261;F1P259;P79987;F1NNS3	HIRA	>tr|F1P261|F1P261_CHICK Protein HIRA (Fragment) OS=Gallus gallus GN=HIRA PE=4 SV=1;>tr|F1P259|F1P259_CHICK Protein HIRA (Fragment) OS=Gallus gallus GN=HIRA PE=4 SV=1;>sp|P79987|HIRA_CHICK Protein HIRA OS=Gallus gallus GN=HIRA PE=1 SV=2;>tr|F1NNS3|F1NNS3_CH	-0.860462	-0.51801	0.133123	-0.624932	0.00089026	0.297401	0.734246	0.129964	1	4192300	80300000	7437200	89000000	69.961	19.391	21.772	16.969	2	5	2	4
F1P3N6;Q5ZLY5	PLEKHF2	>tr|F1P3N6|F1P3N6_CHICK Pleckstrin homology domain-containing family F member 2 OS=Gallus gallus GN=PLEKHF2 PE=4 SV=1;>sp|Q5ZLY5|PKHF2_CHICK Pleckstrin homology domain-containing family F member 2 OS=Gallus gallus GN=PLEKHF2 PE=2 SV=1	-0.0424888	NaN	-0.201381	-0.136208	0.358855	1	0.0428733	0.849533	1	21500000	0	88000000	12000000	3.086	NaN	11.258	NaN	2	0	2	1
F1P3T1	MAP2K4	>tr|F1P3T1|F1P3T1_CHICK Uncharacterized protein (Fragment) OS=Gallus gallus GN=MAP2K4 PE=4 SV=1	0.259838	-0.395293	0.185168	1.57302	0.934928	0.507916	0.877054	8.01e-08	1	51400000	15800000	2026300	8580200	4.8457	NaN	NaN	NaN	3	1	1	1
F1P3X5	PUS3	>tr|F1P3X5|F1P3X5_CHICK Pseudouridine synthase (Fragment) OS=Gallus gallus GN=PUS3 PE=3 SV=1	-0.418387	0.106168	-0.138148	0.100582	0.00141786	0.30941	0.082816	0.288149	1	38600000	96500000	118000000	82400000	13.455	16.64	29.081	22.193	2	4	5	5
F1P439	FBXO3	>tr|F1P439|F1P439_CHICK Uncharacterized protein (Fragment) OS=Gallus gallus GN=FBXO3 PE=4 SV=1	0.106908	2.03105	0.128305	-0.2699	0.76257	1.74e-24	0.721398	0.83108	1	5626000	352000000	7724900	16000000	13.63	181.72	NaN	1.8507	2	3	1	2
F1P472;F1P463	CNDP2	>tr|F1P472|F1P472_CHICK Uncharacterized protein (Fragment) OS=Gallus gallus GN=CNDP2 PE=4 SV=1;>tr|F1P463|F1P463_CHICK Uncharacterized protein OS=Gallus gallus GN=CNDP2 PE=4 SV=1	-0.0652739	0.108176	-0.0932655	0.0804789	0.0725663	0.0746154	0.0427055	0.0952422	1	286000000	1080000000	462000000	817000000	19.046	21.116	48.126	7.4929	10	19	11	16
F1P4C6	BPHL	>tr|F1P4C6|F1P4C6_CHICK Uncharacterized protein (Fragment) OS=Gallus gallus GN=BPHL PE=4 SV=1	1.14645	NaN	0.390728	NaN	0.000650648	1	0.586682	1	1	18100000	0	13100000	0	59.885	NaN	NaN	NaN	2	0	1	0
F1P4I1	EEF1E1	>tr|F1P4I1|F1P4I1_CHICK Uncharacterized protein (Fragment) OS=Gallus gallus GN=EEF1E1 PE=4 SV=1	0.213679	-2.60787	0.303937	NaN	0.89355	1.59e-13	0.839151	1	1	61100000	24700000	63300000	0	4.2937	189.06	79.571	NaN	4	2	4	0
Q71SG2;Q90635;G1K2Y1	CRMP2A;DPYSL2	>tr|Q71SG2|Q71SG2_CHICK Collapsin response mediator protein-2A OS=Gallus gallus GN=CRMP2A PE=2 SV=1;>sp|Q90635|DPYL2_CHICK Dihydropyrimidinase-related protein 2 OS=Gallus gallus GN=DPYSL2 PE=2 SV=1;>tr|G1K2Y1|G1K2Y1_CHICK Dihydropyrimidinase-related protei	-0.0817645	-0.228513	-0.0811197	-0.197887	0.0226472	0.944792	0.0501521	0.847029	1	409000000	358000000	668000000	210000000	6.8174	88.839	11.827	15.662	8	4	10	4
P67883;G1K316	RPL30	>sp|P67883|RL30_CHICK 60S ribosomal protein L30 OS=Gallus gallus GN=RPL30 PE=3 SV=2;>tr|G1K316|G1K316_CHICK 60S ribosomal protein L30 (Fragment) OS=Gallus gallus GN=RPL30 PE=3 SV=1	-0.302316	-0.254649	0.14176	-0.207055	0.000192385	0.983369	0.400179	0.749606	1	336000000	760000000	1210000000	961000000	68.661	10.284	14.289	22.271	4	11	15	15
H9KZ59;H9KYN8	GNAI3	>tr|H9KZ59|H9KZ59_CHICK Uncharacterized protein (Fragment) OS=Gallus gallus GN=GNAI3 PE=4 SV=1;>tr|H9KYN8|H9KYN8_CHICK Uncharacterized protein (Fragment) OS=Gallus gallus GN=GNAI3 PE=4 SV=1	-0.981486	NaN	NaN	NaN	0.000214723	1	1	1	1	6316900	0	0	0	NaN	NaN	NaN	NaN	1	0	0	0
H9KZC8	PA2G4	>tr|H9KZC8|H9KZC8_CHICK Uncharacterized protein (Fragment) OS=Gallus gallus GN=PA2G4 PE=4 SV=1	0.320862	-0.72373	0.261829	-0.639252	0.741784	0.042292	0.939554	0.117504	1	951000000	519000000	904000000	194000000	10.427	9.6781	22.506	8.8318	10	10	16	4
H9KZT7	ILF2	>tr|H9KZT7|H9KZT7_CHICK Uncharacterized protein (Fragment) OS=Gallus gallus GN=ILF2 PE=4 SV=1	0.500629	-0.681633	0.524227	-0.648747	0.164246	0.0258247	0.0778426	0.0621062	1	376000000	1770000000	1280000000	1360000000	4.8626	7.8957	10.183	41.613	9	25	20	19
H9KZY8	PRCC	>tr|H9KZY8|H9KZY8_CHICK Uncharacterized protein OS=Gallus gallus GN=PRCC PE=4 SV=1	0.435046	-0.590222	0.317749	-0.776731	0.425688	0.167068	0.798296	0.0145305	1	18800000	201000000	49800000	366000000	20.058	12.209	3.7898	13.624	2	8	3	8
Q5ZLC8;H9L0G9	ANKRD52	>sp|Q5ZLC8|ANR52_CHICK Serine/threonine-protein phosphatase 6 regulatory ankyrin repeat subunit C OS=Gallus gallus GN=ANKRD52 PE=2 SV=1;>tr|H9L0G9|H9L0G9_CHICK Serine/threonine-protein phosphatase 6 regulatory ankyrin repeat subunit C OS=Gallus gallus GN=A	0.110142	2.15724	0.053124	0.10169	0.525686	1.09e-11	0.490458	0.362667	1	35300000	18500000	42600000	2293200	5.6284	186.95	8.4702	NaN	2	2	3	1
H9L0H9	R3HDM2	>tr|H9L0H9|H9L0H9_CHICK Uncharacterized protein OS=Gallus gallus GN=R3HDM2 PE=4 SV=1	-0.419088	NaN	0.488762	NaN	0.0248818	1	0.364685	1	1	22600000	0	26300000	0	48.059	NaN	0.84064	NaN	2	0	2	0
H9L3J8;H9L3J7	UBAP2L	>tr|H9L3J8|H9L3J8_CHICK Uncharacterized protein OS=Gallus gallus GN=UBAP2L PE=4 SV=1;>tr|H9L3J7|H9L3J7_CHICK Uncharacterized protein OS=Gallus gallus GN=UBAP2L PE=4 SV=1	0.281164	-0.14298	0.310107	0.483404	0.857317	0.800742	0.816857	0.0217476	1	135000000	106000000	598000000	59100000	8.4476	17.68	20.161	NaN	5	4	18	1
H9L3V5;Q5ZML9	SETD3	>tr|H9L3V5|H9L3V5_CHICK Histone-lysine N-methyltransferase setd3 OS=Gallus gallus GN=SETD3 PE=4 SV=1;>sp|Q5ZML9|SETD3_CHICK Histone-lysine N-methyltransferase setd3 OS=Gallus gallus GN=SETD3 PE=2 SV=1	0.653158	NaN	-0.931814	NaN	0.165325	1	3.78e-05	1	1	4216700	0	14300000	0	NaN	NaN	NaN	NaN	1	0	1	0
P21869		>sp|P21869|CSK22_CHICK Casein kinase II subunit alpha OS=Gallus gallus PE=2 SV=1	-0.305366	-0.223033	-0.00443433	0.212369	0.00818516	0.889362	0.262477	0.154995	1	54300000	23700000	92700000	104000000	22.848	0.77518	14.017	22.518	4	2	3	3
P31395;F1NNW8	STMN1	>sp|P31395|STMN1_CHICK Stathmin OS=Gallus gallus GN=STMN1 PE=1 SV=1;>tr|F1NNW8|F1NNW8_CHICK Stathmin (Fragment) OS=Gallus gallus GN=STMN1 PE=3 SV=1	-0.123429	0.712954	0.187583	0.182292	0.0776745	0.00957975	0.883819	0.185082	1	34100000	17700000	1201600	55500000	2.6415	NaN	39.055	62.987	2	1	2	2
P41239;F1NMH8;F1P034	CSK	>sp|P41239|CSK_CHICK Tyrosine-protein kinase CSK OS=Gallus gallus GN=CSK PE=1 SV=1;>tr|F1NMH8|F1NMH8_CHICK Tyrosine-protein kinase CSK OS=Gallus gallus GN=CSK PE=4 SV=1;>tr|F1P034|F1P034_CHICK Tyrosine-protein kinase CSK OS=Gallus gallus GN=CSK PE=4 SV=1	0.452342	-0.592503	0.452156	-0.698865	0.315873	0.141999	0.193654	0.0389664	1	184000000	599000000	1450000000	385000000	6.7192	28.756	15.237	5.1365	19	15	28	12
P51913	ENO1	>sp|P51913|ENOA_CHICK Alpha-enolase OS=Gallus gallus GN=ENO1 PE=2 SV=2	NaN	-0.492347	0.830334	-0.543243	1	0.29868	0.00299026	0.236908	1	0	495000000	82600000	130000000	NaN	6.8587	14.849	6.0229	0	4	3	6
P53033	RFC2	>sp|P53033|RFC2_CHICK Replication factor C subunit 2 OS=Gallus gallus GN=RFC2 PE=2 SV=1	0.545845	-0.451194	0.645436	-0.429058	0.146327	0.388167	0.0109951	0.47356	1	251000000	1230000000	1170000000	1270000000	12.007	8.1163	30.166	9.304	13	26	21	30
P98152	RELA	>sp|P98152|TF65_CHICK Transcription factor p65 OS=Gallus gallus GN=RELA PE=1 SV=1	-0.259914	NaN	-0.0222403	-0.250956	0.0153299	1	0.372886	0.875683	1	42500000	0	13700000	12400000	4.0329	NaN	NaN	NaN	3	0	1	1
Q5F3T9;G1K343	UGDH	>sp|Q5F3T9|UGDH_CHICK UDP-glucose 6-dehydrogenase OS=Gallus gallus GN=UGDH PE=2 SV=1;>tr|G1K343|G1K343_CHICK UDP-glucose 6-dehydrogenase OS=Gallus gallus GN=UGDH PE=3 SV=1	0.434169	-0.395831	0.644786	-0.378219	0.394586	0.531484	0.0417219	0.615321	1	38100000	534000000	227000000	420000000	32.38	5.6828	15.243	7.8271	5	12	11	9
Q5F3X1	PRKCA	>tr|Q5F3X1|Q5F3X1_CHICK Protein kinase C OS=Gallus gallus GN=PRKCA PE=2 SV=1	NaN	-0.373028	0.81884	-0.352879	1	0.598932	0.0305542	0.636273	1	0	79100000	63100000	90000000	NaN	5.0765	42.316	8.2382	0	2	2	3
Q5F470	RAB8A	>sp|Q5F470|RAB8A_CHICK Ras-related protein Rab-8A OS=Gallus gallus GN=RAB8A PE=2 SV=1	-0.968744	NaN	-0.0583842	NaN	2.94e-05	1	0.280612	1	1	11300000	0	38100000	0	NaN	NaN	13.57	NaN	1	0	4	0
Q5ZHP5	CHMP4B	>sp|Q5ZHP5|CHM4B_CHICK Charged multivesicular body protein 4b OS=Gallus gallus GN=CHMP4B PE=2 SV=1	0.0247822	0.148189	-0.30464	0.0991392	0.294882	0.0783521	0.0124505	0.169693	1	67000000	265000000	198000000	263000000	29.19	14.719	8.778	7.141	2	6	5	6
Q5ZHZ4	CBLL1	>sp|Q5ZHZ4|HAKAI_CHICK E3 ubiquitin-protein ligase Hakai OS=Gallus gallus GN=CBLL1 PE=2 SV=1	0.0239003	-0.235002	-2.02136	-0.285397	0.49407	0.941315	2.13e-15	0.959883	1	25000000	432000000	71200000	434000000	2.6094	14.247	NaN	6.4067	2	7	1	6
Q5ZI89;F1NSS1;E1C4H1	TRAPPC11;C4H4orf41	>sp|Q5ZI89|TPC11_CHICK Trafficking protein particle complex subunit 11 OS=Gallus gallus GN=TRAPPC11 PE=2 SV=1;>tr|F1NSS1|F1NSS1_CHICK Uncharacterized protein OS=Gallus gallus GN=C4H4orf41 PE=4 SV=1;>tr|E1C4H1|E1C4H1_CHICK Uncharacterized protein OS=Gallus	0.461466	-0.318718	0.677928	-0.379054	0.331128	0.739428	0.0276063	0.588511	1	26700000	49100000	92500000	27500000	36.288	4.7889	18.23	14.97	4	3	6	3
Q5ZIL9	kbp	>sp|Q5ZIL9|KBP_CHICK KIF1-binding protein homolog OS=Gallus gallus GN=kbp PE=2 SV=1	NaN	0.219884	-0.416112	0.186164	1	0.247818	0.0199086	0.180982	1	0	24800000	27000000	61000000	NaN	NaN	NaN	21.181	0	1	1	2
Q5ZIP2	LAMTOR3	>sp|Q5ZIP2|LTOR3_CHICK Ragulator complex protein LAMTOR3 OS=Gallus gallus GN=LAMTOR3 PE=2 SV=1	NaN	NaN	NaN	-1.02417	1	1	1	0.00234695	1	0	0	0	50200000	NaN	NaN	NaN	NaN	0	0	0	1
Q5ZIR7	FABP5	>tr|Q5ZIR7|Q5ZIR7_CHICK Uncharacterized protein OS=Gallus gallus GN=FABP5 PE=2 SV=1	-0.196056	-0.504704	0.147943	-0.447037	0.0106073	0.274741	0.673876	0.402174	1	193000000	989000000	162000000	516000000	17.09	45.919	9.528	8.9239	2	7	3	7
Q5ZIV5	PDCD10	>sp|Q5ZIV5|PDC10_CHICK Programmed cell death protein 10 OS=Gallus gallus GN=PDCD10 PE=2 SV=1	0.606569	-0.977209	0.632801	NaN	0.0810464	0.00743697	0.145746	1	1	174000000	94300000	58400000	0	31.025	11.708	10.656	NaN	6	2	2	0
Q5ZJ49	PMPCA	>tr|Q5ZJ49|Q5ZJ49_CHICK Uncharacterized protein OS=Gallus gallus GN=PMPCA PE=2 SV=1	0.383176	0.0493661	NaN	0.642847	0.544464	0.136246	1	0.000409783	1	13600000	588000000	0	298000000	4.8878	NaN	NaN	90.48	3	1	0	2
Q5ZJ54;F1NWH9	CCT6	>sp|Q5ZJ54|TCPZ_CHICK T-complex protein 1 subunit zeta OS=Gallus gallus GN=CCT6 PE=1 SV=3;>tr|F1NWH9|F1NWH9_CHICK T-complex protein 1 subunit zeta OS=Gallus gallus GN=CCT6 PE=3 SV=1	0.261533	-0.0879285	0.218369	-0.0216861	0.981517	0.172696	0.805631	0.0471627	1	6560000000	10800000000	9340000000	6800000000	11.132	27.07	9.6267	18.572	39	52	73	49
Q5ZJ61	FARSB	>tr|Q5ZJ61|Q5ZJ61_CHICK Uncharacterized protein OS=Gallus gallus GN=FARSB PE=2 SV=1	-0.0514931	-0.205333	-0.101705	-0.112873	0.0862566	0.862411	0.0381008	0.446602	1	94600000	355000000	502000000	369000000	13.629	6.51	10.782	53.305	8	9	18	10
F1NL17;Q5ZJA5	Gga.31975	>tr|F1NL17|F1NL17_CHICK Uncharacterized protein OS=Gallus gallus GN=Gga.31975 PE=4 SV=1;>tr|Q5ZJA5|Q5ZJA5_CHICK Uncharacterized protein OS=Gallus gallus GN=Gga.31975 PE=2 SV=1	-0.0418963	0.295741	-0.0808326	0.17946	0.0969692	0.0154052	0.141188	0.188124	1	245000000	193000000	190000000	90200000	55.276	22.874	12.255	11.037	6	5	6	4
Q5ZJK0	RALGPS1	>sp|Q5ZJK0|RGPS1_CHICK Ras-specific guanine nucleotide-releasing factor RalGPS1 OS=Gallus gallus GN=RALGPS1 PE=2 SV=1	NaN	NaN	NaN	-0.892558	1	1	1	0.0372941	1	0	0	0	968910	NaN	NaN	NaN	NaN	0	0	0	1
Q5ZJL3	PSMF1	>tr|Q5ZJL3|Q5ZJL3_CHICK Uncharacterized protein OS=Gallus gallus GN=PSMF1 PE=2 SV=1	0.347043	-0.258955	-0.855276	-0.200481	0.640742	0.904581	0.000112674	0.926005	1	56900000	113000000	60100000	53400000	19.221	14.958	116.4	9.3701	4	3	2	2
Q5ZJV0	COPS4	>tr|Q5ZJV0|Q5ZJV0_CHICK Uncharacterized protein OS=Gallus gallus GN=COPS4 PE=2 SV=1	0.264495	-0.381032	0.302287	-0.957074	0.918593	0.584373	0.851386	0.00462834	1	46200000	374000000	280000000	146000000	9.592	11.741	23.578	58.026	4	5	10	2
Q5ZJY5;F1P1S0;F1P1S2;F1P1S3;F1P1S7;F1NK20;F1P1S9	SMC5	>sp|Q5ZJY5|SMC5_CHICK Structural maintenance of chromosomes protein 5 OS=Gallus gallus GN=SMC5 PE=2 SV=1;>tr|F1P1S0|F1P1S0_CHICK Structural maintenance of chromosomes protein 5 (Fragment) OS=Gallus gallus GN=SMC5 PE=4 SV=1;>tr|F1P1S2|F1P1S2_CHICK Structura	0.754142	-0.131748	0.099081	-0.352423	0.0489957	0.774239	0.596731	0.672767	1	13700000	91000000	26500000	168000000	51.234	10.584	6.1162	12.838	2	3	2	6
Q5ZK03	SEC23A	>sp|Q5ZK03|SC23A_CHICK Protein transport protein Sec23A OS=Gallus gallus GN=SEC23A PE=2 SV=1	0.576243	-0.326546	0.615965	-0.298002	0.0661509	0.799874	0.0186066	0.974985	1	674000000	2040000000	1830000000	1400000000	10.703	8.6086	17.759	9.701	21	22	40	21
Q5ZKC5	YAF2	>tr|Q5ZKC5|Q5ZKC5_CHICK Uncharacterized protein OS=Gallus gallus GN=YAF2 PE=2 SV=1	-0.340785	-0.307062	NaN	-0.338403	0.0491144	0.770959	1	0.714005	1	9359400	71600000	0	246000000	NaN	9.1563	NaN	10.298	1	2	0	5
Q5ZKN2;F1NQX1;E1C4C4	PGRMC1	>sp|Q5ZKN2|PGRC1_CHICK Membrane-associated progesterone receptor component 1 OS=Gallus gallus GN=PGRMC1 PE=2 SV=3;>tr|F1NQX1|F1NQX1_CHICK Membrane-associated progesterone receptor component 1 OS=Gallus gallus GN=PGRMC1 PE=4 SV=1;>tr|E1C4C4|E1C4C4_CHICK Mem	0.67717	NaN	0.857083	NaN	0.14388	1	0.0209771	1	1	7981600	0	29900000	0	NaN	NaN	2.2769	NaN	1	0	3	0
Q5ZL59;F1NKS9	UBE2D3;UBE2D2	>tr|Q5ZL59|Q5ZL59_CHICK Uncharacterized protein OS=Gallus gallus GN=UBE2D3 PE=2 SV=1;>tr|F1NKS9|F1NKS9_CHICK Uncharacterized protein (Fragment) OS=Gallus gallus GN=UBE2D2 PE=3 SV=1	0.513608	-0.360171	0.567108	-0.417148	0.142221	0.636244	0.0414381	0.488852	1	712000000	617000000	1290000000	613000000	37.577	9.7097	7.5539	14.176	5	8	8	8
Q5ZL72	HSPD1	>sp|Q5ZL72|CH60_CHICK 60 kDa heat shock protein, mitochondrial OS=Gallus gallus GN=HSPD1 PE=1 SV=1	0.366864	-0.853025	0.179847	-0.638345	0.547763	0.00974916	0.585495	0.0767751	1	1470000000	895000000	2120000000	913000000	12.921	13.177	8.4397	9.6522	20	22	34	18
Q5ZLD1	FH	>tr|Q5ZLD1|Q5ZLD1_CHICK Uncharacterized protein OS=Gallus gallus GN=FH PE=2 SV=1	-0.847432	-0.3592	-0.000101786	-0.297812	2.64e-13	0.64559	0.271044	0.793212	1	486000000	186000000	144000000	59300000	76.749	11.169	9.0952	NaN	2	4	6	1
Q5ZM35	TWF2	>sp|Q5ZM35|TWF2_CHICK Twinfilin-2 OS=Gallus gallus GN=TWF2 PE=1 SV=1	0.279352	0.0734298	0.294839	0.152538	0.864162	0.107449	0.866308	0.0448031	1	98300000	461000000	34300000	348000000	8.9219	2.3128	NaN	10.875	2	3	1	5
Q5ZM99;Q58HZ9	SKP2	>tr|Q5ZM99|Q5ZM99_CHICK Uncharacterized protein OS=Gallus gallus GN=SKP2 PE=2 SV=1;>tr|Q58HZ9|Q58HZ9_CHICK S-phase kinase-associated protein 2 OS=Gallus gallus GN=SKP2 PE=2 SV=1	NaN	-0.711835	NaN	-0.794751	1	0.061912	1	0.0288899	1	0	156000000	0	230000000	NaN	45.452	NaN	26.067	0	5	0	6
Q5ZMI4;F1NKR8;E1BTG8	MVP	>sp|Q5ZMI4|MVP_CHICK Major vault protein OS=Gallus gallus GN=MVP PE=2 SV=1;>tr|F1NKR8|F1NKR8_CHICK Major vault protein (Fragment) OS=Gallus gallus GN=MVP PE=4 SV=1;>tr|E1BTG8|E1BTG8_CHICK Major vault protein OS=Gallus gallus GN=MVP PE=4 SV=1	-0.0131246	-0.46941	-0.0416126	-0.41453	0.0675149	0.384835	0.0234473	0.478388	1	404000000	87300000	846000000	48800000	13.763	10.93	11.041	11.282	20	3	16	3
Q5ZMP2;F1N9U9	STX7	>tr|Q5ZMP2|Q5ZMP2_CHICK Uncharacterized protein OS=Gallus gallus GN=STX7 PE=2 SV=1;>tr|F1N9U9|F1N9U9_CHICK Uncharacterized protein (Fragment) OS=Gallus gallus GN=STX7 PE=4 SV=1	0.110643	0.384746	0.0773309	0.546887	0.52727	0.0613749	0.283418	0.0124495	1	60100000	126000000	319000000	55100000	11.407	10.086	15.533	23.553	3	4	9	3
Q5ZMP6	AP2M1	>sp|Q5ZMP6|AP2M1_CHICK AP-2 complex subunit mu OS=Gallus gallus GN=AP2M1 PE=2 SV=1	0.214686	0.0880846	0.238438	0.189192	0.865785	0.0924226	0.92818	0.0293693	1	81600000	771000000	886000000	467000000	11.019	8.0005	9.1321	7.0508	7	18	25	13
Q6B7Z7	SLBP	>tr|Q6B7Z7|Q6B7Z7_CHICK Histone stem-loop bindng protein OS=Gallus gallus GN=SLBP PE=2 SV=1	1.44254	NaN	NaN	NaN	0.000131438	1	1	1	1	6598900	0	0	0	NaN	NaN	NaN	NaN	1	0	0	0
Q6EE31	CCT8	>sp|Q6EE31|TCPQ_CHICK T-complex protein 1 subunit theta OS=Gallus gallus GN=CCT8 PE=1 SV=3	0.259979	-0.0855043	0.22893	-0.0193943	0.973372	0.167366	0.869728	0.0453209	1	368000000	2290000000	1370000000	1460000000	4.6909	4.6931	4.7812	17.129	13	16	7	20
Q71R50	DHRS11	>sp|Q71R50|DHR11_CHICK Dehydrogenase/reductase SDR family member 11 OS=Gallus gallus GN=DHRS11 PE=2 SV=1	1.24449	-0.119688	-0.114724	NaN	0.000163458	0.867047	0.22268	1	1	23700000	17800000	24700000	0	NaN	NaN	NaN	NaN	1	1	1	0
Q90705	EEF2	>sp|Q90705|EF2_CHICK Elongation factor 2 OS=Gallus gallus GN=EEF2 PE=1 SV=3	0.121154	-0.0117013	0.115991	0.0732631	0.344278	0.0571675	0.297635	0.00731824	1	2630000000	2830000000	4040000000	2910000000	51.27	12.652	0.57829	11.355	4	20	3	17
Q9YHT2;F1NNF7	SDHB	>sp|Q9YHT2|DHSB_CHICK Succinate dehydrogenase [ubiquinone] iron-sulfur subunit, mitochondrial OS=Gallus gallus GN=SDHB PE=1 SV=1;>tr|F1NNF7|F1NNF7_CHICK Succinate dehydrogenase [ubiquinone] iron-sulfur subunit, mitochondrial OS=Gallus gallus GN=SDHB PE=4 S	-0.0378252	NaN	4.39614	NaN	0.367518	1	1.89e-44	1	1	11000000	0	12200000	0	NaN	NaN	NaN	NaN	1	0	1	0
F1P3N9;A0A547;P21872;P21872-2	GART	>tr|F1P3N9|F1P3N9_CHICK Phosphoribosylglycinamide formyltransferase OS=Gallus gallus GN=GART PE=3 SV=1;>tr|A0A547|A0A547_CHICK Glycinamide ribonucleotide synthetase-aminoimidazole ribonucleotide synthetase-glycinamide ribonucleotide transformylase OS=Gallu	0.504928	-0.273854	0.444946	-0.297345	0.156682	0.917858	0.320046	0.913594	0	292000000	678000000	631000000	453000000	10.16	13.27	11.073	16.296	10	15	19	11
A0M8U1;F1P063	ST7	>sp|A0M8U1|ST7_CHICK Suppressor of tumorigenicity 7 protein homolog OS=Gallus gallus GN=ST7 PE=3 SV=1;>tr|F1P063|F1P063_CHICK Suppressor of tumorigenicity 7 protein homolog OS=Gallus gallus GN=ST7 PE=4 SV=1	NaN	NaN	0.600385	-0.151184	1	1	0.212291	0.885222	0	0	0	6126000	1769800	NaN	NaN	NaN	NaN	0	0	1	1
A3R064	DOK3	>sp|A3R064|DOK3_CHICK Docking protein 3 OS=Gallus gallus GN=DOK3 PE=1 SV=1	0.0450345	-0.497392	0.16502	-0.577508	0.248226	0.311878	0.560329	0.187071	0	83400000	146000000	259000000	183000000	13.666	7.028	13.749	9.5002	6	5	9	8
A3R0S3;Q07883	GRB2	>tr|A3R0S3|A3R0S3_CHICK Growth factor receptor-bound protein 2 OS=Gallus gallus GN=GRB2 PE=2 SV=1;>sp|Q07883|GRB2_CHICK Growth factor receptor-bound protein 2 OS=Gallus gallus GN=GRB2 PE=1 SV=1	0.297367	-0.363058	0.360922	-0.392946	0.848707	0.627446	0.60373	0.565807	0	337000000	722000000	268000000	692000000	4.8469	7.7316	5.1129	6.4144	5	12	6	10
A5HNF6;F1NBX6;F1NTT7	MYD88	>sp|A5HNF6|MYD88_CHICK Myeloid differentiation primary response protein MyD88 OS=Gallus gallus GN=MYD88 PE=1 SV=1;>tr|F1NBX6|F1NBX6_CHICK Myeloid differentiation primary response protein MyD88 (Fragment) OS=Gallus gallus GN=MYD88 PE=4 SV=1;>tr|F1NTT7|F1NTT	0.0839234	-0.00192359	NaN	-0.0312544	0.70849	0.493362	1	0.611725	0	8821500	53200000	0	23600000	NaN	20.573	NaN	23.589	1	3	0	3
A5HUK1	TRIM39.2	>tr|A5HUK1|A5HUK1_CHICK Tripartite motif protein 39 OS=Gallus gallus GN=TRIM39.2 PE=4 SV=1	0.0142971	NaN	-0.135015	NaN	0.472971	1	0.178132	1	0	10400000	0	58800000	0	2.8725	NaN	13.748	NaN	2	0	3	0
F1NH52;A8C754	THADA	>tr|F1NH52|F1NH52_CHICK Thyroid adenoma-associated protein homolog OS=Gallus gallus GN=THADA PE=4 SV=1;>sp|A8C754|THADA_CHICK Thyroid adenoma-associated protein homolog OS=Gallus gallus GN=THADA PE=2 SV=1	0.113884	0.412452	-0.0197101	NaN	0.779231	0.0861451	0.377724	1	0	1552600	1429800	5392600	0	NaN	NaN	NaN	NaN	1	1	1	0
B6ZLK1;Q04678	SSRP1	>tr|B6ZLK1|B6ZLK1_CHICK FACT complex subunit SSRP1 OS=Gallus gallus GN=SSRP1 PE=2 SV=1;>sp|Q04678|SSRP1_CHICK FACT complex subunit SSRP1 OS=Gallus gallus GN=SSRP1 PE=2 SV=2	0.309845	-0.420398	0.363825	-0.461227	0.791438	0.437984	0.464306	0.3762	0	780000000	9190000000	2930000000	7890000000	8.1835	15.192	10.391	9.9468	25	61	44	67
D2D3P4	Rab27a	>tr|D2D3P4|D2D3P4_CHICK Rab27a OS=Gallus gallus GN=Rab27a PE=2 SV=1	0.268715	-0.451966	0.619723	NaN	0.903818	0.404201	0.160038	1	0	46400000	5280800	42800000	0	7.1479	NaN	NaN	NaN	2	1	1	0
D5M8S2;Q8UW59	DJ-1;PARK7	>tr|D5M8S2|D5M8S2_CHICK DJ-1 OS=Gallus gallus GN=DJ-1 PE=2 SV=1;>sp|Q8UW59|PARK7_CHICK Protein DJ-1 OS=Gallus gallus GN=PARK7 PE=2 SV=1	0.355136	-0.107082	0.503436	-0.100708	0.61539	0.477253	0.184858	0.678797	0	47100000	559000000	158000000	113000000	8.3814	23.97	6.888	5.1671	3	7	3	4
E1BQ59	RBL1	>tr|E1BQ59|E1BQ59_CHICK Uncharacterized protein OS=Gallus gallus GN=RBL1 PE=4 SV=1	0.0246159	-0.543297	0.100189	-0.490583	0.576096	0.232301	0.648095	0.317311	0	3398800	147000000	10200000	85000000	11.221	38.019	0.55252	4.2637	2	9	2	4
E1BQ83;F1NMH9;Q5ZKG2	BRD7	>tr|E1BQ83|E1BQ83_CHICK Bromodomain-containing protein 7 OS=Gallus gallus GN=BRD7 PE=4 SV=1;>tr|F1NMH9|F1NMH9_CHICK Bromodomain-containing protein 7 OS=Gallus gallus GN=BRD7 PE=4 SV=1;>sp|Q5ZKG2|BRD7_CHICK Bromodomain-containing protein 7 OS=Gallus gallus	-0.014013	-0.0681444	-0.126324	-0.0653146	0.413752	0.365648	0.188114	0.32499	0	20100000	671000000	28200000	660000000	NaN	12.346	NaN	10.669	1	10	1	13
E1BQ98	PRRC2B	>tr|E1BQ98|E1BQ98_CHICK Uncharacterized protein OS=Gallus gallus GN=PRRC2B PE=4 SV=1	0.594179	NaN	NaN	NaN	0.228069	1	1	1	0	3580300	0	0	0	NaN	NaN	NaN	NaN	1	0	0	0
E1BQA5	CPNE3	>tr|E1BQA5|E1BQA5_CHICK Uncharacterized protein OS=Gallus gallus GN=CPNE3 PE=4 SV=1	0.0969892	-0.198837	0.0218191	-0.0430903	0.393759	0.799698	0.317311	0.276357	0	195000000	624000000	132000000	673000000	4.6318	20.616	7.4152	11.729	3	5	5	4
E1BQB7	SMPD4	>tr|E1BQB7|E1BQB7_CHICK Uncharacterized protein OS=Gallus gallus GN=SMPD4 PE=4 SV=1	0.307659	-0.18034	0.162066	-0.242771	0.769692	0.729445	0.549261	0.879531	0	43800000	644000000	268000000	916000000	10.923	5.2889	17.71	15.512	4	17	9	21
E1BQC7;E1BR12	CIZ1	>tr|E1BQC7|E1BQC7_CHICK Uncharacterized protein OS=Gallus gallus GN=CIZ1 PE=4 SV=1;>tr|E1BR12|E1BR12_CHICK Uncharacterized protein OS=Gallus gallus GN=CIZ1 PE=4 SV=1	NaN	-0.117601	-0.1307	-0.148018	1	0.862271	0.201901	0.793489	0	0	15200000	5359600	45600000	NaN	NaN	NaN	5.9101	0	1	1	3
E1BQE0	MLH1	>tr|E1BQE0|E1BQE0_CHICK Uncharacterized protein OS=Gallus gallus GN=MLH1 PE=4 SV=1	NaN	-0.104754	0.0500141	-0.149732	1	0.711668	0.525721	0.797746	0	0	112000000	14300000	98700000	NaN	33.263	NaN	6.9288	0	7	1	6
E1BQE4;E1BQE3;E1BQE2	RBM26	>tr|E1BQE4|E1BQE4_CHICK Uncharacterized protein OS=Gallus gallus GN=RBM26 PE=4 SV=1;>tr|E1BQE3|E1BQE3_CHICK Uncharacterized protein OS=Gallus gallus GN=RBM26 PE=4 SV=1;>tr|E1BQE2|E1BQE2_CHICK Uncharacterized protein OS=Gallus gallus GN=RBM26 PE=4 SV=1	0.0421117	-0.356105	0.132179	-0.405965	0.613939	0.675986	0.621856	0.551219	0	3387100	1350000000	180000000	1240000000	NaN	11.144	13.396	41.452	1	16	7	18
E1BQF7	RNF2	>tr|E1BQF7|E1BQF7_CHICK Uncharacterized protein OS=Gallus gallus GN=RNF2 PE=4 SV=1	0.043229	-0.445783	0.295668	-0.422716	0.616393	0.4325	0.863825	0.45916	0	6809200	80400000	38700000	60700000	NaN	8.5187	0.24473	16.362	1	2	2	2
E1BQF9	CSDE1	>tr|E1BQF9|E1BQF9_CHICK Uncharacterized protein OS=Gallus gallus GN=CSDE1 PE=4 SV=1	NaN	-0.107082	0.307231	-0.233514	1	0.716993	0.733906	0.98721	0	0	95500000	197000000	84300000	NaN	3.2335	5.2088	NaN	0	2	4	1
E1BQG1	TNRC6B	>tr|E1BQG1|E1BQG1_CHICK Uncharacterized protein OS=Gallus gallus GN=TNRC6B PE=4 SV=1	NaN	NaN	0.308327	NaN	1	1	0.729761	1	0	0	0	96500000	0	NaN	NaN	6.2928	NaN	0	0	6	0
E1BQG2	ZNF148	>tr|E1BQG2|E1BQG2_CHICK Uncharacterized protein OS=Gallus gallus GN=ZNF148 PE=4 SV=1	NaN	-0.239251	NaN	-0.214762	1	0.960333	1	0.962601	0	0	76500000	0	74000000	NaN	15.095	NaN	9.2673	0	4	0	2
E1BQG3	LARP7	>tr|E1BQG3|E1BQG3_CHICK Uncharacterized protein OS=Gallus gallus GN=LARP7 PE=4 SV=1	NaN	-0.289937	0.417775	-0.340509	1	0.863409	0.400541	0.74989	0	0	1160000000	253000000	1010000000	NaN	11.041	15.441	18.163	0	19	7	17
E1BQG8;Q5ZK71	TOP3B	>tr|E1BQG8|E1BQG8_CHICK DNA topoisomerase OS=Gallus gallus GN=TOP3B PE=3 SV=1;>tr|Q5ZK71|Q5ZK71_CHICK DNA topoisomerase OS=Gallus gallus GN=TOP3B PE=2 SV=1	0.172647	-0.0194741	0.170637	0.042649	0.922876	0.646189	0.780056	0.464497	0	6840600	14000000	40500000	3095900	NaN	2.6755	NaN	NaN	1	2	1	1
E1BQH2	IARS	>tr|E1BQH2|E1BQH2_CHICK Uncharacterized protein OS=Gallus gallus GN=IARS PE=3 SV=1	0.431034	-0.0921486	0.464871	-0.143545	0.32708	0.432394	0.167089	0.682652	0	344000000	1150000000	1900000000	206000000	13.442	18.458	9.9771	22.625	37	23	48	8
E1BQH3		>tr|E1BQH3|E1BQH3_CHICK Uncharacterized protein OS=Gallus gallus PE=3 SV=1	NaN	NaN	0.447312	NaN	1	1	0.296532	1	0	0	0	84100000	0	NaN	NaN	6.7202	NaN	0	0	2	0
E1BQH6	PPP6R2	>tr|E1BQH6|E1BQH6_CHICK Uncharacterized protein OS=Gallus gallus GN=PPP6R2 PE=4 SV=1	0.306701	-0.534726	0.444074	-0.528417	0.762195	0.277745	0.322455	0.322477	0	121000000	14600000	241000000	7650300	10.888	2.4492	12.276	NaN	6	2	11	1
E1BQI4	GEMIN4	>tr|E1BQI4|E1BQI4_CHICK Uncharacterized protein OS=Gallus gallus GN=GEMIN4 PE=4 SV=1	NaN	-0.287163	0.110691	-0.31252	1	0.863069	0.675124	0.750153	0	0	374000000	4079200	43000000	NaN	13.262	NaN	NaN	0	2	1	1
E1BQJ3	NUDCD1	>tr|E1BQJ3|E1BQJ3_CHICK Uncharacterized protein OS=Gallus gallus GN=NUDCD1 PE=4 SV=1	0.509929	-0.5745	0.450915	-0.624327	0.235697	0.102498	0.196403	0.0888634	0	46200000	2720000000	969000000	1030000000	2.4775	7.3726	7.6154	8.6287	3	25	25	17
E1BQJ4;F1NNG5	KIAA0528	>tr|E1BQJ4|E1BQJ4_CHICK Uncharacterized protein OS=Gallus gallus GN=KIAA0528 PE=4 SV=1;>tr|F1NNG5|F1NNG5_CHICK Uncharacterized protein (Fragment) OS=Gallus gallus GN=KIAA0528 PE=4 SV=1	0.0188979	NaN	NaN	NaN	0.563972	1	1	1	0	2229000	0	0	0	NaN	NaN	NaN	NaN	1	0	0	0
E1BQK7	SMNDC1	>tr|E1BQK7|E1BQK7_CHICK Uncharacterized protein OS=Gallus gallus GN=SMNDC1 PE=4 SV=1	0.734137	-0.170977	0.53983	-0.439503	0.101564	0.743262	0.270962	0.441682	0	1303900	274000000	26100000	233000000	NaN	0.12205	NaN	21.807	1	2	1	3
E1BQL2;Q5ZMJ9;E1BYZ6;E1BYZ7;E1BQL1	SRRM1	>tr|E1BQL2|E1BQL2_CHICK Serine/arginine repetitive matrix protein 1 OS=Gallus gallus GN=SRRM1 PE=4 SV=1;>sp|Q5ZMJ9|SRRM1_CHICK Serine/arginine repetitive matrix protein 1 OS=Gallus gallus GN=SRRM1 PE=2 SV=1;>tr|E1BYZ6|E1BYZ6_CHICK Serine/arginine repetitiv	0.443035	-0.29326	0.216895	-0.343735	0.40884	0.945514	0.917008	0.786768	0	24200000	3500000000	223000000	1610000000	NaN	7.8036	16.607	9.2528	1	19	9	17
E1BQM2	TUBGCP4	>tr|E1BQM2|E1BQM2_CHICK Uncharacterized protein OS=Gallus gallus GN=TUBGCP4 PE=4 SV=1	NaN	0.0513385	0.314342	0.0608901	1	0.505956	0.773892	0.43145	0	0	15900000	11300000	23900000	NaN	NaN	NaN	NaN	0	1	1	1
F1NYY6;E1BQM5	STAG1	>tr|F1NYY6|F1NYY6_CHICK Uncharacterized protein (Fragment) OS=Gallus gallus GN=STAG1 PE=4 SV=1;>tr|E1BQM5|E1BQM5_CHICK Uncharacterized protein OS=Gallus gallus GN=STAG1 PE=4 SV=1	0.0155366	-0.184976	-0.0825919	-0.199934	0.556902	0.497714	0.269007	0.724411	0	5984100	1630000000	4952600	1090000000	NaN	8.7003	2.8115	8.4233	1	4	2	3
E1BQN9	CACYBP	>tr|E1BQN9|E1BQN9_CHICK Uncharacterized protein OS=Gallus gallus GN=CACYBP PE=4 SV=1	0.0683353	-0.130432	0.0475049	-0.130209	0.196055	0.552225	0.11557	0.496664	0	500000000	1090000000	1020000000	1160000000	15.999	13.369	11.975	37.617	5	19	20	21
E1BQQ4	NUMA1	>tr|E1BQQ4|E1BQQ4_CHICK Uncharacterized protein OS=Gallus gallus GN=NUMA1 PE=4 SV=1	0.339974	-0.372063	0.289574	-0.306816	0.663235	0.609194	0.801656	0.8771	0	49400000	321000000	163000000	451000000	14.509	20.184	11.887	19.829	4	7	6	13
E1BQQ5	DCTN4	>tr|E1BQQ5|E1BQQ5_CHICK Uncharacterized protein OS=Gallus gallus GN=DCTN4 PE=4 SV=1	0.418047	-0.310872	0.411539	NaN	0.435304	0.684899	0.420601	1	0	50500000	14400000	288000000	0	15.953	NaN	11.112	NaN	4	1	11	0
E1BQR2	TTK	>tr|E1BQR2|E1BQR2_CHICK Uncharacterized protein OS=Gallus gallus GN=TTK PE=4 SV=1	NaN	NaN	0.0512589	NaN	1	1	0.486371	1	0	0	0	48200000	0	NaN	NaN	7.8691	NaN	0	0	3	0
E1BQR9	POLB	>tr|E1BQR9|E1BQR9_CHICK Uncharacterized protein OS=Gallus gallus GN=POLB PE=4 SV=1	-0.19751	-0.1873	0.152575	-0.226262	0.1434	0.755649	0.732112	0.936113	0	23700000	815000000	64000000	287000000	NaN	8.3331	10.294	12.939	1	10	3	8
E1BQS0	ATG13	>tr|E1BQS0|E1BQS0_CHICK Uncharacterized protein OS=Gallus gallus GN=ATG13 PE=4 SV=1	0.370403	NaN	NaN	-0.309731	0.576052	1	1	0.739218	0	14400000	0	0	2369100	NaN	NaN	NaN	NaN	1	0	0	1
E1BQS8	CCDC77	>tr|E1BQS8|E1BQS8_CHICK Uncharacterized protein OS=Gallus gallus GN=CCDC77 PE=4 SV=1	NaN	-0.465539	0.438577	NaN	1	0.381384	0.481285	1	0	0	28500000	10900000	0	NaN	NaN	NaN	NaN	0	1	1	0
E1BQU2	PGM3	>tr|E1BQU2|E1BQU2_CHICK Uncharacterized protein OS=Gallus gallus GN=PGM3 PE=3 SV=1	0.222438	-0.10734	-0.0562131	-0.158864	0.987484	0.539737	0.17436	0.727858	0	16900000	174000000	136000000	143000000	1.9791	14.3	38.007	12.755	2	3	2	3
E1C649;E1BQU4;E1C646	NSF	>tr|E1C649|E1C649_CHICK Uncharacterized protein OS=Gallus gallus GN=NSF PE=3 SV=1;>tr|E1BQU4|E1BQU4_CHICK Uncharacterized protein OS=Gallus gallus GN=NSF PE=3 SV=1;>tr|E1C646|E1C646_CHICK Uncharacterized protein OS=Gallus gallus GN=NSF PE=3 SV=1	0.370534	-0.14033	0.411794	-0.126439	0.542148	0.641848	0.419769	0.740448	0	166000000	165000000	481000000	106000000	12.049	11.762	11.731	12.524	7	4	16	4
E1BQV3;F1NXY5	IKBKB	>tr|E1BQV3|E1BQV3_CHICK Uncharacterized protein OS=Gallus gallus GN=IKBKB PE=4 SV=1;>tr|F1NXY5|F1NXY5_CHICK Uncharacterized protein OS=Gallus gallus GN=IKBKB PE=4 SV=1	0.349702	NaN	0.0724994	0.010781	0.652144	1	0.579086	0.525471	0	1001900	0	11800000	6601200	NaN	NaN	NaN	NaN	1	0	1	1
E1BQV4	TMEM111	>tr|E1BQV4|E1BQV4_CHICK Uncharacterized protein OS=Gallus gallus GN=TMEM111 PE=4 SV=1	0.357516	NaN	NaN	NaN	0.60802	1	1	1	0	56800000	0	0	0	9.9294	NaN	NaN	NaN	5	0	0	0
E1BQV5	DLGAP4	>tr|E1BQV5|E1BQV5_CHICK Uncharacterized protein OS=Gallus gallus GN=DLGAP4 PE=4 SV=1	NaN	-0.082957	NaN	-0.070425	1	0.783847	1	0.6973	0	0	38100000	0	23700000	NaN	NaN	NaN	NaN	0	1	0	1
E1BQV7	SLK	>tr|E1BQV7|E1BQV7_CHICK Uncharacterized protein OS=Gallus gallus GN=SLK PE=4 SV=1	0.470288	-0.338361	0.506305	-0.484397	0.276032	0.706359	0.180127	0.342999	0	127000000	152000000	88400000	168000000	15.297	19.6	12.409	11.22	6	4	6	8
E1BQV8	MTMR4	>tr|E1BQV8|E1BQV8_CHICK Uncharacterized protein OS=Gallus gallus GN=MTMR4 PE=4 SV=1	0.212628	-0.391616	NaN	NaN	0.977887	0.5557	1	1	0	3429700	208000000	0	0	3.476	12.6	NaN	NaN	2	2	0	0
E1BQX3;F1P5Y2	C20H20orf4	>tr|E1BQX3|E1BQX3_CHICK Uncharacterized protein OS=Gallus gallus GN=C20H20orf4 PE=4 SV=1;>tr|F1P5Y2|F1P5Y2_CHICK Uncharacterized protein (Fragment) OS=Gallus gallus GN=C20H20orf4 PE=4 SV=1	-0.0856922	0.11096	0.0717571	0.000951019	0.113692	0.302467	0.532288	0.458443	0	33400000	94900000	57600000	90100000	15.161	0.74231	16.742	13.403	6	2	4	2
F1P120;E1BQY2;E1C899	UBE2E1;UBE2E3	>tr|F1P120|F1P120_CHICK Uncharacterized protein (Fragment) OS=Gallus gallus GN=UBE2E1 PE=3 SV=1;>tr|E1BQY2|E1BQY2_CHICK Uncharacterized protein OS=Gallus gallus GN=UBE2E3 PE=3 SV=1;>tr|E1C899|E1C899_CHICK Uncharacterized protein OS=Gallus gallus GN=UBE2E1	0.283529	NaN	0.50176	-0.406532	0.848395	1	0.3391	0.532966	0	107000000	0	42600000	9874700	NaN	NaN	NaN	NaN	1	0	1	1
E1BQZ7;E1C8W9	PHKA1	>tr|E1BQZ7|E1BQZ7_CHICK Uncharacterized protein OS=Gallus gallus GN=PHKA1 PE=4 SV=1;>tr|E1C8W9|E1C8W9_CHICK Uncharacterized protein OS=Gallus gallus GN=PHKA1 PE=4 SV=1	NaN	NaN	-0.127602	NaN	1	1	0.186621	1	0	0	0	42600000	0	NaN	NaN	NaN	NaN	0	0	1	0
E1BR10	PRDX3	>tr|E1BR10|E1BR10_CHICK Uncharacterized protein OS=Gallus gallus GN=PRDX3 PE=4 SV=1	0.217949	-0.526292	-0.0689863	NaN	0.909902	0.289239	0.156488	1	0	55000000	919700	86700000	0	5.8339	NaN	6.8861	NaN	4	1	6	0
E1BWF8;E1BR30	ABR	>tr|E1BWF8|E1BWF8_CHICK Uncharacterized protein OS=Gallus gallus GN=ABR PE=4 SV=1;>tr|E1BR30|E1BR30_CHICK Uncharacterized protein OS=Gallus gallus GN=ABR PE=4 SV=1	0.481362	NaN	0.312568	NaN	0.333689	1	0.778456	1	0	16800000	0	19500000	0	20.074	NaN	11.935	NaN	2	0	4	0
E1BR36	ACTL6A	>tr|E1BR36|E1BR36_CHICK Uncharacterized protein OS=Gallus gallus GN=ACTL6A PE=3 SV=1	NaN	-0.304478	NaN	-0.268324	1	0.69922	1	0.834773	0	0	33200000	0	15200000	NaN	NaN	NaN	NaN	0	1	0	1
E1BR42	DOCK2	>tr|E1BR42|E1BR42_CHICK Uncharacterized protein OS=Gallus gallus GN=DOCK2 PE=4 SV=1	0.479664	-0.460405	0.46081	-0.50842	0.256642	0.366838	0.175259	0.296493	0	218000000	624000000	1120000000	181000000	14.926	9.7069	27.066	11.861	17	17	43	9
F1NGB7;E1C4Y4;E1BR45	TLN2	>tr|F1NGB7|F1NGB7_CHICK Uncharacterized protein (Fragment) OS=Gallus gallus GN=TLN2 PE=4 SV=1;>tr|E1C4Y4|E1C4Y4_CHICK Uncharacterized protein OS=Gallus gallus GN=TLN2 PE=4 SV=1;>tr|E1BR45|E1BR45_CHICK Uncharacterized protein OS=Gallus gallus GN=TLN2 PE=4 S	0.152523	-0.224577	0.0914428	-0.0887715	0.87315	0.885661	0.62593	0.738835	0	8066700	21800000	15000000	9760400	14.839	12.25	4.4067	NaN	2	2	3	1
E1BR52	DGCR8	>tr|E1BR52|E1BR52_CHICK Uncharacterized protein OS=Gallus gallus GN=DGCR8 PE=4 SV=1	0.10931	-0.227668	0.400914	-0.346771	0.523066	0.941776	0.563375	0.72687	0	28900000	234000000	17700000	347000000	11.989	15.291	NaN	8.2734	3	6	1	6
E1BR57;E1BRJ9;F1NP32	PAM16	>tr|E1BR57|E1BR57_CHICK Uncharacterized protein OS=Gallus gallus GN=PAM16 PE=4 SV=1;>tr|E1BRJ9|E1BRJ9_CHICK Uncharacterized protein OS=Gallus gallus GN=PAM16 PE=4 SV=1;>tr|F1NP32|F1NP32_CHICK Uncharacterized protein OS=Gallus gallus GN=PAM16 PE=4 SV=1	0.402767	NaN	0.448804	NaN	0.497752	1	0.293076	1	0	11700000	0	82900000	0	NaN	NaN	8.8801	NaN	1	0	6	0
E1BR74	PCIF1	>tr|E1BR74|E1BR74_CHICK Uncharacterized protein OS=Gallus gallus GN=PCIF1 PE=4 SV=1	NaN	-0.639998	NaN	-0.658025	1	0.139874	1	0.100975	0	0	95200000	0	133000000	NaN	5.5597	NaN	9.6811	0	3	0	6
E1BR81	WDR67	>tr|E1BR81|E1BR81_CHICK Uncharacterized protein OS=Gallus gallus GN=WDR67 PE=4 SV=1	NaN	NaN	0.174054	-0.111845	1	1	0.846049	0.592779	0	0	0	6002700	151000000	NaN	NaN	NaN	11.333	0	0	1	2
E1BR89;F1NZ24	SLC25A3	>tr|E1BR89|E1BR89_CHICK Uncharacterized protein OS=Gallus gallus GN=SLC25A3 PE=3 SV=1;>tr|F1NZ24|F1NZ24_CHICK Uncharacterized protein OS=Gallus gallus GN=SLC25A3 PE=3 SV=1	0.371189	NaN	-0.0534994	NaN	0.605084	1	0.316314	1	0	2557600	0	3867300	0	7.4858	NaN	28.644	NaN	2	0	2	0
E1BR98;F1NN51;F1NN50	FXR1	>tr|E1BR98|E1BR98_CHICK Uncharacterized protein OS=Gallus gallus GN=FXR1 PE=4 SV=1;>tr|F1NN51|F1NN51_CHICK Uncharacterized protein (Fragment) OS=Gallus gallus GN=FXR1 PE=4 SV=1;>tr|F1NN50|F1NN50_CHICK Uncharacterized protein (Fragment) OS=Gallus gallus GN=	-0.0420706	-0.0612334	0.0808157	NaN	0.0967656	0.614905	0.292255	1	0	184000000	42700000	308000000	0	12.997	NaN	10.924	NaN	5	1	10	0
E1BRA6	DNAJC10	>tr|E1BRA6|E1BRA6_CHICK Uncharacterized protein OS=Gallus gallus GN=DNAJC10 PE=4 SV=1	0.454937	NaN	0.527173	NaN	0.437993	1	0.316546	1	0	5859900	0	14200000	0	6.6473	NaN	NaN	NaN	2	0	1	0
E1BRB1	FAM91A1	>tr|E1BRB1|E1BRB1_CHICK Uncharacterized protein OS=Gallus gallus GN=FAM91A1 PE=4 SV=1	0.40123	-0.418968	0.32508	NaN	0.541979	0.462973	0.776828	1	0	7163400	14600000	26300000	0	NaN	NaN	21.36	NaN	1	1	3	0
E1BRD0	ZNHIT6	>tr|E1BRD0|E1BRD0_CHICK Uncharacterized protein OS=Gallus gallus GN=ZNHIT6 PE=4 SV=1	NaN	-0.258237	0.0498502	-0.223622	1	0.954505	0.525342	0.927771	0	0	183000000	18800000	197000000	NaN	4.3952	8.0635	23.166	0	5	2	6
F1P078;F1NW60;E1BRD2	GINS1	>tr|F1P078|F1P078_CHICK Uncharacterized protein (Fragment) OS=Gallus gallus GN=GINS1 PE=4 SV=1;>tr|F1NW60|F1NW60_CHICK Uncharacterized protein OS=Gallus gallus GN=GINS1 PE=4 SV=1;>tr|E1BRD2|E1BRD2_CHICK Uncharacterized protein OS=Gallus gallus GN=GINS1 PE=	0.114275	NaN	0.246039	NaN	0.714577	1	0.987268	1	0	15300000	0	34600000	0	2.1592	NaN	3.2925	NaN	2	0	3	0
E1C796;E1BRF2	TRRAP	>tr|E1C796|E1C796_CHICK Uncharacterized protein OS=Gallus gallus GN=TRRAP PE=4 SV=1;>tr|E1BRF2|E1BRF2_CHICK Uncharacterized protein OS=Gallus gallus GN=TRRAP PE=4 SV=1	0.101192	-0.16625	0.113296	-0.25138	0.49784	0.677382	0.383443	0.765477	0	30000000	1120000000	264000000	1230000000	10.622	16.584	17.031	19.858	7	44	19	46
E1BRG5;Q5F3C6	PPP2R5C	>tr|E1BRG5|E1BRG5_CHICK Uncharacterized protein OS=Gallus gallus GN=PPP2R5C PE=4 SV=1;>tr|Q5F3C6|Q5F3C6_CHICK Uncharacterized protein OS=Gallus gallus GN=PPP2R5C PE=2 SV=1	0.252043	-0.205056	0.193262	-0.15966	0.962329	0.823718	0.671249	0.588129	0	59400000	546000000	348000000	487000000	5.7809	6.9873	6.8657	8.1163	6	13	13	10
P67962-3;F1NL64;P67962;F1NNY1;F1NNY0;E1BRG7;P67962-2	CSNK1A1	>sp|P67962-3|KC1A_CHICK Isoform CK1A-LS of Casein kinase I isoform alpha OS=Gallus gallus GN=CSNK1A1;>tr|F1NL64|F1NL64_CHICK Casein kinase I isoform alpha OS=Gallus gallus GN=CSNK1A1 PE=3 SV=1;>sp|P67962|KC1A_CHICK Casein kinase I isoform alpha OS=Gallus g	-0.0754202	-0.0509908	0.0457804	-0.117768	0.063668	0.592999	0.373482	0.609158	0	85800000	81400000	208000000	225000000	5.8816	7.7635	12.239	6.2419	8	4	6	9
F1NQP8;E1BRG8	CCDC6	>tr|F1NQP8|F1NQP8_CHICK Uncharacterized protein OS=Gallus gallus GN=CCDC6 PE=4 SV=1;>tr|E1BRG8|E1BRG8_CHICK Uncharacterized protein OS=Gallus gallus GN=CCDC6 PE=4 SV=1	-0.130378	-0.189627	NaN	-0.111588	0.072185	0.912938	1	0.704631	0	28400000	40300000	0	92400000	NaN	NaN	NaN	6.4763	1	1	0	2
E1BRI5	LYPLA2	>tr|E1BRI5|E1BRI5_CHICK Uncharacterized protein OS=Gallus gallus GN=LYPLA2 PE=4 SV=1	0.1374	-0.189902	0.192	-0.0915564	0.776171	0.765518	0.666113	0.538269	0	18300000	488000000	674000000	224000000	3.5366	9.1726	14.724	21.644	3	14	9	13
E1BRJ4	POLR3B	>tr|E1BRJ4|E1BRJ4_CHICK DNA-directed RNA polymerase OS=Gallus gallus GN=POLR3B PE=3 SV=1	-0.0705603	-0.188532	0.275488	-0.197069	0.309456	0.760317	0.856826	0.714353	0	24900000	710000000	139000000	846000000	11.181	21.85	18.793	13.235	3	18	6	22
E1BRK2;F1P0P2;Q5F3U0	SAP130	>tr|E1BRK2|E1BRK2_CHICK Histone deacetylase complex subunit SAP130 OS=Gallus gallus GN=SAP130 PE=4 SV=1;>tr|F1P0P2|F1P0P2_CHICK Histone deacetylase complex subunit SAP130 OS=Gallus gallus GN=SAP130 PE=4 SV=1;>sp|Q5F3U0|SP130_CHICK Histone deacetylase compl	0.18312	-0.235568	0.271137	-0.301266	0.901811	0.970027	0.93772	0.82704	0	11600000	330000000	26300000	227000000	NaN	18.076	6.7724	4.5682	1	5	2	6
E1BRN8;F1NBP3	FRMPD4	>tr|E1BRN8|E1BRN8_CHICK Uncharacterized protein OS=Gallus gallus GN=FRMPD4 PE=4 SV=1;>tr|F1NBP3|F1NBP3_CHICK Uncharacterized protein (Fragment) OS=Gallus gallus GN=FRMPD4 PE=4 SV=1	NaN	NaN	0.473572	NaN	1	1	0.396075	1	0	0	0	27700000	0	NaN	NaN	NaN	NaN	0	0	1	0
E1BRP2;E1C0R4	NCAPH2	>tr|E1BRP2|E1BRP2_CHICK Uncharacterized protein OS=Gallus gallus GN=NCAPH2 PE=4 SV=1;>tr|E1C0R4|E1C0R4_CHICK Uncharacterized protein OS=Gallus gallus GN=NCAPH2 PE=4 SV=1	0.215575	-0.320562	0.227294	-0.144334	0.900806	0.759809	0.954981	0.539566	0	65300000	274000000	216000000	390000000	NaN	11.535	7.3347	33.552	1	4	5	4
E1BRP4	FAM160B1	>tr|E1BRP4|E1BRP4_CHICK Uncharacterized protein OS=Gallus gallus GN=FAM160B1 PE=4 SV=1	0.398279	-0.383929	0.156963	-0.390123	0.508261	0.530275	0.743673	0.538241	0	10400000	17700000	26400000	54200000	4.9059	2.0748	19.523	9.2141	2	3	2	4
F1NUE9;E1BRQ1	RAD51C	>tr|F1NUE9|F1NUE9_CHICK Uncharacterized protein (Fragment) OS=Gallus gallus GN=RAD51C PE=4 SV=1;>tr|E1BRQ1|E1BRQ1_CHICK Uncharacterized protein OS=Gallus gallus GN=RAD51C PE=4 SV=1	NaN	-0.299782	NaN	NaN	1	0.709805	1	1	0	0	23900000	0	0	NaN	NaN	NaN	NaN	0	1	0	0
E1BRQ5	CCDC25	>tr|E1BRQ5|E1BRQ5_CHICK Uncharacterized protein OS=Gallus gallus GN=CCDC25 PE=4 SV=1	NaN	NaN	0.4661	-0.233934	1	1	0.412094	0.985929	0	0	0	28200000	41500000	NaN	NaN	2.6438	NaN	0	0	2	1
E1BRQ9	IWS1	>tr|E1BRQ9|E1BRQ9_CHICK Uncharacterized protein OS=Gallus gallus GN=IWS1 PE=4 SV=1	0.314071	-0.344374	0.307916	-0.386279	0.724648	0.685277	0.826498	0.587987	0	22000000	929000000	300000000	853000000	NaN	12.608	9.8455	42.785	1	14	6	17
E1BRS0	PRKACB	>tr|E1BRS0|E1BRS0_CHICK Uncharacterized protein OS=Gallus gallus GN=PRKACB PE=4 SV=1	0.107316	-0.137155	0.175377	-0.00381036	0.427883	0.631677	0.599972	0.467788	0	88900000	307000000	231000000	76200000	12.078	25.14	8.1807	10.54	9	7	11	4
E1BRU0	MAD1L1	>tr|E1BRU0|E1BRU0_CHICK Uncharacterized protein OS=Gallus gallus GN=MAD1L1 PE=4 SV=1	0.170453	-0.223314	0.174716	-0.160325	0.670106	0.895117	0.597404	0.590279	0	118000000	1270000000	448000000	847000000	11.431	13.122	9.2908	26.085	3	18	12	22
E1BRU3	RBM39	>tr|E1BRU3|E1BRU3_CHICK Uncharacterized protein OS=Gallus gallus GN=RBM39 PE=4 SV=1	0.273764	-0.397207	0.309833	-0.411221	0.959006	0.517897	0.700572	0.533007	0	729000000	6690000000	2320000000	4490000000	9.2006	15.335	12.553	17.025	20	56	44	51
E1BRV1	ZZEF1	>tr|E1BRV1|E1BRV1_CHICK Uncharacterized protein OS=Gallus gallus GN=ZZEF1 PE=4 SV=1	0.298743	-0.0968949	0.57749	0.0435723	0.767264	0.815182	0.0894893	0.462791	0	11700000	13300000	82100000	16700000	1.6787	NaN	11.036	NaN	3	1	7	1
E1BRV6	SLC1A4	>tr|E1BRV6|E1BRV6_CHICK Uncharacterized protein OS=Gallus gallus GN=SLC1A4 PE=4 SV=1	0.179717	-0.0683963	-0.0409668	-0.0184304	0.940427	0.751482	0.308617	0.584753	0	7408900	6308600	35600000	3073100	4.0451	NaN	NaN	NaN	4	1	1	1
E1BRW0;F1NMV3	OAT	>tr|E1BRW0|E1BRW0_CHICK Uncharacterized protein OS=Gallus gallus GN=OAT PE=3 SV=1;>tr|F1NMV3|F1NMV3_CHICK Uncharacterized protein OS=Gallus gallus GN=OAT PE=3 SV=1	0.348373	-0.764255	0.0971475	-0.556736	0.636546	0.0747104	0.64035	0.282646	0	30400000	8328700	4104300	4580900	11.138	NaN	NaN	NaN	4	1	1	1
Q5ZIZ2;E1BRY0	SMYD5	>sp|Q5ZIZ2|SMYD5_CHICK SET and MYND domain-containing protein 5 OS=Gallus gallus GN=SMYD5 PE=2 SV=1;>tr|E1BRY0|E1BRY0_CHICK SET and MYND domain-containing protein 5 OS=Gallus gallus GN=SMYD5 PE=4 SV=1	NaN	NaN	0.762956	NaN	1	1	0.072988	1	0	0	0	1502000	0	NaN	NaN	NaN	NaN	0	0	1	0
E1BRY8	ATAD3A	>tr|E1BRY8|E1BRY8_CHICK Uncharacterized protein OS=Gallus gallus GN=ATAD3A PE=4 SV=1	0.207346	-0.357013	0.189369	-0.358189	0.869381	0.585156	0.817623	0.632396	0	31300000	21600000	96400000	24100000	8.9571	19.18	10.087	19.593	3	2	4	2
E1BRZ6	WDR82	>tr|E1BRZ6|E1BRZ6_CHICK WD repeat-containing protein 82 OS=Gallus gallus GN=WDR82 PE=4 SV=1	0.221539	-0.0980518	0.226526	-0.142363	0.897198	0.196327	0.855042	0.271874	0	237000000	1920000000	955000000	2150000000	11.559	27.253	12.512	22.39	9	31	24	35
E1BS02;E1BWI3	RSU1	>tr|E1BS02|E1BS02_CHICK Uncharacterized protein OS=Gallus gallus GN=RSU1 PE=4 SV=1;>tr|E1BWI3|E1BWI3_CHICK Uncharacterized protein OS=Gallus gallus GN=RSU1 PE=4 SV=1	0.406091	-0.529306	0.0544805	-0.58441	0.467004	0.279149	0.395315	0.174103	0	66400000	111000000	119000000	97700000	6.7723	13.305	8.7677	15.098	4	3	5	5
E1BS06	RPL23A	>tr|E1BS06|E1BS06_CHICK Uncharacterized protein OS=Gallus gallus GN=RPL23A PE=3 SV=1	0.347309	-0.696392	0.0729349	-0.624859	0.627213	0.0556837	0.444108	0.0883785	0	330000000	531000000	199000000	343000000	22.125	9.4537	8.5535	19.532	6	7	4	5
Q5ZML0;E1BS09	BRE	>sp|Q5ZML0|BRE_CHICK BRCA1-A complex subunit BRE OS=Gallus gallus GN=BRE PE=2 SV=1;>tr|E1BS09|E1BS09_CHICK BRCA1-A complex subunit BRE OS=Gallus gallus GN=BRE PE=4 SV=1	0.129021	-0.45768	0.0808478	-0.44333	0.753667	0.394497	0.553333	0.462979	0	21500000	29800000	57700000	8163900	NaN	36.92	1.6136	NaN	1	2	3	1
E1BS29;F1NTL2;Q5ZKR4	RABL3	>tr|E1BS29|E1BS29_CHICK Rab-like protein 3 OS=Gallus gallus GN=RABL3 PE=4 SV=1;>tr|F1NTL2|F1NTL2_CHICK Rab-like protein 3 OS=Gallus gallus GN=RABL3 PE=4 SV=1;>sp|Q5ZKR4|RABL3_CHICK Rab-like protein 3 OS=Gallus gallus GN=RABL3 PE=2 SV=1	0.088642	-0.0169191	NaN	0.11295	0.648427	0.640858	1	0.344965	0	12700000	5524100	0	857780	NaN	11.407	NaN	NaN	1	3	0	1
E1BS37	HSD17B11	>tr|E1BS37|E1BS37_CHICK Uncharacterized protein OS=Gallus gallus GN=HSD17B11 PE=3 SV=1	0.243348	NaN	0.20283	NaN	0.92631	1	0.867499	1	0	21800000	0	42100000	0	NaN	NaN	10.866	NaN	1	0	4	0
E1BS46;F1NP22	FANCD2	>tr|E1BS46|E1BS46_CHICK Uncharacterized protein OS=Gallus gallus GN=FANCD2 PE=4 SV=1;>tr|F1NP22|F1NP22_CHICK Uncharacterized protein OS=Gallus gallus GN=FANCD2 PE=4 SV=1	0.341577	-0.326651	0.498161	-0.371588	0.658105	0.741897	0.193794	0.677289	0	44500000	615000000	211000000	1260000000	9.071	8.3173	13.047	13.61	8	17	14	28
E1BS48	CHD9	>tr|E1BS48|E1BS48_CHICK Uncharacterized protein OS=Gallus gallus GN=CHD9 PE=4 SV=1	-0.0685534	0.0222939	0.18375	0.00936395	0.312831	0.175391	0.797635	0.181983	0	22300000	1220000000	221000000	1010000000	14.493	24.079	22.814	19.11	3	24	8	22
E1C470;E1C471;E1BS57	MYO9B	>tr|E1C470|E1C470_CHICK Uncharacterized protein OS=Gallus gallus GN=MYO9B PE=4 SV=1;>tr|E1C471|E1C471_CHICK Uncharacterized protein OS=Gallus gallus GN=MYO9B PE=4 SV=1;>tr|E1BS57|E1BS57_CHICK Uncharacterized protein OS=Gallus gallus GN=MYO9B PE=4 SV=1	0.267872	NaN	0.171602	0.288533	0.906767	1	0.782641	0.139882	0	38300000	0	64800000	10000000	NaN	NaN	NaN	NaN	1	0	1	1
E1BS78	ACTL6A	>tr|E1BS78|E1BS78_CHICK Uncharacterized protein OS=Gallus gallus GN=ACTL6A PE=3 SV=1	0.264636	-0.257231	0.195634	-0.28515	0.9201	0.866807	0.672506	0.960839	0	258000000	2500000000	1490000000	1190000000	19.152	9.378	7.1517	12.371	5	24	23	20
E1BS79	GPSM1	>tr|E1BS79|E1BS79_CHICK Uncharacterized protein OS=Gallus gallus GN=GPSM1 PE=4 SV=1	0.565305	-0.325296	0.524699	-0.48114	0.152631	0.72182	0.151915	0.335117	0	60700000	111000000	80200000	38900000	6.0855	10.438	5.1043	1.9583	3	3	3	2
E1BS87	EXOC1	>tr|E1BS87|E1BS87_CHICK Uncharacterized protein OS=Gallus gallus GN=EXOC1 PE=4 SV=1	NaN	0.37069	0.243032	-0.12061	1	0.110812	0.978893	0.812687	0	0	36800000	31300000	10800000	NaN	36.398	11.941	35.14	0	3	2	2
E1BS97	PAK2	>tr|E1BS97|E1BS97_CHICK Uncharacterized protein OS=Gallus gallus GN=PAK2 PE=4 SV=1	0.177234	-0.248784	0.080543	-0.0887715	0.699049	0.984575	0.291557	0.650882	0	169000000	223000000	411000000	61000000	3.6407	13.272	11.966	NaN	5	4	9	1
E1BSA2	EBNA1BP2	>tr|E1BSA2|E1BSA2_CHICK Uncharacterized protein OS=Gallus gallus GN=EBNA1BP2 PE=4 SV=1	0.0037353	-0.127542	0.166215	-0.160458	0.250444	0.278462	0.736169	0.334094	0	59900000	1680000000	132000000	1450000000	22.524	8.9374	18.063	6.5376	4	15	7	19
E1BSH1;E1BSH8;E1BSA5	SAR1B	>tr|E1BSH1|E1BSH1_CHICK Uncharacterized protein OS=Gallus gallus GN=SAR1B PE=4 SV=1;>tr|E1BSH8|E1BSH8_CHICK Uncharacterized protein OS=Gallus gallus GN=SAR1B PE=4 SV=1;>tr|E1BSA5|E1BSA5_CHICK Uncharacterized protein OS=Gallus gallus GN=SAR1B PE=4 SV=1	NaN	0.0174353	0.0923342	0.203515	1	0.571067	0.628174	0.222953	0	0	34800000	19300000	23400000	NaN	8.9481	NaN	5.5014	0	2	1	3
E1BSA6;Q5F3U4	PDPK1	>tr|E1BSA6|E1BSA6_CHICK Uncharacterized protein OS=Gallus gallus GN=PDPK1 PE=4 SV=1;>tr|Q5F3U4|Q5F3U4_CHICK Uncharacterized protein OS=Gallus gallus GN=PDPK1 PE=2 SV=1	0.263085	-0.0712967	0.280525	-0.228211	0.854445	0.438329	0.909342	0.997136	0	4918900	133000000	67400000	40500000	NaN	8.5915	18.282	5.1619	1	4	5	3
E1BSA7	SEC24A	>tr|E1BSA7|E1BSA7_CHICK Uncharacterized protein OS=Gallus gallus GN=SEC24A PE=4 SV=1	0.205557	0.164147	0.235127	0.218412	0.824272	0.066957	0.849039	0.0647269	0	150000000	387000000	500000000	260000000	23.941	9.9065	11.834	6.9794	11	6	23	9
E1BSB3;E1BVZ9	RFX2	>tr|E1BSB3|E1BSB3_CHICK Uncharacterized protein OS=Gallus gallus GN=RFX2 PE=4 SV=1;>tr|E1BVZ9|E1BVZ9_CHICK Uncharacterized protein OS=Gallus gallus GN=RFX2 PE=4 SV=1	0.338904	-0.329713	0.321555	-0.249541	0.666667	0.710078	0.787131	0.938324	0	28300000	80100000	33400000	52600000	4.7123	8.0694	2.4148	3.4568	2	2	2	2
E1BSC0	DDX46	>tr|E1BSC0|E1BSC0_CHICK Uncharacterized protein OS=Gallus gallus GN=DDX46 PE=3 SV=1	0.444528	-0.43979	0.397055	-0.458316	0.289288	0.376977	0.344414	0.384466	0	404000000	6280000000	3450000000	6050000000	19.031	15.216	8.3049	36.718	15	90	48	95
E1BSD8	POLR2H	>tr|E1BSD8|E1BSD8_CHICK Uncharacterized protein OS=Gallus gallus GN=POLR2H PE=4 SV=1	0.106672	0.169711	0.162445	0.0904536	0.694704	0.312664	0.813915	0.380889	0	26200000	5813000	13200000	7726000	3.7699	NaN	8.7773	NaN	4	1	2	1
E1BSF0	Gga.52640	>tr|E1BSF0|E1BSF0_CHICK Uncharacterized protein OS=Gallus gallus GN=Gga.52640 PE=4 SV=1	0.0895966	-0.140197	0.2393	-0.120739	0.370376	0.320033	0.933507	0.20856	0	153000000	1550000000	1010000000	1260000000	10.555	9.6223	57.393	8.0951	5	12	9	13
E1BSF6	Gga.48592	>tr|E1BSF6|E1BSF6_CHICK Uncharacterized protein OS=Gallus gallus GN=Gga.48592 PE=4 SV=1	NaN	-0.143644	0.00293174	-0.201985	1	0.332024	0.277155	0.508622	0	0	2410000000	170000000	1790000000	NaN	44.785	49.803	38.246	0	23	4	24
E1BSF8		>tr|E1BSF8|E1BSF8_CHICK Uncharacterized protein OS=Gallus gallus PE=4 SV=1	NaN	-0.223314	0.224872	-0.237855	1	0.895117	0.946124	0.861368	0	0	974000000	192000000	699000000	NaN	8.662	10.662	12.287	0	13	4	14
E1BSF9	MKI67	>tr|E1BSF9|E1BSF9_CHICK Uncharacterized protein OS=Gallus gallus GN=MKI67 PE=4 SV=1	NaN	-0.748526	-0.15284	-0.190133	1	0.0828319	0.175494	0.822973	0	0	21500000	24300000	163000000	NaN	37.331	9.1547	11.565	0	2	3	6
E1BSG5	EIF4G1	>tr|E1BSG5|E1BSG5_CHICK Uncharacterized protein OS=Gallus gallus GN=EIF4G1 PE=4 SV=1	0.135846	-0.101528	0.115663	-0.062704	0.395775	0.460279	0.296452	0.319005	0	489000000	1230000000	2490000000	470000000	9.7568	99.753	13.249	10.072	20	20	49	11
E1BSG7	WBP11	>tr|E1BSG7|E1BSG7_CHICK Uncharacterized protein OS=Gallus gallus GN=WBP11 PE=4 SV=1	0.250906	-0.355813	0.157389	-0.331563	0.966331	0.677175	0.531958	0.836122	0	37800000	1500000000	297000000	1720000000	7.9841	8.3214	16.445	8.0268	4	17	6	26
E1BSI1	DSCR3	>tr|E1BSI1|E1BSI1_CHICK Uncharacterized protein OS=Gallus gallus GN=DSCR3 PE=4 SV=1	NaN	-0.376018	NaN	NaN	1	0.546131	1	1	0	0	9468100	0	0	NaN	NaN	NaN	NaN	0	1	0	0
E1BSI4	CHMP5	>tr|E1BSI4|E1BSI4_CHICK Uncharacterized protein OS=Gallus gallus GN=CHMP5 PE=4 SV=1	NaN	-0.203257	NaN	NaN	1	0.946155	1	1	0	0	44800000	0	0	NaN	6.253	NaN	NaN	0	2	0	0
E1BSI5	THOC2	>tr|E1BSI5|E1BSI5_CHICK Uncharacterized protein OS=Gallus gallus GN=THOC2 PE=4 SV=1	0.469921	-0.464776	0.542279	-0.500794	0.276809	0.306556	0.122355	0.274907	0	126000000	3150000000	649000000	2500000000	12.743	10.763	12.829	11.75	14	43	31	45
E1BSI6	MRPS25	>tr|E1BSI6|E1BSI6_CHICK Uncharacterized protein OS=Gallus gallus GN=MRPS25 PE=4 SV=1	0.340642	NaN	NaN	NaN	0.672424	1	1	1	0	2157600	0	0	0	6.6322	NaN	NaN	NaN	2	0	0	0
E1BSJ2	RPS21	>tr|E1BSJ2|E1BSJ2_CHICK Uncharacterized protein OS=Gallus gallus GN=RPS21 PE=4 SV=1	0.194286	-0.0486279	0.22246	-0.0361234	0.7737	0.587996	0.937311	0.533911	0	104000000	60400000	185000000	49200000	5.8659	10.72	10.774	2.202	2	2	4	2
F1NQ61;E1BSJ6;Q5ZLL7	WDR91	>tr|F1NQ61|F1NQ61_CHICK WD repeat-containing protein 91 OS=Gallus gallus GN=WDR91 PE=4 SV=1;>tr|E1BSJ6|E1BSJ6_CHICK WD repeat-containing protein 91 OS=Gallus gallus GN=WDR91 PE=4 SV=1;>sp|Q5ZLL7|WDR91_CHICK WD repeat-containing protein 91 OS=Gallus gallus	0.174508	-0.15872	0.458836	-0.291773	0.746484	0.957081	0.270543	0.780262	0	27300000	11300000	141000000	30300000	14.49	NaN	37.018	NaN	3	1	7	1
E1BSK3;Q7SX83	CREB1	>tr|E1BSK3|E1BSK3_CHICK Uncharacterized protein OS=Gallus gallus GN=CREB1 PE=4 SV=1;>tr|Q7SX83|Q7SX83_CHICK CAMP response element-binding protein OS=Gallus gallus GN=CREB1 PE=2 SV=1	NaN	-0.351024	-0.0491225	-0.109149	1	0.597717	0.323877	0.698809	0	0	9485500	3743500	52800000	NaN	NaN	NaN	14.782	0	1	1	2
E1BSL1	RNF168	>tr|E1BSL1|E1BSL1_CHICK Uncharacterized protein OS=Gallus gallus GN=RNF168 PE=4 SV=1	NaN	-0.359323	NaN	-0.257053	1	0.580345	1	0.861276	0	0	19100000	0	2460200	NaN	NaN	NaN	NaN	0	1	0	1
E1BSL7	ERP44	>tr|E1BSL7|E1BSL7_CHICK Uncharacterized protein OS=Gallus gallus GN=ERP44 PE=4 SV=1	0.289219	-0.347443	0.361054	-0.418816	0.794115	0.663662	0.603209	0.468267	0	12500000	60800000	261000000	70800000	NaN	5.2226	2.6821	7.4142	1	2	2	4
E1BSM0	C13orf27	>tr|E1BSM0|E1BSM0_CHICK Uncharacterized protein OS=Gallus gallus GN=C13orf27 PE=4 SV=1	0.399434	-0.229498	0.533164	-0.25464	0.485194	0.948315	0.140121	0.973916	0	68200000	153000000	96600000	170000000	3.7158	2.785	3.9595	7.6425	3	2	2	4
E1BSQ4;E1BSQ3;E1C8Y4;E1C8Z0;F1NE20	RPN2	>tr|E1BSQ4|E1BSQ4_CHICK Dolichyl-diphosphooligosaccharide--protein glycosyltransferase subunit 2 OS=Gallus gallus GN=RPN2 PE=4 SV=1;>tr|E1BSQ3|E1BSQ3_CHICK Dolichyl-diphosphooligosaccharide--protein glycosyltransferase subunit 2 OS=Gallus gallus GN=RPN2 PE	0.376152	-0.524027	0.398342	-0.583697	0.511852	0.239994	0.464945	0.132713	0	499000000	395000000	438000000	354000000	5.9504	6.7211	8.5775	15.989	4	9	5	4
E1BSR3	CLASP2	>tr|E1BSR3|E1BSR3_CHICK Uncharacterized protein OS=Gallus gallus GN=CLASP2 PE=4 SV=1	0.293782	-0.119819	0.225641	-0.0254332	0.809965	0.577396	0.807707	0.379844	0	121000000	131000000	691000000	165000000	6.6386	9.9683	44.852	14.286	8	8	24	8
E1BSR5	RBM25	>tr|E1BSR5|E1BSR5_CHICK Uncharacterized protein OS=Gallus gallus GN=RBM25 PE=4 SV=1	0.427515	-0.555129	0.364352	-0.545446	0.376919	0.127233	0.590267	0.185061	0	251000000	6140000000	725000000	4190000000	4.5324	26.632	28.704	9.5741	4	53	17	52
E1BSS0	EP300	>tr|E1BSS0|E1BSS0_CHICK Uncharacterized protein OS=Gallus gallus GN=EP300 PE=4 SV=1	0.00282349	-0.28863	0.150253	-0.332551	0.248631	0.858471	0.681639	0.731475	0	54600000	196000000	132000000	226000000	NaN	6.5483	10.649	31.048	1	5	5	8
E1BSS3	EIF3A	>tr|E1BSS3|E1BSS3_CHICK Uncharacterized protein OS=Gallus gallus GN=EIF3A PE=4 SV=1	0.200632	-0.144042	0.190871	-0.085361	0.671995	0.333428	0.64572	0.129191	0	2500000000	4760000000	8080000000	2430000000	8.7502	10.256	12.42	15.839	56	53	115	42
E1BSU0	RSRC2	>tr|E1BSU0|E1BSU0_CHICK Uncharacterized protein OS=Gallus gallus GN=RSRC2 PE=4 SV=1	0.182046	-0.167329	0.270997	-0.288836	0.946215	0.730913	0.874581	0.819816	0	4139300	131000000	81500000	91600000	NaN	48.008	1.658	4.912	1	4	4	3
E1BSU5	INO80C	>tr|E1BSU5|E1BSU5_CHICK Uncharacterized protein OS=Gallus gallus GN=INO80C PE=4 SV=1	0.00853808	-0.263563	NaN	0.0144354	0.542322	0.793199	1	0.518277	0	8012400	20200000	0	21800000	NaN	NaN	NaN	NaN	1	1	0	1
E1BSV7	YKT6	>tr|E1BSV7|E1BSV7_CHICK Uncharacterized protein OS=Gallus gallus GN=YKT6 PE=4 SV=1	NaN	NaN	NaN	NaN	1	1	1	1	0	0	0	0	0	NaN	NaN	NaN	NaN	0	0	0	0
E1BSW0	AHSA2	>tr|E1BSW0|E1BSW0_CHICK Uncharacterized protein OS=Gallus gallus GN=AHSA2 PE=4 SV=1	NaN	0.100801	0.229987	0.11141	1	0.317311	0.996668	0.347354	0	0	69400000	11400000	29500000	NaN	4.4618	NaN	NaN	0	2	1	1
E1BSW5	NCOR1	>tr|E1BSW5|E1BSW5_CHICK Uncharacterized protein OS=Gallus gallus GN=NCOR1 PE=4 SV=1	0.295576	-0.322709	0.31557	-0.394274	0.776166	0.754697	0.70258	0.555777	0	16800000	523000000	190000000	259000000	6.9973	15.022	26.68	14.842	2	11	6	9
E1BSW7	APITD1	>sp|E1BSW7|CENPS_CHICK Centromere protein S OS=Gallus gallus GN=APITD1 PE=1 SV=2	NaN	NaN	-0.0018842	NaN	1	1	0.377961	1	0	0	0	29600000	0	NaN	NaN	NaN	NaN	0	0	1	0
E1BSX6;F1NW14	NCF1	>tr|E1BSX6|E1BSX6_CHICK Uncharacterized protein OS=Gallus gallus GN=NCF1 PE=4 SV=1;>tr|F1NW14|F1NW14_CHICK Uncharacterized protein OS=Gallus gallus GN=NCF1 PE=4 SV=1	-0.0997509	-0.258955	0.0822265	-0.259471	0.0989811	0.804004	0.602935	0.958568	0	37100000	10700000	19400000	139000000	31.945	NaN	3.1995	2.1335	3	1	2	2
E1BSZ6;E1BSZ4	ZRANB3	>tr|E1BSZ6|E1BSZ6_CHICK Uncharacterized protein OS=Gallus gallus GN=ZRANB3 PE=4 SV=1;>tr|E1BSZ4|E1BSZ4_CHICK Uncharacterized protein OS=Gallus gallus GN=ZRANB3 PE=4 SV=1	0.0632095	-0.398204	NaN	-0.816702	0.660972	0.50227	1	0.0636233	0	3547100	11200000	0	12200000	NaN	NaN	NaN	NaN	1	1	0	1
E1BT00	ATP6V1D	>tr|E1BT00|E1BT00_CHICK Uncharacterized protein OS=Gallus gallus GN=ATP6V1D PE=4 SV=1	0.209368	NaN	NaN	NaN	0.975289	1	1	1	0	15200000	0	0	0	10.991	NaN	NaN	NaN	3	0	0	0
E1BT09	RAB3GAP1	>tr|E1BT09|E1BT09_CHICK Uncharacterized protein OS=Gallus gallus GN=RAB3GAP1 PE=4 SV=1	NaN	-0.0455247	0.389563	-0.160059	1	0.701536	0.589375	0.906487	0	0	37200000	16700000	17100000	NaN	1.1428	NaN	2.8509	0	2	1	2
E1BT18	SLC27A4	>tr|E1BT18|E1BT18_CHICK Uncharacterized protein OS=Gallus gallus GN=SLC27A4 PE=4 SV=1	0.272643	-0.319257	0.106584	-0.208565	0.841411	0.737978	0.541362	0.976713	0	20900000	88600000	89900000	5938000	13.995	7.3323	10.397	NaN	6	6	6	1
E1BT22	CHKA	>tr|E1BT22|E1BT22_CHICK Uncharacterized protein OS=Gallus gallus GN=CHKA PE=4 SV=1	NaN	NaN	0.119056	NaN	1	1	0.696961	1	0	0	0	15000000	0	NaN	NaN	NaN	NaN	0	0	1	0
E1BT33	MAN1A2	>tr|E1BT33|E1BT33_CHICK Uncharacterized protein OS=Gallus gallus GN=MAN1A2 PE=4 SV=1	NaN	-0.229921	NaN	NaN	1	0.872864	1	1	0	0	1363400	0	0	NaN	NaN	NaN	NaN	0	1	0	0
E1BT61;F1P4G8	UBA3;LOC771566	>tr|E1BT61|E1BT61_CHICK Uncharacterized protein OS=Gallus gallus GN=UBA3 PE=4 SV=1;>tr|F1P4G8|F1P4G8_CHICK Uncharacterized protein (Fragment) OS=Gallus gallus GN=LOC771566 PE=4 SV=1	0.215065	-0.0042112	0.532578	-0.388674	0.971889	0.614625	0.283161	0.541908	0	8007400	15400000	65500000	58200000	NaN	NaN	29.715	4.7087	1	1	2	3
E1BT63	NOL8	>tr|E1BT63|E1BT63_CHICK Uncharacterized protein OS=Gallus gallus GN=NOL8 PE=4 SV=1	0.517397	-0.202012	0.0272727	-0.27464	0.332862	0.81194	0.329582	0.998384	0	4744800	863000000	177000000	962000000	1.3264	24.255	14.569	30.51	2	17	7	22
E1BT66	TAF15	>tr|E1BT66|E1BT66_CHICK Uncharacterized protein OS=Gallus gallus GN=TAF15 PE=4 SV=1	0.115853	-0.174227	0.091809	-0.16792	0.718727	0.706685	0.497389	0.615109	0	11300000	742000000	108000000	370000000	NaN	9.2709	16.68	14.067	1	6	6	8
E1C7V9;E1BT70	UBP1	>tr|E1C7V9|E1C7V9_CHICK Uncharacterized protein OS=Gallus gallus GN=UBP1 PE=4 SV=1;>tr|E1BT70|E1BT70_CHICK Uncharacterized protein OS=Gallus gallus GN=UBP1 PE=4 SV=1	NaN	-0.526551	0.479059	-0.27938	1	0.283528	0.384553	0.808955	0	0	119000000	77200000	19500000	NaN	8.6918	5.6081	NaN	0	2	5	1
E1BT72	NVL	>tr|E1BT72|E1BT72_CHICK Uncharacterized protein OS=Gallus gallus GN=NVL PE=3 SV=1	NaN	-0.114216	0.17443	-0.0748019	1	0.560335	0.790238	0.495233	0	0	152000000	40600000	236000000	NaN	8.9179	24.12	10.405	0	6	3	7
E1BT75;Q5ZIN3	EXOC7	>tr|E1BT75|E1BT75_CHICK Uncharacterized protein OS=Gallus gallus GN=EXOC7 PE=4 SV=1;>tr|Q5ZIN3|Q5ZIN3_CHICK Uncharacterized protein OS=Gallus gallus GN=EXOC7 PE=2 SV=1	NaN	NaN	-0.236125	NaN	1	1	0.0988511	1	0	0	0	7258900	0	NaN	NaN	NaN	NaN	0	0	1	0
E1BT81	GLE1	>tr|E1BT81|E1BT81_CHICK Uncharacterized protein OS=Gallus gallus GN=GLE1 PE=4 SV=1	0.250337	0.0104149	0.195352	-0.182556	0.905943	0.469796	0.839034	0.799625	0	19600000	127000000	87900000	164000000	6.2228	89.629	7.4004	14.847	3	4	6	8
F1P0I7;E1BT82	EIF2S2	>tr|F1P0I7|F1P0I7_CHICK Uncharacterized protein (Fragment) OS=Gallus gallus GN=EIF2S2 PE=4 SV=1;>tr|E1BT82|E1BT82_CHICK Uncharacterized protein OS=Gallus gallus GN=EIF2S2 PE=4 SV=1	0.0562763	-0.236842	0.0958782	-0.215867	0.275997	0.948607	0.230998	0.781159	0	251000000	682000000	973000000	531000000	10.996	18.693	38.409	92.694	8	10	20	7
E1BT84	WDR33	>tr|E1BT84|E1BT84_CHICK Uncharacterized protein OS=Gallus gallus GN=WDR33 PE=4 SV=1	0.0868584	-0.279093	0.19593	-0.333419	0.45493	0.900066	0.682162	0.828546	0	32900000	1300000000	228000000	1250000000	0.46083	24.325	27.175	18.177	2	26	8	29
F1N9L2;F1NGF5;F1NGM9;F1NGL7;F1NEE8;E1BT88;F1NGM8;F1NHF4;F1NGN5;F1NGN0	ZNF512B	>tr|F1N9L2|F1N9L2_CHICK Uncharacterized protein OS=Gallus gallus GN=ZNF512B PE=4 SV=1;>tr|F1NGF5|F1NGF5_CHICK Uncharacterized protein OS=Gallus gallus GN=ZNF512B PE=4 SV=1;>tr|F1NGM9|F1NGM9_CHICK Uncharacterized protein OS=Gallus gallus GN=ZNF512B PE=4 SV=	NaN	NaN	NaN	-0.684192	1	1	1	0.145112	0	0	0	0	6388900	NaN	NaN	NaN	NaN	0	0	0	1
E1BT94	NDUFB6	>tr|E1BT94|E1BT94_CHICK Uncharacterized protein OS=Gallus gallus GN=NDUFB6 PE=4 SV=1	0.135892	NaN	NaN	NaN	0.832424	1	1	1	0	4426100	0	0	0	3.3193	NaN	NaN	NaN	2	0	0	0
E1BTA0	COMT	>tr|E1BTA0|E1BTA0_CHICK Uncharacterized protein OS=Gallus gallus GN=COMT PE=4 SV=1	0.503735	-0.0809223	0.0371432	-0.0643195	0.29423	0.65798	0.456041	0.68367	0	9010400	64900000	29900000	35500000	11.083	11.657	5.0242	10.82	2	3	3	3
E1BTA5;F1N9C8	COG5	>tr|E1BTA5|E1BTA5_CHICK Uncharacterized protein OS=Gallus gallus GN=COG5 PE=4 SV=1;>tr|F1N9C8|F1N9C8_CHICK Uncharacterized protein (Fragment) OS=Gallus gallus GN=COG5 PE=4 SV=1	NaN	-0.225981	0.489125	-0.145385	1	0.998005	0.363956	0.78696	0	0	50100000	78100000	97200000	NaN	18.019	12.51	24.43	0	4	5	4
E1BTB3	GEMIN8	>tr|E1BTB3|E1BTB3_CHICK Uncharacterized protein OS=Gallus gallus GN=GEMIN8 PE=4 SV=1	-0.162313	0.0568931	NaN	-0.0355139	0.2531	0.495673	1	0.620804	0	4616100	28700000	0	2524400	NaN	15.737	NaN	NaN	1	4	0	1
F1NJ58;E1BTB6	FANCB	>tr|F1NJ58|F1NJ58_CHICK Uncharacterized protein OS=Gallus gallus GN=FANCB PE=4 SV=1;>tr|E1BTB6|E1BTB6_CHICK Uncharacterized protein OS=Gallus gallus GN=FANCB PE=4 SV=1	0.228431	-0.522714	NaN	-0.478851	0.939028	0.29421	1	0.40058	0	2372300	5600400	0	21400000	NaN	NaN	NaN	1.1983	1	1	0	2
E1BTC3	PTK2B	>tr|E1BTC3|E1BTC3_CHICK Uncharacterized protein OS=Gallus gallus GN=PTK2B PE=4 SV=1	NaN	NaN	0.0283543	NaN	1	1	0.437707	1	0	0	0	55000000	0	NaN	NaN	NaN	NaN	0	0	1	0
E1BTC5;F1NWP4;F1NWP7	LOC419429	>tr|E1BTC5|E1BTC5_CHICK Uncharacterized protein OS=Gallus gallus GN=LOC419429 PE=4 SV=1;>tr|F1NWP4|F1NWP4_CHICK Uncharacterized protein OS=Gallus gallus GN=LOC419429 PE=4 SV=1;>tr|F1NWP7|F1NWP7_CHICK Uncharacterized protein (Fragment) OS=Gallus gallus GN=L	0.274043	-0.219112	0.222039	-0.27824	0.884277	0.878589	0.827778	0.919491	0	103000000	1310000000	1220000000	1440000000	7.947	15.05	11.201	15.248	4	24	28	24
E1C811;E1BTD9	PRKAA1	>tr|E1C811|E1C811_CHICK Uncharacterized protein OS=Gallus gallus GN=PRKAA1 PE=4 SV=1;>tr|E1BTD9|E1BTD9_CHICK Uncharacterized protein OS=Gallus gallus GN=PRKAA1 PE=4 SV=1	0.330988	-0.19141	0.458095	-0.0593546	0.67859	0.813581	0.272165	0.457245	0	9467700	188000000	85000000	221000000	19.484	53.444	17.435	73.18	2	5	4	4
E1BTG1	RPL12	>tr|E1BTG1|E1BTG1_CHICK Uncharacterized protein OS=Gallus gallus GN=RPL12 PE=3 SV=1	0.235751	-0.483551	0.311201	-0.555809	0.847265	0.316545	0.694064	0.171426	0	310000000	683000000	732000000	436000000	5.579	18.429	9.7982	11.121	6	6	12	6
E1BTG6	SOAT1	>tr|E1BTG6|E1BTG6_CHICK Uncharacterized protein OS=Gallus gallus GN=SOAT1 PE=4 SV=1	NaN	0.0367722	-0.0176995	-0.107867	1	0.421604	0.381596	0.695755	0	0	85200000	1764800	72500000	NaN	7.3649	NaN	3.5128	0	3	1	3
E1BTH6	ASAP1	>tr|E1BTH6|E1BTH6_CHICK Uncharacterized protein OS=Gallus gallus GN=ASAP1 PE=4 SV=1	NaN	-0.724505	0.632801	-0.775733	1	0.0966013	0.145746	0.0833053	0	0	21100000	30200000	10400000	NaN	4.7721	NaN	NaN	0	2	1	1
E1BTH8	PSMG3	>tr|E1BTH8|E1BTH8_CHICK Uncharacterized protein OS=Gallus gallus GN=PSMG3 PE=4 SV=1	NaN	-0.505914	0.105434	-0.475508	1	0.317811	0.661538	0.34604	0	0	53800000	6229500	72600000	NaN	6.701	NaN	21.076	0	2	1	3
E1BTK8;E1BTK7	EIF4ENIF1	>tr|E1BTK8|E1BTK8_CHICK Uncharacterized protein OS=Gallus gallus GN=EIF4ENIF1 PE=4 SV=1;>tr|E1BTK7|E1BTK7_CHICK Uncharacterized protein OS=Gallus gallus GN=EIF4ENIF1 PE=4 SV=1	0.307385	0.0865014	0.0157074	NaN	0.770615	0.442795	0.449438	1	0	43800000	19300000	2310700	0	18.517	NaN	NaN	NaN	2	1	1	0
E1BTL6	FOXJ2	>tr|E1BTL6|E1BTL6_CHICK Uncharacterized protein OS=Gallus gallus GN=FOXJ2 PE=4 SV=1	0.323434	0.204744	NaN	NaN	0.711598	0.266309	1	1	0	1124500	6205400	0	0	NaN	NaN	NaN	NaN	1	1	0	0
E1BTL7	PLEKHA1	>tr|E1BTL7|E1BTL7_CHICK Uncharacterized protein OS=Gallus gallus GN=PLEKHA1 PE=4 SV=1	NaN	-0.470092	NaN	-0.697919	1	0.383508	1	0.072875	0	0	46200000	0	78400000	NaN	0.89806	NaN	NaN	0	2	0	1
E1BTL9	NMD3	>tr|E1BTL9|E1BTL9_CHICK Uncharacterized protein OS=Gallus gallus GN=NMD3 PE=4 SV=1	0.0968785	-0.139138	0.0616988	-0.291948	0.484704	0.581587	0.246015	0.934476	0	54100000	440000000	367000000	555000000	55.021	9.9246	11.772	18.051	4	6	12	8
E1BTM1	ETF1	>tr|E1BTM1|E1BTM1_CHICK Uncharacterized protein OS=Gallus gallus GN=ETF1 PE=4 SV=1	0.382008	-0.581818	0.407452	-0.625482	0.489859	0.177609	0.434062	0.0878123	0	293000000	356000000	615000000	360000000	11.124	6.8978	53.247	10.036	8	4	14	5
E1BTP9	QRICH1	>tr|E1BTP9|E1BTP9_CHICK Uncharacterized protein OS=Gallus gallus GN=QRICH1 PE=4 SV=1	0.252753	-0.264703	-0.027072	-0.221818	0.879533	0.933969	0.332241	0.922077	0	5418200	134000000	56500000	329000000	NaN	6.3144	19.191	7.9491	1	8	4	9
E1BTS1;E1C3E7	SMCHD1	>tr|E1BTS1|E1BTS1_CHICK Uncharacterized protein OS=Gallus gallus GN=SMCHD1 PE=4 SV=1;>tr|E1C3E7|E1C3E7_CHICK Uncharacterized protein OS=Gallus gallus GN=SMCHD1 PE=4 SV=1	0.150755	-0.18443	0.498521	-0.198296	0.58889	0.744808	0.193174	0.49141	0	190000000	1090000000	183000000	1350000000	124.91	17.588	13.658	7.4583	5	27	9	21
E1BTS4	BCAS2	>tr|E1BTS4|E1BTS4_CHICK Uncharacterized protein OS=Gallus gallus GN=BCAS2 PE=4 SV=1	0.387711	-0.274624	0.463642	-0.276511	0.533461	0.91524	0.260182	0.994404	0	11800000	493000000	194000000	462000000	NaN	7.159	9.3099	15.546	1	7	9	8
F1P3H1;E1BTS5	STXBP3	>tr|F1P3H1|F1P3H1_CHICK Uncharacterized protein (Fragment) OS=Gallus gallus GN=STXBP3 PE=4 SV=1;>tr|E1BTS5|E1BTS5_CHICK Uncharacterized protein OS=Gallus gallus GN=STXBP3 PE=4 SV=1	NaN	NaN	0.0823227	NaN	1	1	0.556785	1	0	0	0	43400000	0	NaN	NaN	0.7298	NaN	0	0	2	0
F1NE49;E1BTS6;E1BTS7	RTEL1	>tr|F1NE49|F1NE49_CHICK Uncharacterized protein (Fragment) OS=Gallus gallus GN=RTEL1 PE=4 SV=1;>tr|E1BTS6|E1BTS6_CHICK Uncharacterized protein OS=Gallus gallus GN=RTEL1 PE=4 SV=1;>tr|E1BTS7|E1BTS7_CHICK Uncharacterized protein OS=Gallus gallus GN=RTEL1 PE=	NaN	-0.48456	NaN	-0.579035	1	0.356032	1	0.138665	0	0	102000000	0	360000000	NaN	3.138	NaN	4.6107	0	3	0	4
E1BTT4	HADHB	>tr|E1BTT4|E1BTT4_CHICK Uncharacterized protein OS=Gallus gallus GN=HADHB PE=3 SV=1	0.454196	-0.555676	0.271559	-0.66638	0.347347	0.250555	0.936443	0.160455	0	41000000	29800000	73100000	8872200	5.0998	NaN	5.0656	NaN	2	1	4	1
E1BTT5;Q5ZIL4	STRBP	>tr|E1BTT5|E1BTT5_CHICK Spermatid perinuclear RNA-binding protein OS=Gallus gallus GN=STRBP PE=4 SV=1;>sp|Q5ZIL4|STRBP_CHICK Spermatid perinuclear RNA-binding protein OS=Gallus gallus GN=STRBP PE=2 SV=1	0.459375	-0.673562	0.412814	-0.661049	0.299831	0.0694187	0.416453	0.0600648	0	184000000	942000000	377000000	976000000	5.0383	17.611	12.473	6.8274	3	10	7	10
E1BU46;E1BTU6	APLF	>tr|E1BU46|E1BU46_CHICK Uncharacterized protein OS=Gallus gallus GN=APLF PE=4 SV=1;>tr|E1BTU6|E1BTU6_CHICK Uncharacterized protein OS=Gallus gallus GN=APLF PE=4 SV=1	NaN	0.134136	NaN	0.0983619	1	0.270362	1	0.291406	0	0	64800000	0	40100000	NaN	NaN	NaN	3.2544	0	1	0	2
F1NTR5;Q5ZM88;E1BTW9	ASXL2	>tr|F1NTR5|F1NTR5_CHICK Putative Polycomb group protein ASXL2 OS=Gallus gallus GN=ASXL2 PE=4 SV=1;>sp|Q5ZM88|ASXL2_CHICK Putative Polycomb group protein ASXL2 OS=Gallus gallus GN=ASXL2 PE=2 SV=1;>tr|E1BTW9|E1BTW9_CHICK Putative Polycomb group protein ASXL2	NaN	0.0669067	NaN	NaN	1	0.477421	1	1	0	0	2038800	0	0	NaN	NaN	NaN	NaN	0	1	0	0
E1BTX4	UBXN7	>tr|E1BTX4|E1BTX4_CHICK Uncharacterized protein OS=Gallus gallus GN=UBXN7 PE=4 SV=1	0.41868	-0.550476	0.32738	-0.648281	0.506894	0.221293	0.770125	0.109307	0	6449700	376000000	46000000	326000000	NaN	8.0186	16.335	8.2782	1	13	6	10
E1BTX6	MAT2B	>tr|E1BTX6|E1BTX6_CHICK Uncharacterized protein OS=Gallus gallus GN=MAT2B PE=4 SV=1	NaN	-0.0656275	NaN	-0.0600982	1	0.745375	1	0.674305	0	0	18700000	0	19400000	NaN	12.702	NaN	7.7425	0	2	0	2
E1BTX8	CAD	>tr|E1BTX8|E1BTX8_CHICK Uncharacterized protein OS=Gallus gallus GN=CAD PE=4 SV=1	0.327216	-0.283897	0.337619	-0.389422	0.713612	0.883793	0.573271	0.577482	0	623000000	630000000	2730000000	477000000	6.6272	11.796	19.48	23.735	20	17	29	13
E1BTY4	SNX9	>tr|E1BTY4|E1BTY4_CHICK Uncharacterized protein OS=Gallus gallus GN=SNX9 PE=4 SV=1	NaN	-0.349079	0.277869	-0.352529	1	0.601822	0.869041	0.644534	0	0	30800000	11800000	7628400	NaN	NaN	17.221	NaN	0	1	2	1
E1BTZ1	CAD	>tr|E1BTZ1|E1BTZ1_CHICK Uncharacterized protein OS=Gallus gallus GN=CAD PE=4 SV=1	0.233449	-0.268837	0.294562	NaN	0.835437	0.87678	0.885774	1	0	852000000	43500000	440000000	0	12.145	NaN	7.7468	NaN	4	1	5	0
E1BTZ4	TMEM214	>tr|E1BTZ4|E1BTZ4_CHICK Uncharacterized protein OS=Gallus gallus GN=TMEM214 PE=4 SV=1	0.235751	-0.0546049	0.34485	-0.0497217	0.978413	0.331007	0.596817	0.434409	0	37500000	463000000	123000000	329000000	14.14	12.064	6.7741	14.92	4	11	4	9
E1BU14	TAF9	>tr|E1BU14|E1BU14_CHICK Uncharacterized protein OS=Gallus gallus GN=TAF9 PE=4 SV=1	NaN	-0.258524	0.196286	-0.229605	1	0.805017	0.849555	0.92642	0	0	30700000	35500000	23700000	NaN	NaN	4.3681	NaN	0	1	2	1
E1BU15;F1NRN7;Q5F4C4	SHOC2	>tr|E1BU15|E1BU15_CHICK Leucine-rich repeat protein SHOC-2 OS=Gallus gallus GN=SHOC2 PE=4 SV=1;>tr|F1NRN7|F1NRN7_CHICK Leucine-rich repeat protein SHOC-2 OS=Gallus gallus GN=SHOC2 PE=4 SV=1;>sp|Q5F4C4|SHOC2_CHICK Leucine-rich repeat protein SHOC-2 OS=Gallu	0.298743	NaN	NaN	-0.460409	0.769135	1	1	0.432324	0	1059200	0	0	10900000	NaN	NaN	NaN	NaN	1	0	0	1
E1BU18;F1NK98	TBCD	>tr|E1BU18|E1BU18_CHICK Tubulin-specific chaperone D OS=Gallus gallus GN=TBCD PE=4 SV=1;>tr|F1NK98|F1NK98_CHICK Tubulin-specific chaperone D OS=Gallus gallus GN=TBCD PE=4 SV=1	0.473826	-0.241237	0.457848	-0.517209	0.304695	0.954698	0.285814	0.270499	0	64500000	103000000	350000000	114000000	11.089	17.169	16.455	NaN	6	6	15	1
E1BU24	UTP11L	>tr|E1BU24|E1BU24_CHICK Uncharacterized protein OS=Gallus gallus GN=UTP11L PE=4 SV=1	NaN	-0.413196	0.379297	-0.400414	1	0.483836	0.48262	0.541454	0	0	813000000	149000000	728000000	NaN	38.597	19.018	25.516	0	10	4	13
E1BU25;E1BYX7;E1C0I7	SREK1IP1	>tr|E1BU25|E1BU25_CHICK Uncharacterized protein OS=Gallus gallus GN=SREK1IP1 PE=4 SV=1;>tr|E1BYX7|E1BYX7_CHICK Uncharacterized protein OS=Gallus gallus GN=SREK1IP1 PE=4 SV=1;>tr|E1C0I7|E1C0I7_CHICK Uncharacterized protein OS=Gallus gallus GN=SREK1IP1 PE=4	NaN	-0.618239	NaN	-0.51898	1	0.18059	1	0.336527	0	0	25000000	0	21500000	NaN	NaN	NaN	NaN	0	1	0	1
E1BU31	ZNF451	>tr|E1BU31|E1BU31_CHICK Uncharacterized protein OS=Gallus gallus GN=ZNF451 PE=4 SV=1	NaN	-0.357213	NaN	-0.498171	1	0.65129	1	0.315791	0	0	271000000	0	150000000	NaN	12.655	NaN	6.8645	0	10	0	7
E1BU33	VPS26A	>tr|E1BU33|E1BU33_CHICK Uncharacterized protein OS=Gallus gallus GN=VPS26A PE=4 SV=1	0.146312	0.24494	0.209139	0.183968	0.435153	0.149292	0.737129	0.246249	0	298000000	96100000	721000000	24700000	70.287	2.509	13.037	9.2342	15	4	13	2
E1BU41	POLR3F	>tr|E1BU41|E1BU41_CHICK Uncharacterized protein OS=Gallus gallus GN=POLR3F PE=4 SV=1	0.154592	-0.0876731	0.0556071	-0.221402	0.878243	0.48299	0.398198	0.920764	0	6977800	149000000	93900000	151000000	NaN	1.2551	10.861	8.9938	1	3	3	3
Q8UVS4;E1BU44	GAS41;YEATS4	>tr|Q8UVS4|Q8UVS4_CHICK GAS41 OS=Gallus gallus GN=GAS41 PE=4 SV=1;>tr|E1BU44|E1BU44_CHICK Uncharacterized protein OS=Gallus gallus GN=YEATS4 PE=4 SV=1	NaN	-0.107211	-0.157903	-0.151448	1	0.539353	0.169835	0.705845	0	0	144000000	2352700	144000000	NaN	23.634	NaN	32.289	0	3	1	4
E1BU51;F1NRM3	GIGYF2	>tr|E1BU51|E1BU51_CHICK Uncharacterized protein OS=Gallus gallus GN=GIGYF2 PE=4 SV=1;>tr|F1NRM3|F1NRM3_CHICK Uncharacterized protein (Fragment) OS=Gallus gallus GN=GIGYF2 PE=4 SV=1	-0.0734422	NaN	0.321962	NaN	0.304652	1	0.785939	1	0	9225300	0	64600000	0	NaN	NaN	15.015	NaN	1	0	4	0
E1BU55	LOC420526	>tr|E1BU55|E1BU55_CHICK Uncharacterized protein OS=Gallus gallus GN=LOC420526 PE=4 SV=1	NaN	0.0964246	NaN	NaN	1	0.425822	1	1	0	0	13000000	0	0	NaN	NaN	NaN	NaN	0	1	0	0
E1BU61;F1P541	UCHL5	>tr|E1BU61|E1BU61_CHICK Uncharacterized protein OS=Gallus gallus GN=UCHL5 PE=4 SV=1;>tr|F1P541|F1P541_CHICK Uncharacterized protein OS=Gallus gallus GN=UCHL5 PE=4 SV=1	0.137908	-0.273085	0.177734	-0.288414	0.538498	0.920476	0.609167	0.948173	0	218000000	679000000	551000000	472000000	5.6391	13.033	11.8	6.6186	6	14	15	16
E1BU62	DOPEY2	>tr|E1BU62|E1BU62_CHICK Uncharacterized protein OS=Gallus gallus GN=DOPEY2 PE=4 SV=1	0.0813504	-0.286782	0.000237472	-0.251805	0.630079	0.864265	0.132646	0.931433	0	12000000	134000000	497000000	93500000	NaN	2.5835	1.6777	1.6042	1	2	4	2
E1BU66	RPL38	>tr|E1BU66|E1BU66_CHICK Uncharacterized protein OS=Gallus gallus GN=RPL38 PE=3 SV=1	0.241345	-0.401057	0.0567819	-0.388161	1	0.516899	0.235001	0.581687	0	31900000	504000000	259000000	426000000	39.665	15.823	11.136	44.016	3	7	3	5
E1BU96	LRMP	>tr|E1BU96|E1BU96_CHICK Uncharacterized protein OS=Gallus gallus GN=LRMP PE=4 SV=1	NaN	-0.571015	NaN	-0.699	1	0.231864	1	0.133234	0	0	7703300	0	34400000	NaN	NaN	NaN	8.124	0	1	0	3
E1BUA1	EPB41L2	>tr|E1BUA1|E1BUA1_CHICK Uncharacterized protein OS=Gallus gallus GN=EPB41L2 PE=4 SV=1	0.274183	-0.0956106	0.282479	0.0307081	0.884725	0.690882	0.829342	0.486872	0	44400000	92100000	226000000	24600000	5.312	6.948	1.2815	18.912	3	4	2	4
E1BUA8	BCCIP	>tr|E1BUA8|E1BUA8_CHICK Uncharacterized protein OS=Gallus gallus GN=BCCIP PE=4 SV=1	0.159737	-0.101528	-0.0125225	-0.0861182	0.837037	0.460279	0.246987	0.375275	0	19400000	686000000	216000000	441000000	10.806	22.488	14.726	11.63	2	15	8	13
E1BUB3;E1C2L8;E1BQN7		>tr|E1BUB3|E1BUB3_CHICK Uncharacterized protein OS=Gallus gallus PE=4 SV=1;>tr|E1C2L8|E1C2L8_CHICK Uncharacterized protein OS=Gallus gallus PE=4 SV=1;>tr|E1BQN7|E1BQN7_CHICK Uncharacterized protein OS=Gallus gallus PE=4 SV=1	0.282973	-0.284161	0.36738	-0.276079	0.850491	0.882903	0.578501	0.996083	0	177000000	478000000	561000000	480000000	4.7657	3.5591	14.757	4.849	2	8	9	8
E1BUC1	ZMYND11	>tr|E1BUC1|E1BUC1_CHICK Uncharacterized protein OS=Gallus gallus GN=ZMYND11 PE=4 SV=1	NaN	NaN	-0.221513	NaN	1	1	0.109915	1	0	0	0	4280300	0	NaN	NaN	NaN	NaN	0	0	1	0
E1BUC4	CCDC86	>tr|E1BUC4|E1BUC4_CHICK Uncharacterized protein OS=Gallus gallus GN=CCDC86 PE=4 SV=1	NaN	-0.157782	0.176413	-0.250673	1	0.698925	0.77174	0.986525	0	0	179000000	108000000	187000000	NaN	0.78094	2.6098	8.985	0	2	2	3
E1BUF4	CABIN1	>tr|E1BUF4|E1BUF4_CHICK Uncharacterized protein OS=Gallus gallus GN=CABIN1 PE=4 SV=1	NaN	-0.237408	NaN	-0.4671	1	0.854992	1	0.420642	0	0	16900000	0	17800000	NaN	23.525	NaN	12.211	0	2	0	4
E1BUG0	CDK12	>tr|E1BUG0|E1BUG0_CHICK Uncharacterized protein OS=Gallus gallus GN=CDK12 PE=4 SV=1	NaN	-0.460802	0.449674	-0.198433	1	0.401816	0.458402	0.920768	0	0	77500000	6817900	43100000	NaN	24.249	NaN	4.1864	0	4	1	2
E1BUG1;F1N806	XPC	>tr|E1BUG1|E1BUG1_CHICK Uncharacterized protein OS=Gallus gallus GN=XPC PE=4 SV=1;>tr|F1N806|F1N806_CHICK Uncharacterized protein (Fragment) OS=Gallus gallus GN=XPC PE=4 SV=1	NaN	NaN	0.174836	-0.0203588	1	1	0.848223	0.588773	0	0	0	14900000	32300000	NaN	NaN	NaN	NaN	0	0	1	1
E1BUG2;F1NF44	MKLN1	>tr|E1BUG2|E1BUG2_CHICK Uncharacterized protein OS=Gallus gallus GN=MKLN1 PE=4 SV=1;>tr|F1NF44|F1NF44_CHICK Uncharacterized protein OS=Gallus gallus GN=MKLN1 PE=4 SV=1	-0.128896	-0.108506	0.0710629	-0.0949816	0.299039	0.841515	0.575602	0.753075	0	7029000	36700000	5754700	27000000	NaN	7.6576	0.6385	11.461	1	2	2	2
E1BUG7	SPTY2D1	>tr|E1BUG7|E1BUG7_CHICK Uncharacterized protein OS=Gallus gallus GN=SPTY2D1 PE=4 SV=1	NaN	-0.208106	0.305722	-0.175286	1	0.872206	0.796132	0.777392	0	0	277000000	21600000	192000000	NaN	57.085	2.2307	9.8906	0	9	2	7
E1BUG9	NUDCD2	>tr|E1BUG9|E1BUG9_CHICK Uncharacterized protein OS=Gallus gallus GN=NUDCD2 PE=4 SV=1	NaN	0.2172	0.391117	NaN	1	0.25103	0.592783	1	0	0	19300000	55700000	0	NaN	NaN	6.1839	NaN	0	1	2	0
E1BUI4	DDX51	>tr|E1BUI4|E1BUI4_CHICK Uncharacterized protein OS=Gallus gallus GN=DDX51 PE=3 SV=1	0.210217	-0.169895	0.112183	-0.115963	0.88032	0.690715	0.380053	0.196148	0	31500000	696000000	234000000	1210000000	NaN	10.379	14.044	5.8986	1	16	5	18
E1BUI5	MED1	>tr|E1BUI5|E1BUI5_CHICK Uncharacterized protein OS=Gallus gallus GN=MED1 PE=4 SV=1	0.227998	-0.157246	0.315161	-0.199661	0.948525	0.644881	0.805914	0.852554	0	33000000	402000000	45900000	319000000	0.17629	13.807	3.1444	12.905	3	10	3	12
E1BUJ1	RBM17	>tr|E1BUJ1|E1BUJ1_CHICK Uncharacterized protein OS=Gallus gallus GN=RBM17 PE=4 SV=1	0.14923	-0.406381	0.222984	-0.385844	0.655927	0.502255	0.939223	0.589449	0	55800000	992000000	195000000	997000000	10.695	16.368	5.7631	8.8193	2	13	3	13
E1BUJ2	STAMBPL1	>tr|E1BUJ2|E1BUJ2_CHICK Uncharacterized protein OS=Gallus gallus GN=STAMBPL1 PE=4 SV=1	0.422978	-0.227668	0.598145	-0.433725	0.45189	0.941776	0.185898	0.433998	0	15700000	168000000	61900000	43100000	NaN	9.4524	86.415	NaN	1	4	3	1
E1BUL2;F1NF84	GOLGA2	>tr|E1BUL2|E1BUL2_CHICK Uncharacterized protein OS=Gallus gallus GN=GOLGA2 PE=4 SV=1;>tr|F1NF84|F1NF84_CHICK Uncharacterized protein (Fragment) OS=Gallus gallus GN=GOLGA2 PE=4 SV=1	0.347708	-0.0936862	0.307231	-0.0511995	0.634216	0.499989	0.829364	0.437869	0	18400000	303000000	43000000	171000000	4.8084	14.774	6.8439	13.537	4	12	6	8
E1BUM0;E1C705	PPIE	>tr|E1BUM0|E1BUM0_CHICK Uncharacterized protein OS=Gallus gallus GN=PPIE PE=4 SV=1;>tr|E1C705|E1C705_CHICK Peptidyl-prolyl cis-trans isomerase OS=Gallus gallus GN=PPIE PE=3 SV=1	0.388357	-0.116168	0.201753	-0.0938389	0.516295	0.505749	0.862073	0.395098	0	65800000	837000000	210000000	968000000	19.721	6.8625	10.396	44.952	3	12	3	13
E1BUM1	VPS13B	>tr|E1BUM1|E1BUM1_CHICK Uncharacterized protein OS=Gallus gallus GN=VPS13B PE=4 SV=1	NaN	0.25625	NaN	-0.116994	1	0.207128	1	0.804202	0	0	5767700	0	3700200	NaN	NaN	NaN	0.45041	0	1	0	2
E1BUM7;F1ND73;F1P2Y4	FUT8	>tr|E1BUM7|E1BUM7_CHICK Alpha-(1,6)-fucosyltransferase OS=Gallus gallus GN=FUT8 PE=3 SV=1;>tr|F1ND73|F1ND73_CHICK Alpha-(1,6)-fucosyltransferase OS=Gallus gallus GN=FUT8 PE=3 SV=1;>tr|F1P2Y4|F1P2Y4_CHICK Alpha-(1,6)-fucosyltransferase OS=Gallus gallus GN=F	0.488738	-0.545259	0.306408	-0.525008	0.378908	0.263833	0.794356	0.327508	0	3040000	3778600	3233700	3035700	NaN	NaN	NaN	NaN	1	1	1	1
E1BUN2;E1BUN1	EXOC4	>tr|E1BUN2|E1BUN2_CHICK Uncharacterized protein OS=Gallus gallus GN=EXOC4 PE=4 SV=1;>tr|E1BUN1|E1BUN1_CHICK Uncharacterized protein OS=Gallus gallus GN=EXOC4 PE=4 SV=1	0.35209	0.117066	0.297464	0.0509377	0.602456	0.293773	0.872828	0.237343	0	87900000	52900000	243000000	132000000	6.6803	9.3409	12.057	26.297	6	4	9	4
E1BUN5;F1P2X9	EHMT1	>tr|E1BUN5|E1BUN5_CHICK Uncharacterized protein OS=Gallus gallus GN=EHMT1 PE=3 SV=1;>tr|F1P2X9|F1P2X9_CHICK Uncharacterized protein (Fragment) OS=Gallus gallus GN=EHMT1 PE=3 SV=1	0.383047	-0.514796	0.491781	-0.526908	0.503024	0.256186	0.20792	0.2193	0	119000000	934000000	291000000	1430000000	5.5494	13.64	24.244	60.849	4	20	6	25
E1BUQ9	DEPDC7	>tr|E1BUQ9|E1BUQ9_CHICK Uncharacterized protein OS=Gallus gallus GN=DEPDC7 PE=4 SV=1	NaN	NaN	0.225438	NaN	1	1	0.929962	1	0	0	0	27200000	0	NaN	NaN	NaN	NaN	0	0	1	0
E1BUR0	COG1	>tr|E1BUR0|E1BUR0_CHICK Uncharacterized protein OS=Gallus gallus GN=COG1 PE=4 SV=1	0.211401	-0.0245978	0.2911	-0.273777	0.980997	0.538267	0.877514	0.864898	0	17200000	92200000	61900000	84200000	17.672	10.34	23.985	14.454	4	4	6	5
E1BUR5	UBOX5	>tr|E1BUR5|E1BUR5_CHICK Uncharacterized protein OS=Gallus gallus GN=UBOX5 PE=4 SV=1	0.59317	-0.450701	0.388009	-0.366014	0.168395	0.422306	0.592979	0.600838	0	12600000	54000000	2016400	40600000	NaN	16.176	NaN	9.0381	1	2	1	2
E1BUS2	NOP58	>tr|E1BUS2|E1BUS2_CHICK Uncharacterized protein OS=Gallus gallus GN=NOP58 PE=4 SV=1	0.0549899	-0.211441	0.12361	-0.191762	0.167408	0.623315	0.325941	0.461702	0	968000000	13100000000	4260000000	11400000000	13.123	10.414	10.454	10.178	22	79	47	77
E1BUS5	NCOA6	>tr|E1BUS5|E1BUS5_CHICK Uncharacterized protein OS=Gallus gallus GN=NCOA6 PE=4 SV=1	NaN	-0.385765	NaN	-0.276511	1	0.567813	1	0.856676	0	0	84600000	0	68500000	NaN	NaN	NaN	NaN	0	1	0	1
F1NPM9;Q8JHZ8;E1BUS7	KIAA1274;PALD	>tr|F1NPM9|F1NPM9_CHICK Uncharacterized protein OS=Gallus gallus GN=KIAA1274 PE=4 SV=1;>sp|Q8JHZ8|PALD_CHICK Paladin OS=Gallus gallus GN=PALD PE=2 SV=2;>tr|E1BUS7|E1BUS7_CHICK Uncharacterized protein OS=Gallus gallus GN=KIAA1274 PE=4 SV=1	0.264636	-0.506205	0.294286	-0.344716	0.997784	0.317311	0.88701	0.66145	0	400000000	92300000	564000000	18400000	13.982	6.3278	7.6816	21.437	7	5	14	3
E1BUS9	SEC61G	>tr|E1BUS9|E1BUS9_CHICK Uncharacterized protein OS=Gallus gallus GN=SEC61G PE=4 SV=1	NaN	NaN	NaN	NaN	1	1	1	1	0	0	0	0	0	NaN	NaN	NaN	NaN	0	0	0	0
E1BUU5	WDHD1	>tr|E1BUU5|E1BUU5_CHICK Uncharacterized protein OS=Gallus gallus GN=WDHD1 PE=4 SV=1	0.374195	-0.219392	0.363825	-0.222234	0.557513	0.663566	0.592328	0.608438	0	54700000	1990000000	335000000	1760000000	3.1561	23.024	17.689	32.12	6	41	14	38
E1BUV1	EXOSC8	>tr|E1BUV1|E1BUV1_CHICK Uncharacterized protein OS=Gallus gallus GN=EXOSC8 PE=4 SV=1	-0.0375299	-0.287442	0.179307	-0.160724	0.368071	0.737887	0.860677	0.733415	0	13000000	37100000	15900000	128000000	18.458	NaN	6.8409	1.028	3	1	2	3
E1BUV2;F1N922;Q5ZM71	FAM48A	>tr|E1BUV2|E1BUV2_CHICK Protein FAM48A OS=Gallus gallus GN=FAM48A PE=4 SV=1;>tr|F1N922|F1N922_CHICK Protein FAM48A OS=Gallus gallus GN=FAM48A PE=4 SV=1;>sp|Q5ZM71|FA48A_CHICK Protein FAM48A OS=Gallus gallus GN=FAM48A PE=2 SV=1	NaN	-0.197459	NaN	-0.174749	1	0.950986	1	0.860515	0	0	33500000	0	45600000	NaN	0.94218	NaN	7.1785	0	2	0	3
E1BUW6	MAP4	>tr|E1BUW6|E1BUW6_CHICK Microtubule-associated protein OS=Gallus gallus GN=MAP4 PE=4 SV=1	NaN	-0.552043	0.251037	-0.267751	1	0.218941	0.998701	0.88307	0	0	324000000	60300000	112000000	NaN	3.2263	11.307	16.314	0	3	3	2
E1BUX5	VTI1B	>tr|E1BUX5|E1BUX5_CHICK Uncharacterized protein OS=Gallus gallus GN=VTI1B PE=4 SV=1	0.151822	-0.0497467	NaN	-0.149864	0.59317	0.710667	1	0.882066	0	126000000	35000000	0	19800000	35.186	4.1226	NaN	5.0659	3	4	0	4
E1BV10	CHAMP1	>tr|E1BV10|E1BV10_CHICK Uncharacterized protein OS=Gallus gallus GN=CHAMP1 PE=4 SV=1	NaN	-0.16679	NaN	NaN	1	0.857647	1	1	0	0	97200000	0	0	NaN	20.186	NaN	NaN	0	2	0	0
E1BV20	PHF5A	>tr|E1BV20|E1BV20_CHICK Uncharacterized protein OS=Gallus gallus GN=PHF5A PE=4 SV=1	0.241775	-0.34911	0.187955	-0.299568	0.998487	0.674749	0.812582	0.832318	0	46300000	353000000	190000000	277000000	NaN	3.2366	6.5809	12.626	1	5	5	5
E1BV27	TBL1X	>tr|E1BV27|E1BV27_CHICK Uncharacterized protein OS=Gallus gallus GN=TBL1X PE=4 SV=1	0.317878	-0.344343	0.0685577	-0.342619	0.735442	0.685373	0.261977	0.742109	0	55100000	653000000	263000000	795000000	13.171	15.773	16.011	14.24	5	10	5	15
E1BV31	CPSF4	>tr|E1BV31|E1BV31_CHICK Uncharacterized protein OS=Gallus gallus GN=CPSF4 PE=4 SV=1	0.510998	-0.399693	0.471493	-0.392868	0.282123	0.534293	0.252401	0.559541	0	15700000	265000000	626000000	253000000	NaN	5.548	104.31	1.8653	1	5	4	8
E1C4T6;E1BV40	SPEN	>tr|E1C4T6|E1C4T6_CHICK Uncharacterized protein OS=Gallus gallus GN=SPEN PE=4 SV=1;>tr|E1BV40|E1BV40_CHICK Uncharacterized protein OS=Gallus gallus GN=SPEN PE=4 SV=1	-0.0037959	-0.136099	0.0772345	-0.0886451	0.235741	0.571252	0.544919	0.381694	0	40300000	781000000	78400000	728000000	19.691	13.295	9.8312	11.323	4	14	5	17
E1BV44	CSE1L	>tr|E1BV44|E1BV44_CHICK Uncharacterized protein OS=Gallus gallus GN=CSE1L PE=4 SV=1	0.249198	-0.352511	0.301599	-0.377632	0.916984	0.690664	0.740198	0.654319	0	3980000000	11500000000	9060000000	8910000000	12.246	11.52	11.387	32.013	34	68	65	74
E1BV45	RNPS1	>tr|E1BV45|E1BV45_CHICK Uncharacterized protein OS=Gallus gallus GN=RNPS1 PE=4 SV=1	0.335689	-0.296532	0.310517	-0.378374	0.676648	0.931034	0.815054	0.651522	0	307000000	4540000000	711000000	2680000000	8.7398	7.5251	6.0958	17.636	5	15	6	18
E1BV47	BUD31	>tr|E1BV47|E1BV47_CHICK Uncharacterized protein OS=Gallus gallus GN=BUD31 PE=4 SV=1	0.118101	-0.144042	0.201783	-0.161122	0.551102	0.653828	0.70633	0.734609	0	33200000	362000000	281000000	248000000	15.46	6.3059	12.062	4.4562	4	8	12	8
E1BV51	IKBKE	>tr|E1BV51|E1BV51_CHICK Uncharacterized protein OS=Gallus gallus GN=IKBKE PE=4 SV=1	0.531515	NaN	NaN	NaN	0.311566	1	1	1	0	2651500	0	0	0	4.5381	NaN	NaN	NaN	2	0	0	0
E1BV65	PPPDE2	>tr|E1BV65|E1BV65_CHICK Uncharacterized protein OS=Gallus gallus GN=PPPDE2 PE=4 SV=1	0.0110259	NaN	NaN	NaN	0.547483	1	1	1	0	4371700	0	0	0	2.2818	NaN	NaN	NaN	2	0	0	0
E1BV70	LEO1	>tr|E1BV70|E1BV70_CHICK Uncharacterized protein OS=Gallus gallus GN=LEO1 PE=4 SV=1	0.213519	-0.209217	0.405404	-0.194481	0.986945	0.876135	0.553245	0.836443	0	21400000	194000000	21200000	243000000	0.89534	12.04	NaN	15.192	2	6	1	9
E1BV75	DHRS7	>tr|E1BV75|E1BV75_CHICK Uncharacterized protein OS=Gallus gallus GN=DHRS7 PE=3 SV=1	0.446641	-0.364511	0.400657	-0.36384	0.364728	0.620163	0.418262	0.606643	0	39700000	100000000	143000000	81100000	12.532	2.6749	11.221	60.785	5	4	9	3
E1BV83	NUP205	>tr|E1BV83|E1BV83_CHICK Uncharacterized protein OS=Gallus gallus GN=NUP205 PE=4 SV=1	0.290465	-0.219672	0.338826	-0.25039	0.880754	0.665001	0.567995	0.759932	0	406000000	4850000000	2420000000	3600000000	35.595	10.454	29.761	11.473	25	75	62	74
E1BV85	LRRC20	>tr|E1BV85|E1BV85_CHICK Uncharacterized protein OS=Gallus gallus GN=LRRC20 PE=4 SV=1	0.732304	NaN	NaN	NaN	0.102751	1	1	1	0	5383700	0	0	0	NaN	NaN	NaN	NaN	1	0	0	0
E1BV86	RSL24D1	>tr|E1BV86|E1BV86_CHICK Uncharacterized protein OS=Gallus gallus GN=RSL24D1 PE=4 SV=1	0.0220014	-0.347	0.109795	-0.338809	0.288725	0.680912	0.37285	0.712798	0	68700000	251000000	237000000	320000000	7.3303	4.6214	5.5336	14.994	3	3	3	5
E1BV93;Q5ZJM0	NET1	>tr|E1BV93|E1BV93_CHICK Uncharacterized protein OS=Gallus gallus GN=NET1 PE=4 SV=1;>tr|Q5ZJM0|Q5ZJM0_CHICK Uncharacterized protein OS=Gallus gallus GN=NET1 PE=2 SV=1	NaN	0.224005	0.213637	NaN	1	0.242945	0.95723	1	0	0	32000000	6430500	0	NaN	NaN	NaN	NaN	0	1	1	0
E1BV94	WTAP	>tr|E1BV94|E1BV94_CHICK Uncharacterized protein OS=Gallus gallus GN=WTAP PE=4 SV=1	0.200411	-0.30846	0.1741	-0.213245	0.991935	0.767156	0.763625	0.958708	0	4653100	96300000	139000000	77600000	NaN	10.75	11.328	7.1697	1	5	4	3
E1BV97	POLR2C	>tr|E1BV97|E1BV97_CHICK Uncharacterized protein OS=Gallus gallus GN=POLR2C PE=4 SV=1	0.280607	-0.216178	0.194463	-0.203353	0.862383	0.867078	0.835844	0.933356	0	31800000	1020000000	179000000	83000000	4.622	7.3354	128.58	7.5032	4	6	3	5
E1BVB0	ARL1	>tr|E1BVB0|E1BVB0_CHICK Uncharacterized protein OS=Gallus gallus GN=ARL1 PE=3 SV=1	0.260968	-0.38111	0.367774	NaN	0.93096	0.535899	0.640777	1	0	33500000	13600000	23700000	0	6.4169	NaN	NaN	NaN	2	1	1	0
E1BVB4;F1NT87	FLI1	>tr|E1BVB4|E1BVB4_CHICK Uncharacterized protein OS=Gallus gallus GN=FLI1 PE=3 SV=1;>tr|F1NT87|F1NT87_CHICK Uncharacterized protein OS=Gallus gallus GN=FLI1 PE=3 SV=1	0.308889	-0.294438	0.46745	-0.281359	0.738969	0.848271	0.42305	0.889316	0	25400000	391000000	18700000	132000000	NaN	7.3319	NaN	9.8893	1	9	1	6
E1BVC3;E1BVC1	CLASP1	>tr|E1BVC3|E1BVC3_CHICK Uncharacterized protein OS=Gallus gallus GN=CLASP1 PE=4 SV=1;>tr|E1BVC1|E1BVC1_CHICK Uncharacterized protein OS=Gallus gallus GN=CLASP1 PE=4 SV=1	0.290465	-0.154301	0.171812	-0.132162	0.828313	0.827686	0.586186	0.839941	0	60900000	100000000	347000000	32000000	NaN	54.884	47.187	19.322	1	6	12	4
E1BVC4	SEC13	>tr|E1BVC4|E1BVC4_CHICK Uncharacterized protein OS=Gallus gallus GN=SEC13 PE=4 SV=1	0.256583	-0.112137	0.334393	-0.100581	0.950893	0.492998	0.712147	0.412916	0	228000000	397000000	592000000	436000000	9.5155	15.51	9.8635	4.3648	9	3	13	6
E1BVC5;E1BX80	UTP20	>tr|E1BVC5|E1BVC5_CHICK Uncharacterized protein OS=Gallus gallus GN=UTP20 PE=4 SV=1;>tr|E1BX80|E1BX80_CHICK Uncharacterized protein OS=Gallus gallus GN=UTP20 PE=4 SV=1	0.202354	-0.263131	0.176293	-0.281489	0.809817	0.899696	0.566654	0.938446	0	249000000	4250000000	1380000000	4580000000	7.7332	11.375	12.124	19.651	12	61	47	78
E1BVC6	ANKRD17	>tr|E1BVC6|E1BVC6_CHICK Uncharacterized protein OS=Gallus gallus GN=ANKRD17 PE=4 SV=1	0.613444	-0.27043	0.576126	-0.267608	0.100416	0.777172	0.0907911	0.836451	0	39100000	4247400	187000000	15300000	7.31	NaN	52.328	14.48	5	1	10	3
E1BVD1	LOC418170	>tr|E1BVD1|E1BVD1_CHICK Uncharacterized protein OS=Gallus gallus GN=LOC418170 PE=4 SV=1	NaN	-0.596204	0.0453695	-0.216696	1	0.186713	0.51502	0.967563	0	0	101000000	14300000	70700000	NaN	35.827	NaN	37.376	0	3	1	2
E1BVD8	ANAPC16	>tr|E1BVD8|E1BVD8_CHICK Uncharacterized protein OS=Gallus gallus GN=ANAPC16 PE=4 SV=1	0.133024	NaN	NaN	NaN	0.825443	1	1	1	0	2893800	0	0	0	NaN	NaN	NaN	NaN	1	0	0	0
E1BVF1	RNASEH2B	>tr|E1BVF1|E1BVF1_CHICK Uncharacterized protein OS=Gallus gallus GN=RNASEH2B PE=4 SV=1	0.130769	-0.148563	0.197721	-0.216143	0.592764	0.614171	0.689524	0.782154	0	72300000	847000000	256000000	855000000	11.655	16.113	6.8956	20.903	6	19	9	18
E1BVF8	ATP6V0D1	>tr|E1BVF8|E1BVF8_CHICK Uncharacterized protein OS=Gallus gallus GN=ATP6V0D1 PE=4 SV=1	0.141181	-0.0266769	0.148601	-0.0255542	0.845332	0.661313	0.776004	0.599668	0	6111700	7111500	7268500	2760100	15.898	9.26	NaN	NaN	2	2	1	1
E1BVG9;F1NDH1	ATE1	>tr|E1BVG9|E1BVG9_CHICK Arginyl-tRNA--protein transferase 1 OS=Gallus gallus GN=ATE1 PE=3 SV=1;>tr|F1NDH1|F1NDH1_CHICK Arginyl-tRNA--protein transferase 1 OS=Gallus gallus GN=ATE1 PE=3 SV=1	NaN	-0.0874178	NaN	-0.0748019	1	0.672453	1	0.618826	0	0	50100000	0	44100000	NaN	NaN	NaN	16.994	0	1	0	2
E1BVH0	RERE	>tr|E1BVH0|E1BVH0_CHICK Uncharacterized protein OS=Gallus gallus GN=RERE PE=4 SV=1	NaN	-0.475661	0.180655	-0.372743	1	0.364894	0.864438	0.601637	0	0	13000000	5246700	7921100	NaN	NaN	NaN	1.6325	0	1	1	2
E1BVH4	2007-09-01	>tr|E1BVH4|E1BVH4_CHICK Uncharacterized protein OS=Gallus gallus GN=SEPT7 PE=3 SV=1	NaN	NaN	0.39034	-0.198433	1	1	0.587579	0.999011	0	0	0	22900000	8714600	NaN	NaN	NaN	NaN	0	0	1	1
Q5ZI03;E1BVI7	CIR1;LOC426473	>sp|Q5ZI03|CIR1_CHICK Corepressor interacting with RBPJ 1 OS=Gallus gallus GN=CIR1 PE=2 SV=1;>tr|E1BVI7|E1BVI7_CHICK Uncharacterized protein OS=Gallus gallus GN=LOC426473 PE=4 SV=1	NaN	-0.0526098	NaN	-0.119188	1	0.716882	1	0.809349	0	0	29900000	0	19500000	NaN	NaN	NaN	NaN	0	1	0	1
E1BVJ5	QARS	>tr|E1BVJ5|E1BVJ5_CHICK Uncharacterized protein OS=Gallus gallus GN=QARS PE=4 SV=1	0.0593492	-0.179387	0.0486534	-0.142495	0.176398	0.473023	0.117649	0.533878	0	1450000000	1540000000	3320000000	656000000	14.057	16.525	9.1571	13.076	27	22	47	13
E1C8T0;E1BVJ6;Q5ZLS0	CSTF2	>tr|E1C8T0|E1C8T0_CHICK Uncharacterized protein OS=Gallus gallus GN=CSTF2 PE=4 SV=1;>tr|E1BVJ6|E1BVJ6_CHICK Uncharacterized protein OS=Gallus gallus GN=CSTF2 PE=4 SV=1;>tr|Q5ZLS0|Q5ZLS0_CHICK Uncharacterized protein OS=Gallus gallus GN=CSTF2 PE=2 SV=1	0.575221	-0.103205	0.400657	-0.410573	0.11096	0.527533	0.456983	0.487838	0	81800000	269000000	389000000	82100000	11.052	22.879	18.086	17.5	2	7	10	7
E1BVJ8	SRSF5A	>tr|E1BVJ8|E1BVJ8_CHICK Uncharacterized protein OS=Gallus gallus GN=SRSF5A PE=4 SV=1	0.267169	-0.296134	0.201621	-0.286382	0.990055	0.932796	0.706771	0.967064	0	763000000	6030000000	1890000000	6280000000	6.5729	34.021	15.568	29.941	9	30	19	36
E1BVK2	RAD51D	>tr|E1BVK2|E1BVK2_CHICK Uncharacterized protein OS=Gallus gallus GN=RAD51D PE=4 SV=1	NaN	NaN	0.0913314	NaN	1	1	0.625649	1	0	0	0	781470	0	NaN	NaN	NaN	NaN	0	0	1	0
E1BVK8	ACOT8	>tr|E1BVK8|E1BVK8_CHICK Uncharacterized protein OS=Gallus gallus GN=ACOT8 PE=4 SV=1	0.396737	-0.354783	0.467082	-0.460507	0.492672	0.644804	0.262892	0.376222	0	74000000	58300000	244000000	41100000	8.2949	12.334	5.7828	3.9216	6	2	11	2
E1BVM8	PPM1A	>tr|E1BVM8|E1BVM8_CHICK Uncharacterized protein OS=Gallus gallus GN=PPM1A PE=3 SV=1	0.318556	-0.0159469	0.362902	-0.357457	0.712331	0.520895	0.669077	0.623821	0	10100000	58300000	46000000	49600000	NaN	NaN	17.995	0.93961	1	1	2	2
E1BVN5	PLRG1	>tr|E1BVN5|E1BVN5_CHICK Uncharacterized protein OS=Gallus gallus GN=PLRG1 PE=4 SV=1	0.285058	-0.309383	0.261122	-0.316853	0.84264	0.874433	0.943175	0.896617	0	184000000	3320000000	1010000000	3070000000	13.345	12.258	8.9766	16.357	8	34	20	43
E1BVP0;E1C2D2	MNAT1	>tr|E1BVP0|E1BVP0_CHICK Uncharacterized protein OS=Gallus gallus GN=MNAT1 PE=4 SV=1;>tr|E1C2D2|E1C2D2_CHICK Uncharacterized protein OS=Gallus gallus GN=MNAT1 PE=4 SV=1	NaN	-0.049498	0.110156	-0.0695512	1	0.382731	0.673738	0.482135	0	0	195000000	1769500	212000000	NaN	5.6186	NaN	8.4817	0	5	1	6
E1BVP8	GNL2	>tr|E1BVP8|E1BVP8_CHICK Uncharacterized protein OS=Gallus gallus GN=GNL2 PE=4 SV=1	0.21645	-0.080033	0.177509	-0.142101	0.904154	0.155793	0.608286	0.271034	0	55900000	2020000000	375000000	1220000000	6.6397	11.681	35.364	10.303	6	30	13	26
E1BVP9	PRPF38B	>tr|E1BVP9|E1BVP9_CHICK Uncharacterized protein OS=Gallus gallus GN=PRPF38B PE=4 SV=1	0.212511	-0.0753418	0.239588	-0.085361	0.889084	0.384952	1	0.373364	0	46500000	612000000	225000000	904000000	3.2359	10.656	24.51	12.166	5	14	9	23
E1BVQ3	ARFGEF2	>tr|E1BVQ3|E1BVQ3_CHICK Uncharacterized protein OS=Gallus gallus GN=ARFGEF2 PE=4 SV=1	0.330988	-0.239251	0.365142	NaN	0.69227	0.960333	0.587185	1	0	51600000	123000000	278000000	0	17.166	15.966	11.704	NaN	5	2	15	0
E1BVQ5	ABCA3	>tr|E1BVQ5|E1BVQ5_CHICK Uncharacterized protein OS=Gallus gallus GN=ABCA3 PE=3 SV=1	NaN	NaN	0.095656	NaN	1	1	0.588462	1	0	0	0	45500000	0	NaN	NaN	NaN	NaN	0	0	1	0
E1BVR1;F1P5K0	PTBP1	>tr|E1BVR1|E1BVR1_CHICK Uncharacterized protein OS=Gallus gallus GN=PTBP1 PE=4 SV=1;>tr|F1P5K0|F1P5K0_CHICK Uncharacterized protein OS=Gallus gallus GN=PTBP1 PE=4 SV=1	0.380449	-0.353908	0.391505	-0.3026	0.495665	0.684946	0.362935	0.955818	0	1020000000	5320000000	7490000000	5300000000	8.5991	11.869	11.21	7.256	13	40	31	41
E1BVR7	PPM1G	>tr|E1BVR7|E1BVR7_CHICK Uncharacterized protein OS=Gallus gallus GN=PPM1G PE=3 SV=1	0.22483	-0.294247	0.315297	-0.285658	0.936331	0.941145	0.794132	0.962821	0	40100000	2940000000	461000000	1610000000	17.837	7.3573	8.8542	7.6237	5	19	11	21
E1BVT0;E1C524	GLI2;RALA	>tr|E1BVT0|E1BVT0_CHICK Zinc finger protein GLI2 OS=Gallus gallus GN=GLI2 PE=4 SV=1;>tr|E1C524|E1C524_CHICK Uncharacterized protein OS=Gallus gallus GN=RALA PE=4 SV=1	-0.0483221	-0.297492	0.249325	-0.0995612	0.348202	0.714989	0.996423	0.763631	0	11600000	5796000	35900000	8957500	NaN	NaN	4.6116	13.59	1	1	2	2
E1BVT3	MDH2	>tr|E1BVT3|E1BVT3_CHICK Malate dehydrogenase OS=Gallus gallus GN=MDH2 PE=3 SV=1	0.278655	-0.670021	0.119462	-0.568186	0.936014	0.0891152	0.40254	0.199791	0	399000000	205000000	347000000	120000000	8.9236	16.788	15.024	16.839	7	4	5	3
E1BVT6	ZNF512	>tr|E1BVT6|E1BVT6_CHICK Uncharacterized protein OS=Gallus gallus GN=ZNF512 PE=4 SV=1	0.191147	-0.178571	0.252176	-0.210215	0.759775	0.469475	0.924308	0.548139	0	82900000	1890000000	489000000	2110000000	19.369	14.891	17.792	9.0523	5	20	14	29
E1BVT9;E1C405	ITSN2	>tr|E1BVT9|E1BVT9_CHICK Uncharacterized protein OS=Gallus gallus GN=ITSN2 PE=4 SV=1;>tr|E1C405|E1C405_CHICK Uncharacterized protein OS=Gallus gallus GN=ITSN2 PE=4 SV=1	0.234888	0.246662	0.169597	0.347762	0.975085	0.147808	0.747908	0.0977968	0	31600000	67800000	105000000	25900000	7.1682	22.508	7.6301	2.473	3	3	3	2
E1BVU1	SIVA1	>tr|E1BVU1|E1BVU1_CHICK Uncharacterized protein OS=Gallus gallus GN=SIVA1 PE=4 SV=1	NaN	NaN	0.795671	NaN	1	1	0.0570795	1	0	0	0	783280	0	NaN	NaN	25.467	NaN	0	0	2	0
E1BVU2	MLXIP	>tr|E1BVU2|E1BVU2_CHICK Uncharacterized protein OS=Gallus gallus GN=MLXIP PE=4 SV=1	-0.336612	NaN	NaN	NaN	0.0915712	1	1	1	0	7650000	0	0	0	NaN	NaN	NaN	NaN	1	0	0	0
E1BVU6	PCBP3	>tr|E1BVU6|E1BVU6_CHICK Uncharacterized protein OS=Gallus gallus GN=PCBP3 PE=4 SV=1	NaN	-0.331572	NaN	-0.145517	1	0.705158	1	0.871685	0	0	91200000	0	24000000	NaN	NaN	NaN	NaN	0	1	0	1
E1BVU8	LOC419333	>tr|E1BVU8|E1BVU8_CHICK Uncharacterized protein OS=Gallus gallus GN=LOC419333 PE=4 SV=1	0.261251	-0.196908	0.354567	-0.181341	0.929969	0.930667	0.629026	0.957725	0	62900000	66100000	355000000	20600000	18.018	15.114	7.4242	NaN	4	2	10	1
E1BVV1;E1BVV0	LOC419333	>tr|E1BVV1|E1BVV1_CHICK Uncharacterized protein OS=Gallus gallus GN=LOC419333 PE=4 SV=1;>tr|E1BVV0|E1BVV0_CHICK Uncharacterized protein OS=Gallus gallus GN=LOC419333 PE=4 SV=1	0.308889	-0.0225218	0.308464	-0.103005	0.75419	0.320234	0.824084	0.56872	0	246000000	128000000	554000000	137000000	51.644	11.433	10.836	9.071	5	5	14	7
E1BVW8	KHDRBS2	>tr|E1BVW8|E1BVW8_CHICK Uncharacterized protein OS=Gallus gallus GN=KHDRBS2 PE=4 SV=1	NaN	NaN	0.719318	NaN	1	1	0.0744196	1	0	0	0	32000000	0	NaN	NaN	NaN	NaN	0	0	1	0
E1BVX9;Q5ZKZ5	SRP72	>tr|E1BVX9|E1BVX9_CHICK Uncharacterized protein OS=Gallus gallus GN=SRP72 PE=4 SV=1;>tr|Q5ZKZ5|Q5ZKZ5_CHICK Uncharacterized protein OS=Gallus gallus GN=SRP72 PE=2 SV=1	0.382398	-0.280946	0.386712	-0.277952	0.505016	0.893786	0.379421	0.900053	0	181000000	1000000000	914000000	308000000	8.9975	11.036	17.387	9.3474	10	10	18	5
E1BVY1	PHF3	>tr|E1BVY1|E1BVY1_CHICK Uncharacterized protein OS=Gallus gallus GN=PHF3 PE=4 SV=1	NaN	-0.231613	0.198505	-0.316187	1	0.955875	0.855631	0.841248	0	0	220000000	37700000	350000000	NaN	56.657	8.1732	13.859	0	10	3	14
E1C1B7;E1BW01;E1BW02	YEATS2	>tr|E1C1B7|E1C1B7_CHICK Uncharacterized protein OS=Gallus gallus GN=YEATS2 PE=4 SV=1;>tr|E1BW01|E1BW01_CHICK Uncharacterized protein OS=Gallus gallus GN=YEATS2 PE=4 SV=1;>tr|E1BW02|E1BW02_CHICK Uncharacterized protein OS=Gallus gallus GN=YEATS2 PE=4 SV=1	NaN	-0.217994	-0.00765393	-0.396339	1	0.907281	0.401305	0.52265	0	0	136000000	9655400	104000000	NaN	21.261	11.224	45.841	0	7	2	6
E1BW07;F1N8A8;E1BWG0;P12276-2;P12276	FASN	>tr|E1BW07|E1BW07_CHICK [Acyl-carrier-protein] S-malonyltransferase OS=Gallus gallus GN=FASN PE=4 SV=1;>tr|F1N8A8|F1N8A8_CHICK [Acyl-carrier-protein] S-malonyltransferase OS=Gallus gallus GN=FASN PE=4 SV=1;>tr|E1BWG0|E1BWG0_CHICK [Acyl-carrier-protein] S-m	0.314071	-0.290245	0.323047	-0.235193	0.772277	0.958872	0.638691	0.676567	0	2930000000	5910000000	7580000000	3140000000	12.08	12.514	15.166	8.5548	65	80	133	56
E1BW08	RPP40	>tr|E1BW08|E1BW08_CHICK Uncharacterized protein OS=Gallus gallus GN=RPP40 PE=4 SV=1	0.0273418	0.0125603	0.0292023	0.0153769	0.501753	0.249541	0.439457	0.298178	0	19800000	291000000	46900000	305000000	84.634	27.122	6.3407	15.289	3	6	4	9
E1BW15	DDX50	>tr|E1BW15|E1BW15_CHICK Uncharacterized protein OS=Gallus gallus GN=DDX50 PE=4 SV=1	0.181837	-0.25953	0.215946	-0.277087	0.584424	0.879602	0.791096	0.912773	0	3350000000	15300000000	10100000000	13700000000	29.095	16.601	17.029	9.8182	49	100	97	100
F1NKH9;E1BW32	HSD17B4	>tr|F1NKH9|F1NKH9_CHICK Uncharacterized protein OS=Gallus gallus GN=HSD17B4 PE=3 SV=1;>tr|E1BW32|E1BW32_CHICK Uncharacterized protein OS=Gallus gallus GN=HSD17B4 PE=3 SV=1	0.42915	-0.557373	0.550989	-0.57345	0.407008	0.248438	0.117603	0.260772	0	41200000	32900000	148000000	17000000	6.5152	NaN	11.008	NaN	2	1	9	1
E1BW50	CTNNBL1	>tr|E1BW50|E1BW50_CHICK Uncharacterized protein OS=Gallus gallus GN=CTNNBL1 PE=4 SV=1	0.226595	-0.302876	0.261971	-0.28146	0.920485	0.903028	0.93883	0.938278	0	157000000	2600000000	878000000	2680000000	6.6097	9.0824	10.963	11.858	10	41	25	46
E1BW59	HBS1L	>tr|E1BW59|E1BW59_CHICK Uncharacterized protein OS=Gallus gallus GN=HBS1L PE=4 SV=1	NaN	-0.389348	0.550989	NaN	1	0.519551	0.27947	1	0	0	7595300	12900000	0	NaN	NaN	3.9141	NaN	0	1	2	0
Q5ZJJ5;E1BW63	AKTIP	>sp|Q5ZJJ5|AKTIP_CHICK AKT-interacting protein OS=Gallus gallus GN=AKTIP PE=2 SV=1;>tr|E1BW63|E1BW63_CHICK AKT-interacting protein OS=Gallus gallus GN=AKTIP PE=4 SV=1	0.271943	0.248686	NaN	0.252152	0.833054	0.215165	1	0.171928	0	295920	13400000	0	12100000	NaN	1.9608	NaN	2.3369	1	2	0	2
E1BW84	FAM120A	>tr|E1BW84|E1BW84_CHICK Uncharacterized protein OS=Gallus gallus GN=FAM120A PE=4 SV=1	0.226335	-0.435462	0.268464	-0.531267	0.799117	0.390119	0.905674	0.212004	0	444000000	1330000000	1580000000	398000000	55.706	13.456	28.107	14.86	18	21	41	12
E1BW88	IMP3	>tr|E1BW88|E1BW88_CHICK Uncharacterized protein OS=Gallus gallus GN=IMP3 PE=4 SV=1	-0.0621962	-0.0279013	0.0195449	-0.040642	0.0754584	0.269122	0.162778	0.27132	0	204000000	663000000	361000000	746000000	16.536	14.995	15.077	12.971	7	11	9	12
E1BW94	SF3B14	>tr|E1BW94|E1BW94_CHICK Uncharacterized protein OS=Gallus gallus GN=SF3B14 PE=4 SV=1	0.200323	-0.0408205	0.267055	-0.220432	0.800682	0.361858	0.890214	0.977154	0	187000000	191000000	197000000	99700000	11.173	14.449	42.91	12.826	8	6	6	4
E1BW97	AP3B1	>tr|E1BW97|E1BW97_CHICK Uncharacterized protein OS=Gallus gallus GN=AP3B1 PE=4 SV=1	0.361342	-0.131616	0.210591	-0.240381	0.596257	0.894433	0.894071	0.900761	0	49400000	23500000	108000000	32600000	15.651	NaN	7.3411	NaN	5	1	4	1
E1BWB1	BCL7A	>tr|E1BWB1|E1BWB1_CHICK Uncharacterized protein OS=Gallus gallus GN=BCL7A PE=4 SV=1	NaN	-0.132802	NaN	-0.238135	1	0.897162	1	0.906101	0	0	24500000	0	23000000	NaN	NaN	NaN	0.67937	0	1	0	2
E1BWC0;F1NV23	PUM2	>tr|E1BWC0|E1BWC0_CHICK Uncharacterized protein OS=Gallus gallus GN=PUM2 PE=4 SV=1;>tr|F1NV23|F1NV23_CHICK Uncharacterized protein OS=Gallus gallus GN=PUM2 PE=4 SV=1	NaN	-0.688354	0.456489	NaN	1	0.0992724	0.433255	1	0	0	48000000	51200000	0	NaN	NaN	23.165	NaN	0	1	4	0
E1BWD2;E1C2S1;E1BUK3	TLN1	>tr|E1BWD2|E1BWD2_CHICK Talin-1 OS=Gallus gallus GN=TLN1 PE=4 SV=1;>tr|E1C2S1|E1C2S1_CHICK Talin-1 OS=Gallus gallus GN=TLN1 PE=4 SV=1;>tr|E1BUK3|E1BUK3_CHICK Talin-1 OS=Gallus gallus GN=TLN1 PE=4 SV=1	0.181733	-0.228231	0.386452	NaN	0.945436	0.876906	0.596598	1	0	3338600	8760200	23500000	0	NaN	14.761	20.584	NaN	1	2	2	0
E1BWE0	ZNF516	>tr|E1BWE0|E1BWE0_CHICK Uncharacterized protein OS=Gallus gallus GN=ZNF516 PE=4 SV=1	0.216333	0.0193333	-0.0795414	-0.0456656	0.994848	0.237257	0.248983	0.281724	0	26200000	228000000	42400000	538000000	NaN	9.874	14.572	12.692	1	9	5	12
E1BWG6	RCOR1	>tr|E1BWG6|E1BWG6_CHICK Uncharacterized protein OS=Gallus gallus GN=RCOR1 PE=4 SV=1	NaN	-0.149895	0.337619	-0.394712	1	0.817174	0.714808	0.554608	0	0	56900000	18500000	142000000	NaN	NaN	NaN	6.6878	0	1	1	5
E1BWH5	RIOK1	>tr|E1BWH5|E1BWH5_CHICK Serine/threonine-protein kinase RIO1 OS=Gallus gallus GN=RIOK1 PE=3 SV=1	NaN	-0.19622	0.0858594	-0.278673	1	0.928989	0.480235	0.850184	0	0	106000000	95800000	91200000	NaN	11.458	4.5325	14.199	0	4	3	4
O13016;E1BWI7	PTPN1	>sp|O13016|PTN1_CHICK Tyrosine-protein phosphatase non-receptor type 1 OS=Gallus gallus GN=PTPN1 PE=2 SV=1;>tr|E1BWI7|E1BWI7_CHICK Tyrosine-protein phosphatase non-receptor type OS=Gallus gallus GN=PTPN1 PE=3 SV=1	0.189945	-0.107729	0.203537	-0.0135005	0.803662	0.839747	0.868514	0.487128	0	71600000	22500000	213000000	51100000	7.4477	16.883	7.4214	NaN	3	2	9	1
E1BWI8;E1C6D2	DUS1L	>tr|E1BWI8|E1BWI8_CHICK Uncharacterized protein OS=Gallus gallus GN=DUS1L PE=4 SV=1;>tr|E1C6D2|E1C6D2_CHICK Uncharacterized protein OS=Gallus gallus GN=DUS1L PE=4 SV=1	-0.24165	-0.238967	0.0991918	-0.28978	0.105528	0.957038	0.51912	0.942876	0	23200000	539000000	105000000	785000000	NaN	9.5023	19.5	9.6279	1	11	4	18
E1BWJ0	SART3	>tr|E1BWJ0|E1BWJ0_CHICK Uncharacterized protein OS=Gallus gallus GN=SART3 PE=4 SV=1	0.680237	NaN	0.394863	NaN	0.141302	1	0.582959	1	0	6531200	0	47100000	0	NaN	NaN	NaN	NaN	1	0	1	0
E1BWJ3	MED14	>tr|E1BWJ3|E1BWJ3_CHICK Uncharacterized protein OS=Gallus gallus GN=MED14 PE=4 SV=1	0.300256	-0.142715	0.161081	-0.104922	0.79479	0.593857	0.718468	0.424638	0	37300000	669000000	146000000	414000000	4.4527	55.898	32.183	71.325	5	16	5	11
E1C806;E1BWJ4;E1BWJ5	USP9X	>tr|E1C806|E1C806_CHICK Ubiquitin carboxyl-terminal hydrolase OS=Gallus gallus GN=USP9X PE=3 SV=1;>tr|E1BWJ4|E1BWJ4_CHICK Ubiquitin carboxyl-terminal hydrolase OS=Gallus gallus GN=USP9X PE=3 SV=1;>tr|E1BWJ5|E1BWJ5_CHICK Ubiquitin carboxyl-terminal hydrolas	0.455554	-0.344145	0.438326	0.0794663	0.308477	0.672206	0.338611	0.320123	0	205000000	122000000	551000000	103000000	22.294	23.96	51.573	16.516	19	6	18	4
E1BWJ7	PABPC1L	>tr|E1BWJ7|E1BWJ7_CHICK Uncharacterized protein OS=Gallus gallus GN=PABPC1L PE=4 SV=1	0.124464	-0.255796	0.159061	-0.281301	0.488189	0.979448	0.479646	0.975789	0	267000000	502000000	1490000000	529000000	6.0321	2.0143	18.781	1.9943	3	3	5	3
E1C1N9;E1BWJ8;F1P5N0	ABI1	>tr|E1C1N9|E1C1N9_CHICK Uncharacterized protein OS=Gallus gallus GN=ABI1 PE=4 SV=1;>tr|E1BWJ8|E1BWJ8_CHICK Uncharacterized protein OS=Gallus gallus GN=ABI1 PE=4 SV=1;>tr|F1P5N0|F1P5N0_CHICK Uncharacterized protein OS=Gallus gallus GN=ABI1 PE=4 SV=1	NaN	NaN	0.250609	NaN	1	1	1	1	0	0	0	62100000	0	NaN	NaN	14.491	NaN	0	0	2	0
E1BWK2;F1P5E8	FBXW11	>tr|E1BWK2|E1BWK2_CHICK Uncharacterized protein OS=Gallus gallus GN=FBXW11 PE=4 SV=1;>tr|F1P5E8|F1P5E8_CHICK Uncharacterized protein OS=Gallus gallus GN=FBXW11 PE=4 SV=1	0.261533	NaN	NaN	-0.181611	0.873447	1	1	0.958376	0	15900000	0	0	8337200	26.248	NaN	NaN	NaN	3	0	0	1
E1C262;E1BWK3	AP3D1	>tr|E1C262|E1C262_CHICK Uncharacterized protein OS=Gallus gallus GN=AP3D1 PE=4 SV=1;>tr|E1BWK3|E1BWK3_CHICK Uncharacterized protein OS=Gallus gallus GN=AP3D1 PE=4 SV=1	0.40443	-0.201322	0.394476	-0.173273	0.471508	0.941432	0.478414	0.856783	0	46300000	86400000	359000000	90300000	35.948	22.577	47.463	26.006	6	4	4	5
E1BWL0	CSRP2BP	>tr|E1BWL0|E1BWL0_CHICK Uncharacterized protein OS=Gallus gallus GN=CSRP2BP PE=4 SV=1	0.160842	-0.172601	0.20165	-0.11519	0.893658	0.989292	0.864259	0.799977	0	4026500	30700000	31400000	32700000	NaN	1.2034	28.484	14.219	1	4	3	3
E1BWL2	PWWP2A	>tr|E1BWL2|E1BWL2_CHICK Uncharacterized protein OS=Gallus gallus GN=PWWP2A PE=4 SV=1	NaN	-0.157916	NaN	-0.238556	1	0.955216	1	0.971817	0	0	35200000	0	51600000	NaN	NaN	NaN	20.757	0	1	0	3
E1BWN1	MCM8	>tr|E1BWN1|E1BWN1_CHICK Uncharacterized protein OS=Gallus gallus GN=MCM8 PE=3 SV=1	NaN	-0.232318	NaN	-0.351816	1	0.867134	1	0.646072	0	0	33400000	0	17200000	NaN	10.568	NaN	NaN	0	2	0	1
E1BWN4		>tr|E1BWN4|E1BWN4_CHICK Uncharacterized protein OS=Gallus gallus PE=4 SV=1	NaN	-0.382159	NaN	-0.503236	1	0.576544	1	0.29444	0	0	115000000	0	64600000	NaN	15.647	NaN	1.3991	0	4	0	3
E1BWP4	FIP1L1	>tr|E1BWP4|E1BWP4_CHICK Uncharacterized protein OS=Gallus gallus GN=FIP1L1 PE=4 SV=1	0.492472	-0.32923	0.453643	-0.3972	0.231713	0.733562	0.296689	0.547984	0	111000000	579000000	341000000	338000000	11.868	14.64	12.614	9.1395	4	12	8	10
E1BWQ5	CDC5L	>tr|E1BWQ5|E1BWQ5_CHICK Uncharacterized protein OS=Gallus gallus GN=CDC5L PE=4 SV=1	0.171235	-0.272025	0.261829	-0.285976	0.673419	0.949593	0.939554	0.964687	0	164000000	4770000000	1380000000	4880000000	4.9011	10.329	12.992	8.9218	7	58	32	45
E1BWQ7;F1NJL5	CDC2L1	>tr|E1BWQ7|E1BWQ7_CHICK Uncharacterized protein OS=Gallus gallus GN=CDC2L1 PE=4 SV=1;>tr|F1NJL5|F1NJL5_CHICK Uncharacterized protein OS=Gallus gallus GN=CDC2L1 PE=4 SV=1	0.143741	-0.120341	0.0112033	-0.175018	0.851596	0.519129	0.149181	0.390345	0	3529100	1290000000	260000000	1410000000	NaN	8.9951	13.319	20.323	1	24	10	27
E1BWR0	BCLAF1	>tr|E1BWR0|E1BWR0_CHICK Uncharacterized protein OS=Gallus gallus GN=BCLAF1 PE=4 SV=1	0.122833	-0.218833	0.213052	-0.189455	0.800752	0.660701	0.903014	0.451458	0	8157100	1580000000	120000000	1800000000	NaN	15.068	8.7208	16.541	1	25	6	29
F1NLN1;E1BWS0	GIT2	>tr|F1NLN1|F1NLN1_CHICK Uncharacterized protein OS=Gallus gallus GN=GIT2 PE=4 SV=1;>tr|E1BWS0|E1BWS0_CHICK Uncharacterized protein OS=Gallus gallus GN=GIT2 PE=4 SV=1	0.153816	0.0384109	0.207612	-0.046525	0.672032	0.204972	0.730699	0.426979	0	30700000	263000000	516000000	161000000	6.6054	6.3071	23.526	NaN	3	4	14	1
E1BWS4	PTRH2	>tr|E1BWS4|E1BWS4_CHICK Uncharacterized protein OS=Gallus gallus GN=PTRH2 PE=4 SV=1	NaN	-0.188806	0.129856	-0.0748019	1	0.971922	0.435994	0.618826	0	0	33100000	268000000	72700000	NaN	9.376	10.264	7.9832	0	3	5	2
E1BWS6		>tr|E1BWS6|E1BWS6_CHICK Uncharacterized protein OS=Gallus gallus PE=4 SV=1	NaN	NaN	NaN	-0.453879	1	1	1	0.39006	0	0	0	0	68300000	NaN	NaN	NaN	23.906	0	0	0	2
E1BWS9	C15orf63	>tr|E1BWS9|E1BWS9_CHICK Uncharacterized protein OS=Gallus gallus GN=C15orf63 PE=4 SV=1	0.644415	NaN	NaN	NaN	0.173704	1	1	1	0	2741000	0	0	0	NaN	NaN	NaN	NaN	1	0	0	0
E1BWT1;F1NF28	WAPAL	>tr|E1BWT1|E1BWT1_CHICK Uncharacterized protein OS=Gallus gallus GN=WAPAL PE=4 SV=1;>tr|F1NF28|F1NF28_CHICK Uncharacterized protein (Fragment) OS=Gallus gallus GN=WAPAL PE=4 SV=1	0.537241	-0.574679	0.545072	-0.642051	0.191417	0.163916	0.11858	0.0738131	0	59400000	1290000000	406000000	1060000000	13.365	53.197	9.2653	23.019	4	20	13	24
E1BWU8	KIAA0913	>tr|E1BWU8|E1BWU8_CHICK Uncharacterized protein OS=Gallus gallus GN=KIAA0913 PE=4 SV=1	NaN	-0.304077	NaN	NaN	1	0.70012	1	1	0	0	11200000	0	0	NaN	NaN	NaN	NaN	0	1	0	0
E1BWV0	FAM96B	>tr|E1BWV0|E1BWV0_CHICK Uncharacterized protein OS=Gallus gallus GN=FAM96B PE=4 SV=1	NaN	-0.354031	NaN	NaN	1	0.591396	1	1	0	0	25300000	0	0	NaN	NaN	NaN	NaN	0	1	0	0
E1BWW5	ASTE1	>tr|E1BWW5|E1BWW5_CHICK Uncharacterized protein OS=Gallus gallus GN=ASTE1 PE=4 SV=1	0.309025	NaN	NaN	NaN	0.744999	1	1	1	0	5219400	0	0	0	NaN	NaN	NaN	NaN	1	0	0	0
E1BWX1;F1NVG9	ANXA6	>tr|E1BWX1|E1BWX1_CHICK Annexin OS=Gallus gallus GN=ANXA6 PE=3 SV=1;>tr|F1NVG9|F1NVG9_CHICK Annexin OS=Gallus gallus GN=ANXA6 PE=3 SV=1	0.20909	-0.355952	0.254169	-0.324562	0.713002	0.676612	0.978806	0.864817	0	326000000	2500000000	882000000	1390000000	10.017	9.4464	7.1584	15.586	18	22	32	18
E1BWY6	BRAT1	>tr|E1BWY6|E1BWY6_CHICK Uncharacterized protein OS=Gallus gallus GN=BRAT1 PE=4 SV=1	NaN	-0.708533	0.664719	-0.569403	1	0.106729	0.143411	0.198096	0	0	36100000	2898300	155000000	NaN	37.256	NaN	17.925	0	3	1	4
E1BX00	SON	>tr|E1BX00|E1BX00_CHICK Uncharacterized protein OS=Gallus gallus GN=SON PE=4 SV=1	NaN	-0.324799	0.28206	-0.301003	1	0.747902	0.830982	0.899473	0	0	764000000	136000000	760000000	NaN	6.9361	52.737	8.6345	0	16	5	14
E1BX01	MAK16	>tr|E1BX01|E1BX01_CHICK Uncharacterized protein OS=Gallus gallus GN=MAK16 PE=4 SV=1	0.378627	-0.494986	0.475525	-0.492439	0.544442	0.293454	0.243072	0.294575	0	49100000	1030000000	255000000	1580000000	9.0604	7.3028	13.67	9.3155	4	14	8	20
E1BX04;F1NFM0;Q5ZL12	KLRAQ1;PPP1R21	>tr|E1BX04|E1BX04_CHICK Uncharacterized protein OS=Gallus gallus GN=KLRAQ1 PE=4 SV=1;>tr|F1NFM0|F1NFM0_CHICK Uncharacterized protein OS=Gallus gallus GN=KLRAQ1 PE=4 SV=1;>sp|Q5ZL12|PPR21_CHICK Protein phosphatase 1 regulatory subunit 21 OS=Gallus gallus GN	0.336627	-0.0193523	0.507141	NaN	0.673991	0.645934	0.350123	1	0	26900000	7533800	22600000	0	166.05	NaN	NaN	NaN	3	1	1	0
E1BX10	GTF2H1	>tr|E1BX10|E1BX10_CHICK Uncharacterized protein OS=Gallus gallus GN=GTF2H1 PE=4 SV=1	NaN	-0.320217	0.41536	-0.28279	1	0.760857	0.531106	0.88481	0	0	173000000	17800000	187000000	NaN	2.2687	NaN	10.58	0	5	1	5
E1BX21	SIN3A	>tr|E1BX21|E1BX21_CHICK Uncharacterized protein OS=Gallus gallus GN=SIN3A PE=4 SV=1	-0.0354297	-0.129512	0.0933522	-0.177571	0.180667	0.28468	0.325564	0.40077	0	42000000	2030000000	598000000	2230000000	11.014	14.544	12.072	25.159	4	38	22	35
E1BX26;F1NSW3	TNPO1	>tr|E1BX26|E1BX26_CHICK Uncharacterized protein OS=Gallus gallus GN=TNPO1 PE=4 SV=1;>tr|F1NSW3|F1NSW3_CHICK Uncharacterized protein (Fragment) OS=Gallus gallus GN=TNPO1 PE=4 SV=1	0.398664	-0.393556	0.41879	-0.407747	0.430181	0.531129	0.277805	0.545012	0	415000000	3800000000	2060000000	3220000000	25.861	10.421	13.104	11.99	17	33	21	34
E1BX68	SMAP1	>tr|E1BX68|E1BX68_CHICK Uncharacterized protein OS=Gallus gallus GN=SMAP1 PE=4 SV=1	-0.106969	0.123587	0.273665	0.0874349	0.332037	0.381349	0.930068	0.385879	0	7009200	25500000	65100000	20000000	NaN	NaN	12.634	NaN	1	1	3	1
F1NID0;E1BX81	VPS39	>tr|F1NID0|F1NID0_CHICK Uncharacterized protein OS=Gallus gallus GN=VPS39 PE=4 SV=1;>tr|E1BX81|E1BX81_CHICK Uncharacterized protein OS=Gallus gallus GN=VPS39 PE=4 SV=1	0.0505846	0.45812	-0.0248958	NaN	0.632651	0.0644577	0.36785	1	0	340760	4969000	2951200	0	NaN	4.5266	NaN	NaN	1	2	1	0
E1BX85	GSTO1	>tr|E1BX85|E1BX85_CHICK Uncharacterized protein OS=Gallus gallus GN=GSTO1 PE=3 SV=1	0.466741	-0.507212	0.534804	-0.621013	0.283621	0.293502	0.132921	0.0919347	0	143000000	374000000	317000000	413000000	8.0571	39.722	29.899	12.573	6	11	7	12
E1BXA0	NOC3L	>tr|E1BXA0|E1BXA0_CHICK Uncharacterized protein OS=Gallus gallus GN=NOC3L PE=4 SV=1	0.180777	-0.15738	0.13419	-0.180667	0.71435	0.382651	0.368059	0.413638	0	143000000	1540000000	845000000	2160000000	42.531	13.647	26.532	28.197	7	30	24	40
E1BXA5;P10587;G1K307;F1NWN3	MYH11	>tr|E1BXA5|E1BXA5_CHICK Myosin-11 OS=Gallus gallus GN=MYH11 PE=4 SV=1;>sp|P10587|MYH11_CHICK Myosin-11 OS=Gallus gallus GN=MYH11 PE=1 SV=4;>tr|G1K307|G1K307_CHICK Myosin-11 OS=Gallus gallus GN=MYH11 PE=4 SV=1;>tr|F1NWN3|F1NWN3_CHICK Myosin-11 (Fragment) OS	NaN	NaN	NaN	-0.492974	1	1	1	0.312901	0	0	0	0	59500000	NaN	NaN	NaN	22.471	0	0	0	2
F1NJP0;E1BXB5	EPN2	>tr|F1NJP0|F1NJP0_CHICK Uncharacterized protein OS=Gallus gallus GN=EPN2 PE=4 SV=1;>tr|E1BXB5|E1BXB5_CHICK Uncharacterized protein OS=Gallus gallus GN=EPN2 PE=4 SV=1	-0.21638	0.455757	NaN	NaN	0.189622	0.0654572	1	1	0	6575600	2780300	0	0	NaN	NaN	NaN	NaN	1	1	0	0
E1BXB9	DNAJC24	>tr|E1BXB9|E1BXB9_CHICK Uncharacterized protein OS=Gallus gallus GN=DNAJC24 PE=4 SV=1	NaN	-0.122563	NaN	0.196994	1	0.873634	1	0.230542	0	0	4478500	0	2853000	NaN	NaN	NaN	NaN	0	1	0	1
E1BXC5	ZC3H13	>tr|E1BXC5|E1BXC5_CHICK Uncharacterized protein OS=Gallus gallus GN=ZC3H13 PE=4 SV=1	NaN	0.0307866	0.21084	-0.171665	1	0.162299	0.949321	0.627521	0	0	558000000	1215800	411000000	NaN	12.143	NaN	15.702	0	6	1	10
E1BXC8;F1N878	SEC31B	>tr|E1BXC8|E1BXC8_CHICK Uncharacterized protein OS=Gallus gallus GN=SEC31B PE=4 SV=1;>tr|F1N878|F1N878_CHICK Uncharacterized protein OS=Gallus gallus GN=SEC31B PE=4 SV=1	0.253321	-0.0439136	0.323183	0.0457628	0.897262	0.305204	0.674413	0.245605	0	24300000	442000000	85200000	256000000	23.546	11.495	14.414	9.159	3	9	5	7
E1BXD0	GTF2F2	>tr|E1BXD0|E1BXD0_CHICK Uncharacterized protein OS=Gallus gallus GN=GTF2F2 PE=4 SV=1	0.251759	-0.198699	0.341506	-0.189319	0.969382	0.799167	0.682383	0.45086	0	183000000	1080000000	393000000	1500000000	11.85	7.9783	11.958	11.616	4	15	5	18
E1BXD2	RAI1	>tr|E1BXD2|E1BXD2_CHICK Uncharacterized protein OS=Gallus gallus GN=RAI1 PE=4 SV=1	NaN	-0.771168	NaN	-0.667305	1	0.0713523	1	0.159629	0	0	36800000	0	10600000	NaN	8.3745	NaN	NaN	0	2	0	1
E1BXD4	CNOT1	>tr|E1BXD4|E1BXD4_CHICK Uncharacterized protein OS=Gallus gallus GN=CNOT1 PE=4 SV=1	0.138492	0.0767373	0.094989	0.173251	0.540742	0.14999	0.228319	0.19492	0	225000000	167000000	1440000000	69800000	6.8875	6.3684	11.755	13.31	22	8	49	6
E1C8C8;E1BXE5;E1C8C9;E1C8D0	ANLN	>tr|E1C8C8|E1C8C8_CHICK Uncharacterized protein OS=Gallus gallus GN=ANLN PE=4 SV=1;>tr|E1BXE5|E1BXE5_CHICK Uncharacterized protein OS=Gallus gallus GN=ANLN PE=4 SV=1;>tr|E1C8C9|E1C8C9_CHICK Uncharacterized protein OS=Gallus gallus GN=ANLN PE=4 SV=1;>tr|E1C	NaN	0.0706868	-0.229666	0.069415	1	0.110465	0.0935369	0.105996	0	0	641000000	53400000	505000000	NaN	13.749	18.644	10.212	0	16	4	15
E1BXG0	PPIH	>tr|E1BXG0|E1BXG0_CHICK Peptidyl-prolyl cis-trans isomerase OS=Gallus gallus GN=PPIH PE=3 SV=1	0.211299	-0.181293	0.224204	-0.218217	0.850332	0.733016	0.80149	0.789636	0	129000000	833000000	299000000	712000000	11.159	10.01	57.469	8.404	5	11	10	10
F1NFA5;E1BXG8	ELMO1	>tr|F1NFA5|F1NFA5_CHICK Uncharacterized protein (Fragment) OS=Gallus gallus GN=ELMO1 PE=4 SV=1;>tr|E1BXG8|E1BXG8_CHICK Uncharacterized protein OS=Gallus gallus GN=ELMO1 PE=4 SV=1	0.571923	-0.0953538	0.415487	0.182606	0.0700027	0.441811	0.287319	0.0882203	0	305000000	478000000	1020000000	245000000	11.781	8.9124	10.787	21.988	7	6	18	4
E1BXI2	EXOSC7	>tr|E1BXI2|E1BXI2_CHICK Uncharacterized protein OS=Gallus gallus GN=EXOSC7 PE=4 SV=1	0.099961	-0.161674	0.325621	-0.50908	0.494071	0.845346	0.775248	0.351683	0	49900000	43300000	61500000	28900000	18.456	NaN	15.591	NaN	3	1	3	1
E1BXI3	PDCD5	>tr|E1BXI3|E1BXI3_CHICK Uncharacterized protein OS=Gallus gallus GN=PDCD5 PE=4 SV=1	-0.234843	NaN	-0.131722	NaN	0.170889	1	0.181867	1	0	7973400	0	26800000	0	NaN	NaN	5.8893	NaN	1	0	2	0
E1BXI6	TCF20	>tr|E1BXI6|E1BXI6_CHICK Uncharacterized protein OS=Gallus gallus GN=TCF20 PE=4 SV=1	NaN	-0.460322	0.40694	-0.441601	1	0.402775	0.5498	0.436736	0	0	61000000	17200000	198000000	NaN	5.7121	NaN	23.076	0	2	1	6
E1BXK5	RBM5	>tr|E1BXK5|E1BXK5_CHICK Uncharacterized protein OS=Gallus gallus GN=RBM5 PE=4 SV=1	NaN	-0.289981	0.185347	-0.340328	1	0.86326	0.803303	0.750557	0	0	686000000	103000000	887000000	NaN	8.7796	2.4243	10.211	0	9	2	12
E1BXL0		>tr|E1BXL0|E1BXL0_CHICK Uncharacterized protein OS=Gallus gallus PE=4 SV=1	NaN	0.205682	NaN	0.252052	1	0.186287	1	0.172023	0	0	42800000	0	33100000	NaN	7.7351	NaN	6.4829	0	2	0	2
E1BXM2;F1NA36	SEC24B	>tr|E1BXM2|E1BXM2_CHICK Uncharacterized protein OS=Gallus gallus GN=SEC24B PE=4 SV=1;>tr|F1NA36|F1NA36_CHICK Uncharacterized protein OS=Gallus gallus GN=SEC24B PE=4 SV=1	NaN	-0.453199	0.317068	-0.563311	1	0.402095	0.766897	0.273898	0	0	4481800	8938600	15400000	NaN	NaN	21.907	6.0083	0	1	3	2
E1BXM8	ATP2C1	>tr|E1BXM8|E1BXM8_CHICK Uncharacterized protein OS=Gallus gallus GN=ATP2C1 PE=3 SV=1	NaN	-0.501383	NaN	NaN	1	0.325031	1	1	0	0	6912000	0	0	NaN	NaN	NaN	NaN	0	1	0	0
E1BXP3	NOL10	>tr|E1BXP3|E1BXP3_CHICK Uncharacterized protein OS=Gallus gallus GN=NOL10 PE=4 SV=1	0.178835	-0.27043	0.136383	-0.301647	0.705947	0.92951	0.457799	0.896988	0	90400000	1130000000	447000000	1100000000	9.7075	10.891	10.8	9.3773	7	21	15	25
E1BXP7	GCFC1	>tr|E1BXP7|E1BXP7_CHICK Uncharacterized protein OS=Gallus gallus GN=GCFC1 PE=4 SV=1	0.324515	-0.274246	0.355628	-0.272914	0.71347	0.916525	0.559791	0.991925	0	42500000	685000000	120000000	648000000	11.531	11.26	11.65	8.0851	7	16	7	17
F1P5R3;Q5R1T0;E1BXQ6;E1BYD9	CHAF1A	>tr|F1P5R3|F1P5R3_CHICK Chromatin assembly factor 1 subunit A (Fragment) OS=Gallus gallus GN=CHAF1A PE=4 SV=1;>sp|Q5R1T0|CAF1A_CHICK Chromatin assembly factor 1 subunit A OS=Gallus gallus GN=CHAF1A PE=1 SV=1;>tr|E1BXQ6|E1BXQ6_CHICK Chromatin assembly facto	0.320455	-0.551374	0.306271	-0.406595	0.726883	0.196299	0.833755	0.521699	0	35800000	531000000	347000000	430000000	2.3656	13.967	3.7961	7.7297	2	12	7	11
E1BXR1	VBP1	>tr|E1BXR1|E1BXR1_CHICK Uncharacterized protein OS=Gallus gallus GN=VBP1 PE=4 SV=1	0.215065	-0.669963	0.615965	-0.676931	0.867518	0.113438	0.0585648	0.0866618	0	143000000	59700000	96700000	67600000	14.582	6.0946	8.9364	7.9427	2	3	2	2
E1BXR3	PFKFB2	>tr|E1BXR3|E1BXR3_CHICK Uncharacterized protein OS=Gallus gallus GN=PFKFB2 PE=4 SV=1	0.57681	-0.116689	0.557804	-0.236874	0.13858	0.739122	0.109784	0.976953	0	45900000	47300000	87300000	41000000	19.068	3.2303	17.129	3.1299	4	3	4	3
E1BXS2;F1NVK3;P50146	GNAI3;GNAI1	>tr|E1BXS2|E1BXS2_CHICK Uncharacterized protein OS=Gallus gallus GN=GNAI3 PE=4 SV=1;>tr|F1NVK3|F1NVK3_CHICK Uncharacterized protein OS=Gallus gallus GN=GNAI3 PE=4 SV=1;>sp|P50146|GNAI1_CHICK Guanine nucleotide-binding protein G(i) subunit alpha-1 OS=Gallus	NaN	NaN	0.245896	NaN	1	1	0.954091	1	0	0	0	16400000	0	NaN	NaN	NaN	NaN	0	0	1	0
E1BXS4	LOC424014	>tr|E1BXS4|E1BXS4_CHICK Uncharacterized protein OS=Gallus gallus GN=LOC424014 PE=4 SV=1	0.299431	NaN	0.251892	-0.361943	0.765336	1	0.950696	0.624397	0	24500000	0	88800000	9537000	1.9104	NaN	14.939	NaN	2	0	5	1
E1BXS9	EIF2B5	>tr|E1BXS9|E1BXS9_CHICK Uncharacterized protein OS=Gallus gallus GN=EIF2B5 PE=4 SV=1	NaN	-0.198975	0.130538	NaN	1	0.947321	0.727343	1	0	0	5395800	17700000	0	NaN	NaN	NaN	NaN	0	1	1	0
E1BXT3;F1NUM3	GOSR2	>tr|E1BXT3|E1BXT3_CHICK Uncharacterized protein OS=Gallus gallus GN=GOSR2 PE=4 SV=1;>tr|F1NUM3|F1NUM3_CHICK Uncharacterized protein OS=Gallus gallus GN=GOSR2 PE=4 SV=1	0.22755	-0.34807	NaN	-0.275647	0.972509	0.677785	1	0.907328	0	22200000	168000000	0	131000000	13.09	5.4626	NaN	NaN	2	2	0	1
E1BXT5	TPRKB	>tr|E1BXT5|E1BXT5_CHICK Uncharacterized protein OS=Gallus gallus GN=TPRKB PE=3 SV=1	0.0464937	-0.425456	0.125244	NaN	0.545633	0.451055	0.713278	1	0	9391500	24800000	10800000	0	NaN	11.212	NaN	NaN	1	2	1	0
E1BXT7	ANKHD1	>tr|E1BXT7|E1BXT7_CHICK Uncharacterized protein OS=Gallus gallus GN=ANKHD1 PE=4 SV=1	NaN	NaN	0.352842	NaN	1	1	0.569256	1	0	0	0	87600000	0	NaN	NaN	10.254	NaN	0	0	3	0
E1BXX6	DIS3	>tr|E1BXX6|E1BXX6_CHICK Uncharacterized protein OS=Gallus gallus GN=DIS3 PE=3 SV=1	0.323028	-0.178843	0.305173	-0.200071	0.70312	0.470656	0.722907	0.499652	0	105000000	8030000000	868000000	5110000000	29.622	10.563	11.867	8.5109	10	56	31	55
E1BXY5	MIA3	>tr|E1BXY5|E1BXY5_CHICK Uncharacterized protein OS=Gallus gallus GN=MIA3 PE=4 SV=1	NaN	0.205994	0.0549868	NaN	1	0.264747	0.537303	1	0	0	5220600	6271400	0	NaN	NaN	NaN	NaN	0	1	1	0
E1BXY6;F1P4A8	GOLGA3	>tr|E1BXY6|E1BXY6_CHICK Uncharacterized protein OS=Gallus gallus GN=GOLGA3 PE=4 SV=1;>tr|F1P4A8|F1P4A8_CHICK Uncharacterized protein (Fragment) OS=Gallus gallus GN=GOLGA3 PE=4 SV=1	NaN	-0.384463	0.265786	-0.175823	1	0.570959	0.953935	0.944415	0	0	114000000	32500000	11400000	NaN	15.341	NaN	NaN	0	4	1	1
E1BY06	BROX	>tr|E1BY06|E1BY06_CHICK Uncharacterized protein OS=Gallus gallus GN=BROX PE=4 SV=1	NaN	-0.320187	0.555267	-0.173005	1	0.735483	0.273137	0.856106	0	0	90200000	10800000	51400000	NaN	22.809	NaN	6.8515	0	2	1	2
E1BY09	MYNN	>tr|E1BY09|E1BY09_CHICK Uncharacterized protein OS=Gallus gallus GN=MYNN PE=4 SV=1	NaN	-0.0961242	NaN	NaN	1	0.813441	1	1	0	0	3538300	0	0	NaN	NaN	NaN	NaN	0	1	0	0
E1BY13;H9KZ76	SNX20;LOC771786	>tr|E1BY13|E1BY13_CHICK Uncharacterized protein OS=Gallus gallus GN=SNX20 PE=4 SV=1;>tr|H9KZ76|H9KZ76_CHICK Uncharacterized protein (Fragment) OS=Gallus gallus GN=LOC771786 PE=4 SV=1	NaN	NaN	0.0777007	NaN	1	1	0.591784	1	0	0	0	1533900	0	NaN	NaN	NaN	NaN	0	0	1	0
Q5ZLW3;E1BY18;F1NG71	DYM	>sp|Q5ZLW3|DYM_CHICK Dymeclin OS=Gallus gallus GN=DYM PE=2 SV=1;>tr|E1BY18|E1BY18_CHICK Dymeclin OS=Gallus gallus GN=DYM PE=4 SV=1;>tr|F1NG71|F1NG71_CHICK Dymeclin OS=Gallus gallus GN=DYM PE=4 SV=1	0.366602	NaN	NaN	NaN	0.615002	1	1	1	0	1555800	0	0	0	NaN	NaN	NaN	NaN	1	0	0	0
E1BY25	WDR47	>tr|E1BY25|E1BY25_CHICK Uncharacterized protein OS=Gallus gallus GN=WDR47 PE=4 SV=1	0.180882	0.293586	0.176023	NaN	0.895577	0.170638	0.770369	1	0	11700000	25600000	80600000	0	NaN	NaN	7.6981	NaN	1	1	4	0
E1BY48;Q5ZL78	PIK3R4	>tr|E1BY48|E1BY48_CHICK Uncharacterized protein OS=Gallus gallus GN=PIK3R4 PE=4 SV=1;>tr|Q5ZL78|Q5ZL78_CHICK Uncharacterized protein OS=Gallus gallus GN=PIK3R4 PE=2 SV=1	0.415004	-0.0440375	0.359865	-0.339756	0.443253	0.698329	0.545551	0.672278	0	71700000	29700000	82800000	12700000	5.3769	16.007	9.2907	NaN	7	3	9	1
E1BY56;F1NKV5;E1C8M1	TARS	>tr|E1BY56|E1BY56_CHICK Uncharacterized protein OS=Gallus gallus GN=TARS PE=3 SV=1;>tr|F1NKV5|F1NKV5_CHICK Uncharacterized protein OS=Gallus gallus GN=TARS PE=3 SV=1;>tr|E1C8M1|E1C8M1_CHICK Uncharacterized protein OS=Gallus gallus GN=TARS PE=3 SV=1	0.339573	-0.386362	0.34485	-0.73756	0.664521	0.558432	0.542032	0.0517335	0	56100000	482000000	851000000	73600000	112.65	3.2126	95.104	18.005	7	5	13	3
E1BY65	NDOR1	>tr|E1BY65|E1BY65_CHICK Uncharacterized protein OS=Gallus gallus GN=NDOR1 PE=4 SV=1	-0.200774	0.0305514	NaN	NaN	0.206603	0.545411	1	1	0	4132000	25200000	0	0	NaN	NaN	NaN	NaN	1	1	0	0
E1BY77	USP13	>sp|E1BY77|UBP13_CHICK Ubiquitin carboxyl-terminal hydrolase 13 OS=Gallus gallus GN=USP13 PE=3 SV=1	0.328699	NaN	0.547627	-0.56159	0.699526	1	0.258254	0.203448	0	8090500	0	55300000	103000000	NaN	NaN	17.825	10.508	1	0	5	2
E1BY86	FRG1	>tr|E1BY86|E1BY86_CHICK Uncharacterized protein OS=Gallus gallus GN=FRG1 PE=4 SV=1	0.550128	-0.61623	0.553765	-0.551428	0.222735	0.116404	0.107411	0.178208	0	15600000	799000000	296000000	389000000	2.5846	32.251	10.293	3.129	3	12	9	8
E1BY89	RPL23	>tr|E1BY89|E1BY89_CHICK Uncharacterized protein OS=Gallus gallus GN=RPL23 PE=3 SV=1	-0.256897	-0.29956	0.133031	-0.450755	0.0944654	0.824365	0.446523	0.415534	0	12700000	310000000	293000000	289000000	16.555	4.0046	6.0842	12.241	2	5	10	7
E1BY93	IGJ	>tr|E1BY93|E1BY93_CHICK Uncharacterized protein OS=Gallus gallus GN=IGJ PE=4 SV=1	NaN	NaN	NaN	NaN	1	1	1	1	0	0	0	0	0	NaN	NaN	NaN	NaN	0	0	0	0
E1BYA4;E1BYA6	MAP7D3	>tr|E1BYA4|E1BYA4_CHICK Uncharacterized protein OS=Gallus gallus GN=MAP7D3 PE=4 SV=1;>tr|E1BYA6|E1BYA6_CHICK Uncharacterized protein OS=Gallus gallus GN=MAP7D3 PE=4 SV=1	0.54793	NaN	0.383724	NaN	0.287961	1	0.516962	1	0	8874200	0	308000000	0	NaN	NaN	17.591	NaN	1	0	4	0
E1BYA5;F1P2J0	DHX33	>tr|E1BYA5|E1BYA5_CHICK Uncharacterized protein OS=Gallus gallus GN=DHX33 PE=4 SV=1;>tr|F1P2J0|F1P2J0_CHICK Uncharacterized protein OS=Gallus gallus GN=DHX33 PE=4 SV=1	0.10436	-0.120211	0.190886	-0.155151	0.6887	0.256138	0.66159	0.716808	0	12900000	1350000000	365000000	313000000	14.568	22.057	33.956	17.645	2	14	11	6
E1BYA8	ERCC6	>tr|E1BYA8|E1BYA8_CHICK Uncharacterized protein OS=Gallus gallus GN=ERCC6 PE=4 SV=1	NaN	-0.145503	NaN	NaN	1	0.806727	1	1	0	0	46900000	0	0	NaN	6.402	NaN	NaN	0	3	0	0
E1BYA9	ILKAP	>tr|E1BYA9|E1BYA9_CHICK Uncharacterized protein OS=Gallus gallus GN=ILKAP PE=3 SV=1	0.0325633	-0.416416	0.0496208	-0.465326	0.219775	0.451179	0.219591	0.354011	0	111000000	1380000000	261000000	1030000000	25.214	12.568	9.513	41.789	5	16	7	16
E1BYD2	NUP37	>tr|E1BYD2|E1BYD2_CHICK Uncharacterized protein OS=Gallus gallus GN=NUP37 PE=4 SV=1	0.259838	-0.273767	-0.051406	-0.300197	0.878355	0.905261	0.181467	0.786184	0	21000000	155000000	136000000	49000000	10.816	11.295	19.684	19.881	2	4	3	5
E1BYF1	CTH	>tr|E1BYF1|E1BYF1_CHICK Uncharacterized protein OS=Gallus gallus GN=CTH PE=3 SV=1	0.409917	-0.413116	0.192075	-0.0321053	0.424314	0.503726	0.827288	0.394397	0	83000000	105000000	79400000	160000000	5.676	12.863	20.203	41.891	4	3	2	4
E1BYF7	PRDM2	>tr|E1BYF7|E1BYF7_CHICK Uncharacterized protein OS=Gallus gallus GN=PRDM2 PE=4 SV=1	NaN	-0.382316	NaN	-0.231977	1	0.533491	1	0.991904	0	0	30700000	0	42800000	NaN	NaN	NaN	10.181	0	1	0	2
E1BYF8	FNBP1	>tr|E1BYF8|E1BYF8_CHICK Uncharacterized protein OS=Gallus gallus GN=FNBP1 PE=4 SV=1	0.346244	NaN	0.354169	NaN	0.659854	1	0.69345	1	0	7262300	0	40200000	0	NaN	NaN	19.939	NaN	1	0	2	0
E1BYG3	STK16	>tr|E1BYG3|E1BYG3_CHICK Uncharacterized protein OS=Gallus gallus GN=STK16 PE=4 SV=1	0.161069	0.207035	NaN	NaN	0.840704	0.263451	1	1	0	9803200	11600000	0	0	1.9314	NaN	NaN	NaN	2	1	0	0
F1NBR4;E1BYG8	GSPT1	>tr|F1NBR4|F1NBR4_CHICK Uncharacterized protein (Fragment) OS=Gallus gallus GN=GSPT1 PE=4 SV=1;>tr|E1BYG8|E1BYG8_CHICK Uncharacterized protein OS=Gallus gallus GN=GSPT1 PE=4 SV=1	0.282277	-0.118123	0.212041	-0.0347828	0.919017	0.511993	0.76782	0.259522	0	317000000	752000000	1430000000	790000000	9.64	12.847	15.151	11.439	7	10	20	14
E1BYJ3;F1NFQ6	PIAS2	>tr|E1BYJ3|E1BYJ3_CHICK Uncharacterized protein OS=Gallus gallus GN=PIAS2 PE=4 SV=1;>tr|F1NFQ6|F1NFQ6_CHICK Uncharacterized protein (Fragment) OS=Gallus gallus GN=PIAS2 PE=4 SV=1	0.236038	-0.238117	-0.219359	-0.395979	0.920367	0.853305	0.111626	0.555855	0	1718100	15100000	10800000	351000000	NaN	8.8796	0.83345	7.3924	1	2	2	5
F1NC77;Q5ZLE9;E1BYK2	N4BP1	>tr|F1NC77|F1NC77_CHICK NEDD4-binding protein 1 OS=Gallus gallus GN=N4BP1 PE=4 SV=1;>sp|Q5ZLE9|N4BP1_CHICK NEDD4-binding protein 1 OS=Gallus gallus GN=N4BP1 PE=2 SV=1;>tr|E1BYK2|E1BYK2_CHICK NEDD4-binding protein 1 OS=Gallus gallus GN=N4BP1 PE=4 SV=1	0.189663	0.135558	0.0939722	0.0584941	0.965166	0.36269	0.632306	0.435712	0	6296700	35600000	8676200	23000000	10.304	16.193	NaN	4.2205	2	3	1	4
F1NKN4;E1BYL4	SLX4	>tr|F1NKN4|F1NKN4_CHICK Uncharacterized protein (Fragment) OS=Gallus gallus GN=SLX4 PE=4 SV=1;>tr|E1BYL4|E1BYL4_CHICK Uncharacterized protein OS=Gallus gallus GN=SLX4 PE=4 SV=1	NaN	0.312865	NaN	0.201965	1	0.153792	1	0.22474	0	0	7937100	0	19900000	NaN	NaN	NaN	NaN	0	1	0	1
E1BYM1	RNMT	>tr|E1BYM1|E1BYM1_CHICK mRNA cap guanine-N7 methyltransferase OS=Gallus gallus GN=RNMT PE=3 SV=1	0.342646	-0.301158	0.356159	-0.341322	0.634464	0.910603	0.49494	0.796489	0	201000000	2720000000	1200000000	2930000000	10.395	21.437	9.1539	7.3339	9	28	25	35
E1BYM5	SNRNP27	>tr|E1BYM5|E1BYM5_CHICK Uncharacterized protein OS=Gallus gallus GN=SNRNP27 PE=4 SV=1	0.182553	-0.200355	NaN	-0.232536	0.900232	0.939073	1	0.990197	0	10000000	57500000	0	110000000	NaN	0.83783	NaN	5.8272	1	2	0	5
E1BYN7	VDAC1	>tr|E1BYN7|E1BYN7_CHICK Uncharacterized protein OS=Gallus gallus GN=VDAC1 PE=4 SV=1	0.355533	NaN	NaN	NaN	0.639224	1	1	1	0	2005000	0	0	0	NaN	NaN	NaN	NaN	1	0	0	0
Q90YH9;E1BYP6	TES	>sp|Q90YH9|TES_CHICK Testin OS=Gallus gallus GN=TES PE=2 SV=1;>tr|E1BYP6|E1BYP6_CHICK Testin OS=Gallus gallus GN=TES PE=4 SV=1	NaN	NaN	-0.0173904	NaN	1	1	0.382194	1	0	0	0	11800000	0	NaN	NaN	NaN	NaN	0	0	1	0
E1BYP7	SEH1L	>tr|E1BYP7|E1BYP7_CHICK Uncharacterized protein OS=Gallus gallus GN=SEH1L PE=4 SV=1	0.164758	-0.169084	0.14474	-0.186069	0.646168	0.687741	0.486584	0.676216	0	252000000	1200000000	495000000	904000000	7.321	17.142	9.7047	14.272	9	19	15	19
E1BYQ3	CUL3	>tr|E1BYQ3|E1BYQ3_CHICK Uncharacterized protein OS=Gallus gallus GN=CUL3 PE=3 SV=1	0.285197	-0.218553	0.311201	-0.172603	0.842117	0.876393	0.812053	0.630646	0	88200000	505000000	255000000	705000000	7.1968	7.4497	12.147	26.934	7	11	11	11
E1BYQ6	TPR	>tr|E1BYQ6|E1BYQ6_CHICK Uncharacterized protein OS=Gallus gallus GN=TPR PE=4 SV=1	0.267591	-0.229921	0.270856	-0.260183	0.988068	0.718382	0.893497	0.815249	0	616000000	9930000000	3250000000	12200000000	15.821	25.833	14.791	26.248	15	149	85	146
E1BYR8	SAAL1	>tr|E1BYR8|E1BYR8_CHICK Uncharacterized protein OS=Gallus gallus GN=SAAL1 PE=4 SV=1	NaN	NaN	0.116899	NaN	1	1	0.691305	1	0	0	0	8581600	0	NaN	NaN	NaN	NaN	0	0	1	0
E1BYU8	NUP98	>tr|E1BYU8|E1BYU8_CHICK Uncharacterized protein OS=Gallus gallus GN=NUP98 PE=4 SV=1	0.365026	-0.242232	0.374463	-0.25876	0.559841	0.784343	0.423599	0.807144	0	243000000	3020000000	1190000000	3530000000	12.578	12.572	11.84	9.3184	10	39	29	53
E1BYV8;F1NLG7	UTP6	>tr|E1BYV8|E1BYV8_CHICK Uncharacterized protein OS=Gallus gallus GN=UTP6 PE=4 SV=1;>tr|F1NLG7|F1NLG7_CHICK Uncharacterized protein OS=Gallus gallus GN=UTP6 PE=4 SV=1	0.155686	-0.338543	0.21936	-0.358707	0.608792	0.748779	0.780625	0.727236	0	108000000	2130000000	618000000	2510000000	7.1463	11.974	21.082	8.8276	7	27	16	27
E1BYW6;F1NZK8	EFTUD1	>tr|E1BYW6|E1BYW6_CHICK Uncharacterized protein OS=Gallus gallus GN=EFTUD1 PE=4 SV=1;>tr|F1NZK8|F1NZK8_CHICK Uncharacterized protein OS=Gallus gallus GN=EFTUD1 PE=4 SV=1	0.224424	NaN	0.268605	-0.00775035	0.934771	1	0.997487	0.562721	0	60500000	0	297000000	9473800	10.336	NaN	15.11	NaN	5	0	12	1
E1BYW9	PSMB3	>tr|E1BYW9|E1BYW9_CHICK Proteasome subunit beta type OS=Gallus gallus GN=PSMB3 PE=3 SV=1	0.276002	NaN	0.238006	-0.207467	0.878391	1	0.994206	0.979344	0	38700000	0	156000000	35200000	12.093	NaN	14.191	10.106	3	0	8	2
E1BYX0;E1BYX6;E1C0J5	IPO11	>tr|E1BYX0|E1BYX0_CHICK Uncharacterized protein OS=Gallus gallus GN=IPO11 PE=4 SV=1;>tr|E1BYX6|E1BYX6_CHICK Uncharacterized protein OS=Gallus gallus GN=IPO11 PE=4 SV=1;>tr|E1C0J5|E1C0J5_CHICK Uncharacterized protein OS=Gallus gallus GN=IPO11 PE=4 SV=1	-0.01509	-0.0819393	0.318701	-0.100581	0.494549	0.467078	0.795498	0.562203	0	3962900	142000000	73500000	185000000	NaN	7.4401	9.1956	9.1331	1	6	6	6
E1BYY8	MGA	>tr|E1BYY8|E1BYY8_CHICK Uncharacterized protein OS=Gallus gallus GN=MGA PE=4 SV=1	NaN	-0.290818	NaN	-0.282096	1	0.81553	1	0.839928	0	0	74500000	0	69900000	NaN	1.1094	NaN	10.354	0	3	0	3
E1BYZ0	CXorf56	>tr|E1BYZ0|E1BYZ0_CHICK Uncharacterized protein OS=Gallus gallus GN=CXorf56 PE=4 SV=1	0.556586	-0.664031	0.550526	-0.459607	0.276013	0.118333	0.253637	0.39562	0	6163900	125000000	59200000	192000000	NaN	9.9161	NaN	21.362	1	3	1	6
E1BYZ5	LRRC8D	>tr|E1BYZ5|E1BYZ5_CHICK Uncharacterized protein OS=Gallus gallus GN=LRRC8D PE=4 SV=1	NaN	NaN	-0.103107	NaN	1	1	0.216789	1	0	0	0	51100000	0	NaN	NaN	NaN	NaN	0	0	1	0
E1BYZ8;F1NSR6	EIF2AK1	>tr|E1BYZ8|E1BYZ8_CHICK Uncharacterized protein OS=Gallus gallus GN=EIF2AK1 PE=3 SV=1;>tr|F1NSR6|F1NSR6_CHICK Uncharacterized protein OS=Gallus gallus GN=EIF2AK1 PE=3 SV=1	-0.0444073	-0.144839	NaN	NaN	0.438548	0.656411	1	1	0	2767300	314000000	0	0	NaN	NaN	NaN	NaN	1	1	0	0
E1BYZ9		>tr|E1BYZ9|E1BYZ9_CHICK Uncharacterized protein OS=Gallus gallus PE=4 SV=1	NaN	-0.459133	0.427646	-0.487428	1	0.390543	0.500408	0.323189	0	0	378000000	54100000	38800000	NaN	1.2169	5.2066	14.978	0	2	3	3
E1BZ00;E1C941	NUB1	>tr|E1BZ00|E1BZ00_CHICK Uncharacterized protein OS=Gallus gallus GN=NUB1 PE=4 SV=1;>tr|E1C941|E1C941_CHICK Uncharacterized protein OS=Gallus gallus GN=NUB1 PE=4 SV=1	NaN	NaN	0.120305	0.116245	1	1	0.405195	0.265871	0	0	0	242000000	94300000	NaN	NaN	12.713	51.578	0	0	2	3
E1BZ01	HCFC2	>tr|E1BZ01|E1BZ01_CHICK Uncharacterized protein OS=Gallus gallus GN=HCFC2 PE=4 SV=1	0.334079	-0.235993	-0.227142	-0.249259	0.670296	0.971546	0.095273	0.903594	0	18600000	320000000	41700000	373000000	1.5966	11.731	53.21	9.6051	2	17	4	12
E1BZ16	TRAF3IP3	>tr|E1BZ16|E1BZ16_CHICK Uncharacterized protein OS=Gallus gallus GN=TRAF3IP3 PE=4 SV=1	NaN	-0.358876	NaN	-0.425732	1	0.634387	1	0.474929	0	0	123000000	0	170000000	NaN	13.296	NaN	15.818	0	2	0	4
E1BZ17;Q5ZMA3;Q5ZJX4	RBM24;RBM38	>tr|E1BZ17|E1BZ17_CHICK RNA-binding protein 24 OS=Gallus gallus GN=RBM24 PE=4 SV=1;>sp|Q5ZMA3|RBM24_CHICK RNA-binding protein 24 OS=Gallus gallus GN=RBM24 PE=2 SV=2;>sp|Q5ZJX4|RBM38_CHICK RNA-binding protein 38 OS=Gallus gallus GN=RBM38 PE=2 SV=1	-0.0739587	-0.0181352	0.014146	-0.250248	0.385979	0.643393	0.408983	0.877357	0	2436100	38900000	47800000	35500000	NaN	NaN	22.791	NaN	1	1	3	1
E1BZ33	MYBBP1A	>tr|E1BZ33|E1BZ33_CHICK Uncharacterized protein OS=Gallus gallus GN=MYBBP1A PE=4 SV=1	0.193872	-0.361143	0.207964	-0.349723	0.639898	0.655619	0.743739	0.762785	0	913000000	7320000000	3340000000	6580000000	8.0108	9.5367	10.487	12.291	17	68	47	72
E1BZ44;E1C0L3	MTA3	>tr|E1BZ44|E1BZ44_CHICK Uncharacterized protein OS=Gallus gallus GN=MTA3 PE=4 SV=1;>tr|E1C0L3|E1C0L3_CHICK Uncharacterized protein OS=Gallus gallus GN=MTA3 PE=4 SV=1	-0.291712	-0.258812	0.363034	-0.333494	0.121875	0.969145	0.668711	0.775941	0	1516400	550000000	61700000	827000000	NaN	17.333	15.981	16.172	1	5	3	8
E1BZ62	LRWD1	>tr|E1BZ62|E1BZ62_CHICK Uncharacterized protein OS=Gallus gallus GN=LRWD1 PE=4 SV=1	-0.14432	-0.216457	0.120289	-0.0389306	0.277187	0.868173	0.583815	0.267837	0	3521100	1110000000	162000000	811000000	NaN	15.901	11.171	11.46	1	11	6	15
E1BZ64	KATNAL2	>tr|E1BZ64|E1BZ64_CHICK Uncharacterized protein OS=Gallus gallus GN=KATNAL2 PE=4 SV=1	NaN	-0.335554	0.380601	NaN	1	0.694659	0.528456	1	0	0	44400000	261000000	0	NaN	NaN	16.749	NaN	0	1	3	0
E1BZ65	RPP30	>tr|E1BZ65|E1BZ65_CHICK Uncharacterized protein OS=Gallus gallus GN=RPP30 PE=4 SV=1	-0.001507	-0.0915084	0.0619588	-0.138824	0.240144	0.681631	0.510069	0.668938	0	27200000	73300000	45400000	119000000	15.664	15.465	5.352	15.798	3	2	3	3
E1BZ75	NAA38	>tr|E1BZ75|E1BZ75_CHICK Uncharacterized protein OS=Gallus gallus GN=NAA38 PE=4 SV=1	0.507312	-0.627824	0.294424	NaN	0.240292	0.1713	0.86755	1	0	53300000	13800000	31800000	0	NaN	NaN	NaN	NaN	1	1	1	0
E1BZ79	MVK	>tr|E1BZ79|E1BZ79_CHICK Uncharacterized protein OS=Gallus gallus GN=MVK PE=3 SV=1	0.337565	-0.58921	0.29843	-0.614844	0.651974	0.168313	0.868526	0.142084	0	180000000	249000000	289000000	177000000	14.667	7.2841	9.7585	10.941	8	7	8	5
E1BZ85	MARF1	>sp|E1BZ85|MARF1_CHICK Meiosis arrest female protein 1 homolog OS=Gallus gallus GN=MARF1 PE=3 SV=1	NaN	-0.113176	0.0133058	NaN	1	0.85216	0.444344	1	0	0	575830	9884600	0	NaN	NaN	14.96	NaN	0	1	2	0
E1BZ92;H9KYN6	LOC425109	>tr|E1BZ92|E1BZ92_CHICK Mediator of RNA polymerase II transcription subunit 6 OS=Gallus gallus GN=LOC425109 PE=3 SV=1;>tr|H9KYN6|H9KYN6_CHICK Uncharacterized protein OS=Gallus gallus GN=LOC425109 PE=4 SV=1	NaN	-0.0884393	NaN	-0.0674313	1	0.796133	1	0.602196	0	0	14400000	0	106000000	NaN	NaN	NaN	0.13047	0	1	0	2
E1BZ95;F1P569	REPS1	>tr|E1BZ95|E1BZ95_CHICK Uncharacterized protein OS=Gallus gallus GN=REPS1 PE=4 SV=1;>tr|F1P569|F1P569_CHICK Uncharacterized protein (Fragment) OS=Gallus gallus GN=REPS1 PE=4 SV=1	0.492111	-0.229921	0.300635	NaN	0.314324	0.872864	0.809336	1	0	25500000	15600000	1458900	0	1.324	NaN	NaN	NaN	2	1	1	0
E1BZC3;F1NFT1;Q08705	CTCF	>tr|E1BZC3|E1BZC3_CHICK Transcriptional repressor CTCF OS=Gallus gallus GN=CTCF PE=4 SV=1;>tr|F1NFT1|F1NFT1_CHICK Transcriptional repressor CTCF OS=Gallus gallus GN=CTCF PE=4 SV=1;>sp|Q08705|CTCF_CHICK Transcriptional repressor CTCF OS=Gallus gallus GN=CTC	0.221611	-0.0907405	0.17452	-0.120739	0.923958	0.179036	0.596646	0.20856	0	72000000	2950000000	626000000	3870000000	11.15	8.3587	19.625	10.22	4	22	12	31
E1BZC4;E1BUW0	RLTPR	>tr|E1BZC4|E1BZC4_CHICK Uncharacterized protein OS=Gallus gallus GN=RLTPR PE=4 SV=1;>tr|E1BUW0|E1BUW0_CHICK Uncharacterized protein OS=Gallus gallus GN=RLTPR PE=4 SV=1	0.654879	NaN	NaN	NaN	0.0678842	1	1	1	0	26700000	0	0	0	4.1301	NaN	NaN	NaN	3	0	0	0
E1BZE5	RBM33	>tr|E1BZE5|E1BZE5_CHICK Uncharacterized protein OS=Gallus gallus GN=RBM33 PE=4 SV=1	NaN	-0.422039	0.338156	-0.432681	1	0.477315	0.713464	0.457982	0	0	246000000	15200000	309000000	NaN	7.2987	NaN	15.154	0	8	1	8
E1BZE6;F1NBB6;F1P5I0	HNRNPA3	>tr|E1BZE6|E1BZE6_CHICK Uncharacterized protein OS=Gallus gallus GN=HNRNPA3 PE=4 SV=1;>tr|F1NBB6|F1NBB6_CHICK Uncharacterized protein (Fragment) OS=Gallus gallus GN=HNRNPA3 PE=4 SV=1;>tr|F1P5I0|F1P5I0_CHICK Uncharacterized protein (Fragment) OS=Gallus gall	0.190672	-0.328793	0.140468	-0.34289	0.624935	0.790234	0.394579	0.790169	0	2860000000	34100000000	10300000000	26600000000	10.957	14.782	13.982	14.908	40	121	69	136
E1BZG2;F1NGE7	UAP1L1	>tr|E1BZG2|E1BZG2_CHICK Uncharacterized protein OS=Gallus gallus GN=UAP1L1 PE=4 SV=1;>tr|F1NGE7|F1NGE7_CHICK Uncharacterized protein (Fragment) OS=Gallus gallus GN=UAP1L1 PE=4 SV=1	-0.098029	0.109402	0.0651729	-0.0215654	0.100697	0.304714	0.517303	0.371561	0	50400000	67000000	53400000	131000000	10.676	15.093	22.639	11.719	5	4	6	7
E1BZH4	EIF4H	>tr|E1BZH4|E1BZH4_CHICK Uncharacterized protein OS=Gallus gallus GN=EIF4H PE=4 SV=1	0.142822	-0.296709	0.274507	-0.27752	0.421776	0.930251	0.87496	0.915291	0	511000000	1540000000	900000000	2220000000	14.411	13.676	24.999	14.547	8	17	19	19
E1BZH9	HADH	>tr|E1BZH9|E1BZH9_CHICK Uncharacterized protein OS=Gallus gallus GN=HADH PE=4 SV=1	0.355533	NaN	0.274227	-0.0317406	0.613879	1	0.878672	0.612758	0	10500000	0	22800000	4502200	NaN	NaN	NaN	NaN	1	0	1	1
E1BZI2	UTP23	>tr|E1BZI2|E1BZI2_CHICK Uncharacterized protein OS=Gallus gallus GN=UTP23 PE=4 SV=1	0.258282	-0.207412	-0.27815	-0.221263	0.882862	0.869754	0.0648448	0.920327	0	13600000	188000000	35000000	157000000	NaN	5.0413	43.251	7.077	1	4	2	6
E1BZI6;F1NNX4	APLP2	>tr|E1BZI6|E1BZI6_CHICK Uncharacterized protein OS=Gallus gallus GN=APLP2 PE=4 SV=1;>tr|F1NNX4|F1NNX4_CHICK Uncharacterized protein OS=Gallus gallus GN=APLP2 PE=4 SV=1	0.121465	-0.154167	0.0671497	-0.270474	0.73355	0.827367	0.521779	0.829737	0	10300000	122000000	58200000	26100000	NaN	12.816	57.099	15.709	1	6	5	4
E1BZI9;F1NZ02;F1NHN9	RC3H1;RC3H2	>tr|E1BZI9|E1BZI9_CHICK Uncharacterized protein OS=Gallus gallus GN=RC3H1 PE=4 SV=1;>tr|F1NZ02|F1NZ02_CHICK Uncharacterized protein (Fragment) OS=Gallus gallus GN=RC3H2 PE=4 SV=1;>tr|F1NHN9|F1NHN9_CHICK Uncharacterized protein OS=Gallus gallus GN=RC3H1 PE=	0.479421	NaN	0.241167	NaN	0.337266	1	0.966738	1	0	15700000	0	21400000	0	3.7056	NaN	NaN	NaN	2	0	1	0
E1BZJ0	MED30	>tr|E1BZJ0|E1BZJ0_CHICK Uncharacterized protein OS=Gallus gallus GN=MED30 PE=4 SV=1	0.112758	0.155543	0.237431	-0.108764	0.710595	0.332838	0.963298	0.784976	0	26000000	24100000	59800000	13000000	2.0518	20.206	30.623	NaN	2	2	4	1
E1BZJ3	NPLOC4	>tr|E1BZJ3|E1BZJ3_CHICK Uncharacterized protein OS=Gallus gallus GN=NPLOC4 PE=4 SV=1	0.155489	0.00671245	0.190827	-0.0508299	0.607989	0.201433	0.661349	0.292698	0	110000000	692000000	402000000	473000000	5.3369	10.011	9.3992	9.5298	3	10	10	11
E1BZK8;E1C6A6	AHCTF1	>tr|E1BZK8|E1BZK8_CHICK Uncharacterized protein OS=Gallus gallus GN=AHCTF1 PE=4 SV=1;>tr|E1C6A6|E1C6A6_CHICK Uncharacterized protein OS=Gallus gallus GN=AHCTF1 PE=4 SV=1	0.246062	-0.245504	0.340301	-0.234213	0.991233	0.802162	0.612769	0.671315	0	101000000	1940000000	192000000	1950000000	8.8769	14.865	29.052	14.492	12	28	8	29
E1BZL0	LOC429873	>tr|E1BZL0|E1BZL0_CHICK Ubiquitin carboxyl-terminal hydrolase OS=Gallus gallus GN=LOC429873 PE=3 SV=1	0.16116	-0.0853768	0.408475	0.0199582	0.698135	0.789263	0.396034	0.507502	0	29600000	27400000	139000000	21100000	40.746	6.6391	10.681	9.3679	5	6	6	7
E1BZM3	DDX26B	>tr|E1BZM3|E1BZM3_CHICK Uncharacterized protein OS=Gallus gallus GN=DDX26B PE=4 SV=1	0.328833	-0.458786	0.406172	-0.486045	0.684394	0.391307	0.553774	0.339667	0	13600000	250000000	64200000	200000000	20.489	29.398	25.762	14.449	3	7	3	7
E1BZM4;H9KYS9	LACTB2	>tr|E1BZM4|E1BZM4_CHICK Uncharacterized protein OS=Gallus gallus GN=LACTB2 PE=4 SV=1;>tr|H9KYS9|H9KYS9_CHICK Uncharacterized protein (Fragment) OS=Gallus gallus PE=4 SV=1	0.37315	-0.350565	0.452156	-0.499432	0.600865	0.598686	0.453368	0.366862	0	2681200	32900000	7793100	26200000	NaN	5.5141	NaN	NaN	1	2	1	1
E1BZM5;E1BUU6	COG7	>tr|E1BZM5|E1BZM5_CHICK Uncharacterized protein OS=Gallus gallus GN=COG7 PE=4 SV=1;>tr|E1BUU6|E1BUU6_CHICK Uncharacterized protein OS=Gallus gallus GN=COG7 PE=4 SV=1	0.0370897	0.14743	0.477476	-0.0141008	0.602965	0.344759	0.387856	0.575773	0	2810600	25400000	37600000	33000000	NaN	NaN	6.2647	NaN	1	1	2	1
E1BZQ0	LUZP1	>tr|E1BZQ0|E1BZQ0_CHICK Uncharacterized protein OS=Gallus gallus GN=LUZP1 PE=4 SV=1	0.668785	NaN	0.385284	NaN	0.0979016	1	0.608226	1	0	11800000	0	73000000	0	NaN	NaN	18.071	NaN	1	0	4	0
E1BZR1	HNRNPR	>tr|E1BZR1|E1BZR1_CHICK Uncharacterized protein OS=Gallus gallus GN=HNRNPR PE=4 SV=1	0.230192	-0.256944	0.230276	-0.288763	0.818761	0.865211	0.877964	0.981002	0	3760000000	10100000000	6300000000	9940000000	8.8558	10.62	14.572	11.684	27	58	63	72
E1BZR6	ZCCHC9	>tr|E1BZR6|E1BZR6_CHICK Uncharacterized protein OS=Gallus gallus GN=ZCCHC9 PE=4 SV=1	NaN	NaN	0.579308	-0.622275	1	1	0.239373	0.203678	0	0	0	1360300	22400000	NaN	NaN	NaN	NaN	0	0	1	1
Q03237;F1NG07;E1BZS0	MYBL2	>sp|Q03237|MYBB_CHICK Myb-related protein B OS=Gallus gallus GN=MYBL2 PE=1 SV=1;>tr|F1NG07|F1NG07_CHICK Myb-related protein B OS=Gallus gallus GN=MYBL2 PE=4 SV=1;>tr|E1BZS0|E1BZS0_CHICK Myb-related protein B OS=Gallus gallus GN=MYBL2 PE=4 SV=1	NaN	-0.732886	0.214456	-0.654127	1	0.0510666	0.959547	0.104245	0	0	309000000	18400000	214000000	NaN	27.717	24.367	27.855	0	9	2	4
E1BZS2	NAP1L1	>tr|E1BZS2|E1BZS2_CHICK Uncharacterized protein OS=Gallus gallus GN=NAP1L1 PE=3 SV=1	0.289496	-0.159123	0.222315	-0.120093	0.885269	0.389397	0.829451	0.206847	0	678000000	2220000000	1430000000	1890000000	6.2928	11.561	6.9508	5.5708	10	20	20	20
E1BZS3	MBTD1	>tr|E1BZS3|E1BZS3_CHICK Uncharacterized protein OS=Gallus gallus GN=MBTD1 PE=4 SV=1	NaN	-0.124395	NaN	-0.155416	1	0.877837	1	0.895352	0	0	9082000	0	11300000	NaN	NaN	NaN	11.03	0	1	0	2
E1BZS8	TXNL1	>tr|E1BZS8|E1BZS8_CHICK Uncharacterized protein OS=Gallus gallus GN=TXNL1 PE=4 SV=1	0.50755	-0.301899	0.490454	-0.291788	0.204631	0.823311	0.210644	0.935096	0	116000000	776000000	332000000	530000000	6.506	5.9475	11.717	3.9189	8	8	9	6
E1BZT3	C7orf26	>tr|E1BZT3|E1BZT3_CHICK Uncharacterized protein OS=Gallus gallus GN=C7orf26 PE=4 SV=1	0.251617	-0.246359	0.112936	-0.215729	0.963829	0.940184	0.630709	0.965081	0	67800000	88500000	59100000	114000000	8.2045	12.133	22.49	6.9932	3	5	4	5
E1BZT5	PRPF8	>tr|E1BZT5|E1BZT5_CHICK Uncharacterized protein OS=Gallus gallus GN=PRPF8 PE=4 SV=1	0.149627	-0.243227	0.170562	-0.24587	0.448079	0.789751	0.536895	0.734795	0	2510000000	33700000000	9010000000	30600000000	19.83	14.21	10.213	11.304	75	264	156	267
E1BZU0	RPF2	>tr|E1BZU0|E1BZU0_CHICK Uncharacterized protein OS=Gallus gallus GN=RPF2 PE=4 SV=1	0.161417	-0.200217	0.208082	-0.190404	0.495788	0.56838	0.744429	0.455659	0	439000000	4810000000	1060000000	4840000000	9.9577	11.096	30.341	16.969	11	42	19	52
E1BZU3;F1N8N2	RBM6	>tr|E1BZU3|E1BZU3_CHICK Uncharacterized protein OS=Gallus gallus GN=RBM6 PE=4 SV=1;>tr|F1N8N2|F1N8N2_CHICK Uncharacterized protein OS=Gallus gallus GN=RBM6 PE=4 SV=1	-0.0473249	-0.385074	0.301048	-0.437859	0.350009	0.562146	0.856883	0.42776	0	13800000	703000000	237000000	504000000	15.632	10.161	22.044	9.1085	3	19	7	18
E1BZU4;F1P5P3;F1P5P4	APBB1IP	>tr|E1BZU4|E1BZU4_CHICK Amyloid beta A4 precursor protein-binding family B member 1-interacting protein OS=Gallus gallus GN=APBB1IP PE=4 SV=1;>tr|F1P5P3|F1P5P3_CHICK Amyloid beta A4 precursor protein-binding family B member 1-interacting protein OS=Gallus	0.266325	-0.266176	0.278708	-0.376566	0.8596	0.929297	0.95696	0.604066	0	11900000	324000000	262000000	160000000	3.3877	3.9632	11.585	7.4541	2	7	9	4
E1BZU5;F1NS47	RASSF2	>tr|E1BZU5|E1BZU5_CHICK Uncharacterized protein OS=Gallus gallus GN=RASSF2 PE=4 SV=1;>tr|F1NS47|F1NS47_CHICK Uncharacterized protein OS=Gallus gallus GN=RASSF2 PE=4 SV=1	0.0881963	0.035366	0.177224	NaN	0.647299	0.536138	0.797759	1	0	20300000	31300000	36400000	0	1.0734	NaN	10.847	NaN	2	1	5	0
E1BZV6	KBTBD8	>tr|E1BZV6|E1BZV6_CHICK Uncharacterized protein OS=Gallus gallus GN=KBTBD8 PE=4 SV=1	0.562901	-0.0656275	0.549019	NaN	0.267512	0.745375	0.28242	1	0	7467100	3064100	15200000	0	4.9052	NaN	34.597	NaN	2	1	3	0
F1N9U8;E1BZW5	ETFA	>tr|F1N9U8|F1N9U8_CHICK Uncharacterized protein OS=Gallus gallus GN=ETFA PE=4 SV=1;>tr|E1BZW5|E1BZW5_CHICK Uncharacterized protein OS=Gallus gallus GN=ETFA PE=4 SV=1	0.1159	NaN	NaN	NaN	0.784065	1	1	1	0	6621100	0	0	0	NaN	NaN	NaN	NaN	1	0	0	0
F1NL23;E1BZX6	TRAPPC9	>tr|F1NL23|F1NL23_CHICK Uncharacterized protein (Fragment) OS=Gallus gallus GN=TRAPPC9 PE=4 SV=1;>tr|E1BZX6|E1BZX6_CHICK Uncharacterized protein OS=Gallus gallus GN=TRAPPC9 PE=4 SV=1	0.189886	0.192915	0.140575	0.25325	0.96572	0.281401	0.754262	0.170887	0	8720200	8591200	5973700	6051500	10.792	NaN	NaN	NaN	2	1	1	1
E1BZY1		>tr|E1BZY1|E1BZY1_CHICK Uncharacterized protein OS=Gallus gallus PE=4 SV=1	NaN	0.0734298	NaN	NaN	1	0.465732	1	1	0	0	4454200	0	0	NaN	NaN	NaN	NaN	0	1	0	0
F1P266;E1BZY2	ERCC5	>tr|F1P266|F1P266_CHICK Uncharacterized protein OS=Gallus gallus GN=ERCC5 PE=4 SV=1;>tr|E1BZY2|E1BZY2_CHICK Uncharacterized protein OS=Gallus gallus GN=ERCC5 PE=4 SV=1	0.323163	-0.405712	NaN	-0.45727	0.712221	0.52069	1	0.38294	0	4291300	61200000	0	45500000	NaN	8.5188	NaN	17.976	1	4	0	2
E1C002	ZNHIT3	>tr|E1C002|E1C002_CHICK Uncharacterized protein OS=Gallus gallus GN=ZNHIT3 PE=4 SV=1	0.099961	-0.0133981	-0.0201573	0.110529	0.677334	0.515833	0.376866	0.27386	0	20000000	116000000	13400000	95700000	18.779	5.7842	NaN	0.53055	2	2	1	2
E1C006;Q5ZHW5	PSMA2	>tr|E1C006|E1C006_CHICK Proteasome subunit alpha type OS=Gallus gallus GN=PSMA2 PE=3 SV=1;>tr|Q5ZHW5|Q5ZHW5_CHICK Proteasome subunit alpha type OS=Gallus gallus GN=PSMA2 PE=3 SV=1	0.193398	-0.191273	0.210767	-0.226262	0.769754	0.813103	0.744004	0.936113	0	117000000	147000000	269000000	125000000	17.467	15.69	5.5934	10.047	8	5	7	4
E1C007;O13154;F1NNZ9	PACSIN2	>tr|E1C007|E1C007_CHICK Protein kinase C and casein kinase substrate in neurons protein 2 OS=Gallus gallus GN=PACSIN2 PE=4 SV=1;>sp|O13154|PACN2_CHICK Protein kinase C and casein kinase substrate in neurons protein 2 OS=Gallus gallus GN=PACSIN2 PE=2 SV=1;>	0.16931	-0.188532	0.278289	-0.174078	0.863449	0.972585	0.845794	0.940208	0	20300000	25800000	113000000	14400000	0.44094	NaN	5.6309	NaN	2	1	4	1
E1C008	WDR37	>tr|E1C008|E1C008_CHICK Uncharacterized protein OS=Gallus gallus GN=WDR37 PE=4 SV=1	-0.148684	0.131286	0.0936543	0.0282613	0.196575	0.274178	0.583653	0.40691	0	19400000	113000000	57900000	76000000	16.234	8.3923	14.414	NaN	2	2	3	1
E1C013	NUDCD3	>tr|E1C013|E1C013_CHICK Uncharacterized protein OS=Gallus gallus GN=NUDCD3 PE=4 SV=1	0.438172	-0.0603562	-0.00235988	0.125323	0.419048	0.613015	0.266555	0.326161	0	12300000	95600000	83300000	31600000	NaN	26.393	17.265	NaN	1	3	3	1
E1C016	COPB2	>tr|E1C016|E1C016_CHICK Uncharacterized protein OS=Gallus gallus GN=COPB2 PE=4 SV=1	0.30108	-0.153499	0.26282	-0.0622073	0.831565	0.36789	0.93449	0.317875	0	902000000	1830000000	2300000000	1020000000	46.305	28.316	28.617	17.66	29	24	44	22
E1C040;E1C1E6	HECTD1	>tr|E1C040|E1C040_CHICK Uncharacterized protein OS=Gallus gallus GN=HECTD1 PE=4 SV=1;>tr|E1C1E6|E1C1E6_CHICK Uncharacterized protein OS=Gallus gallus GN=HECTD1 PE=4 SV=1	0.197167	0.23599	0.0755934	NaN	0.830796	0.229155	0.45141	1	0	56700000	39200000	118000000	0	11.169	0.2873	5.772	NaN	8	2	11	0
F1P017;E1C045;F1NZY6;Q7T2T1-2;Q7T2T1	CELF2	>tr|F1P017|F1P017_CHICK CUGBP Elav-like family member 2 (Fragment) OS=Gallus gallus GN=CELF2 PE=4 SV=1;>tr|E1C045|E1C045_CHICK CUGBP Elav-like family member 2 OS=Gallus gallus GN=CELF2 PE=4 SV=1;>tr|F1NZY6|F1NZY6_CHICK CUGBP Elav-like family member 2 OS=Ga	0.284919	-0.47541	0.385803	-0.514284	0.843162	0.279415	0.509385	0.245082	0	135000000	2000000000	633000000	2060000000	6.2807	19.783	18.064	52.497	9	14	17	22
E1C050	EIF3F	>tr|E1C050|E1C050_CHICK Uncharacterized protein OS=Gallus gallus GN=EIF3F PE=4 SV=1	0.153025	-0.121256	0.173573	-0.146438	0.461556	0.522086	0.552433	0.546114	0	1470000000	1150000000	2590000000	764000000	11.797	10.525	12.695	4.4374	25	12	32	13
E1C059;F1NLB6	LIMD2	>tr|E1C059|E1C059_CHICK Uncharacterized protein OS=Gallus gallus GN=LIMD2 PE=4 SV=1;>tr|F1NLB6|F1NLB6_CHICK Uncharacterized protein OS=Gallus gallus GN=LIMD2 PE=4 SV=1	0.372758	-0.230908	0.472961	-0.271335	0.561784	0.925101	0.248977	0.986012	0	62300000	869000000	450000000	1060000000	6.0537	15.122	6.9743	8.8723	4	7	7	10
E1C063	MAP3K7	>tr|E1C063|E1C063_CHICK Uncharacterized protein OS=Gallus gallus GN=MAP3K7 PE=3 SV=1	NaN	NaN	0.444323	NaN	1	1	0.469359	1	0	0	0	22800000	0	NaN	NaN	NaN	NaN	0	0	1	0
E1C073;Q5ZIE0	EIF5	>tr|E1C073|E1C073_CHICK Uncharacterized protein OS=Gallus gallus GN=EIF5 PE=4 SV=1;>tr|Q5ZIE0|Q5ZIE0_CHICK Uncharacterized protein OS=Gallus gallus GN=EIF5 PE=2 SV=1	0.337297	-0.122694	0.342711	-0.125401	0.669716	0.526753	0.551183	0.482488	0	322000000	616000000	1580000000	375000000	12.668	21.78	12.784	21.828	15	11	27	8
E1C080	RAB8B	>tr|E1C080|E1C080_CHICK Uncharacterized protein OS=Gallus gallus GN=RAB8B PE=3 SV=1	0.103651	-0.0778757	0.138435	-0.142626	0.288793	0.45598	0.464775	0.679974	0	368000000	138000000	489000000	189000000	13.394	2.943	13.079	10.424	10	5	12	5
E1C093	PIK3CG	>tr|E1C093|E1C093_CHICK Uncharacterized protein OS=Gallus gallus GN=PIK3CG PE=4 SV=1	0.669104	-0.600715	0.649443	-0.517005	0.0976639	0.198534	0.128998	0.339517	0	13200000	35400000	32200000	3131600	12.882	9.5499	3.6916	NaN	2	3	3	1
F1NY80;E1C094	DHX38	>tr|F1NY80|F1NY80_CHICK Uncharacterized protein (Fragment) OS=Gallus gallus GN=DHX38 PE=4 SV=1;>tr|E1C094|E1C094_CHICK Uncharacterized protein OS=Gallus gallus GN=DHX38 PE=4 SV=1	0.122662	-0.0437898	0.18067	-0.0605942	0.481643	0.304914	0.589902	0.314221	0	123000000	1170000000	861000000	1090000000	9.5784	13.836	15.477	9.2171	9	22	18	24
E1C0E4;F1NZV4	LOC423772	>tr|E1C0E4|E1C0E4_CHICK Uncharacterized protein OS=Gallus gallus GN=LOC423772 PE=4 SV=1;>tr|F1NZV4|F1NZV4_CHICK Uncharacterized protein (Fragment) OS=Gallus gallus GN=LOC423772 PE=4 SV=1	NaN	0.221946	NaN	0.419045	1	0.245371	1	0.0612698	0	0	21500000	0	7545000	NaN	6.5087	NaN	NaN	0	2	0	1
E1C0F1	RPN1	>tr|E1C0F1|E1C0F1_CHICK Dolichyl-diphosphooligosaccharide--protein glycosyltransferase subunit 1 OS=Gallus gallus GN=RPN1 PE=4 SV=1	0.278097	-0.2765	0.243319	-0.229605	0.938635	0.908866	0.95836	0.831058	0	464000000	1120000000	752000000	743000000	50.697	17.368	15.19	15.558	8	12	14	12
E1C0F3	RAB7A	>tr|E1C0F3|E1C0F3_CHICK Uncharacterized protein OS=Gallus gallus GN=RAB7A PE=3 SV=1	0.0583094	-0.222332	0.0614875	-0.249824	0.281237	0.922732	0.245535	0.937463	0	246000000	133000000	251000000	112000000	6.7034	8.9143	8.2643	12.418	8	6	7	5
F1NXC7;E1C0G8	NUFIP1	>tr|F1NXC7|F1NXC7_CHICK Uncharacterized protein (Fragment) OS=Gallus gallus GN=NUFIP1 PE=4 SV=1;>tr|E1C0G8|E1C0G8_CHICK Uncharacterized protein OS=Gallus gallus GN=NUFIP1 PE=4 SV=1	NaN	0.00647326	0.00230522	0.0544918	1	0.260954	0.385926	0.360824	0	0	191000000	50400000	65100000	NaN	8.0851	4.9975	2.8621	0	4	3	2
E1C0H5	HSPA4	>tr|E1C0H5|E1C0H5_CHICK Uncharacterized protein OS=Gallus gallus GN=HSPA4 PE=3 SV=1	0.489461	-0.111358	0.165247	-0.0881393	0.273321	0.230879	0.561184	0.134419	0	63600000	2890000000	479000000	2370000000	14.931	19.911	12.249	9.4815	3	18	18	15
E1C0I2	KLC4	>tr|E1C0I2|E1C0I2_CHICK Uncharacterized protein OS=Gallus gallus GN=KLC4 PE=4 SV=1	0.341577	0.147322	0.69406	0.283559	0.658105	0.253176	0.118363	0.0986741	0	39700000	44400000	19900000	46100000	20.846	1.4571	50.688	16.737	2	2	2	3
E1C0I4	SNRPB2	>tr|E1C0I4|E1C0I4_CHICK Uncharacterized protein OS=Gallus gallus GN=SNRPB2 PE=4 SV=1	0.173113	-0.438243	0.278708	-0.379704	0.545663	0.381643	0.853716	0.646518	0	453000000	2880000000	794000000	1960000000	9.6091	14.422	21.076	12.858	11	24	16	23
E1C0I5;E1BZD0	CWC27	>tr|E1C0I5|E1C0I5_CHICK Uncharacterized protein OS=Gallus gallus GN=CWC27 PE=4 SV=1;>tr|E1BZD0|E1BZD0_CHICK Uncharacterized protein OS=Gallus gallus GN=CWC27 PE=4 SV=1	0.406602	-0.43254	0.228482	-0.376535	0.465624	0.433613	0.959326	0.621102	0	37100000	754000000	135000000	1100000000	NaN	10.86	6.1257	23.316	1	9	4	12
E1C0I8	POP1	>tr|E1C0I8|E1C0I8_CHICK Uncharacterized protein OS=Gallus gallus GN=POP1 PE=4 SV=1	0.407368	-0.225981	0.486221	-0.16792	0.529501	0.905634	0.219502	0.362238	0	8441700	1150000000	237000000	1290000000	NaN	27.503	9.7531	19.764	1	25	10	33
E1C0J3;E1C0J4	UPF1	>tr|E1C0J3|E1C0J3_CHICK Uncharacterized protein OS=Gallus gallus GN=UPF1 PE=4 SV=1;>tr|E1C0J4|E1C0J4_CHICK Uncharacterized protein OS=Gallus gallus GN=UPF1 PE=4 SV=1	0.324245	-0.182384	0.283873	-0.180533	0.726737	0.486175	0.827745	0.413073	0	1800000000	3550000000	6500000000	2640000000	8.313	10.55	9.7318	8.8861	41	48	91	44
E1C0J8	DGCR14	>tr|E1C0J8|E1C0J8_CHICK Uncharacterized protein OS=Gallus gallus GN=DGCR14 PE=4 SV=1	NaN	-0.111358	NaN	-0.234913	1	0.726816	1	0.982939	0	0	40200000	0	45400000	NaN	4.306	NaN	NaN	0	2	0	1
E1C0M1	NMNAT1	>tr|E1C0M1|E1C0M1_CHICK Uncharacterized protein OS=Gallus gallus GN=NMNAT1 PE=4 SV=1	NaN	NaN	NaN	-0.0069137	1	1	1	0.561012	0	0	0	0	26900000	NaN	NaN	NaN	6.5042	0	0	0	2
E1C0M6	UPF2	>tr|E1C0M6|E1C0M6_CHICK Uncharacterized protein OS=Gallus gallus GN=UPF2 PE=4 SV=1	0.362658	-0.38302	0.310107	-0.394931	0.595617	0.532085	0.723048	0.556092	0	19300000	11300000	169000000	13100000	5.4219	NaN	51.439	3.877	4	1	9	2
E1C0M8	SMARCA5	>tr|E1C0M8|E1C0M8_CHICK Uncharacterized protein OS=Gallus gallus GN=SMARCA5 PE=4 SV=1	0.302042	-0.302136	0.315024	-0.300973	0.827141	0.906293	0.675996	0.962598	0	834000000	12500000000	4110000000	10400000000	12.037	8.5625	22.122	11.47	29	128	81	135
E1C0P9	U2SURP	>tr|E1C0P9|E1C0P9_CHICK Uncharacterized protein OS=Gallus gallus GN=U2SURP PE=4 SV=1	0.207376	-0.303232	0.191733	-0.326007	0.70462	0.901461	0.650534	0.858878	0	391000000	5130000000	1870000000	4870000000	6.5185	11.774	9.7294	8.5568	10	48	32	59
E1C0Q5	ACAT1	>tr|E1C0Q5|E1C0Q5_CHICK Uncharacterized protein OS=Gallus gallus GN=ACAT1 PE=3 SV=1	NaN	-0.386487	NaN	-0.249965	1	0.5252	1	0.878026	0	0	24800000	0	16000000	NaN	NaN	NaN	6.8785	0	1	0	2
E1C0Q6	ATM	>tr|E1C0Q6|E1C0Q6_CHICK Uncharacterized protein OS=Gallus gallus GN=ATM PE=4 SV=1	NaN	-0.0895895	NaN	-0.123068	1	0.488373	1	0.732265	0	0	141000000	0	90300000	NaN	4.7158	NaN	10.583	0	3	0	4
G1K327;Q5ZJR3;E1C0Q7	OSTC	>tr|G1K327|G1K327_CHICK Oligosaccharyltransferase complex subunit OSTC (Fragment) OS=Gallus gallus GN=OSTC PE=4 SV=1;>sp|Q5ZJR3|OSTC_CHICK Oligosaccharyltransferase complex subunit OSTC OS=Gallus gallus GN=OSTC PE=2 SV=1;>tr|E1C0Q7|E1C0Q7_CHICK Oligosaccha	0.268434	NaN	NaN	NaN	0.841513	1	1	1	0	3482300	0	0	0	NaN	NaN	NaN	NaN	1	0	0	0
E1C0R0	DNAJC17	>tr|E1C0R0|E1C0R0_CHICK Uncharacterized protein OS=Gallus gallus GN=DNAJC17 PE=4 SV=1	NaN	-0.234013	0.0692208	-0.0352702	1	0.937395	0.434021	0.620283	0	0	795000000	93200000	33700000	NaN	2.2728	10.269	NaN	0	3	3	1
E1C0U9	DIMT1	>tr|E1C0U9|E1C0U9_CHICK Uncharacterized protein OS=Gallus gallus GN=DIMT1 PE=4 SV=1	0.223729	-0.194294	0.351513	-0.127868	0.932097	0.924296	0.680312	0.637539	0	33200000	83200000	23200000	116000000	20.232	NaN	NaN	13.403	3	1	1	3
E1C0W5	EZH2	>tr|E1C0W5|E1C0W5_CHICK Uncharacterized protein OS=Gallus gallus GN=EZH2 PE=4 SV=1	0.303551	-0.212693	0.14828	-0.223066	0.783592	0.629586	0.499068	0.807211	0	56500000	1540000000	246000000	1030000000	2.9668	10.37	20.461	7.8786	3	22	9	18
E1C0W8	CUL1	>tr|E1C0W8|E1C0W8_CHICK Uncharacterized protein OS=Gallus gallus GN=CUL1 PE=3 SV=1	0.228243	-0.0606068	0.0607395	-0.0112217	0.92809	0.346092	0.243839	0.215687	0	111000000	909000000	514000000	1000000000	7.3502	16.46	13.161	10.53	11	20	19	29
E1C0Y2;F1NEQ2	TAB1	>tr|E1C0Y2|E1C0Y2_CHICK Uncharacterized protein OS=Gallus gallus GN=TAB1 PE=4 SV=1;>tr|F1NEQ2|F1NEQ2_CHICK Uncharacterized protein OS=Gallus gallus GN=TAB1 PE=4 SV=1	0.177788	NaN	0.241311	NaN	0.935635	1	0.9741	1	0	4238800	0	32600000	0	NaN	NaN	6.4507	NaN	1	0	2	0
E1C0Y8	GGA2	>tr|E1C0Y8|E1C0Y8_CHICK Uncharacterized protein OS=Gallus gallus GN=GGA2 PE=4 SV=1	0.109499	-0.254362	0.12641	-0.257764	0.768745	0.814811	0.664521	0.91332	0	8579200	25700000	57900000	50200000	NaN	NaN	5.9435	NaN	1	1	2	1
E1C0Z8	SPG21	>tr|E1C0Z8|E1C0Z8_CHICK Uncharacterized protein OS=Gallus gallus GN=SPG21 PE=4 SV=1	0.0944711	0.400669	NaN	0.390663	0.733144	0.0926075	1	0.0741681	0	4242500	36400000	0	21500000	NaN	4.7795	NaN	5.6663	1	2	0	3
E1C123	AHSA1	>tr|E1C123|E1C123_CHICK Uncharacterized protein OS=Gallus gallus GN=AHSA1 PE=4 SV=1	0.186321	-0.141257	0.356159	-0.130469	0.73852	0.58884	0.622649	0.497438	0	157000000	1290000000	617000000	570000000	41.659	22.599	8.3033	27.214	5	16	8	9
E1C166		>tr|E1C166|E1C166_CHICK Uncharacterized protein OS=Gallus gallus PE=4 SV=1	0.269417	NaN	NaN	NaN	0.901867	1	1	1	0	244000000	0	0	0	NaN	NaN	NaN	NaN	1	0	0	0
E1C174	ZNF609	>tr|E1C174|E1C174_CHICK Uncharacterized protein OS=Gallus gallus GN=ZNF609 PE=4 SV=1	NaN	-0.301395	NaN	-0.277375	1	0.786431	1	0.854079	0	0	43000000	0	99100000	NaN	5.9909	NaN	6.1073	0	3	0	5
E1C181	NCAPG	>tr|E1C181|E1C181_CHICK Uncharacterized protein OS=Gallus gallus GN=NCAPG PE=4 SV=1	0.0703998	-0.226543	0.0626249	-0.295081	0.20079	0.907853	0.145348	0.922345	0	336000000	1120000000	1170000000	707000000	11.455	14.329	15.637	14.533	18	22	30	20
E1C186;E1C188	EP400NL	>tr|E1C186|E1C186_CHICK Uncharacterized protein OS=Gallus gallus GN=EP400NL PE=4 SV=1;>tr|E1C188|E1C188_CHICK Uncharacterized protein OS=Gallus gallus GN=EP400NL PE=4 SV=1	NaN	-0.0837207	0.29774	-0.16792	1	0.471991	0.816875	0.755048	0	0	140000000	17400000	183000000	NaN	9.0484	27.657	7.2461	0	3	2	7
E1C187;F1NQV5	DDX27	>tr|E1C187|E1C187_CHICK Uncharacterized protein OS=Gallus gallus GN=DDX27 PE=3 SV=1;>tr|F1NQV5|F1NQV5_CHICK Uncharacterized protein OS=Gallus gallus GN=DDX27 PE=3 SV=1	0.191176	-0.271082	0.184243	-0.268467	0.627282	0.944292	0.609198	0.862781	0	715000000	2900000000	2390000000	2130000000	6.6149	9.7303	13.183	6.4815	10	43	47	39
E1C1A1	ARIH2	>tr|E1C1A1|E1C1A1_CHICK Uncharacterized protein OS=Gallus gallus GN=ARIH2 PE=4 SV=1	0.292815	-0.229217	0.328867	-0.163518	0.783946	0.988816	0.653675	0.8322	0	21500000	69600000	106000000	72400000	NaN	6.8414	5.2946	19.696	1	2	3	3
E1C1A9	CHD2	>tr|E1C1A9|E1C1A9_CHICK Uncharacterized protein OS=Gallus gallus GN=CHD2 PE=4 SV=1	NaN	-0.618995	0.657532	-0.601323	1	0.134526	0.150126	0.157305	0	0	186000000	479080	281000000	NaN	18.197	NaN	172.92	0	3	1	7
E1C1B4	GALK1	>tr|E1C1B4|E1C1B4_CHICK Uncharacterized protein OS=Gallus gallus GN=GALK1 PE=3 SV=1	-0.0649906	-0.198286	0.120586	-0.223761	0.401511	0.948987	0.700982	0.94037	0	1740800	18000000	15100000	15800000	NaN	4.9596	NaN	13.465	1	2	1	3
E1C1B8	CNOT1	>tr|E1C1B8|E1C1B8_CHICK Uncharacterized protein OS=Gallus gallus GN=CNOT1 PE=4 SV=1	NaN	NaN	-0.0633387	NaN	1	1	0.164211	1	0	0	0	111000000	0	NaN	NaN	44.521	NaN	0	0	4	0
E1C1C8	TADA3	>tr|E1C1C8|E1C1C8_CHICK Uncharacterized protein OS=Gallus gallus GN=TADA3 PE=4 SV=1	NaN	-0.143777	0.262678	-0.167385	1	0.802629	0.909322	0.841928	0	0	40800000	970180	40500000	NaN	0.75488	NaN	3.0688	0	2	1	3
E1C1D2;F1NHK9;F1P5P2	UBR2	>tr|E1C1D2|E1C1D2_CHICK Uncharacterized protein OS=Gallus gallus GN=UBR2 PE=4 SV=1;>tr|F1NHK9|F1NHK9_CHICK Uncharacterized protein (Fragment) OS=Gallus gallus GN=UBR2 PE=4 SV=1;>tr|F1P5P2|F1P5P2_CHICK Uncharacterized protein (Fragment) OS=Gallus gallus GN=	NaN	0.0757116	NaN	NaN	1	0.461681	1	1	0	0	11100000	0	0	NaN	45.338	NaN	NaN	0	2	0	0
E1C1F2	TRIP11	>tr|E1C1F2|E1C1F2_CHICK Uncharacterized protein OS=Gallus gallus GN=TRIP11 PE=4 SV=1	0.202016	-0.105659	0.273385	-0.313702	0.995933	0.835041	0.930918	0.730239	0	1242200	25200000	35600000	32200000	NaN	NaN	22.537	10.711	1	1	2	2
E1C1F8	LOC427318	>tr|E1C1F8|E1C1F8_CHICK Uncharacterized protein OS=Gallus gallus GN=LOC427318 PE=3 SV=1	0.257291	0.205265	0.285266	-0.186204	0.868497	0.186713	0.849543	0.889578	0	4545200	51400000	4577200	41400000	NaN	19.369	NaN	4.3806	1	2	1	2
E1C1G4;F1P330	SAP30;SAP30L	>tr|E1C1G4|E1C1G4_CHICK Uncharacterized protein OS=Gallus gallus GN=SAP30 PE=4 SV=1;>tr|F1P330|F1P330_CHICK Uncharacterized protein (Fragment) OS=Gallus gallus GN=SAP30L PE=4 SV=1	0.232297	-0.153098	0.0569123	-0.19557	0.946824	0.824813	0.401553	0.709112	0	178000000	124000000	83300000	366000000	NaN	NaN	7.4086	3.6989	1	1	2	6
E1C1G7	EXO1	>tr|E1C1G7|E1C1G7_CHICK Uncharacterized protein OS=Gallus gallus GN=EXO1 PE=4 SV=1	NaN	-0.340322	NaN	-0.31881	1	0.700553	1	0.731965	0	0	300000000	0	54800000	NaN	10.521	NaN	74.603	0	8	0	5
E1C1I6;F1NT56	AKR1B1;LOC425137	>tr|E1C1I6|E1C1I6_CHICK Uncharacterized protein OS=Gallus gallus GN=AKR1B1 PE=4 SV=1;>tr|F1NT56|F1NT56_CHICK Uncharacterized protein (Fragment) OS=Gallus gallus GN=LOC425137 PE=4 SV=1	0.401742	-0.558098	-0.0593737	-0.543937	0.540932	0.210021	0.169802	0.300216	0	5859000	141000000	204000000	11400000	NaN	NaN	9.5663	NaN	1	1	3	1
E1C1J1	CEP170	>tr|E1C1J1|E1C1J1_CHICK Uncharacterized protein OS=Gallus gallus GN=CEP170 PE=4 SV=1	0.566905	NaN	0.620054	NaN	0.200225	1	0.18908	1	0	11100000	0	7417600	0	NaN	NaN	NaN	NaN	1	0	1	0
E1C1K6	RCL1	>tr|E1C1K6|E1C1K6_CHICK Uncharacterized protein OS=Gallus gallus GN=RCL1 PE=4 SV=1	0.0770251	-0.231472	0.114174	-0.225567	0.332641	0.726588	0.386128	0.816311	0	141000000	1660000000	383000000	1070000000	8.7871	13.762	19.124	13.09	5	22	14	15
E1C1L5	LOC424588	>tr|E1C1L5|E1C1L5_CHICK Uncharacterized protein OS=Gallus gallus GN=LOC424588 PE=4 SV=1	0.333273	NaN	NaN	NaN	0.689098	1	1	1	0	1468500	0	0	0	6.8509	NaN	NaN	NaN	2	0	0	0
E1C1M8	STX18	>tr|E1C1M8|E1C1M8_CHICK Uncharacterized protein OS=Gallus gallus GN=STX18 PE=4 SV=1	0.742354	NaN	NaN	NaN	0.0963764	1	1	1	0	8273900	0	0	0	NaN	NaN	NaN	NaN	1	0	0	0
E1C1N7		>tr|E1C1N7|E1C1N7_CHICK Uncharacterized protein OS=Gallus gallus PE=4 SV=1	0.146802	0.304036	-0.0636046	0.233662	0.859097	0.161342	0.299298	0.190186	0	5851300	31800000	19600000	31300000	NaN	NaN	NaN	6.9256	1	1	1	2
E1C1N8	AKAP1	>tr|E1C1N8|E1C1N8_CHICK Uncharacterized protein OS=Gallus gallus GN=AKAP1 PE=4 SV=1	0.163036	NaN	0.291378	NaN	0.70486	1	0.876682	1	0	27100000	0	31100000	0	11.407	NaN	19.407	NaN	2	0	4	0
E1C1Q1	NOLC1	>tr|E1C1Q1|E1C1Q1_CHICK Uncharacterized protein OS=Gallus gallus GN=NOLC1 PE=4 SV=1	0.235607	-0.422699	0.356159	-0.433869	0.846525	0.430461	0.49494	0.458174	0	648000000	12100000000	1790000000	6040000000	14.641	10.199	6.4053	13.682	5	36	21	30
E1C1Q3	SLC29A1	>tr|E1C1Q3|E1C1Q3_CHICK Uncharacterized protein OS=Gallus gallus GN=SLC29A1 PE=4 SV=1	0.122818	NaN	NaN	NaN	0.800714	1	1	1	0	3861500	0	0	0	NaN	NaN	NaN	NaN	1	0	0	0
E1C1R4	USP47	>sp|E1C1R4|UBP47_CHICK Ubiquitin carboxyl-terminal hydrolase 47 OS=Gallus gallus GN=USP47 PE=3 SV=1	0.485598	-0.512686	0.377731	-0.233235	0.325966	0.306273	0.48754	0.988063	0	11200000	57800000	222000000	70000000	24.185	14.076	118.88	9.8881	3	3	8	4
E1C1R5;F1NWW8	KIAA0020	>tr|E1C1R5|E1C1R5_CHICK Uncharacterized protein OS=Gallus gallus GN=KIAA0020 PE=4 SV=1;>tr|F1NWW8|F1NWW8_CHICK Uncharacterized protein OS=Gallus gallus GN=KIAA0020 PE=4 SV=1	0.124387	-0.218273	0.161172	-0.237855	0.487906	0.657841	0.489895	0.69092	0	215000000	3200000000	956000000	2620000000	10.336	12.428	12.001	20.141	12	38	27	33
E1C1R6	ZFC3H1	>tr|E1C1R6|E1C1R6_CHICK Uncharacterized protein OS=Gallus gallus GN=ZFC3H1 PE=4 SV=1	0.187272	-0.186069	0.066194	-0.190676	0.959215	0.795031	0.563868	0.824652	0	6628900	285000000	21000000	279000000	13.559	21.271	10.689	28.345	3	13	3	12
E1C1S5	SUPT6H	>tr|E1C1S5|E1C1S5_CHICK Uncharacterized protein OS=Gallus gallus GN=SUPT6H PE=4 SV=1	0.19245	-0.248641	0.177404	-0.272053	0.633233	0.819342	0.572511	0.88352	0	583000000	7180000000	2290000000	5450000000	19.129	10.517	34.852	15.375	22	63	40	72
E1C1V4	PRPF18	>tr|E1C1V4|E1C1V4_CHICK Uncharacterized protein OS=Gallus gallus GN=PRPF18 PE=4 SV=1	0.328564	-0.153098	0.101755	-0.0986695	0.685121	0.630131	0.603224	0.407817	0	9467900	424000000	54800000	381000000	NaN	9.071	32.879	10.664	1	9	3	7
E1C1V6	LOC770733	>tr|E1C1V6|E1C1V6_CHICK Uncharacterized protein OS=Gallus gallus GN=LOC770733 PE=4 SV=1	NaN	-0.298422	NaN	0.0374442	1	0.712882	1	0.474179	0	0	10000000	0	14800000	NaN	NaN	NaN	NaN	0	1	0	1
E1C1X5	TXNL4A	>tr|E1C1X5|E1C1X5_CHICK Uncharacterized protein OS=Gallus gallus GN=TXNL4A PE=4 SV=1	0.274603	-0.578208	NaN	-0.595399	0.835785	0.209004	1	0.161154	0	13400000	76900000	0	110000000	4.0327	0.49981	NaN	8.4315	2	2	0	3
E1C582;E1C1X7	NKTR	>tr|E1C582|E1C582_CHICK Uncharacterized protein OS=Gallus gallus GN=NKTR PE=4 SV=1;>tr|E1C1X7|E1C1X7_CHICK Uncharacterized protein OS=Gallus gallus GN=NKTR PE=4 SV=1	0.230712	-0.458753	0.450543	-0.574441	0.933429	0.39138	0.456635	0.191188	0	3700300	170000000	7496400	141000000	NaN	19.574	NaN	8.5978	1	6	1	7
Q3YK19;E1C1X9	BRIP1	>sp|Q3YK19|FANCJ_CHICK Fanconi anemia group J protein homolog OS=Gallus gallus GN=BRIP1 PE=2 SV=1;>tr|E1C1X9|E1C1X9_CHICK Fanconi anemia group J protein homolog OS=Gallus gallus GN=BRIP1 PE=4 SV=1	NaN	NaN	NaN	-0.189726	1	1	1	0.977972	0	0	0	0	30200000	NaN	NaN	NaN	NaN	0	0	0	1
E1C1Y0	RTCD1	>tr|E1C1Y0|E1C1Y0_CHICK Uncharacterized protein OS=Gallus gallus GN=RTCD1 PE=4 SV=1	0.252611	0.0120838	0.24904	0.141476	0.960329	0.466657	0.962115	0.302633	0	50500000	62000000	185000000	12100000	7.459	8.934	7.8064	1.676	4	4	9	3
E1C214	USP16	>tr|E1C214|E1C214_CHICK Ubiquitin carboxyl-terminal hydrolase OS=Gallus gallus GN=USP16 PE=3 SV=1	NaN	-0.164768	0.252604	-0.0350265	1	0.97111	0.993942	0.619762	0	0	32100000	30200000	24000000	NaN	25.991	15.948	NaN	0	2	2	1
E1C220	WDR70	>tr|E1C220|E1C220_CHICK Uncharacterized protein OS=Gallus gallus GN=WDR70 PE=4 SV=1	-0.120188	-0.0616095	-0.181815	-0.00655528	0.233629	0.348655	0.052979	0.34049	0	15500000	492000000	94300000	330000000	1.952	13.15	6.3273	11.621	3	15	3	12
E1C224	VPS13C	>tr|E1C224|E1C224_CHICK Uncharacterized protein OS=Gallus gallus GN=VPS13C PE=4 SV=1	0.320591	NaN	0.102371	NaN	0.726434	1	0.528628	1	0	31600000	0	86100000	0	26.827	NaN	11.001	NaN	6	0	5	0
E1C231	LTN1	>sp|E1C231|LTN1_CHICK E3 ubiquitin-protein ligase listerin OS=Gallus gallus GN=LTN1 PE=3 SV=1	0.353813	NaN	-0.0364537	NaN	0.618326	1	0.346426	1	0	15300000	0	17100000	0	23.432	NaN	29.999	NaN	2	0	2	0
E1C254	RNGTT	>tr|E1C254|E1C254_CHICK Uncharacterized protein OS=Gallus gallus GN=RNGTT PE=4 SV=1	0.247631	-0.204779	0.270575	-0.234074	0.892018	0.860457	0.876251	0.960825	0	5119400	265000000	148000000	271000000	NaN	21.716	13.081	13.293	1	6	5	7
E1C255;F1NPT0	DNM1L	>tr|E1C255|E1C255_CHICK Uncharacterized protein OS=Gallus gallus GN=DNM1L PE=3 SV=1;>tr|F1NPT0|F1NPT0_CHICK Uncharacterized protein OS=Gallus gallus GN=DNM1L PE=3 SV=1	0.436547	-0.226403	0.348452	-0.309496	0.31127	0.937256	0.653792	0.758949	0	332000000	216000000	642000000	101000000	14.991	15.663	18.219	5.0385	11	7	17	3
E1C259	ZC3H6	>tr|E1C259|E1C259_CHICK Uncharacterized protein OS=Gallus gallus GN=ZC3H6 PE=4 SV=1	NaN	-0.229639	0.184989	-0.283412	1	0.948819	0.818766	0.967587	0	0	243000000	29700000	341000000	NaN	6.5035	0.16993	10.004	0	6	2	9
E1C263;E1C808	ZFAND1	>tr|E1C263|E1C263_CHICK Uncharacterized protein OS=Gallus gallus GN=ZFAND1 PE=4 SV=1;>tr|E1C808|E1C808_CHICK Uncharacterized protein OS=Gallus gallus GN=ZFAND1 PE=4 SV=1	NaN	-0.0461448	NaN	0.0539192	1	0.702874	1	0.443915	0	0	6371300	0	6233700	NaN	NaN	NaN	NaN	0	1	0	1
E1C267	MED27	>tr|E1C267|E1C267_CHICK Uncharacterized protein OS=Gallus gallus GN=MED27 PE=4 SV=1	NaN	-0.224717	0.179697	-0.0768072	1	0.931238	0.783301	0.352202	0	0	276000000	137000000	382000000	NaN	14.462	8.8783	24.082	0	6	4	11
E1C270	SRSF6	>tr|E1C270|E1C270_CHICK Uncharacterized protein OS=Gallus gallus GN=SRSF6 PE=4 SV=1	0.146924	-0.311528	0.229133	-0.312712	0.437522	0.865037	0.870967	0.913775	0	5080000000	7100000000	5190000000	7720000000	49.587	13.909	16.063	11.039	13	36	34	47
E1C275	ZNF207	>tr|E1C275|E1C275_CHICK Uncharacterized protein OS=Gallus gallus GN=ZNF207 PE=4 SV=1	0.239339	-0.342209	0.10414	-0.387196	0.938015	0.692105	0.356129	0.584912	0	22800000	1120000000	252000000	945000000	7.4255	11.191	8.0274	7.9829	2	15	6	14
Q5ZL74;F1NTP7;E1C278	VAMP7	>sp|Q5ZL74|VAMP7_CHICK Vesicle-associated membrane protein 7 OS=Gallus gallus GN=VAMP7 PE=2 SV=1;>tr|F1NTP7|F1NTP7_CHICK Vesicle-associated membrane protein 7 OS=Gallus gallus GN=VAMP7 PE=4 SV=1;>tr|E1C278|E1C278_CHICK Vesicle-associated membrane protein 7	0.663345	NaN	0.681528	NaN	0.15595	1	0.128606	1	0	6836200	0	11200000	0	NaN	NaN	NaN	NaN	1	0	1	0
E1C279	NSDHL	>tr|E1C279|E1C279_CHICK Uncharacterized protein OS=Gallus gallus GN=NSDHL PE=3 SV=1	0.382917	-0.667042	0.322776	-0.712051	0.53194	0.0738162	0.675907	0.0635345	0	36300000	535000000	167000000	218000000	17.644	26.039	7.5761	22.114	3	9	4	4
E1C288	ASCC2	>tr|E1C288|E1C288_CHICK Uncharacterized protein OS=Gallus gallus GN=ASCC2 PE=4 SV=1	0.354475	-0.235993	-0.0967986	-0.0734249	0.617446	0.858365	0.247767	0.704034	0	29600000	3489200	9138900	8082500	4.2945	NaN	NaN	8.0912	4	1	1	2
E1C2A1		>tr|E1C2A1|E1C2A1_CHICK Uncharacterized protein OS=Gallus gallus PE=4 SV=1	0.313799	-0.294497	0.302149	-0.276943	0.773507	0.940037	0.737526	0.911934	0	438000000	7320000000	2620000000	6220000000	14.195	10.854	16.699	11.536	8	45	25	51
E1C2B8;F1NLM6	PPP2R5E	>tr|E1C2B8|E1C2B8_CHICK Uncharacterized protein OS=Gallus gallus GN=PPP2R5E PE=4 SV=1;>tr|F1NLM6|F1NLM6_CHICK Uncharacterized protein (Fragment) OS=Gallus gallus GN=PPP2R5E PE=4 SV=1	0.372366	NaN	0.522339	NaN	0.571143	1	0.324449	1	0	9022500	0	14100000	0	3.061	NaN	2.3755	NaN	2	0	2	0
E1C2C2	DDI2	>tr|E1C2C2|E1C2C2_CHICK Uncharacterized protein OS=Gallus gallus GN=DDI2 PE=4 SV=1	0.105619	-0.0279013	0.0832997	-0.0905431	0.511514	0.269122	0.559078	0.38656	0	40700000	433000000	73800000	347000000	1.9987	7.557	12.333	7.3241	2	7	7	6
E1C2C3	SF3B1	>tr|E1C2C3|E1C2C3_CHICK Uncharacterized protein OS=Gallus gallus GN=SF3B1 PE=4 SV=1	0.18525	-0.25107	0.15742	-0.259471	0.599926	0.832702	0.471754	0.811193	0	1250000000	21900000000	6520000000	17900000000	11.915	12.495	21.743	11.864	29	137	94	133
E1C2D4	GPR22	>tr|E1C2D4|E1C2D4_CHICK Uncharacterized protein OS=Gallus gallus GN=GPR22 PE=4 SV=1	0.165784	-0.402692	0.327921	-0.34372	0.650455	0.526452	0.657108	0.698259	0	116000000	238000000	117000000	308000000	NaN	2.2138	0.26049	2.5973	1	3	2	3
E1C2F2	PNN	>tr|E1C2F2|E1C2F2_CHICK Uncharacterized protein OS=Gallus gallus GN=PNN PE=4 SV=1	0.254599	-0.331496	0.319653	-0.366275	0.945196	0.778674	0.654369	0.697735	0	348000000	3310000000	1130000000	4750000000	24.723	11.102	8.2209	13.508	7	38	26	44
E1C2F7	SMARCA2	>tr|E1C2F7|E1C2F7_CHICK Uncharacterized protein OS=Gallus gallus GN=SMARCA2 PE=4 SV=1	0.175737	-0.264371	0.224349	-0.215867	0.692618	0.906636	0.841794	0.576124	0	223000000	3160000000	799000000	1880000000	11.999	13.454	15.867	22.54	12	39	23	43
E1C2H4	LEMD2	>tr|E1C2H4|E1C2H4_CHICK Uncharacterized protein OS=Gallus gallus GN=LEMD2 PE=4 SV=1	-0.0309445	-0.00734749	-0.0356884	-0.0573733	0.110467	0.227257	0.0882633	0.307009	0	91000000	927000000	533000000	756000000	8.0105	15.699	9.6748	16.745	5	13	14	10
E1C2I3	ERGIC1	>tr|E1C2I3|E1C2I3_CHICK Uncharacterized protein OS=Gallus gallus GN=ERGIC1 PE=4 SV=1	NaN	-0.0238648	0.109528	NaN	1	0.536784	0.672109	1	0	0	122000000	1606600	0	NaN	3.7038	NaN	NaN	0	2	1	0
E1C2I9	LARS	>tr|E1C2I9|E1C2I9_CHICK Uncharacterized protein OS=Gallus gallus GN=LARS PE=3 SV=1	0.315704	-0.197734	0.317068	-0.232676	0.764911	0.795457	0.666412	0.956399	0	413000000	399000000	2140000000	285000000	11.496	9.5375	11.727	16.358	12	11	41	7
E1C2J7	INTS4	>tr|E1C2J7|E1C2J7_CHICK Uncharacterized protein OS=Gallus gallus GN=INTS4 PE=4 SV=1	0.316112	-0.341417	0.291378	-0.435814	0.741326	0.694609	0.900018	0.433585	0	39900000	786000000	241000000	573000000	20.476	10.364	54.424	13.419	4	21	9	19
E1C2J8;E1C7J9	NAT10	>tr|E1C2J8|E1C2J8_CHICK Uncharacterized protein OS=Gallus gallus GN=NAT10 PE=4 SV=1;>tr|E1C7J9|E1C7J9_CHICK Uncharacterized protein OS=Gallus gallus GN=NAT10 PE=4 SV=1	0.145869	-0.214644	0.184138	-0.258617	0.43344	0.639404	0.60863	0.806335	0	571000000	4760000000	2810000000	4390000000	6.0499	13.282	14.543	8.8298	13	59	49	53
E1C2L5	ALYREF	>tr|E1C2L5|E1C2L5_CHICK Uncharacterized protein OS=Gallus gallus GN=ALYREF PE=4 SV=1	0.315296	-0.382848	0.318429	-0.363717	0.76675	0.570908	0.660059	0.707657	0	4090000000	3240000000	1520000000	4130000000	6.5876	34.39	6.7212	11.858	9	31	11	34
E1C2L9	ZNF281	>tr|E1C2L9|E1C2L9_CHICK Uncharacterized protein OS=Gallus gallus GN=ZNF281 PE=4 SV=1	0.0597065	-0.288953	0.382554	-0.529772	0.653062	0.82069	0.605704	0.320491	0	2082000	45900000	5783900	14100000	NaN	8.9334	NaN	15.265	1	3	1	3
E1C2M5;Q5ZHS1	ELP3	>tr|E1C2M5|E1C2M5_CHICK Elongator complex protein 3 OS=Gallus gallus GN=ELP3 PE=4 SV=1;>sp|Q5ZHS1|ELP3_CHICK Elongator complex protein 3 OS=Gallus gallus GN=ELP3 PE=2 SV=1	0.125752	-0.232742	0.100521	NaN	0.492896	0.866122	0.34568	1	0	230000000	15200000	487000000	0	7.6568	NaN	3.7675	NaN	7	1	7	0
E1C2Q4	UBXN4	>tr|E1C2Q4|E1C2Q4_CHICK Uncharacterized protein OS=Gallus gallus GN=UBXN4 PE=4 SV=1	-0.141909	NaN	0.121615	0.370384	0.204969	1	0.703693	0.0846805	0	10200000	0	17700000	5957300	NaN	NaN	3.6092	NaN	1	0	3	1
E1C2R8	DDX17	>tr|E1C2R8|E1C2R8_CHICK Uncharacterized protein OS=Gallus gallus GN=DDX17 PE=3 SV=1	0.361869	-0.48646	0.422592	-0.525042	0.56758	0.252995	0.267122	0.222984	0	2160000000	8810000000	2080000000	8430000000	8.6435	19.298	15.374	13.945	11	45	25	47
F1P2L1;E1C2S5;E1C8M9	CANX	>tr|F1P2L1|F1P2L1_CHICK Uncharacterized protein OS=Gallus gallus GN=CANX PE=3 SV=1;>tr|E1C2S5|E1C2S5_CHICK Uncharacterized protein OS=Gallus gallus GN=CANX PE=3 SV=1;>tr|E1C8M9|E1C8M9_CHICK Uncharacterized protein OS=Gallus gallus GN=CANX PE=3 SV=1	0.362264	-0.47184	0.372892	-0.52624	0.568817	0.341398	0.502916	0.221108	0	97300000	1290000000	170000000	776000000	16.597	11.598	13.194	9.8936	5	15	9	10
E1C2T8;Q5ZKQ6	POLE2	>tr|E1C2T8|E1C2T8_CHICK DNA polymerase epsilon subunit 2 OS=Gallus gallus GN=POLE2 PE=4 SV=1;>sp|Q5ZKQ6|DPOE2_CHICK DNA polymerase epsilon subunit 2 OS=Gallus gallus GN=POLE2 PE=2 SV=1	0.460728	-0.207967	0.160428	-0.229326	0.42751	0.95766	0.752842	1	0	6051700	82400000	25800000	57300000	3.6039	17.407	19.984	1.8832	2	4	2	3
E1C2U2;E1C8E7	RIF1	>tr|E1C2U2|E1C2U2_CHICK Uncharacterized protein OS=Gallus gallus GN=RIF1 PE=4 SV=1;>tr|E1C8E7|E1C8E7_CHICK Uncharacterized protein OS=Gallus gallus GN=RIF1 PE=4 SV=1	0.357912	-0.400692	0.407068	-0.382197	0.583095	0.505425	0.435338	0.637183	0	87000000	2710000000	634000000	2040000000	9.6145	13.855	15.436	28.779	11	54	18	51
E1C2U4	LOC421110	>tr|E1C2U4|E1C2U4_CHICK Uncharacterized protein OS=Gallus gallus GN=LOC421110 PE=3 SV=1	-0.00498417	-0.190176	0.0173844	-0.204038	0.0759423	0.521285	0.0706575	0.518338	0	3300000000	20800000000	9780000000	18300000000	37.166	22.69	21.919	13.321	57	142	101	143
E1C2U7	ANAPC1	>tr|E1C2U7|E1C2U7_CHICK Uncharacterized protein OS=Gallus gallus GN=ANAPC1 PE=4 SV=1	0.490425	-0.0157039	0.389952	0.131307	0.317311	0.30556	0.49444	0.245596	0	15500000	207000000	257000000	111000000	16.969	4.6365	11.777	6.3734	3	9	13	5
E1C2V9	ARFGAP2	>tr|E1C2V9|E1C2V9_CHICK Uncharacterized protein OS=Gallus gallus GN=ARFGAP2 PE=4 SV=1	0.0621239	0.24494	0.0820182	0.148896	0.29125	0.149292	0.295347	0.116204	0	80200000	50400000	491000000	318000000	13.494	6.7031	13.338	20.637	9	2	14	2
E1C2W3	TSNAX	>tr|E1C2W3|E1C2W3_CHICK Uncharacterized protein OS=Gallus gallus GN=TSNAX PE=4 SV=1	NaN	-0.155371	NaN	NaN	1	0.949318	1	1	0	0	15600000	0	0	NaN	NaN	NaN	NaN	0	1	0	0
F1NEJ3;E1C2X5	SGK3	>tr|F1NEJ3|F1NEJ3_CHICK Uncharacterized protein (Fragment) OS=Gallus gallus GN=SGK3 PE=4 SV=1;>tr|E1C2X5|E1C2X5_CHICK Uncharacterized protein OS=Gallus gallus GN=SGK3 PE=4 SV=1	0.355533	NaN	NaN	NaN	0.639224	1	1	1	0	2076100	0	0	0	NaN	NaN	NaN	NaN	1	0	0	0
E1C2Y8	HPS6	>tr|E1C2Y8|E1C2Y8_CHICK Uncharacterized protein OS=Gallus gallus GN=HPS6 PE=4 SV=1	NaN	NaN	-0.122293	NaN	1	1	0.212653	1	0	0	0	4051300	0	NaN	NaN	NaN	NaN	0	0	1	0
E1C2Z0	MMS22L	>sp|E1C2Z0|MMS22_CHICK Protein MMS22-like OS=Gallus gallus GN=MMS22L PE=3 SV=1	NaN	NaN	-0.0999041	0.00510437	1	1	0.243285	0.536746	0	0	0	3219100	1951500	NaN	NaN	NaN	NaN	0	0	1	1
F1NKD9;E1C2Z4;Q90879;Q5F3Z3	396123;UBE2V1;UBE2V2	>tr|F1NKD9|F1NKD9_CHICK Uncharacterized protein OS=Gallus gallus GN=396123 PE=4 SV=1;>tr|E1C2Z4|E1C2Z4_CHICK Uncharacterized protein OS=Gallus gallus GN=396123 PE=4 SV=1;>sp|Q90879|UB2V1_CHICK Ubiquitin-conjugating enzyme E2 variant 1 OS=Gallus gallus GN=U	0.242204	-0.497307	0.261263	-0.470984	0.996975	0.312039	0.913258	0.37089	0	59200000	221000000	201000000	155000000	0.63208	5.8381	34.301	3.1481	2	5	4	3
E1C2Z5	WARS	>tr|E1C2Z5|E1C2Z5_CHICK Uncharacterized protein OS=Gallus gallus GN=WARS PE=3 SV=1	0.473461	-0.557213	0.485737	-0.49802	0.269361	0.187775	0.220533	0.277429	0	192000000	603000000	392000000	559000000	7.1751	9.1341	10.708	20.548	9	11	9	10
E1C2Z8	ANKRD28	>tr|E1C2Z8|E1C2Z8_CHICK Uncharacterized protein OS=Gallus gallus GN=ANKRD28 PE=4 SV=1	0.532218	NaN	0.442077	-0.0467707	0.199065	1	0.308872	0.645075	0	29600000	0	149000000	20000000	16.135	NaN	9.9756	NaN	3	0	4	1
E1C310	BCAP29	>tr|E1C310|E1C310_CHICK Uncharacterized protein OS=Gallus gallus GN=BCAP29 PE=4 SV=1	-0.0370263	NaN	0.00103441	NaN	0.452294	1	0.418833	1	0	2528400	0	3076500	0	NaN	NaN	NaN	NaN	1	0	1	0
E1C322;F1NZX4	ARFGAP3	>tr|E1C322|E1C322_CHICK Uncharacterized protein OS=Gallus gallus GN=ARFGAP3 PE=4 SV=1;>tr|F1NZX4|F1NZX4_CHICK Uncharacterized protein OS=Gallus gallus GN=ARFGAP3 PE=4 SV=1	0.423231	-0.139668	0.325621	-0.0886451	0.421955	0.639722	0.749459	0.530659	0	75100000	364000000	229000000	167000000	4.2568	10.746	45.033	10.448	4	5	9	2
E1C324	Gga.51531	>tr|E1C324|E1C324_CHICK Uncharacterized protein OS=Gallus gallus GN=Gga.51531 PE=4 SV=1	NaN	-0.196908	0.0796604	-0.162186	1	0.552638	0.289305	0.340486	0	0	1670000000	449000000	1900000000	NaN	6.8167	13.937	9.49	0	11	8	15
E1C326	HPS3	>tr|E1C326|E1C326_CHICK Uncharacterized protein OS=Gallus gallus GN=HPS3 PE=4 SV=1	-0.0585256	NaN	0.136013	NaN	0.412937	1	0.741987	1	0	4864500	0	10500000	0	26.742	NaN	NaN	NaN	2	0	1	0
Q58NQ4;E1C359;F1NR83;G1K312	FOXP1	>sp|Q58NQ4|FOXP1_CHICK Forkhead box protein P1 OS=Gallus gallus GN=FOXP1 PE=2 SV=1;>tr|E1C359|E1C359_CHICK Forkhead box protein P1 OS=Gallus gallus GN=FOXP1 PE=4 SV=1;>tr|F1NR83|F1NR83_CHICK Forkhead box protein P1 (Fragment) OS=Gallus gallus GN=FOXP1 PE=4	NaN	-0.0852494	0.288742	-0.11056	1	0.476229	0.884598	0.589255	0	0	367000000	48900000	294000000	NaN	4.7446	NaN	10.243	0	8	1	8
E1C370	NUP43	>tr|E1C370|E1C370_CHICK Uncharacterized protein OS=Gallus gallus GN=NUP43 PE=4 SV=1	0.179806	-0.223454	0.323996	-0.341413	0.892583	0.995535	0.671429	0.667902	0	15900000	70300000	100000000	113000000	14.261	11.579	4.3534	9.5258	2	2	3	4
E1C372	DIS3L2	>tr|E1C372|E1C372_CHICK Uncharacterized protein OS=Gallus gallus GN=DIS3L2 PE=3 SV=1	NaN	-0.0940709	0.53246	NaN	1	0.501087	0.308048	1	0	0	151000000	10400000	0	NaN	21.466	NaN	NaN	0	2	1	0
E1C388	DHX29	>tr|E1C388|E1C388_CHICK Uncharacterized protein OS=Gallus gallus GN=DHX29 PE=4 SV=1	0.300943	-0.382128	0.159122	-0.349769	0.763952	0.533866	0.749382	0.644789	0	8646600	25200000	27600000	38500000	8.1859	2.0934	2.0227	14.498	3	2	2	2
E1C394;F1NFG1;F1NFG2;H9L0G3;P84023;G1K313;F1P4N1;F1NP74	SMAD2;SMAD3;SMAD9	>tr|E1C394|E1C394_CHICK Uncharacterized protein OS=Gallus gallus GN=SMAD2 PE=4 SV=1;>tr|F1NFG1|F1NFG1_CHICK Uncharacterized protein OS=Gallus gallus GN=SMAD2 PE=4 SV=1;>tr|F1NFG2|F1NFG2_CHICK Uncharacterized protein (Fragment) OS=Gallus gallus GN=SMAD2 PE=	0.392489	-0.0764815	0.490092	-0.0924436	0.504575	0.648158	0.362015	0.65942	0	40600000	82800000	70000000	105000000	4.1419	9.9656	12.9	8.9318	3	4	3	4
E1C396	HGS	>tr|E1C396|E1C396_CHICK Uncharacterized protein OS=Gallus gallus GN=HGS PE=4 SV=1	NaN	0.166396	-0.131703	0.118876	1	0.317311	0.181888	0.262249	0	0	3375500	39300000	60300000	NaN	NaN	14.723	6.191	0	1	2	3
E1C3A2	C9orf23	>tr|E1C3A2|E1C3A2_CHICK Uncharacterized protein OS=Gallus gallus GN=C9orf23 PE=4 SV=1	NaN	-0.269706	NaN	-0.120998	1	0.778858	1	0.813599	0	0	2445000	0	1861200	NaN	NaN	NaN	NaN	0	1	0	1
E1C3A3	PPP1R7	>tr|E1C3A3|E1C3A3_CHICK Uncharacterized protein OS=Gallus gallus GN=PPP1R7 PE=4 SV=1	0.166342	-0.331224	0.1512	-0.279438	0.652792	0.727139	0.684833	0.895368	0	88600000	534000000	125000000	331000000	16.992	9.701	14.155	12.593	6	6	5	5
E1C3A9;F1NNX1;P81021	HDLBP	>tr|E1C3A9|E1C3A9_CHICK Vigilin OS=Gallus gallus GN=HDLBP PE=4 SV=1;>tr|F1NNX1|F1NNX1_CHICK Vigilin OS=Gallus gallus GN=HDLBP PE=4 SV=1;>sp|P81021|VIGLN_CHICK Vigilin OS=Gallus gallus GN=HDLBP PE=2 SV=1	0.187986	-0.0404498	0.121958	0.00889128	0.612489	0.0893264	0.319661	0.182711	0	407000000	1510000000	2590000000	833000000	10.764	22.582	10.688	11.635	18	25	58	13
E1C3C4	C1orf131	>tr|E1C3C4|E1C3C4_CHICK Uncharacterized protein OS=Gallus gallus GN=C1orf131 PE=4 SV=1	-0.266108	-0.262266	0.323183	-0.273489	0.142379	0.941705	0.782367	0.994077	0	5064700	227000000	59500000	526000000	1.5026	4.1381	1.238	9.5636	2	2	2	7
E1C3D2	2002-09-01	>tr|E1C3D2|E1C3D2_CHICK Uncharacterized protein OS=Gallus gallus GN=Sep-02 PE=3 SV=1	0.104076	-0.168949	0.0856835	-0.136469	0.290065	0.687246	0.201601	0.515453	0	824000000	526000000	989000000	576000000	13.322	16.852	23.752	14.825	16	9	24	8
E1C3F4	NEUROD6	>tr|E1C3F4|E1C3F4_CHICK Neurogenic differentiation factor OS=Gallus gallus GN=NEUROD6 PE=3 SV=1	NaN	0.140907	0.267478	0.165214	1	0.35454	0.896565	0.203984	0	0	33300000	17600000	53600000	NaN	3.568	NaN	12.998	0	2	1	4
E1C3I1	ZC3HC1	>tr|E1C3I1|E1C3I1_CHICK Uncharacterized protein OS=Gallus gallus GN=ZC3HC1 PE=4 SV=1	-0.15389	-0.23246	-0.0126594	-0.260326	0.0559178	0.958903	0.246731	0.944837	0	27100000	287000000	196000000	502000000	19.611	7.1123	26.542	24.71	4	4	8	5
E1C3K3;F1NYL7	RPL11	>tr|E1C3K3|E1C3K3_CHICK Uncharacterized protein OS=Gallus gallus GN=RPL11 PE=3 SV=1;>tr|F1NYL7|F1NYL7_CHICK Uncharacterized protein (Fragment) OS=Gallus gallus GN=RPL11 PE=3 SV=1	0.230265	-0.270024	0.356821	-0.323103	0.819129	0.930892	0.49225	0.87082	0	361000000	1130000000	1730000000	1360000000	11.594	7.5898	15.235	6.2432	8	12	22	14
E1C3K9;Q5F338	C1orf164	>tr|E1C3K9|E1C3K9_CHICK Uncharacterized protein OS=Gallus gallus GN=C1orf164 PE=4 SV=1;>tr|Q5F338|Q5F338_CHICK Uncharacterized protein OS=Gallus gallus GN=C1orf164 PE=2 SV=1	NaN	-0.425052	NaN	-0.235893	1	0.451791	1	0.911437	0	0	11100000	0	7890700	NaN	NaN	NaN	NaN	0	1	0	1
E1C3L1	ADNP	>tr|E1C3L1|E1C3L1_CHICK Uncharacterized protein OS=Gallus gallus GN=ADNP PE=3 SV=1	-0.13047	-0.112916	-0.0491927	-0.11416	0.219726	0.495449	0.18481	0.450216	0	11300000	526000000	155000000	828000000	NaN	29.002	4.8395	8.7147	1	15	3	20
E1C3M4	MOCS3	>tr|E1C3M4|E1C3M4_CHICK Uncharacterized protein OS=Gallus gallus GN=MOCS3 PE=4 SV=1	-0.0889825	-0.0916364	-0.0551023	-0.0924436	0.0532001	0.4309	0.0698031	0.39147	0	175000000	509000000	699000000	378000000	5.4809	4.1438	16.92	13.043	9	11	16	7
E1C3M8	KCNG1	>tr|E1C3M8|E1C3M8_CHICK Uncharacterized protein OS=Gallus gallus GN=KCNG1 PE=3 SV=1	NaN	NaN	0.213286	NaN	1	1	0.903866	1	0	0	0	182000000	0	NaN	NaN	NaN	NaN	0	0	1	0
F1NRW5;E1C3P3	NUP85	>tr|F1NRW5|F1NRW5_CHICK Uncharacterized protein OS=Gallus gallus GN=NUP85 PE=4 SV=1;>tr|E1C3P3|E1C3P3_CHICK Uncharacterized protein OS=Gallus gallus GN=NUP85 PE=4 SV=1	0.223178	-0.141389	0.240593	-0.184581	0.904738	0.324148	0.941497	0.430246	0	178000000	1400000000	805000000	1580000000	7.7394	11.202	10.645	24.058	12	19	20	19
E1C3Q0	ZC3H7A	>tr|E1C3Q0|E1C3Q0_CHICK Uncharacterized protein OS=Gallus gallus GN=ZC3H7A PE=4 SV=1	0.120874	-0.0431707	0.173904	-0.359149	0.560097	0.696463	0.845631	0.653318	0	31500000	18200000	20900000	177000000	8.7074	NaN	14.272	12.639	3	1	2	2
E1C3Q1	TPK1	>tr|E1C3Q1|E1C3Q1_CHICK Uncharacterized protein OS=Gallus gallus GN=TPK1 PE=4 SV=1	-0.00602046	NaN	0.574532	NaN	0.512616	1	0.245835	1	0	1375100	0	2905200	0	NaN	NaN	NaN	NaN	1	0	1	0
Q5F413;E1C3Q2;F1NMV2	SMAP2	>sp|Q5F413|SMAP2_CHICK Stromal membrane-associated protein 2 OS=Gallus gallus GN=SMAP2 PE=2 SV=1;>tr|E1C3Q2|E1C3Q2_CHICK Stromal membrane-associated protein 2 OS=Gallus gallus GN=SMAP2 PE=4 SV=1;>tr|F1NMV2|F1NMV2_CHICK Stromal membrane-associated protein 2	0.672187	NaN	0.143803	NaN	0.148145	1	0.762984	1	0	8976200	0	17500000	0	27.906	NaN	NaN	NaN	2	0	1	0
E1C3Q4	CSTF1	>tr|E1C3Q4|E1C3Q4_CHICK Uncharacterized protein OS=Gallus gallus GN=CSTF1 PE=4 SV=1	0.272223	-0.265309	0.255591	-0.231	0.891193	0.946963	0.939485	0.836167	0	263000000	661000000	552000000	724000000	8.9316	12.536	19.276	44.367	6	10	11	14
E1C3R0	PPIL4	>tr|E1C3R0|E1C3R0_CHICK Uncharacterized protein OS=Gallus gallus GN=PPIL4 PE=4 SV=1	NaN	-0.221071	0.275488	-0.297637	1	0.989705	0.924555	0.838325	0	0	115000000	26500000	143000000	NaN	10.691	NaN	10.2	0	5	1	7
E1C3R1	COPS7B	>tr|E1C3R1|E1C3R1_CHICK Uncharacterized protein OS=Gallus gallus GN=COPS7B PE=4 SV=1	-0.0428549	-0.272156	0.184601	-0.213107	0.441419	0.773159	0.875467	0.965842	0	6091500	25300000	16500000	13000000	NaN	NaN	NaN	NaN	1	1	1	1
E1C3R4	LANCL2	>tr|E1C3R4|E1C3R4_CHICK Uncharacterized protein OS=Gallus gallus GN=LANCL2 PE=4 SV=1	0.41259	-0.473491	0.438577	-0.367256	0.449616	0.359708	0.317311	0.597535	0	39500000	360000000	108000000	93000000	3.8132	41.511	9.9868	9.8784	5	6	7	3
E1C3T2		>tr|E1C3T2|E1C3T2_CHICK Uncharacterized protein OS=Gallus gallus PE=4 SV=1	NaN	-0.285478	NaN	-0.567869	1	0.830322	1	0.195036	0	0	46100000	0	102000000	NaN	58.072	NaN	22.285	0	3	0	3
E1C3T6	ECI1	>tr|E1C3T6|E1C3T6_CHICK Uncharacterized protein OS=Gallus gallus GN=ECI1 PE=3 SV=1	-0.113069	NaN	NaN	NaN	0.0864863	1	1	1	0	65300000	0	0	0	10.961	NaN	NaN	NaN	4	0	0	0
E1C3U2	TLK2	>tr|E1C3U2|E1C3U2_CHICK Uncharacterized protein OS=Gallus gallus GN=TLK2 PE=4 SV=1	NaN	-0.12204	0.254311	-0.189455	1	0.524628	0.941016	0.687873	0	0	537000000	84100000	462000000	NaN	11.02	6.5854	6.6153	0	11	3	10
E1C3U6;F2Z4L8	COPS2	>tr|E1C3U6|E1C3U6_CHICK Uncharacterized protein OS=Gallus gallus GN=COPS2 PE=4 SV=1;>tr|F2Z4L8|F2Z4L8_CHICK Uncharacterized protein OS=Gallus gallus GN=COPS2 PE=4 SV=1	0.224584	-0.126099	0.186182	-0.210628	0.911211	0.537887	0.642632	0.762354	0	85800000	923000000	315000000	719000000	12.311	13.445	10.269	10.778	5	13	10	15
E1C3X0	TRAPPC6B	>tr|E1C3X0|E1C3X0_CHICK Uncharacterized protein OS=Gallus gallus GN=TRAPPC6B PE=4 SV=1	0.171115	0.249091	0.338021	0.0774391	0.868446	0.21473	0.73935	0.402683	0	11000000	9270500	50900000	6373800	1.189	NaN	3.8318	NaN	2	1	2	1
E1C3X1;F1P515	DOCK8	>tr|E1C3X1|E1C3X1_CHICK Uncharacterized protein OS=Gallus gallus GN=DOCK8 PE=4 SV=1;>tr|F1P515|F1P515_CHICK Uncharacterized protein (Fragment) OS=Gallus gallus GN=DOCK8 PE=4 SV=1	0.257291	-0.302802	0.332913	-0.18296	0.948182	0.81431	0.7184	0.665584	0	195000000	384000000	579000000	440000000	12.735	20.709	16.595	28.217	11	15	24	10
E1C3Y5	SEC23A	>tr|E1C3Y5|E1C3Y5_CHICK Protein transport protein Sec23A OS=Gallus gallus GN=SEC23A PE=4 SV=1	0.481119	-0.252643	0.336679	NaN	0.391778	0.818864	0.717164	1	0	5503700	13400000	21700000	0	NaN	NaN	6.3236	NaN	1	1	2	0
E1C407	CAB39	>tr|E1C407|E1C407_CHICK Uncharacterized protein OS=Gallus gallus GN=CAB39 PE=4 SV=1	0.0931549	-0.219252	0.0737249	-0.145648	0.473518	0.911759	0.170712	0.787612	0	28000000	163000000	991000000	55300000	10.481	98.28	10.126	8.716	3	5	7	3
E1C408	RWDD1	>tr|E1C408|E1C408_CHICK Uncharacterized protein OS=Gallus gallus GN=RWDD1 PE=4 SV=1	0.245206	-0.459447	-0.0868915	-0.366796	0.986402	0.391526	0.238602	0.614123	0	27200000	17500000	30400000	6667500	0.44283	NaN	25.42	NaN	2	1	2	1
E1C420;F1P2Y5	HMGCR	>tr|E1C420|E1C420_CHICK Uncharacterized protein OS=Gallus gallus GN=HMGCR PE=3 SV=1;>tr|F1P2Y5|F1P2Y5_CHICK Uncharacterized protein OS=Gallus gallus GN=HMGCR PE=3 SV=1	0.0543707	-0.195531	-0.0477191	-0.218078	0.365805	0.927312	0.297548	0.910286	0	29400000	43000000	51900000	148000000	6.1716	6.9804	18.665	14.703	6	3	5	6
E1C435	LOC422298	>tr|E1C435|E1C435_CHICK Uncharacterized protein OS=Gallus gallus GN=LOC422298 PE=4 SV=1	0.436422	-0.028759	0.598369	NaN	0.472485	0.665711	0.185614	1	0	7562000	906570	46000000	0	NaN	NaN	74.38	NaN	1	1	3	0
E1C444	COPS8	>tr|E1C444|E1C444_CHICK Uncharacterized protein OS=Gallus gallus GN=COPS8 PE=4 SV=1	0.235607	NaN	NaN	NaN	0.948926	1	1	1	0	13200000	0	0	0	NaN	NaN	NaN	NaN	1	0	0	0
E1C455	C9orf64	>tr|E1C455|E1C455_CHICK Uncharacterized protein OS=Gallus gallus GN=C9orf64 PE=4 SV=1	NaN	0.435289	NaN	-0.111588	1	0.0746587	1	0.791559	0	0	14400000	0	20800000	NaN	NaN	NaN	30.455	0	1	0	2
E1C458	CTPS	>tr|E1C458|E1C458_CHICK Uncharacterized protein OS=Gallus gallus GN=CTPS PE=4 SV=1	0.308069	-0.234578	0.342845	-0.233794	0.757188	0.966484	0.676837	0.84642	0	216000000	296000000	536000000	351000000	35.926	13.348	21.257	7.0777	11	5	11	5
E1C460	PBLD	>tr|E1C460|E1C460_CHICK Uncharacterized protein OS=Gallus gallus GN=PBLD PE=4 SV=1	0.545266	NaN	NaN	-0.223205	0.291709	1	1	0.941696	0	5437300	0	0	15100000	NaN	NaN	NaN	NaN	1	0	0	1
E1C477	UBQLN1	>tr|E1C477|E1C477_CHICK Uncharacterized protein OS=Gallus gallus GN=UBQLN1 PE=4 SV=1	0.429025	-0.113436	0.286379	-0.199525	0.373013	0.557979	0.92244	0.92356	0	173000000	274000000	278000000	52100000	24.999	13.658	3.5332	2.7447	3	3	7	2
E1C4A9	CIRH1A	>tr|E1C4A9|E1C4A9_CHICK Uncharacterized protein OS=Gallus gallus GN=CIRH1A PE=4 SV=1	0.0485079	-0.214226	0.066194	-0.252655	0.154684	0.637293	0.153168	0.772629	0	300000000	1420000000	842000000	1420000000	7.5303	5.8835	14.478	13.072	10	17	17	14
E1C4C7	RPA3	>tr|E1C4C7|E1C4C7_CHICK Uncharacterized protein OS=Gallus gallus GN=RPA3 PE=4 SV=1	0.434921	-0.20658	NaN	-0.244179	0.357992	0.866814	1	0.884745	0	154000000	329000000	0	411000000	7.0981	12.625	NaN	10.429	4	4	0	5
E1C4D7;E1C4D8	CLK4	>tr|E1C4D7|E1C4D7_CHICK Uncharacterized protein OS=Gallus gallus GN=CLK4 PE=4 SV=1;>tr|E1C4D8|E1C4D8_CHICK Uncharacterized protein OS=Gallus gallus GN=CLK4 PE=4 SV=1	NaN	0.218956	0.0501943	0.227785	1	0.173087	0.484046	0.059513	0	0	63900000	34500000	215000000	NaN	NaN	7.8982	3.4892	0	1	2	3
E1C4F1	C14orf102	>tr|E1C4F1|E1C4F1_CHICK Uncharacterized protein OS=Gallus gallus GN=C14orf102 PE=4 SV=1	NaN	-0.810831	NaN	-0.57207	1	0.0543993	1	0.262532	0	0	20900000	0	30400000	NaN	NaN	NaN	4.0738	0	1	0	2
E1C4G3	RBBP6	>tr|E1C4G3|E1C4G3_CHICK Uncharacterized protein OS=Gallus gallus GN=RBBP6 PE=4 SV=1	NaN	-0.34677	0.254311	-0.435075	1	0.681583	0.941016	0.435704	0	0	376000000	133000000	944000000	NaN	11.733	15.108	9.1154	0	10	4	15
E1C4H6	LSM4	>tr|E1C4H6|E1C4H6_CHICK Uncharacterized protein OS=Gallus gallus GN=LSM4 PE=4 SV=1	0.284919	-0.540394	0.337484	-0.51476	0.843162	0.213086	0.740893	0.242943	0	94300000	428000000	26200000	365000000	NaN	6.7379	NaN	11.694	1	14	1	12
E1C4I0	USP42	>tr|E1C4I0|E1C4I0_CHICK Ubiquitin carboxyl-terminal hydrolase OS=Gallus gallus GN=USP42 PE=3 SV=1	0.00118417	NaN	NaN	-0.0454201	0.52721	1	1	0.553774	0	956200	0	0	59900000	NaN	NaN	NaN	NaN	1	0	0	1
E1C4I2;H9KZJ2	LOC424399	>tr|E1C4I2|E1C4I2_CHICK Uncharacterized protein OS=Gallus gallus GN=LOC424399 PE=4 SV=1;>tr|H9KZJ2|H9KZJ2_CHICK Uncharacterized protein (Fragment) OS=Gallus gallus PE=4 SV=1	0.0504539	-0.140065	0.647279	-0.412281	0.632361	0.793839	0.160118	0.483747	0	1907300	115000000	14500000	61800000	NaN	10.207	19.11	NaN	1	3	2	1
E1C4I7	BRF2	>tr|E1C4I7|E1C4I7_CHICK Uncharacterized protein OS=Gallus gallus GN=BRF2 PE=4 SV=1	NaN	-0.221772	NaN	-0.233934	1	0.991419	1	0.916102	0	0	52400000	0	33500000	NaN	NaN	NaN	NaN	0	1	0	1
E1C4J0;Q5ZJZ0	KPNA5;KPNA6	>tr|E1C4J0|E1C4J0_CHICK Importin subunit alpha OS=Gallus gallus GN=KPNA5 PE=3 SV=1;>tr|Q5ZJZ0|Q5ZJZ0_CHICK Importin subunit alpha OS=Gallus gallus GN=KPNA6 PE=2 SV=1	0.143634	NaN	0.462534	NaN	0.851334	1	0.432663	1	0	5056700	0	11800000	0	14.843	NaN	NaN	NaN	2	0	1	0
E1C4K8;F1NQZ5	PCYT1A;PCYT1B	>tr|E1C4K8|E1C4K8_CHICK Uncharacterized protein OS=Gallus gallus GN=PCYT1A PE=4 SV=1;>tr|F1NQZ5|F1NQZ5_CHICK Uncharacterized protein (Fragment) OS=Gallus gallus GN=PCYT1B PE=4 SV=1	-0.269306	-0.0341619	-0.214863	-0.0925704	0.0861657	0.346335	0.115265	0.540933	0	25300000	239000000	11900000	211000000	10.066	5.0918	19.822	8.823	3	5	2	6
E1C4L9	DMAP1	>tr|E1C4L9|E1C4L9_CHICK Uncharacterized protein OS=Gallus gallus GN=DMAP1 PE=4 SV=1	0.338101	-0.317325	0.243175	-0.261466	0.659565	0.769663	0.985616	0.949095	0	24500000	338000000	118000000	448000000	12.278	9.1357	6.7714	9.8534	2	9	6	11
E1C4M0	RPS2	>tr|E1C4M0|E1C4M0_CHICK Uncharacterized protein OS=Gallus gallus GN=RPS2 PE=3 SV=1	0.263649	-0.510135	0.255875	-0.485696	0.992612	0.264645	0.970058	0.304858	0	596000000	1210000000	1880000000	428000000	7.8341	28.758	11.64	11.077	6	13	29	10
E1C4M1;F1NQA6	DDX52	>tr|E1C4M1|E1C4M1_CHICK Uncharacterized protein OS=Gallus gallus GN=DDX52 PE=4 SV=1;>tr|F1NQA6|F1NQA6_CHICK Uncharacterized protein OS=Gallus gallus GN=DDX52 PE=4 SV=1	-0.128138	-0.17762	0.192609	-0.221818	0.222827	0.76592	0.8292	0.922077	0	16800000	374000000	91500000	213000000	33.397	58.283	13.582	9.2905	3	11	4	10
E1C4M6	USP14	>tr|E1C4M6|E1C4M6_CHICK Ubiquitin carboxyl-terminal hydrolase OS=Gallus gallus GN=USP14 PE=3 SV=1	0.335421	-0.319992	0.262961	-0.31038	0.677807	0.828169	0.933767	0.923453	0	827000000	3500000000	1860000000	2550000000	3.6357	24.227	13.34	20.742	13	40	26	41
E1C4M8	MBIP	>tr|E1C4M8|E1C4M8_CHICK Uncharacterized protein OS=Gallus gallus GN=MBIP PE=4 SV=1	NaN	NaN	NaN	-0.0509531	1	1	1	0.654192	0	0	0	0	1049700	NaN	NaN	NaN	NaN	0	0	0	1
E1C4N0	RPS10	>tr|E1C4N0|E1C4N0_CHICK Uncharacterized protein OS=Gallus gallus GN=RPS10 PE=4 SV=1	0.350896	-0.315485	0.310654	-0.307949	0.612271	0.748133	0.814454	0.763459	0	592000000	126000000	578000000	64600000	8.1147	8.4786	6.3585	4.3467	16	10	11	5
F1NLF2;Q8UUW7;E1C4N4	KHDRBS1	>tr|F1NLF2|F1NLF2_CHICK KH domain-containing, RNA-binding, signal transduction-associated protein 1 OS=Gallus gallus GN=KHDRBS1 PE=4 SV=1;>sp|Q8UUW7|KHDR1_CHICK KH domain-containing, RNA-binding, signal transduction-associated protein 1 OS=Gallus gallus GN	NaN	-0.40158	0.175737	-0.420327	1	0.502271	0.769368	0.502195	0	0	1370000000	170000000	1630000000	NaN	16.809	0.82731	12.609	0	15	2	18
E1C4N8	GMEB2	>tr|E1C4N8|E1C4N8_CHICK Uncharacterized protein OS=Gallus gallus GN=GMEB2 PE=4 SV=1	NaN	-0.304018	NaN	-0.321289	1	0.700254	1	0.713183	0	0	9152700	0	11100000	NaN	NaN	NaN	NaN	0	1	0	1
E1C4Q3	PDXDC1	>tr|E1C4Q3|E1C4Q3_CHICK Uncharacterized protein OS=Gallus gallus GN=PDXDC1 PE=3 SV=1	NaN	0.18226	0.341774	NaN	1	0.295483	0.704426	1	0	0	20800000	7347700	0	NaN	11.322	NaN	NaN	0	2	1	0
E1C4U3	TAF5	>tr|E1C4U3|E1C4U3_CHICK Uncharacterized protein OS=Gallus gallus GN=TAF5 PE=4 SV=1	0.370665	-0.398204	0.279547	-0.407967	0.575396	0.524835	0.95318	0.517365	0	11600000	429000000	373000000	435000000	9.9972	8.3273	13.676	7.2871	2	9	6	8
E1C4U5	DHX35	>tr|E1C4U5|E1C4U5_CHICK Uncharacterized protein OS=Gallus gallus GN=DHX35 PE=4 SV=1	NaN	-0.292127	0.220263	-0.308258	1	0.847528	0.975984	0.762557	0	0	141000000	21000000	76800000	NaN	38.228	2.7749	13.267	0	6	2	4
F1NFL8;E1C4V5	PSMC2	>tr|F1NFL8|F1NFL8_CHICK Uncharacterized protein OS=Gallus gallus GN=PSMC2 PE=3 SV=1;>tr|E1C4V5|E1C4V5_CHICK Uncharacterized protein OS=Gallus gallus GN=PSMC2 PE=3 SV=1	0.240916	-0.421926	0.175813	-0.398814	0.873932	0.460789	0.564129	0.546628	0	403000000	809000000	1570000000	648000000	13.438	6.2725	27.52	10.849	10	15	27	11
E1C4W3	PITPNM2	>tr|E1C4W3|E1C4W3_CHICK Uncharacterized protein OS=Gallus gallus GN=PITPNM2 PE=4 SV=1	0.22807	NaN	0.0817778	0.400516	0.939914	1	0.468656	0.0694594	0	2392300	0	108000000	8031200	NaN	NaN	14.844	9.0851	1	0	6	2
E1C4X2;Q646T7;F1NN64	FKBP5;FKBP51	>tr|E1C4X2|E1C4X2_CHICK Uncharacterized protein OS=Gallus gallus GN=FKBP5 PE=4 SV=1;>tr|Q646T7|Q646T7_CHICK FK-506 binding protein 51 OS=Gallus gallus GN=FKBP51 PE=2 SV=1;>tr|F1NN64|F1NN64_CHICK Peptidyl-prolyl cis-trans isomerase OS=Gallus gallus GN=FKBP5	0.229384	-0.421588	0.29304	-0.538779	0.936688	0.47843	0.871697	0.244034	0	7433000	226000000	34900000	161000000	NaN	65.921	4.5722	13.272	1	4	2	6
E1C4X4	SUPT4H1	>tr|E1C4X4|E1C4X4_CHICK Uncharacterized protein OS=Gallus gallus GN=SUPT4H1 PE=4 SV=1	NaN	-0.368616	NaN	-0.242349	1	0.61886	1	0.987048	0	0	325000000	0	120000000	NaN	0.51856	NaN	NaN	0	2	0	1
E1C4X6	MDN1	>tr|E1C4X6|E1C4X6_CHICK Midasin OS=Gallus gallus GN=MDN1 PE=3 SV=1	0.106609	-0.129249	0.0797246	-0.167252	0.297721	0.283845	0.185735	0.35966	0	378000000	3210000000	1290000000	2470000000	11.579	12.57	10.439	15.892	22	81	36	80
E1C502	ATG3	>tr|E1C502|E1C502_CHICK Autophagy-related protein 3 OS=Gallus gallus GN=ATG3 PE=3 SV=1	0.194034	-0.250212	0.214646	-0.316172	0.818998	0.980029	0.900068	0.781091	0	31300000	150000000	54800000	121000000	15.271	14.744	6.4198	12.27	4	3	4	3
E1C525	EXOSC10	>tr|E1C525|E1C525_CHICK Uncharacterized protein OS=Gallus gallus GN=EXOSC10 PE=4 SV=1	0.126109	-0.169895	0.135179	-0.187964	0.494204	0.432677	0.372161	0.444907	0	239000000	3330000000	1020000000	3100000000	6.945	11.948	10.894	17.86	10	52	24	60
E1C537;Q5ZJN1;F1NU37	C20H20orf43;RCJMB04_16p11	>tr|E1C537|E1C537_CHICK Uncharacterized protein OS=Gallus gallus GN=C20H20orf43 PE=4 SV=1;>sp|Q5ZJN1|CT043_CHICK UPF0549 protein C20orf43 homolog OS=Gallus gallus GN=RCJMB04_16p11 PE=2 SV=1;>tr|F1NU37|F1NU37_CHICK Uncharacterized protein OS=Gallus gallus G	NaN	-0.189764	-0.292871	-0.197478	1	0.807854	0.0640372	0.918328	0	0	150000000	25200000	50200000	NaN	52.792	6.5908	7.5351	0	6	3	4
E1C538	NUDT21	>tr|E1C538|E1C538_CHICK Uncharacterized protein OS=Gallus gallus GN=NUDT21 PE=4 SV=1	0.326136	-0.351193	0.269168	-0.410715	0.718372	0.69608	1	0.534747	0	772000000	2600000000	548000000	1490000000	22.544	101.12	7.4556	46.478	7	24	10	20
E1C540	NPM3	>tr|E1C540|E1C540_CHICK Uncharacterized protein OS=Gallus gallus GN=NPM3 PE=4 SV=1	0.110534	-0.101141	0.309286	-0.109919	0.309847	0.203991	0.703183	0.181228	0	376000000	1520000000	832000000	2970000000	16.06	7.8732	7.9494	6.4479	7	7	11	10
E1C541	MFF	>tr|E1C541|E1C541_CHICK Uncharacterized protein OS=Gallus gallus GN=MFF PE=4 SV=1	0.478814	0.0384109	NaN	NaN	0.294437	0.418707	1	1	0	31100000	44800000	0	0	NaN	NaN	NaN	NaN	1	1	0	0
E1C936;E1C545	NOP14	>tr|E1C936|E1C936_CHICK Uncharacterized protein OS=Gallus gallus GN=NOP14 PE=4 SV=1;>tr|E1C545|E1C545_CHICK Uncharacterized protein OS=Gallus gallus GN=NOP14 PE=4 SV=1	0.344913	-0.408197	0.54088	-0.451551	0.647487	0.479111	0.0614226	0.404099	0	76000000	2780000000	825000000	2660000000	28.571	10.992	26.273	15.791	8	39	25	41
E1C548	POLR1C	>tr|E1C548|E1C548_CHICK Uncharacterized protein OS=Gallus gallus GN=POLR1C PE=4 SV=1	-0.00816335	-0.19801	0.181927	-0.198296	0.143264	0.836651	0.596657	0.848302	0	218000000	335000000	796000000	168000000	11.224	8.4434	66.798	6.4019	4	7	13	5
E1C549	VPS13A	>tr|E1C549|E1C549_CHICK Uncharacterized protein OS=Gallus gallus GN=VPS13A PE=4 SV=1	0.362527	NaN	0.41625	NaN	0.623873	1	0.529149	1	0	6688700	0	23100000	0	NaN	NaN	3.297	NaN	1	0	2	0
E1C555	SMARCD2	>tr|E1C555|E1C555_CHICK Uncharacterized protein OS=Gallus gallus GN=SMARCD2 PE=4 SV=1	0.0904552	-0.269271	0.209271	-0.25464	0.373047	0.934115	0.75143	0.783804	0	233000000	1760000000	936000000	1790000000	27.43	14.701	8.6739	22.568	10	26	18	30
E1C573	LCMT2	>tr|E1C573|E1C573_CHICK Uncharacterized protein OS=Gallus gallus GN=LCMT2 PE=4 SV=1	NaN	NaN	-0.319043	NaN	1	1	0.0517943	1	0	0	0	4781200	0	NaN	NaN	1.3245	NaN	0	0	2	0
E1C576	TTC37	>tr|E1C576|E1C576_CHICK Uncharacterized protein OS=Gallus gallus GN=TTC37 PE=4 SV=1	0.26379	-0.435234	0.254454	NaN	0.923329	0.45484	0.934427	1	0	93600000	68300000	329000000	0	11.622	NaN	125.45	NaN	2	1	8	0
E1C581	TBK1	>tr|E1C581|E1C581_CHICK Uncharacterized protein OS=Gallus gallus GN=TBK1 PE=4 SV=1	0.0264448	NaN	0.120742	NaN	0.499744	1	0.701393	1	0	13400000	0	23300000	0	20.62	NaN	9.7787	NaN	3	0	5	0
E1C591	PPIG	>tr|E1C591|E1C591_CHICK Uncharacterized protein OS=Gallus gallus GN=PPIG PE=4 SV=1	0.497275	-0.376595	0.483069	-0.434817	0.258499	0.586904	0.22627	0.436442	0	31300000	411000000	471000000	355000000	NaN	7.4221	15.335	12.159	1	8	9	11
E1C593	XPOT	>tr|E1C593|E1C593_CHICK Uncharacterized protein OS=Gallus gallus GN=XPOT PE=4 SV=1	0.366208	-0.457928	0.438827	-0.506239	0.550347	0.32493	0.2247	0.260102	0	349000000	1330000000	1970000000	1170000000	26.391	28.858	9.7059	12.172	20	19	37	18
E1C594	LOC419511	>tr|E1C594|E1C594_CHICK Uncharacterized protein OS=Gallus gallus GN=LOC419511 PE=4 SV=1	-0.262429	-0.0806682	-0.0995223	-0.0823363	0.0906899	0.657417	0.221484	0.63603	0	17300000	101000000	47200000	64700000	NaN	2.2087	NaN	NaN	1	2	1	1
E1C5A2	SF3B5	>tr|E1C5A2|E1C5A2_CHICK Uncharacterized protein OS=Gallus gallus GN=SF3B5 PE=4 SV=1	-0.100894	-0.341478	0.255307	-0.254498	0.0978552	0.697137	0.985734	0.974367	0	54700000	349000000	26700000	224000000	18.209	10.43	25.828	3.8052	2	4	2	3
E1C5A3	PPP2R5A	>tr|E1C5A3|E1C5A3_CHICK Uncharacterized protein OS=Gallus gallus GN=PPP2R5A PE=4 SV=1	0.375239	NaN	0.358013	NaN	0.563992	1	0.682681	1	0	17700000	0	41100000	0	2.6421	NaN	9.2993	NaN	2	0	2	0
E1C5B8	ZNF143	>tr|E1C5B8|E1C5B8_CHICK Uncharacterized protein OS=Gallus gallus GN=ZNF143 PE=4 SV=1	NaN	0.00647326	0.0308637	-0.00416809	1	0.477256	0.442898	0.468494	0	0	67100000	49400000	93100000	NaN	33.835	7.1466	21.578	0	5	2	7
E1C5D5;E1C6I0	HIP1	>tr|E1C5D5|E1C5D5_CHICK Uncharacterized protein OS=Gallus gallus GN=HIP1 PE=4 SV=1;>tr|E1C6I0|E1C6I0_CHICK Uncharacterized protein OS=Gallus gallus GN=HIP1 PE=4 SV=1	0.388099	NaN	0.268605	NaN	0.569156	1	0.94539	1	0	6521700	0	64400000	0	10.355	NaN	8.9173	NaN	2	0	3	0
Q5ZIW2;E1C5F5	CNOT10	>sp|Q5ZIW2|CNOTA_CHICK CCR4-NOT transcription complex subunit 10 OS=Gallus gallus GN=CNOT10 PE=2 SV=1;>tr|E1C5F5|E1C5F5_CHICK CCR4-NOT transcription complex subunit 10 OS=Gallus gallus GN=CNOT10 PE=4 SV=1	NaN	NaN	0.050784	-0.124882	1	1	0.527506	0.822742	0	0	0	10100000	21800000	NaN	NaN	21.748	NaN	0	0	2	1
E1C5J6	LPXN	>tr|E1C5J6|E1C5J6_CHICK Uncharacterized protein OS=Gallus gallus GN=LPXN PE=4 SV=1	0.28714	-0.327842	0.204406	-0.363136	0.834815	0.738044	0.722923	0.667914	0	205000000	677000000	799000000	472000000	13.229	9.6133	29.308	13.576	6	11	16	9
E1C5L3;E1BZ52	CNOT6L	>tr|E1C5L3|E1C5L3_CHICK Uncharacterized protein OS=Gallus gallus GN=CNOT6L PE=4 SV=1;>tr|E1BZ52|E1BZ52_CHICK Uncharacterized protein OS=Gallus gallus GN=CNOT6L PE=4 SV=1	0.434044	-0.17382	0.391634	-0.225011	0.394894	0.992123	0.444811	0.937383	0	33400000	15700000	158000000	9146500	17.95	4.7836	18.502	NaN	5	2	8	1
E1C5L9	TADA1	>tr|E1C5L9|E1C5L9_CHICK Uncharacterized protein OS=Gallus gallus GN=TADA1 PE=4 SV=1	NaN	-0.251642	NaN	-0.0788153	1	0.925234	1	0.627965	0	0	40500000	0	37500000	NaN	17.044	NaN	4.8038	0	2	0	2
E1C5N4	SUGP2	>tr|E1C5N4|E1C5N4_CHICK Uncharacterized protein OS=Gallus gallus GN=SUGP2 PE=4 SV=1	NaN	-0.296458	NaN	-0.4484	1	0.799978	1	0.401728	0	0	114000000	0	53500000	NaN	15.404	NaN	5.0306	0	5	0	4
E1C5P2;F1P1U4	POLE	>tr|E1C5P2|E1C5P2_CHICK DNA polymerase OS=Gallus gallus GN=POLE PE=3 SV=1;>tr|F1P1U4|F1P1U4_CHICK DNA polymerase OS=Gallus gallus GN=POLE PE=3 SV=1	0.584618	-0.48609	0.582484	-0.505733	0.129628	0.311318	0.084854	0.261147	0	46900000	464000000	122000000	643000000	3.6021	5.6828	13.475	21.043	5	14	14	17
E1C5P3;F1NUT6;Q5F418	PSMD1	>tr|E1C5P3|E1C5P3_CHICK 26S proteasome non-ATPase regulatory subunit 1 OS=Gallus gallus GN=PSMD1 PE=4 SV=1;>tr|F1NUT6|F1NUT6_CHICK 26S proteasome non-ATPase regulatory subunit 1 OS=Gallus gallus GN=PSMD1 PE=4 SV=1;>sp|Q5F418|PSMD1_CHICK 26S proteasome non-	0.315432	-0.459893	0.288464	-0.43358	0.766137	0.368005	0.804817	0.440003	0	881000000	1160000000	1320000000	837000000	13.896	12.102	27.464	10.728	17	22	32	23
E1C5R5;E1C5R6	LOC427844	>tr|E1C5R5|E1C5R5_CHICK Uncharacterized protein OS=Gallus gallus GN=LOC427844 PE=4 SV=1;>tr|E1C5R6|E1C5R6_CHICK Uncharacterized protein OS=Gallus gallus GN=LOC427844 PE=4 SV=1	NaN	-0.416512	0.468309	-0.436683	1	0.496045	0.407319	0.448378	0	0	113000000	35900000	150000000	NaN	0.0093974	26.965	2.6848	0	2	4	2
F1P3G1;E1C5S5	PRKCD	>tr|F1P3G1|F1P3G1_CHICK Uncharacterized protein OS=Gallus gallus GN=PRKCD PE=4 SV=1;>tr|E1C5S5|E1C5S5_CHICK Uncharacterized protein OS=Gallus gallus GN=PRKCD PE=4 SV=1	NaN	-0.0586034	0.548787	0.0496744	1	0.609246	0.256399	0.451605	0	0	42200000	74900000	36200000	NaN	23.249	13.489	NaN	0	2	3	1
E1C5V2	MED28	>tr|E1C5V2|E1C5V2_CHICK Uncharacterized protein OS=Gallus gallus GN=MED28 PE=4 SV=1	NaN	0.291624	NaN	0.0538046	1	0.172427	1	0.444122	0	0	22200000	0	35700000	NaN	NaN	NaN	NaN	0	1	0	1
E1C5V5	BIRC7	>tr|E1C5V5|E1C5V5_CHICK Uncharacterized protein OS=Gallus gallus GN=BIRC7 PE=4 SV=1	0.0055909	NaN	NaN	0.0915701	0.53624	1	1	0.379054	0	6347800	0	0	2142200	NaN	NaN	NaN	NaN	1	0	0	1
E1C5W1;Q5ZMS4;F1NB36	NCOA7	>tr|E1C5W1|E1C5W1_CHICK Nuclear receptor coactivator 7 OS=Gallus gallus GN=NCOA7 PE=4 SV=1;>sp|Q5ZMS4|NCOA7_CHICK Nuclear receptor coactivator 7 OS=Gallus gallus GN=NCOA7 PE=2 SV=1;>tr|F1NB36|F1NB36_CHICK Nuclear receptor coactivator 7 (Fragment) OS=Gallus	0.521765	-0.260538	0.248326	-0.25223	0.264803	0.90012	0.947597	0.872669	0	24600000	88100000	1504900	14600000	7.9949	2.2175	NaN	NaN	4	2	1	1
E1C5W3	POP5	>tr|E1C5W3|E1C5W3_CHICK Uncharacterized protein OS=Gallus gallus GN=POP5 PE=4 SV=1	NaN	0.383457	0.291378	-0.00906608	1	0.102741	0.876682	0.565413	0	0	13000000	63800000	11000000	NaN	27.299	32.218	NaN	0	2	3	1
E1C5W9	CRYM	>tr|E1C5W9|E1C5W9_CHICK Uncharacterized protein OS=Gallus gallus GN=CRYM PE=4 SV=1	NaN	-0.313498	-0.00896768	-0.29752	1	0.753499	0.398693	0.767054	0	0	51700000	23700000	34000000	NaN	NaN	NaN	2.7964	0	1	1	2
E1C5X6		>tr|E1C5X6|E1C5X6_CHICK Uncharacterized protein OS=Gallus gallus PE=4 SV=1	NaN	-0.292289	NaN	-0.305228	1	0.726813	1	0.771413	0	0	33800000	0	41900000	NaN	NaN	NaN	15.645	0	1	0	2
E1C5Y0	MPHOSPH6	>tr|E1C5Y0|E1C5Y0_CHICK Uncharacterized protein OS=Gallus gallus GN=MPHOSPH6 PE=4 SV=1	0.308479	-0.208939	NaN	-0.267894	0.740106	0.875152	1	0.931851	0	20200000	204000000	0	164000000	4.3584	8.8806	NaN	5.0484	2	4	0	3
E1C5Y9	NSMAF	>tr|E1C5Y9|E1C5Y9_CHICK Uncharacterized protein OS=Gallus gallus GN=NSMAF PE=4 SV=1	0.0490314	0.0413326	0.197958	-0.0369772	0.352276	0.200324	0.848395	0.405233	0	30000000	280000000	202000000	134000000	20.631	28.696	16.228	17.475	2	5	9	5
E1C610;E1C611;E1C782;E1C612	SMC2	>tr|E1C610|E1C610_CHICK Structural maintenance of chromosomes protein OS=Gallus gallus GN=SMC2 PE=3 SV=1;>tr|E1C611|E1C611_CHICK Structural maintenance of chromosomes protein OS=Gallus gallus GN=SMC2 PE=3 SV=1;>tr|E1C782|E1C782_CHICK Structural maintenance	NaN	-0.373588	0.161111	-0.158996	1	0.597547	0.718572	0.903937	0	0	65600000	178000000	8110700	NaN	3.3477	29.48	NaN	0	2	3	1
E1C657	MLLT10	>tr|E1C657|E1C657_CHICK Uncharacterized protein OS=Gallus gallus GN=MLLT10 PE=4 SV=1	NaN	-0.0421807	0.308738	-0.00488383	1	0.694334	0.824894	0.469909	0	0	36300000	31400000	60700000	NaN	0.2262	21.144	2.1315	0	2	2	2
E1C683	EML5	>tr|E1C683|E1C683_CHICK Uncharacterized protein OS=Gallus gallus GN=EML5 PE=4 SV=1	0.130213	NaN	0.195204	NaN	0.509385	1	0.838502	1	0	181000000	0	120000000	0	19.784	NaN	23.208	NaN	2	0	2	0
E1C695	ZNF295	>tr|E1C695|E1C695_CHICK Uncharacterized protein OS=Gallus gallus GN=ZNF295 PE=4 SV=1	NaN	-0.368585	NaN	-0.520412	1	0.618947	1	0.274934	0	0	183000000	0	122000000	NaN	10.48	NaN	5.962	0	4	0	6
E1C6A2	PAIP1	>tr|E1C6A2|E1C6A2_CHICK Uncharacterized protein OS=Gallus gallus GN=PAIP1 PE=4 SV=1	NaN	NaN	0.36277	NaN	1	1	0.669442	1	0	0	0	30100000	0	NaN	NaN	NaN	NaN	0	0	1	0
E1C6A8	PRPF38A	>tr|E1C6A8|E1C6A8_CHICK Uncharacterized protein OS=Gallus gallus GN=PRPF38A PE=4 SV=1	0.145333	-0.280887	0.228641	-0.189319	0.642368	0.893984	0.820727	0.687405	0	61500000	1270000000	405000000	1130000000	7.1107	10.06	17.344	10.294	6	19	10	19
E1C6A9	CDC5L	>tr|E1C6A9|E1C6A9_CHICK Uncharacterized protein OS=Gallus gallus GN=CDC5L PE=4 SV=1	NaN	-0.153365	0.30091	0.0332669	1	0.631077	0.757952	0.397854	0	0	536000000	95400000	40600000	NaN	6.5322	7.0877	NaN	0	5	3	1
E1C6B5	ZNF131	>tr|E1C6B5|E1C6B5_CHICK Uncharacterized protein OS=Gallus gallus GN=ZNF131 PE=4 SV=1	NaN	-0.265555	NaN	-0.832053	1	0.788541	1	0.057316	0	0	13400000	0	15100000	NaN	NaN	NaN	4.0398	0	1	0	2
E1C6C0	MEMO1	>tr|E1C6C0|E1C6C0_CHICK Uncharacterized protein OS=Gallus gallus GN=MEMO1 PE=4 SV=1	0.317606	-0.261401	0.410646	-0.29253	0.72256	0.9603	0.423521	0.932219	0	224000000	539000000	451000000	429000000	8.7482	6.5728	11.958	5.7952	4	9	10	12
E1C6C1	PEBP1	>tr|E1C6C1|E1C6C1_CHICK Uncharacterized protein OS=Gallus gallus GN=PEBP1 PE=4 SV=1	0.440418	-0.135307	0.453643	-0.0724242	0.344334	0.568574	0.296689	0.341658	0	188000000	567000000	635000000	518000000	8.9994	17.381	10.224	4.8776	6	11	13	10
E1C6C2	FAM103A1	>tr|E1C6C2|E1C6C2_CHICK Uncharacterized protein OS=Gallus gallus GN=FAM103A1 PE=4 SV=1	0.150877	NaN	0.441453	NaN	0.812757	1	0.467593	1	0	11600000	0	74900000	0	NaN	NaN	24.276	NaN	1	0	2	0
E1C6C4	DPY30	>tr|E1C6C4|E1C6C4_CHICK Uncharacterized protein OS=Gallus gallus GN=DPY30 PE=4 SV=1	NaN	-0.199251	0.271559	-0.107482	1	0.841004	0.936443	0.69484	0	0	154000000	63300000	100000000	NaN	9.8125	NaN	NaN	0	2	1	1
E1C6D4	POLR3K	>tr|E1C6D4|E1C6D4_CHICK DNA-directed RNA polymerase subunit OS=Gallus gallus GN=POLR3K PE=3 SV=1	NaN	NaN	NaN	-0.294527	1	1	1	0.773924	0	0	0	0	19400000	NaN	NaN	NaN	NaN	0	0	0	1
E1C6D5	KDM4A	>tr|E1C6D5|E1C6D5_CHICK Uncharacterized protein OS=Gallus gallus GN=KDM4A PE=4 SV=1	-0.191468	0.166182	-0.310939	0.171351	0.21724	0.229942	0.0553563	0.197035	0	5025500	102000000	15000000	69300000	NaN	6.0514	10.304	2.704	1	5	2	4
Q5ZJF3;F1P5V3;E1C6E2	TADA2A;TADA2L	>sp|Q5ZJF3|TAD2A_CHICK Transcriptional adapter 2-alpha OS=Gallus gallus GN=TADA2A PE=2 SV=1;>tr|F1P5V3|F1P5V3_CHICK Uncharacterized protein OS=Gallus gallus GN=TADA2L PE=4 SV=1;>tr|E1C6E2|E1C6E2_CHICK Uncharacterized protein OS=Gallus gallus GN=TADA2L PE=4	NaN	NaN	0.0445473	NaN	1	1	0.513138	1	0	0	0	7256500	0	NaN	NaN	NaN	NaN	0	0	1	0
E1C6F0	SNRPC	>sp|E1C6F0|RU1C_CHICK U1 small nuclear ribonucleoprotein C OS=Gallus gallus GN=SNRPC PE=3 SV=1	NaN	NaN	0.260414	-0.31715	1	1	0.915348	0.736752	0	0	0	10000000	68800000	NaN	NaN	NaN	NaN	0	0	1	1
E1C6G6	SRP54	>tr|E1C6G6|E1C6G6_CHICK Uncharacterized protein OS=Gallus gallus GN=SRP54 PE=4 SV=1	0.0987288	0.0536555	0.275909	-0.0114614	0.490315	0.181566	0.969582	0.483022	0	31900000	197000000	239000000	114000000	21.545	12.995	8.3416	12.238	2	5	7	6
E1C6H1;F1NI91;E1C6H2	FLII	>tr|E1C6H1|E1C6H1_CHICK Uncharacterized protein OS=Gallus gallus GN=FLII PE=4 SV=1;>tr|F1NI91|F1NI91_CHICK Uncharacterized protein OS=Gallus gallus GN=FLII PE=4 SV=1;>tr|E1C6H2|E1C6H2_CHICK Uncharacterized protein OS=Gallus gallus GN=FLII PE=4 SV=1	0.594964	-0.286093	0.326704	-0.334319	0.118466	0.828615	0.661535	0.684229	0	36400000	44200000	86600000	29900000	24.578	0.90326	7.5621	16.846	5	2	7	2
E1C6M5;F1NIK2	CBL	>tr|E1C6M5|E1C6M5_CHICK Uncharacterized protein OS=Gallus gallus GN=CBL PE=4 SV=1;>tr|F1NIK2|F1NIK2_CHICK Uncharacterized protein OS=Gallus gallus GN=CBL PE=4 SV=1	0.305606	NaN	0.141975	0.244243	0.776628	1	0.65398	0.127327	0	43200000	0	149000000	55700000	14.861	NaN	13.659	23.968	4	0	5	2
E1C6M6	DDX21	>tr|E1C6M6|E1C6M6_CHICK Uncharacterized protein OS=Gallus gallus GN=DDX21 PE=4 SV=1	0.381618	-0.237692	0.070756	-0.219324	0.53571	0.759807	0.438174	0.593568	0	72900000	2350000000	225000000	1830000000	18.26	12.155	12.76	12.754	2	23	8	21
E1C6N0	PSMD14	>tr|E1C6N0|E1C6N0_CHICK Uncharacterized protein OS=Gallus gallus GN=PSMD14 PE=4 SV=1	0.334347	-0.185249	0.191124	-0.285469	0.682452	0.747898	0.662554	0.959601	0	432000000	632000000	635000000	1010000000	12.932	25.864	19.811	29.87	6	5	11	8
E1C6N5	DLAT	>tr|E1C6N5|E1C6N5_CHICK Uncharacterized protein OS=Gallus gallus GN=DLAT PE=3 SV=1	0.0142301	-0.53767	NaN	-0.599304	0.472825	0.273807	1	0.229293	0	20500000	33200000	0	21800000	3.1653	1.1786	NaN	1.9327	2	3	0	4
E1C6P0	KIAA1267	>tr|E1C6P0|E1C6P0_CHICK Uncharacterized protein OS=Gallus gallus GN=KIAA1267 PE=4 SV=1	NaN	-0.411677	NaN	-0.239398	1	0.507	1	0.903098	0	0	47000000	0	28600000	NaN	9.5625	NaN	3.0909	0	3	0	2
E1C6P5	BRD9	>tr|E1C6P5|E1C6P5_CHICK Uncharacterized protein OS=Gallus gallus GN=BRD9 PE=4 SV=1	NaN	-0.113306	0.210869	-0.18296	1	0.731305	0.949404	0.961633	0	0	41000000	18700000	20900000	NaN	7.2676	NaN	8.8444	0	2	1	3
E1C6Q1	TRIP13	>sp|E1C6Q1|PCH2_CHICK Pachytene checkpoint protein 2 homolog OS=Gallus gallus GN=TRIP13 PE=3 SV=1	0.259555	-0.0385975	0.235847	-0.011821	0.939517	0.292885	0.852197	0.351195	0	176000000	440000000	466000000	238000000	13.784	12.581	11.763	11.495	9	13	14	11
E1C6R1	TRIT1	>tr|E1C6R1|E1C6R1_CHICK Uncharacterized protein OS=Gallus gallus GN=TRIT1 PE=3 SV=1	-0.208693	NaN	NaN	NaN	0.197853	1	1	1	0	6471700	0	0	0	2.9366	NaN	NaN	NaN	2	0	0	0
E1C6R6	NOP16	>tr|E1C6R6|E1C6R6_CHICK Uncharacterized protein OS=Gallus gallus GN=NOP16 PE=4 SV=1	NaN	-0.0694045	0.110298	-0.0582398	1	0.368984	0.624177	0.308938	0	0	623000000	39000000	647000000	NaN	4.6959	0.64608	8.9045	0	7	3	12
F1NZR8;E1C6T2	SUDS3	>tr|F1NZR8|F1NZR8_CHICK Uncharacterized protein OS=Gallus gallus GN=SUDS3 PE=4 SV=1;>tr|E1C6T2|E1C6T2_CHICK Uncharacterized protein OS=Gallus gallus GN=SUDS3 PE=4 SV=1	NaN	-0.0509908	0.335335	-0.0880129	1	0.592999	0.747083	0.649124	0	0	121000000	39400000	85900000	NaN	6.1431	11.363	1.9944	0	4	3	3
E1C6T4	PRKD3	>tr|E1C6T4|E1C6T4_CHICK Uncharacterized protein OS=Gallus gallus GN=PRKD3 PE=4 SV=1	-0.0999504	-0.288909	0.164399	-0.420964	0.26279	0.820812	0.763394	0.504895	0	20300000	60700000	55800000	35500000	8.4965	13.713	16.616	NaN	2	3	3	1
E1C6T8	EIF3I	>tr|E1C6T8|E1C6T8_CHICK Uncharacterized protein OS=Gallus gallus GN=EIF3I PE=4 SV=1	0.206305	-0.291303	0.157952	-0.25138	0.699403	0.954182	0.474305	0.911484	0	647000000	1620000000	1120000000	791000000	11.916	29.506	11.305	5.6513	10	14	21	11
E1C6U4	GTF3C1	>tr|E1C6U4|E1C6U4_CHICK Uncharacterized protein OS=Gallus gallus GN=GTF3C1 PE=4 SV=1	0.170528	-0.449224	0.356026	-0.46784	0.670425	0.408908	0.669245	0.419362	0	79000000	23800000	5790500	33900000	NaN	8.3294	6.9181	4.6316	1	2	2	4
E1C6U8;F1NXR8	LUC7L3	>tr|E1C6U8|E1C6U8_CHICK Uncharacterized protein OS=Gallus gallus GN=LUC7L3 PE=4 SV=1;>tr|F1NXR8|F1NXR8_CHICK Uncharacterized protein OS=Gallus gallus GN=LUC7L3 PE=4 SV=1	0.185488	-0.247928	0.174175	-0.260895	0.73487	0.815426	0.555563	0.819312	0	268000000	2060000000	930000000	1920000000	6.3256	11.109	11.217	39.717	10	28	16	30
E1C6W0;F1NHM8;F1NHN0	RILPL2	>tr|E1C6W0|E1C6W0_CHICK Uncharacterized protein OS=Gallus gallus GN=RILPL2 PE=4 SV=1;>tr|F1NHM8|F1NHM8_CHICK Uncharacterized protein (Fragment) OS=Gallus gallus GN=RILPL2 PE=4 SV=1;>tr|F1NHN0|F1NHN0_CHICK Uncharacterized protein (Fragment) OS=Gallus gallus	0.366864	0.0245399	-0.0336206	NaN	0.614433	0.557099	0.351603	1	0	6898900	4719200	9452800	0	NaN	NaN	NaN	NaN	1	1	1	0
E1C6W1	WAC	>tr|E1C6W1|E1C6W1_CHICK Uncharacterized protein OS=Gallus gallus GN=WAC PE=4 SV=1	NaN	-0.124264	NaN	-0.126569	1	0.756725	1	0.633858	0	0	105000000	0	137000000	NaN	2.3271	NaN	88.919	0	2	0	3
E1C6W3	OXSR1	>tr|E1C6W3|E1C6W3_CHICK Uncharacterized protein OS=Gallus gallus GN=OXSR1 PE=4 SV=1	NaN	-0.506597	NaN	NaN	1	0.317311	1	1	0	0	28000000	0	0	NaN	NaN	NaN	NaN	0	1	0	0
E1C6X2	SEL1L	>tr|E1C6X2|E1C6X2_CHICK Uncharacterized protein OS=Gallus gallus GN=SEL1L PE=4 SV=1	NaN	-0.740253	NaN	NaN	1	0.0873823	1	1	0	0	3200400	0	0	NaN	10.482	NaN	NaN	0	2	0	0
E1C6X5	CRTC1	>tr|E1C6X5|E1C6X5_CHICK Uncharacterized protein OS=Gallus gallus GN=CRTC1 PE=4 SV=1	NaN	-0.512961	NaN	-0.643147	1	0.308051	1	0.18227	0	0	8686000	0	10200000	NaN	NaN	NaN	4.7073	0	1	0	2
E1C6Z5	GOLGB1	>tr|E1C6Z5|E1C6Z5_CHICK Uncharacterized protein OS=Gallus gallus GN=GOLGB1 PE=4 SV=1	NaN	-0.174498	NaN	-0.218908	1	0.876244	1	0.973243	0	0	44400000	0	59900000	NaN	2.8916	NaN	7.2411	0	2	0	3
E1C716	FNBP4	>tr|E1C716|E1C716_CHICK Uncharacterized protein OS=Gallus gallus GN=FNBP4 PE=4 SV=1	NaN	-0.261833	0.109575	-0.275503	1	0.943077	0.622391	0.907783	0	0	168000000	43300000	210000000	NaN	12.422	3.4435	11.3	0	7	2	8
E1C717	ELF2	>tr|E1C717|E1C717_CHICK Uncharacterized protein OS=Gallus gallus GN=ELF2 PE=3 SV=1	NaN	-0.282099	NaN	-0.129818	1	0.750156	1	0.834395	0	0	29500000	0	27600000	NaN	NaN	NaN	0.30665	0	1	0	2
E1C718;F1NFR2;E1C719	USP15	>tr|E1C718|E1C718_CHICK Ubiquitin carboxyl-terminal hydrolase OS=Gallus gallus GN=USP15 PE=3 SV=1;>tr|F1NFR2|F1NFR2_CHICK Ubiquitin carboxyl-terminal hydrolase (Fragment) OS=Gallus gallus GN=USP15 PE=3 SV=1;>tr|E1C719|E1C719_CHICK Ubiquitin carboxyl-termin	0.268856	-0.129906	0.251892	-0.19149	0.904006	0.550475	0.923043	0.694916	0	123000000	572000000	411000000	771000000	9.6774	15.206	12.105	17.686	11	9	20	19
E1C735	MAT1A	>tr|E1C735|E1C735_CHICK S-adenosylmethionine synthase OS=Gallus gallus GN=MAT1A PE=3 SV=1	0.269137	-0.343062	0.0928592	-0.421378	0.902937	0.68941	0.324209	0.476005	0	205000000	772000000	534000000	819000000	21.318	7.4394	12.849	6.0286	3	5	5	8
E1C741;E1BVC2	CAND2	>tr|E1C741|E1C741_CHICK Uncharacterized protein OS=Gallus gallus GN=CAND2 PE=4 SV=1;>tr|E1BVC2|E1BVC2_CHICK Uncharacterized protein OS=Gallus gallus GN=CAND2 PE=4 SV=1	0.43967	0.238844	0.270153	NaN	0.466328	0.154637	0.9407	1	0	1617100	53300000	31000000	0	NaN	4.9168	20.563	NaN	1	2	2	0
F1P0B8;E1C780	TP53BP1	>tr|F1P0B8|F1P0B8_CHICK Uncharacterized protein (Fragment) OS=Gallus gallus GN=TP53BP1 PE=4 SV=1;>tr|E1C780|E1C780_CHICK Uncharacterized protein OS=Gallus gallus GN=TP53BP1 PE=4 SV=1	0.52412	-0.459083	0.382163	-0.525538	0.261114	0.369853	0.473683	0.222401	0	24900000	406000000	83300000	379000000	NaN	6.5654	11.169	6.9992	1	11	3	9
E1C793	MACC1	>tr|E1C793|E1C793_CHICK Uncharacterized protein OS=Gallus gallus GN=MACC1 PE=4 SV=1	0.374456	NaN	0.409114	NaN	0.529724	1	0.39425	1	0	112000000	0	164000000	0	4.7051	NaN	2.5829	NaN	2	0	2	0
E1C7B4;F1P1S5	FAM96A	>tr|E1C7B4|E1C7B4_CHICK Uncharacterized protein OS=Gallus gallus GN=FAM96A PE=4 SV=1;>tr|F1P1S5|F1P1S5_CHICK Uncharacterized protein OS=Gallus gallus GN=FAM96A PE=4 SV=1	NaN	NaN	NaN	NaN	1	1	1	1	0	0	0	0	0	NaN	NaN	NaN	NaN	0	0	0	0
Q5F398;F1NH42;E1C7D1;F1NJC9;F1NJD1;F1NJD0	MAEA	>sp|Q5F398|MAEA_CHICK Macrophage erythroblast attacher OS=Gallus gallus GN=MAEA PE=2 SV=1;>tr|F1NH42|F1NH42_CHICK Macrophage erythroblast attacher (Fragment) OS=Gallus gallus GN=MAEA PE=4 SV=1;>tr|E1C7D1|E1C7D1_CHICK Macrophage erythroblast attacher OS=Gal	0.80346	-0.184157	NaN	NaN	0.0641295	0.983178	1	1	0	3551700	10700000	0	0	NaN	NaN	NaN	NaN	1	1	0	0
E1C7F8	RAE1	>tr|E1C7F8|E1C7F8_CHICK Uncharacterized protein OS=Gallus gallus GN=RAE1 PE=4 SV=1	-0.0927134	-0.208106	0.0821304	-0.142232	0.0505867	0.606754	0.295636	0.533068	0	164000000	1440000000	422000000	746000000	11.312	23.864	20.398	14.301	6	14	13	13
E1C7G0	ARMC6	>tr|E1C7G0|E1C7G0_CHICK Uncharacterized protein OS=Gallus gallus GN=ARMC6 PE=4 SV=1	NaN	-0.397776	0.334931	NaN	1	0.539194	0.748246	1	0	0	58200000	74200000	0	NaN	23.069	18.331	NaN	0	2	6	0
E1C7H0;Q5ZJK3	STAT1	>tr|E1C7H0|E1C7H0_CHICK Uncharacterized protein OS=Gallus gallus GN=STAT1 PE=4 SV=1;>tr|Q5ZJK3|Q5ZJK3_CHICK Uncharacterized protein OS=Gallus gallus GN=STAT1 PE=2 SV=1	0.218036	-0.304137	0.463273	NaN	0.910237	0.778935	0.418255	1	0	27800000	54100000	53300000	0	5.9198	10.333	8.5049	NaN	2	2	3	0
E1C7K0	LPCAT3	>tr|E1C7K0|E1C7K0_CHICK Uncharacterized protein OS=Gallus gallus GN=LPCAT3 PE=4 SV=1	NaN	-0.424214	0.115067	-0.458201	1	0.478858	0.63601	0.436219	0	0	49300000	33800000	34700000	NaN	26.069	5.6053	9.9847	0	2	2	2
E1C7K1	FAM98B	>tr|E1C7K1|E1C7K1_CHICK Uncharacterized protein OS=Gallus gallus GN=FAM98B PE=4 SV=1	0.235607	-0.229921	0.301048	-0.272914	0.962142	0.921198	0.856883	0.991925	0	152000000	1150000000	281000000	1070000000	4.0927	6.9585	10.204	10.952	7	14	10	17
E1C7K4;F1P391	WDR75	>tr|E1C7K4|E1C7K4_CHICK Uncharacterized protein OS=Gallus gallus GN=WDR75 PE=4 SV=1;>tr|F1P391|F1P391_CHICK Uncharacterized protein OS=Gallus gallus GN=WDR75 PE=4 SV=1	0.310391	-0.322319	0.172836	-0.379178	0.748709	0.818097	0.59013	0.648495	0	81700000	2060000000	563000000	2130000000	8.7743	5.0108	28.105	8.6957	5	23	19	28
E1C7M3	NCKIPSD	>tr|E1C7M3|E1C7M3_CHICK Uncharacterized protein OS=Gallus gallus GN=NCKIPSD PE=4 SV=1	0.192021	NaN	NaN	NaN	0.971035	1	1	1	0	3737900	0	0	0	NaN	NaN	NaN	NaN	1	0	0	0
E1C7P0		>tr|E1C7P0|E1C7P0_CHICK DNA-directed RNA polymerase OS=Gallus gallus PE=3 SV=1	0.26238	-0.383992	0.435695	-0.423976	0.928716	0.565278	0.32437	0.468207	0	97000000	825000000	99800000	367000000	1.3766	6.8548	9.3289	6.8124	2	5	3	6
F1NPB3;E1C7R4;Q5ZIJ0	BUD13	>tr|F1NPB3|F1NPB3_CHICK BUD13 homolog OS=Gallus gallus GN=BUD13 PE=4 SV=1;>tr|E1C7R4|E1C7R4_CHICK BUD13 homolog OS=Gallus gallus GN=BUD13 PE=4 SV=1;>sp|Q5ZIJ0|BUD13_CHICK BUD13 homolog OS=Gallus gallus GN=BUD13 PE=2 SV=1	NaN	-0.116689	0.231201	0.0591791	1	0.567835	0.993416	0.224594	0	0	282000000	4420800	131000000	NaN	25.187	NaN	33.039	0	7	1	6
E1C7T2;E1C834;Q8AV28	PCM1	>tr|E1C7T2|E1C7T2_CHICK Pericentriolar material 1 protein OS=Gallus gallus GN=PCM1 PE=4 SV=1;>tr|E1C834|E1C834_CHICK Pericentriolar material 1 protein OS=Gallus gallus GN=PCM1 PE=4 SV=1;>sp|Q8AV28|PCM1_CHICK Pericentriolar material 1 protein OS=Gallus gall	NaN	-0.336357	0.502478	-0.196251	1	0.692547	0.33772	0.841941	0	0	62100000	42600000	127000000	NaN	8.995	36.039	13.028	0	2	5	5
E1C7T8	COPG2	>tr|E1C7T8|E1C7T8_CHICK Coatomer subunit gamma OS=Gallus gallus GN=COPG2 PE=3 SV=1	0.0819261	0.0961998	0.0498666	0.164153	0.440661	0.126776	0.220107	0.205203	0	74500000	266000000	375000000	77800000	4.4257	141.99	10.108	11.538	6	4	13	4
E1C7U9	PRKRIR	>tr|E1C7U9|E1C7U9_CHICK Uncharacterized protein OS=Gallus gallus GN=PRKRIR PE=4 SV=1	0.248913	NaN	0.135751	-0.0907964	0.910087	1	0.741283	0.655584	0	10200000	0	9992300	85600000	NaN	NaN	NaN	6.8666	1	0	1	2
E1C7V7	C11orf30	>tr|E1C7V7|E1C7V7_CHICK Uncharacterized protein OS=Gallus gallus GN=C11orf30 PE=4 SV=1	NaN	-0.250069	0.309149	-0.398406	1	0.824944	0.78727	0.517515	0	0	12600000	2938300	53800000	NaN	5.7986	NaN	8.1113	0	2	1	2
E1C7Y0	SLC12A7	>tr|E1C7Y0|E1C7Y0_CHICK Uncharacterized protein OS=Gallus gallus GN=SLC12A7 PE=4 SV=1	0.116509	NaN	NaN	NaN	0.545972	1	1	1	0	36500000	0	0	0	NaN	NaN	NaN	NaN	1	0	0	0
E1C7Z0	UTP18	>tr|E1C7Z0|E1C7Z0_CHICK Uncharacterized protein OS=Gallus gallus GN=UTP18 PE=4 SV=1	0.226827	-0.232742	0.18049	-0.277231	0.921552	0.733332	0.58894	0.913612	0	218000000	1820000000	1030000000	1880000000	5.7668	10.028	15.964	12.919	10	26	28	28
E1C7Z2	CDCA2	>tr|E1C7Z2|E1C7Z2_CHICK Uncharacterized protein OS=Gallus gallus GN=CDCA2 PE=4 SV=1	NaN	0.487554	NaN	0.415662	1	0.0530321	1	0.0627026	0	0	8591900	0	29200000	NaN	NaN	NaN	7.3104	0	1	0	3
E1C7Z3	C2CD2L	>tr|E1C7Z3|E1C7Z3_CHICK Uncharacterized protein OS=Gallus gallus GN=C2CD2L PE=4 SV=1	-0.190734	NaN	0.197558	0.344581	0.218096	1	0.911843	0.0997646	0	491720	0	5653100	1589800	NaN	NaN	NaN	NaN	1	0	1	1
E1C805	HEATR1	>tr|E1C805|E1C805_CHICK Uncharacterized protein OS=Gallus gallus GN=HEATR1 PE=4 SV=1	0.0894535	-0.400295	0.242602	-0.377694	0.248466	0.506836	0.953923	0.654086	0	894000000	6530000000	2370000000	4520000000	16.705	14.774	19.183	12.255	31	90	52	91
E1C807	BCOR	>tr|E1C807|E1C807_CHICK Uncharacterized protein OS=Gallus gallus GN=BCOR PE=4 SV=1	NaN	0.330075	NaN	0.139534	1	0.13985	1	0.3054	0	0	21000000	0	35100000	NaN	NaN	NaN	12.054	0	1	0	2
E1C818	GAR1	>tr|E1C818|E1C818_CHICK Uncharacterized protein OS=Gallus gallus GN=GAR1 PE=4 SV=1	0.402767	-0.532569	0.533281	-0.722138	0.538841	0.249466	0.281962	0.0592528	0	7738600	224000000	30300000	109000000	NaN	11.653	8.7199	40.673	1	3	2	3
E1C825	EIF1AY	>tr|E1C825|E1C825_CHICK Uncharacterized protein OS=Gallus gallus GN=EIF1AY PE=4 SV=1	0.223047	0.0694279	0.295806	-0.350208	0.985699	0.1595	0.777543	0.714339	0	23100000	315000000	159000000	354000000	12.123	68.991	4.9154	27.233	2	5	5	5
E1C832	SMCHD1	>tr|E1C832|E1C832_CHICK Uncharacterized protein OS=Gallus gallus GN=SMCHD1 PE=4 SV=1	NaN	NaN	NaN	0.149968	1	1	1	0.290728	0	0	0	0	10100000	NaN	NaN	NaN	NaN	0	0	0	1
E1C837	STRN	>tr|E1C837|E1C837_CHICK Uncharacterized protein OS=Gallus gallus GN=STRN PE=4 SV=1	0.647335	-0.513612	0.598705	-0.372897	0.073058	0.304718	0.0711199	0.582636	0	35800000	93800000	79800000	50800000	NaN	8.2138	12.505	NaN	1	4	2	1
E1C843	INTS12	>tr|E1C843|E1C843_CHICK Uncharacterized protein OS=Gallus gallus GN=INTS12 PE=4 SV=1	NaN	-0.479207	0.222969	-0.290231	1	0.366049	0.983647	0.861453	0	0	73300000	11000000	138000000	NaN	37.656	NaN	1.2828	0	2	1	2
E1C847	C16orf88	>tr|E1C847|E1C847_CHICK Uncharacterized protein OS=Gallus gallus GN=C16orf88 PE=4 SV=1	NaN	-0.0170406	NaN	0.0639649	1	0.308401	1	0.345018	0	0	146000000	0	67500000	NaN	14.231	NaN	3.2441	0	4	0	2
E1C849	CIT	>tr|E1C849|E1C849_CHICK Uncharacterized protein OS=Gallus gallus GN=CIT PE=4 SV=1	0.136985	-0.199665	0.154024	0.334714	0.775051	0.842458	0.735923	0.106071	0	18600000	241000000	37900000	19600000	14.085	26.307	4.5226	NaN	2	3	2	1
F1NPM7;E1C875	TRA2A	>tr|F1NPM7|F1NPM7_CHICK Uncharacterized protein OS=Gallus gallus GN=TRA2A PE=4 SV=1;>tr|E1C875|E1C875_CHICK Uncharacterized protein OS=Gallus gallus GN=TRA2A PE=4 SV=1	0.341711	-0.35923	0.398728	-0.382755	0.650838	0.663322	0.338949	0.635101	0	468000000	2200000000	833000000	2000000000	4.0436	4.7223	6.0428	5.5854	10	16	13	20
E1C8A8	TMCO1	>tr|E1C8A8|E1C8A8_CHICK Uncharacterized protein OS=Gallus gallus GN=TMCO1 PE=4 SV=1	0.0321992	-0.103334	-0.098741	NaN	0.592364	0.527911	0.244957	1	0	7463300	133000000	13300000	0	NaN	6.6335	20.602	NaN	1	3	2	0
E1C8B5	KIN	>tr|E1C8B5|E1C8B5_CHICK Uncharacterized protein OS=Gallus gallus GN=KIN PE=4 SV=1	NaN	-0.257375	NaN	-0.133075	1	0.909039	1	0.75664	0	0	46500000	0	63800000	NaN	8.4176	NaN	5.2878	0	3	0	2
E1C8E1	URB2	>tr|E1C8E1|E1C8E1_CHICK Uncharacterized protein OS=Gallus gallus GN=URB2 PE=4 SV=1	0.227824	-0.258524	0.308875	-0.314752	0.926155	0.970127	0.822275	0.905319	0	110000000	1310000000	292000000	1650000000	14.408	8.4604	13.643	24.802	5	22	12	30
E1C8F7	RPL24	>tr|E1C8F7|E1C8F7_CHICK Uncharacterized protein OS=Gallus gallus GN=RPL24 PE=4 SV=1	0.285197	-0.563272	0.278568	-0.4791	0.905347	0.179224	0.854421	0.320252	0	378000000	971000000	1170000000	596000000	10.653	12.512	29.099	13.989	6	12	11	10
Q03669;Q03669-2;E1C8G4	ATP2A2	>sp|Q03669|AT2A2_CHICK Sarcoplasmic/endoplasmic reticulum calcium ATPase 2 OS=Gallus gallus GN=ATP2A2 PE=2 SV=2;>sp|Q03669-2|AT2A2_CHICK Isoform SERCA2A of Sarcoplasmic/endoplasmic reticulum calcium ATPase 2 OS=Gallus gallus GN=ATP2A2;>tr|E1C8G4|E1C8G4_CHI	0.307385	-0.12623	0.212422	-0.208428	0.802648	0.538318	0.77008	0.754498	0	296000000	798000000	840000000	572000000	14.21	12.999	13.187	17.743	9	17	18	14
E1C8G8	PRPF39	>tr|E1C8G8|E1C8G8_CHICK Uncharacterized protein OS=Gallus gallus GN=PRPF39 PE=4 SV=1	0.557966	-0.385012	0.352842	-0.4161	0.130809	0.562757	0.635974	0.51638	0	184000000	2040000000	637000000	2330000000	7.187	21.046	10.605	16.618	5	20	14	26
E1C8I3	EPC2	>tr|E1C8I3|E1C8I3_CHICK Uncharacterized protein OS=Gallus gallus GN=EPC2 PE=4 SV=1	0.138385	-0.517408	0.109024	-0.0659368	0.838503	0.301688	0.670806	0.687271	0	1242400	1369300	6834900	13900000	NaN	NaN	NaN	2.9933	1	1	1	3
E1C8I5	ORC4	>tr|E1C8I5|E1C8I5_CHICK Uncharacterized protein OS=Gallus gallus GN=ORC4 PE=4 SV=1	NaN	-0.308043	0.522693	-0.411838	1	0.79812	0.300379	0.509821	0	0	141000000	34600000	194000000	NaN	58.131	26.09	17.224	0	4	2	4
E1C8J1	HEATR5B	>tr|E1C8J1|E1C8J1_CHICK Uncharacterized protein OS=Gallus gallus GN=HEATR5B PE=4 SV=1	0.147611	0.444853	0.338021	NaN	0.440194	0.0702353	0.7138	1	0	297000000	14400000	10700000	0	6.7817	4.6849	18.524	NaN	2	2	2	0
E1C8J4	METTL4	>tr|E1C8J4|E1C8J4_CHICK Uncharacterized protein OS=Gallus gallus GN=METTL4 PE=4 SV=1	NaN	-0.222613	NaN	NaN	1	0.890371	1	1	0	0	14400000	0	0	NaN	NaN	NaN	NaN	0	1	0	0
E1C8J7	TXNDC14	>tr|E1C8J7|E1C8J7_CHICK Uncharacterized protein OS=Gallus gallus GN=TXNDC14 PE=4 SV=1	-0.0814063	NaN	NaN	NaN	0.373364	1	1	1	0	622590	0	0	0	NaN	NaN	NaN	NaN	1	0	0	0
E1C8K7;E1BVP1	EIF5B	>tr|E1C8K7|E1C8K7_CHICK Uncharacterized protein OS=Gallus gallus GN=EIF5B PE=4 SV=1;>tr|E1BVP1|E1BVP1_CHICK Uncharacterized protein OS=Gallus gallus GN=EIF5B PE=4 SV=1	0.33877	-0.20146	0.360261	-0.311118	0.647804	0.809805	0.606339	0.860607	0	135000000	518000000	406000000	342000000	12.345	18.184	53.97	7.7998	5	13	15	9
E1C8L2	CDK7	>tr|E1C8L2|E1C8L2_CHICK Uncharacterized protein OS=Gallus gallus GN=CDK7 PE=4 SV=1	0.121605	0.189759	0.0586073	0.118328	0.562481	0.0515419	0.405936	0.147214	0	63100000	275000000	173000000	219000000	15.425	88.817	3.1311	76.844	2	5	3	5
E1C8P8	CARHSP1	>tr|E1C8P8|E1C8P8_CHICK Uncharacterized protein OS=Gallus gallus GN=CARHSP1 PE=4 SV=1	0.486203	NaN	0.60686	NaN	0.27967	1	0.175105	1	0	41600000	0	44400000	0	17.955	NaN	6.7708	NaN	2	0	2	0
E1C8R1;Q5ZKB9	DDX6	>tr|E1C8R1|E1C8R1_CHICK Probable ATP-dependent RNA helicase DDX6 OS=Gallus gallus GN=DDX6 PE=4 SV=1;>sp|Q5ZKB9|DDX6_CHICK Probable ATP-dependent RNA helicase DDX6 OS=Gallus gallus GN=DDX6 PE=2 SV=1	0.243491	0.0261926	0.244894	0.0835122	0.887286	0.225258	0.968117	0.0924518	0	679000000	349000000	1860000000	438000000	8.6551	18.779	50.586	18.09	12	13	24	14
Q92179;F1NXX7;E1C8R3	CHST3	>sp|Q92179|CHST3_CHICK Carbohydrate sulfotransferase 3 OS=Gallus gallus GN=CHST3 PE=1 SV=1;>tr|F1NXX7|F1NXX7_CHICK Carbohydrate sulfotransferase 3 OS=Gallus gallus GN=CHST3 PE=4 SV=1;>tr|E1C8R3|E1C8R3_CHICK Carbohydrate sulfotransferase 3 OS=Gallus gallus	0.434545	NaN	NaN	NaN	0.476063	1	1	1	0	2369000	0	0	0	NaN	NaN	NaN	NaN	1	0	0	0
E1C8S3	SRBD1	>tr|E1C8S3|E1C8S3_CHICK Uncharacterized protein OS=Gallus gallus GN=SRBD1 PE=4 SV=1	0.102296	-0.18143	0.169823	-0.212969	0.683359	0.481966	0.578556	0.561692	0	19200000	1390000000	313000000	1530000000	32.628	22.25	35.8	13.158	6	26	12	33
E1C8S9	DNAJC9	>tr|E1C8S9|E1C8S9_CHICK Uncharacterized protein OS=Gallus gallus GN=DNAJC9 PE=4 SV=1	0.256017	-0.293481	0.390728	-0.269327	0.953064	0.944536	0.491669	0.867746	0	203000000	1800000000	467000000	1350000000	5.7049	7.4498	8.209	9.1377	6	20	14	16
E1C8T8	UTP14A	>tr|E1C8T8|E1C8T8_CHICK Uncharacterized protein OS=Gallus gallus GN=UTP14A PE=4 SV=1	NaN	-0.706512	0.445445	-0.592976	1	0.0503635	0.300896	0.121455	0	0	571000000	164000000	516000000	NaN	5.3449	18.135	10.606	0	9	4	9
E1C8U1	NUP35	>tr|E1C8U1|E1C8U1_CHICK Uncharacterized protein OS=Gallus gallus GN=NUP35 PE=4 SV=1	0.203442	-0.364356	0.236279	-0.235473	0.95866	0.630892	0.987879	0.965257	0	10400000	204000000	167000000	238000000	NaN	8.2906	9.2145	6.1215	1	3	5	3
E1C8V6	CWC15	>tr|E1C8V6|E1C8V6_CHICK Uncharacterized protein OS=Gallus gallus GN=CWC15 PE=4 SV=1	0.194079	-0.34836	0.0475377	-0.283355	0.932424	0.676936	0.377831	0.836164	0	12100000	156000000	85000000	92700000	2.6667	17.907	84.913	7.6011	2	5	3	3
E1C8V9	FAM136A	>tr|E1C8V9|E1C8V9_CHICK Uncharacterized protein OS=Gallus gallus GN=FAM136A PE=4 SV=1	0.268434	-0.323476	0.289297	-0.415117	0.984096	0.813099	0.909342	0.495086	0	485000000	1350000000	443000000	557000000	20.853	9.2934	5.3719	10.32	11	4	13	8
E1C8W4	USP5	>tr|E1C8W4|E1C8W4_CHICK Ubiquitin carboxyl-terminal hydrolase OS=Gallus gallus GN=USP5 PE=3 SV=1	0.200382	-0.0382274	0.209036	-0.0838479	0.800947	0.0864077	0.750046	0.126411	0	252000000	2290000000	1180000000	2820000000	6.4789	8.866	8.6016	11.171	8	36	29	36
E1C8X5		>tr|E1C8X5|E1C8X5_CHICK Uncharacterized protein OS=Gallus gallus PE=4 SV=1	-0.201669	NaN	0.0845321	NaN	0.139438	1	0.476452	1	0	17200000	0	113000000	0	24.047	NaN	22.63	NaN	2	0	3	0
E1C8Y2	SAP30BP	>tr|E1C8Y2|E1C8Y2_CHICK Uncharacterized protein OS=Gallus gallus GN=SAP30BP PE=4 SV=1	NaN	-0.164633	NaN	-0.191762	1	0.852458	1	0.828014	0	0	85300000	0	226000000	NaN	11.396	NaN	43.888	0	4	0	6
E1C8Y3	ARPC3	>tr|E1C8Y3|E1C8Y3_CHICK Uncharacterized protein OS=Gallus gallus GN=ARPC3 PE=4 SV=1	0.0901691	NaN	0.0884464	-0.334589	0.2504	1	0.487654	0.683633	0	495000000	0	120000000	11500000	16.555	NaN	18.204	NaN	4	0	4	1
E1C8Y9	SRSF3	>tr|E1C8Y9|E1C8Y9_CHICK Uncharacterized protein OS=Gallus gallus GN=SRSF3 PE=4 SV=1	0.271242	-0.386032	0.339765	-0.386046	0.970876	0.558934	0.56391	0.622883	0	1050000000	7310000000	1910000000	8600000000	11.036	8.4167	6.4296	8.1425	12	37	15	36
E1C8Z5	SH3BGRL3	>tr|E1C8Z5|E1C8Z5_CHICK Uncharacterized protein OS=Gallus gallus GN=SH3BGRL3 PE=4 SV=1	NaN	-0.28954	NaN	-0.461538	1	0.733086	1	0.43034	0	0	29500000	0	17900000	NaN	NaN	NaN	NaN	0	1	0	1
F1P1D1;E1C902	GALK2	>tr|F1P1D1|F1P1D1_CHICK Uncharacterized protein (Fragment) OS=Gallus gallus GN=GALK2 PE=3 SV=1;>tr|E1C902|E1C902_CHICK Uncharacterized protein OS=Gallus gallus GN=GALK2 PE=3 SV=1	NaN	-0.435039	NaN	NaN	1	0.445762	1	1	0	0	127000000	0	0	NaN	NaN	NaN	NaN	0	1	0	0
E1C903	PABPC4	>tr|E1C903|E1C903_CHICK Uncharacterized protein OS=Gallus gallus GN=PABPC4 PE=4 SV=1	0.180971	-0.198975	0.189593	-0.253505	0.580522	0.840036	0.638605	0.926262	0	717000000	191000000	1790000000	99100000	1.5246	15.113	2.4696	3.6455	5	3	11	2
F1P4D5;E1C924	TMEM66	>tr|F1P4D5|F1P4D5_CHICK Uncharacterized protein OS=Gallus gallus GN=TMEM66 PE=4 SV=1;>tr|E1C924|E1C924_CHICK Uncharacterized protein OS=Gallus gallus GN=TMEM66 PE=4 SV=1	0.28908	NaN	NaN	NaN	0.792025	1	1	1	0	2497800	0	0	0	NaN	NaN	NaN	NaN	1	0	0	0
E1C934	CCBL2	>tr|E1C934|E1C934_CHICK Uncharacterized protein OS=Gallus gallus GN=CCBL2 PE=4 SV=1	0.3687	-0.429301	0.513334	-0.300973	0.610456	0.467686	0.317311	0.783899	0	2538700	123000000	62100000	60700000	NaN	17.963	3.7425	4.101	1	9	4	5
E1C947	GOLGA5	>tr|E1C947|E1C947_CHICK Uncharacterized protein OS=Gallus gallus GN=GOLGA5 PE=4 SV=1	NaN	-0.346709	NaN	-0.4671	1	0.606842	1	0.420642	0	0	17000000	0	14600000	NaN	NaN	NaN	NaN	0	1	0	1
E1C948	CCNH	>tr|E1C948|E1C948_CHICK Uncharacterized protein OS=Gallus gallus GN=CCNH PE=3 SV=1	0.166478	-0.0936862	NaN	0.185746	0.855618	0.686536	1	0.181421	0	25200000	67800000	0	41500000	3.2489	NaN	NaN	9.0446	2	1	0	2
E1C961;Q5ZMH7	NFYA	>tr|E1C961|E1C961_CHICK Uncharacterized protein OS=Gallus gallus GN=NFYA PE=4 SV=1;>tr|Q5ZMH7|Q5ZMH7_CHICK Uncharacterized protein OS=Gallus gallus GN=NFYA PE=2 SV=1	NaN	-0.0527344	NaN	0.0241742	1	0.717153	1	0.499357	0	0	31300000	0	31200000	NaN	NaN	NaN	NaN	0	1	0	1
E1C963	RAD54L2	>tr|E1C963|E1C963_CHICK Uncharacterized protein OS=Gallus gallus GN=RAD54L2 PE=4 SV=1	NaN	-0.278015	0.526702	-0.215314	1	0.851095	0.317311	0.964018	0	0	56800000	8739300	80800000	NaN	7.3665	3.766	3.5345	0	2	2	4
E1C976	YLPM1	>tr|E1C976|E1C976_CHICK Uncharacterized protein OS=Gallus gallus GN=YLPM1 PE=4 SV=1	0.226306	-0.201736	0.370007	-0.195025	0.942012	0.810872	0.512203	0.707211	0	32600000	467000000	82400000	633000000	11.08	8.8389	9.3361	14.205	5	11	3	15
E1C977	GPBP1L1	>tr|E1C977|E1C977_CHICK Uncharacterized protein OS=Gallus gallus GN=GPBP1L1 PE=4 SV=1	NaN	NaN	0.720348	-0.612279	1	1	0.0737848	0.214556	0	0	0	78100000	25600000	NaN	NaN	NaN	NaN	0	0	1	1
E1C984	SSR3	>tr|E1C984|E1C984_CHICK Uncharacterized protein OS=Gallus gallus GN=SSR3 PE=4 SV=1	0.140167	NaN	0.124295	NaN	0.547201	1	0.596508	1	0	114000000	0	81400000	0	0.83295	NaN	16.825	NaN	2	0	3	0
E1C9A0;F1P5S6	NASP	>tr|E1C9A0|E1C9A0_CHICK Uncharacterized protein OS=Gallus gallus GN=NASP PE=4 SV=1;>tr|F1P5S6|F1P5S6_CHICK Uncharacterized protein OS=Gallus gallus GN=NASP PE=4 SV=1	0.382657	-0.504738	0.432807	-0.438149	0.487452	0.213212	0.354605	0.444727	0	305000000	3800000000	582000000	1650000000	9.5734	14.234	11.218	19.264	3	15	6	14
E1C9A9	FIG4	>tr|E1C9A9|E1C9A9_CHICK Uncharacterized protein OS=Gallus gallus GN=FIG4 PE=4 SV=1	0.235176	NaN	0.0649296	NaN	0.950187	1	0.560839	1	0	19700000	0	4694400	0	NaN	NaN	NaN	NaN	1	0	1	0
E1C9E6		>tr|E1C9E6|E1C9E6_CHICK Uncharacterized protein OS=Gallus gallus PE=4 SV=1	NaN	-0.227809	0.290962	-0.198433	1	0.942278	0.877931	0.920768	0	0	207000000	35800000	109000000	NaN	6.6207	6.2119	15.005	0	2	2	4
E1C9E7	UBE2G2	>tr|E1C9E7|E1C9E7_CHICK Uncharacterized protein OS=Gallus gallus GN=UBE2G2 PE=3 SV=1	0.113634	NaN	NaN	NaN	0.712893	1	1	1	0	10200000	0	0	0	NaN	NaN	NaN	NaN	1	0	0	0
E1C9E9	DCUN1D5	>tr|E1C9E9|E1C9E9_CHICK Uncharacterized protein OS=Gallus gallus GN=DCUN1D5 PE=4 SV=1	0.329238	0.17855	0.304074	0.356426	0.683303	0.215555	0.800403	0.0593054	0	15500000	53000000	20700000	41500000	8.8972	40.378	0.039231	48.238	4	4	2	3
E1C9F9	RSRC1	>tr|E1C9F9|E1C9F9_CHICK Uncharacterized protein OS=Gallus gallus GN=RSRC1 PE=4 SV=1	NaN	-0.254362	-0.0828614	-0.201574	1	0.917545	0.268593	0.993455	0	0	54800000	2163200	20000000	NaN	NaN	NaN	NaN	0	1	1	1
E1C9G0	DHX57	>tr|E1C9G0|E1C9G0_CHICK Uncharacterized protein OS=Gallus gallus GN=DHX57 PE=4 SV=1	NaN	NaN	0.142621	0.244443	1	1	0.759785	0.179374	0	0	0	19700000	16200000	NaN	NaN	20.273	NaN	0	0	2	1
E1C9H0	ARID2	>tr|E1C9H0|E1C9H0_CHICK Uncharacterized protein OS=Gallus gallus GN=ARID2 PE=4 SV=1	0.181151	-0.139271	0.110895	-0.114546	0.94399	0.582038	0.554547	0.451304	0	7849700	720000000	92900000	579000000	5.3515	18.905	10.228	13.123	2	15	7	15
E1C9H8	PRKAR2A	>tr|E1C9H8|E1C9H8_CHICK Uncharacterized protein OS=Gallus gallus GN=PRKAR2A PE=4 SV=1	0.586085	-0.311975	0.019729	-0.257764	0.176581	0.757618	0.312688	0.91332	0	10400000	95100000	96200000	39900000	3.3062	16.906	119.19	6.32	2	3	4	2
E1C9H9	RBM15B	>tr|E1C9H9|E1C9H9_CHICK Uncharacterized protein OS=Gallus gallus GN=RBM15B PE=4 SV=1	0.346378	-0.378375	0.368826	-0.345985	0.642845	0.591678	0.652737	0.691589	0	37600000	187000000	68900000	254000000	3.5268	6.4127	1.5434	3.5646	3	5	3	8
E1C9I7	NCOA5	>tr|E1C9I7|E1C9I7_CHICK Uncharacterized protein OS=Gallus gallus GN=NCOA5 PE=4 SV=1	NaN	-0.099982	0.164717	-0.320933	1	0.518121	0.76424	0.713981	0	0	154000000	58600000	22300000	NaN	18.184	4.9683	NaN	0	2	3	1
E1C9J5;E1BV05	MED12	>tr|E1C9J5|E1C9J5_CHICK Uncharacterized protein OS=Gallus gallus GN=MED12 PE=4 SV=1;>tr|E1BV05|E1BV05_CHICK Uncharacterized protein OS=Gallus gallus GN=MED12 PE=4 SV=1	0.493073	-0.364681	0.351912	-0.42917	0.312627	0.629971	0.572432	0.45283	0	24600000	247000000	115000000	429000000	10.218	20.731	5.5923	25.841	2	10	5	14
E1C9K0	CTR9	>tr|E1C9K0|E1C9K0_CHICK Uncharacterized protein OS=Gallus gallus GN=CTR9 PE=4 SV=1	0.0508297	-0.206303	0.133092	-0.276223	0.159155	0.597882	0.363537	0.995524	0	802000000	1320000000	1110000000	887000000	7.9102	10.212	11.761	9.3638	7	18	12	23
E1C9K3;Q5XNV3	CAPRIN1	>tr|E1C9K3|E1C9K3_CHICK Uncharacterized protein OS=Gallus gallus GN=CAPRIN1 PE=4 SV=1;>tr|Q5XNV3|Q5XNV3_CHICK Cytoplasmic activation-proliferation-associated protein 1 OS=Gallus gallus GN=CAPRIN1 PE=2 SV=1	0.237331	-0.402136	0.228829	-0.441843	0.970126	0.527901	0.821545	0.465704	0	87200000	131000000	346000000	22500000	11.194	15.88	7.0918	NaN	3	4	11	1
F1N813;F1N814	SH3TC2	>tr|F1N813|F1N813_CHICK Uncharacterized protein (Fragment) OS=Gallus gallus GN=SH3TC2 PE=4 SV=1;>tr|F1N814|F1N814_CHICK Uncharacterized protein (Fragment) OS=Gallus gallus GN=SH3TC2 PE=4 SV=1	NaN	-0.204087	0.272402	-0.230023	1	0.948182	0.933892	0.948005	0	0	123000000	54200000	131000000	NaN	10.208	NaN	4.2061	0	3	1	4
F1N829;F1P2W9	CUL2	>tr|F1N829|F1N829_CHICK Uncharacterized protein (Fragment) OS=Gallus gallus GN=CUL2 PE=3 SV=1;>tr|F1P2W9|F1P2W9_CHICK Uncharacterized protein OS=Gallus gallus GN=CUL2 PE=3 SV=1	0.314479	-0.285185	0.341373	-0.168454	0.746777	0.87944	0.682939	0.756662	0	57500000	452000000	271000000	142000000	6.7133	10.881	21.906	5.7816	4	12	11	6
F1N832	EMG1	>tr|F1N832|F1N832_CHICK Uncharacterized protein (Fragment) OS=Gallus gallus GN=EMG1 PE=4 SV=1	-0.0500206	-0.0478825	-0.0134811	-0.0336869	0.0878353	0.0996691	0.114002	0.0578649	0	104000000	1650000000	471000000	1750000000	12.868	8.512	23.082	7.9302	5	19	15	24
F1N843	PTPN6	>tr|F1N843|F1N843_CHICK Uncharacterized protein OS=Gallus gallus GN=PTPN6 PE=4 SV=1	0.548625	-0.232318	0.524227	-0.228072	0.14265	0.958398	0.152594	0.941833	0	89900000	343000000	207000000	299000000	13.218	18.748	18.582	48.451	5	8	10	9
F1N864	CHEK2	>tr|F1N864|F1N864_CHICK Uncharacterized protein OS=Gallus gallus GN=CHEK2 PE=4 SV=1	0.485961	-0.396874	0.565619	-0.327827	0.325311	0.528555	0.230524	0.797178	0	15900000	465000000	43900000	404000000	2.391	15.268	14.562	10.257	2	11	5	8
F1N865	C15H12orf51	>tr|F1N865|F1N865_CHICK Uncharacterized protein (Fragment) OS=Gallus gallus GN=C15H12orf51 PE=4 SV=1	NaN	NaN	0.0657889	-0.381236	1	1	0.518696	0.584004	0	0	0	30800000	24900000	NaN	NaN	2.7628	14.604	0	0	3	2
F1N872	MLEC	>tr|F1N872|F1N872_CHICK Uncharacterized protein (Fragment) OS=Gallus gallus GN=MLEC PE=4 SV=1	0.0565529	-0.485182	NaN	NaN	0.569419	0.349797	1	1	0	11900000	11700000	0	0	31.84	NaN	NaN	NaN	2	1	0	0
F1N873	ZNF259	>tr|F1N873|F1N873_CHICK Uncharacterized protein (Fragment) OS=Gallus gallus GN=ZNF259 PE=4 SV=1	0.0384581	-0.255079	0.163218	-0.166317	0.326433	0.915521	0.72582	0.83924	0	29500000	103000000	180000000	112000000	8.9863	14.069	20.296	143.23	3	5	10	5
F1N876	SEPHS1	>tr|F1N876|F1N876_CHICK Uncharacterized protein (Fragment) OS=Gallus gallus GN=SEPHS1 PE=4 SV=1	0.317063	-0.237408	0.267478	-0.170728	0.724518	0.976614	0.992459	0.763543	0	112000000	374000000	433000000	162000000	8.7589	15.558	16.636	13.722	3	11	12	6
F1N8C2;O42395;F1NI84	CNBP	>tr|F1N8C2|F1N8C2_CHICK Cellular nucleic acid-binding protein OS=Gallus gallus GN=CNBP PE=4 SV=1;>sp|O42395|CNBP_CHICK Cellular nucleic acid-binding protein OS=Gallus gallus GN=CNBP PE=2 SV=1;>tr|F1NI84|F1NI84_CHICK Cellular nucleic acid-binding protein OS	0.277957	-0.311081	0.301461	-0.335159	0.939291	0.866994	0.740867	0.821465	0	358000000	3120000000	1320000000	2730000000	6.9949	8.0897	5.2461	7.3594	10	25	25	26
F1P489;F1N8D9	RAC1	>tr|F1P489|F1P489_CHICK Uncharacterized protein (Fragment) OS=Gallus gallus GN=RAC1 PE=3 SV=1;>tr|F1N8D9|F1N8D9_CHICK Uncharacterized protein (Fragment) OS=Gallus gallus GN=RAC1 PE=3 SV=1	0.150496	-0.115517	0.144602	-0.280867	0.587852	0.564275	0.662707	0.890863	0	122000000	244000000	156000000	340000000	56.101	NaN	16.65	2.9087	3	1	3	3
F1N8E3;F1NP64	Gga.4690	>tr|F1N8E3|F1N8E3_CHICK Uncharacterized protein (Fragment) OS=Gallus gallus GN=Gga.4690 PE=4 SV=1;>tr|F1NP64|F1NP64_CHICK Uncharacterized protein (Fragment) OS=Gallus gallus GN=Gga.4690 PE=4 SV=1	0.404813	-0.281004	0.382944	-0.295227	0.409265	0.99987	0.392698	0.98656	0	292000000	2060000000	1090000000	1940000000	7.4463	10.557	9.1115	15.339	20	41	27	44
F1N8E6	COX4NB	>tr|F1N8E6|F1N8E6_CHICK Uncharacterized protein (Fragment) OS=Gallus gallus GN=COX4NB PE=4 SV=1	NaN	0.0311394	0.135318	-0.0330784	1	0.431652	0.687262	0.527485	0	0	43700000	43800000	69500000	NaN	NaN	NaN	5.4979	0	1	1	2
F1NXE8;F1N8F0	SCD	>tr|F1NXE8|F1NXE8_CHICK Uncharacterized protein (Fragment) OS=Gallus gallus GN=SCD PE=3 SV=1;>tr|F1N8F0|F1N8F0_CHICK Uncharacterized protein OS=Gallus gallus GN=SCD PE=3 SV=1	0.182463	-0.038721	0.0328383	-0.390092	0.899983	0.686912	0.447007	0.56588	0	18800000	38300000	28100000	21900000	3.7247	NaN	3.2589	NaN	2	1	2	1
F1N8F8;Q5ZLL9	BRMS1L	>tr|F1N8F8|F1N8F8_CHICK Breast cancer metastasis-suppressor 1-like protein OS=Gallus gallus GN=BRMS1L PE=4 SV=1;>sp|Q5ZLL9|BRM1L_CHICK Breast cancer metastasis-suppressor 1-like protein OS=Gallus gallus GN=BRMS1L PE=2 SV=1	-0.131879	0.00993769	0.296912	-0.204175	0.217869	0.470696	0.819035	0.866643	0	9056200	71600000	22100000	134000000	NaN	1.2899	NaN	21.138	1	2	1	3
F1N8G9	EIF4G3	>tr|F1N8G9|F1N8G9_CHICK Uncharacterized protein (Fragment) OS=Gallus gallus GN=EIF4G3 PE=4 SV=1	0.175752	-0.290656	0.0843401	-0.161521	0.88131	0.730536	0.301379	0.909997	0	26300000	35400000	239000000	7470000	25.201	13.97	21.673	7.612	5	2	6	2
F1N8H3	MED23	>tr|F1N8H3|F1N8H3_CHICK Uncharacterized protein (Fragment) OS=Gallus gallus GN=MED23 PE=4 SV=1	0.216916	-0.216178	0.276469	-0.167786	0.996484	0.867078	0.92159	0.614668	0	10300000	408000000	71800000	492000000	3.0511	18.021	12.451	22.338	4	10	6	11
F1N8H6;Q5ZM33	HP1BP3	>tr|F1N8H6|F1N8H6_CHICK Heterochromatin protein 1-binding protein 3 OS=Gallus gallus GN=HP1BP3 PE=3 SV=1;>sp|Q5ZM33|HP1B3_CHICK Heterochromatin protein 1-binding protein 3 OS=Gallus gallus GN=HP1BP3 PE=2 SV=1	0.376152	-0.273811	0.282618	-0.276799	0.524396	0.95964	0.834038	0.911095	0	182000000	5800000000	1060000000	5700000000	10.26	23.909	16.65	14.543	11	45	25	49
F1NNS1;F1N8I6;P48440	DDOST	>tr|F1NNS1|F1NNS1_CHICK Dolichyl-diphosphooligosaccharide--protein glycosyltransferase 48 kDa subunit (Fragment) OS=Gallus gallus GN=DDOST PE=4 SV=1;>tr|F1N8I6|F1N8I6_CHICK Dolichyl-diphosphooligosaccharide--protein glycosyltransferase 48 kDa subunit (Frag	0.300806	-0.346725	0.290546	-0.358067	0.832831	0.677889	0.903745	0.622172	0	390000000	477000000	686000000	104000000	7.462	11.18	7.9613	4.6625	13	8	11	3
F1N8J0	ACAA2	>tr|F1N8J0|F1N8J0_CHICK Uncharacterized protein OS=Gallus gallus GN=ACAA2 PE=3 SV=1	0.0186474	-0.537635	NaN	NaN	0.482467	0.273854	1	1	0	14300000	27600000	0	0	10.418	10.928	NaN	NaN	2	2	0	0
F1N8J7;F1N8J8	CRIP2	>tr|F1N8J7|F1N8J7_CHICK Uncharacterized protein (Fragment) OS=Gallus gallus GN=CRIP2 PE=4 SV=1;>tr|F1N8J8|F1N8J8_CHICK Uncharacterized protein (Fragment) OS=Gallus gallus GN=CRIP2 PE=4 SV=1	NaN	NaN	0.601838	0.115477	1	1	0.210508	0.34107	0	0	0	11900000	18200000	NaN	NaN	10.336	NaN	0	0	2	1
F1N8K1	DNTTIP2	>tr|F1N8K1|F1N8K1_CHICK Uncharacterized protein (Fragment) OS=Gallus gallus GN=DNTTIP2 PE=4 SV=1	-0.123024	-0.248356	0.208522	-0.311339	0.229734	0.994326	0.886564	0.859759	0	20800000	944000000	197000000	901000000	12.787	9.4938	5.6342	9.6546	2	17	8	25
[truncated: 1,703 more rows]

## Sheet: Quantified in 3+ experiments
Majority protein IDs	Gene names	Fasta headers	Experiment 1a (log2 SILAC ratio)	Experiment 1b (log2 SILAC ratio)	Experiment 2a (log2 SILAC ratio)	Experiment 2b (log2 SILAC ratio)	# experiments quantified	Experiment 1a (Outlier significance)	Experiment 1b (Outlier significance)	Experiment 2a (Outlier significance)	Experiment 2b (Outlier significance)	# significant experiments (p < 0.05)
[truncated: 2,402 more rows]

[truncated: 1 more sheets: Human orthologs and ICPs]
