# Supplementary material for: Proteomics of a fuzzy organelle: interphase chromatin
Source: EMBO J. 2014 Feb 17;33(6):648–64. doi: 10.1002/embj.201387614 (PMC3983682; doi:10.1002/embj.201387614)
Supplement: Supplementary file 10 [file embj0033-0648-sd10.xlsx]

## Sheet: Table S3
Human Uniprot AC	Chicken Uniprot AC	Chicken Gene name	Simplified annotation	Interphase chromatin probability (ICP)	Average SILAC ratio (± Cdk activity)	Rank by ICP	Rank by SILAC ratio
Q29RF7	F1NIQ3	PDS5A	Chromatin	0.95597	0.471851	1	94
Q6KC79	F1NJ66	NIPBL	Chromatin	0.933942	0.538801	2	79
Q8IWS0	E1C281	PHF6	Uncharacterized	0.925674	0.824155	3	31
Q9P016	Q90679	THYN1	Uncharacterized	0.909904	-0.264457	4	109
P46100	E1C8H5	ATRX	Chromatin	0.907231	0.653823	5	55
Q96EY4	E1BVH6	C4orf43	Uncharacterized	0.90214	-1.00664	6	17
O15347	P40618	HMGB3	Chromatin	0.901915	0.798647	7	35
Q9NYB0	Q7T0L4	TERF2IP	Chromatin	0.891774	-0.549171	8	76
Q14191	F1NAR0	WRN	Chromatin	0.882628	0.103018	9	113
Q56NI9	F1NGQ2	ESCO2	Chromatin	0.864562	0.854416	10	27
Q8N543	F1NBM0	OGFOD1	Uncharacterized	0.863551	-0.523233	11	82
O14757	Q8AYC9	CHEK1	Chromatin	0.860316	-0.383741	12	105
Q9BW19	F1NBH9	KIFC1	No expected chromatin function	0.84208	-0.418476	13	102
Q96FZ2	Q5ZJT1;F1NAA2;F1N801	RCJMB04_15p13;C12H3orf37	Uncharacterized	0.834696	-0.367626	14	107
P49915	F1NAQ8	GMPS	No expected chromatin function	0.832236	-0.305552	15	108
Q71DI3	G1K331;G1K329;P84229	LOC417953;H3-I	Chromatin	0.813413	-0.244566	16	111
Q8N3U4	E1BSU2;E1BSU3	STAG2	Chromatin	0.797321	0.40007	17	104
Q13620	E1BQK9	CUL4B	Chromatin	0.78983	0.576295	18	69
O15226	F1NL52	NKRF	Chromatin	0.783202	0.516551	19	84
Q13415	Q5ZMC5	ORC1L	Chromatin	0.751781	2.39758	20	1
P02545	P13648	LMNA	Chromatin	0.732482	1.1561	21	15
Q92945	Q8UVD9	KHSRP	Chromatin	0.719835	0.46024	22	96
O43252	E1C8P2	PAPSS1	No expected chromatin function	0.688296	0.488552	23	91
Q5MIZ7	F1NNI1	SMEK2	Uncharacterized	0.654197	-1.39707	24	10
Q96AE4	E1BX03	FUBP1	Chromatin	0.618165	-1.63248	25	8
P08670	F1NJ08	VIM	No expected chromatin function	0.613154	-1.73445	26	6
Q9NX58	E1C1Q0	LYAR	Uncharacterized	0.607857	0.493301	27	90
P35580	F1NGG0;F1P314;F1P313;F1P312	MYH10	No expected chromatin function	0.601097	-0.759523	28	39
O95235	F1NLI8;H9KZ64	KIF20A	No expected chromatin function	0.575139	-0.719637	29	42
Q12834	Q5ZI36	CDC20	No expected chromatin function	0.570078	-2.06289	30	2
Q9NZJ0	Q5ZJW8	DTL	Chromatin	0.569196	1.08037	31	16
Q9ULW0	F1NW64	TPX2	No expected chromatin function	0.561064	-0.563415	32	73
P16885	E1C6E1	PLCG2	No expected chromatin function	0.472997	-0.601333	33	64
O95067	P29332	CCNB2	No expected chromatin function	0.467993	-0.416176	34	103
Q99661	F1NB03	KIF2C	Uncharacterized	0.451351	-0.570912	35	71
Q14790	F1NXP6	CASP8	No expected chromatin function	0.439225	-0.422016	36	100
Q9Y6U3	F1NCA8;Q5ZIV9;F1NP82	SCIN	No expected chromatin function	0.422624	-1.953	37	3
Q16777	G1K330;P70082;F1NDT5	H2A-IX	Chromatin	0.418287	-0.257964	38	110
O43663	F1NGV8	PRC1	Chromatin	0.41747	-1.28467	39	12
P78345	F1NRK3	RPP38	Chromatin	0.406057	-0.643167	40	57
P53350	F1NCX7	PLK1	Chromatin	0.380196	-0.748653	41	40
P02751	F1NJT3;F1NJT4;P11722	FN1	No expected chromatin function	0.335385	0.198941	42	112
Q8N142	F1NVD4	ADSSL1	No expected chromatin function	0.302243	1.1803	43	13
O14965	E1BVE1	AURKA	No expected chromatin function	0.299839	-0.821306	44	33
P04183	P04047	TK1	No expected chromatin function	0.266089	-0.699564	45	47
O15247	F1NHE3	CLIC2	No expected chromatin function	0.259778	0.911365	46	22
Q9BY41	F1NFY6	HDAC8	Chromatin	0.255028	0.66759	47	51
Q9NSI6	E1BSG1	BRWD1	Uncharacterized	0.234663	-0.508377	48	86
O14777	Q76I89	NDC80	Chromatin	0.234105	-0.643453	49	56
Q13613	F1NGM1	MTMR1	No expected chromatin function	0.233527	0.718709	50	43
Q02241	Q5ZI55;E1BS36	KIF23	No expected chromatin function	0.227494	-0.533438	51	81
P61978	E1C453	HNRNPK	Chromatin	0.220449	-0.908006	52	23
Q00013	Q5ZJ00	MPP1	No expected chromatin function	0.214794	0.662691	53	52
Q01082	F1ND51	SPTBN1	No expected chromatin function	0.205417	0.018127	54	114
O75832	F1P1R3	PSMD10	No expected chromatin function	0.186942	0.715563	55	44
Q9NUK0	F1NAU9;F1NLY7	MBNL3;MBNL2	No expected chromatin function	0.173155	0.860111	56	26
Q05193	E1BXY4;E1BV15	DNM1	No expected chromatin function	0.1496	0.420686	57	101
P06493	F1NBD7	CDC2;CDK1	Chromatin	0.145767	0.917337	58	21
Q13564	Q5ZIE6;H9L1Q4;F1P442;H9L1Q5	NAE1	No expected chromatin function	0.144722	-0.660535	59	53
Q9UMY4	F1NGG2	SNX12	No expected chromatin function	0.130534	0.796655	60	36
Q16891	F1P3U1	IMMT	No expected chromatin function	0.129558	0.59851	61	66
Q13496	E1BRL5	MTM1	No expected chromatin function	0.12135	0.51154	62	85
P53602	F1NAY8	MVD	No expected chromatin function	0.118378	-0.637214	63	59
O60879	E1BVL7	DIAPH1	No expected chromatin function	0.115196	0.8671	64	25
O00488	Q5ZIT0	ZNF593	Chromatin	0.0988054	-0.807046	65	34
Q9BZQ8	F1NG00	FAM129A	No expected chromatin function	0.0930188	1.16186	66	14
P63241	Q09121	EIF5A1	No expected chromatin function	0.091995	0.539582	67	78
P26374	E1BT45;F1NEX6	CHML	No expected chromatin function	0.0918937	0.621022	68	61
Q15398	F1NEN5	DLGAP5	No expected chromatin function	0.089253	-0.787598	69	38
P00492	F1NPV3	HPRT1	No expected chromatin function	0.0882767	0.879666	70	24
P11908	F1NIP5;E1BRQ0;Q5ZI49	PRPS1;PRPS2	No expected chromatin function	0.0788053	0.825336	71	30
P52292	F1NJS6	KPNA2	No expected chromatin function	0.0759449	-0.700523	72	46
P53611	F1P4E5	RABGGTB	No expected chromatin function	0.0707662	-0.657652	73	54
P15559	E1BYW3	NQO1	No expected chromatin function	0.0699041	-1.77946	74	5
Q96KB5	F1NGQ3	PBK	No expected chromatin function	0.0647568	-0.503876	75	89
Q02338	E1BUD0	LOC771069	No expected chromatin function	0.0639422	-0.833983	76	29
Q14847	F1NJF3	LASP1	Uncharacterized	0.0632852	0.627979	77	60
P00568	P05081	AK1	No expected chromatin function	0.062946	0.568345	78	72
P52732	F1NXA1	KIF11	No expected chromatin function	0.0625303	-0.53622	79	80
Q08752	E1BXG9	PPID	No expected chromatin function	0.0568254	0.687121	80	50
P19838	F1NBF4	NFKB1	Chromatin	0.053364	0.561295	81	75
Q13418	F1NP98	ILK	No expected chromatin function	0.0528932	-0.518691	82	83
P34896	E1BS67	SHMT1	No expected chromatin function	0.0526575	-0.597237	83	67
Q06203	F1P3I8	PPAT	No expected chromatin function	0.0525598	0.579376	84	68
P07948	F1NUU2	LYN	No expected chromatin function	0.0524093	-0.561504	85	74
Q9NUQ9	E1BWS3	FAM49B	Uncharacterized	0.0516659	0.745553	86	41
O14745	Q5ZM14;F1NK29	SLC9A3R1	No expected chromatin function	0.0499787	-0.462905	87	95
Q15046	F1NE72;E1C3E0	KARS	No expected chromatin function	0.0496397	-0.440367	88	99
P80303	F1NGB1	NUCB2	No expected chromatin function	0.0466978	0.484389	89	92
P07195	P00337	LDHB	No expected chromatin function	0.045152	0.614136	90	63
P10599	P08629	TXN	No expected chromatin function	0.0439434	0.641444	91	58
P61086	F1NNF1	HIP2	No expected chromatin function	0.0399657	0.695774	92	48
P02786	Q90997	TFRC	No expected chromatin function	0.034285	-0.619123	93	62
P26038	E1BV34	LOC422173	No expected chromatin function	0.0330413	0.936102	94	19
P23921	E1C4Q0	RRM1	No expected chromatin function	0.0330113	0.573128	95	70
O43776	F1NBD1	NARS	No expected chromatin function	0.0326442	0.443886	96	98
P06737	F1NAD9	PYGL	No expected chromatin function	0.0323213	-0.986197	97	18
Q8NBX0	Q5ZMK3	SCCPDH	No expected chromatin function	0.0295418	-0.823124	98	32
O00425	Q5ZLP8	IGF2BP3	No expected chromatin function	0.0290932	1.72848	99	7
P06730	F1NI97	EIF4E	No expected chromatin function	0.0284833	0.598757	100	65
P18669	Q5ZLN1;F1NHM9;F1NQ41	PGAM1	No expected chromatin function	0.0264373	0.505808	101	88
Q14008	F1P0Y0	CKAP5	No expected chromatin function	0.0258213	-0.482415	102	93
P17858	F1NKB6	PFKL	No expected chromatin function	0.0200672	-1.29928	103	11
P13797	Q5ZI39	PLS3	No expected chromatin function	0.0176183	1.78827	104	4
Q9NVA2	F1P0X3	40787	No expected chromatin function	0.0175433	0.919159	105	20
P15311	F1P3H9	EZR	No expected chromatin function	0.0147967	0.795365	106	37
P00558	F1NU17;P51903	PGK1;PGK	No expected chromatin function	0.0147368	0.840713	107	28
P61221	F1P0C9	ABCE1	No expected chromatin function	0.0146498	0.690502	108	49
P00338	F1NW35;E1BTT8;P00340	LDHA	No expected chromatin function	0.0143959	1.40502	109	9
O75083	F1NTE8	WDR1	No expected chromatin function	0.0139756	0.701887	110	45
O43747	F1NDA9	AP1G1	No expected chromatin function	0.0123788	-0.547235	111	77
P06744	F1NV05	GPI	No expected chromatin function	0.010224	-0.458866	112	97
P08238	F1NDI7	HSP90AB1	No expected chromatin function	0.00950745	-0.380581	113	106
P22234	P38024	AIRC	No expected chromatin function	0.00926429	0.506868	114	87
