# Supplementary material for: Proteomics of a fuzzy organelle: interphase chromatin
Source: EMBO J. 2014 Feb 17;33(6):648–64. doi: 10.1002/embj.201387614 (PMC3983682; doi:10.1002/embj.201387614)
Supplement: Supplementary file 11 [file embj0033-0648-sd11.csv]

Majority protein IDs	Protein names	Gene names	Fasta headers	RatioLog2 H/L exp #1	RatioLog2 H/L exp #2	RatioLog2 H/L exp #3	RatioLog2 H/L exp #4	RatioLog2 H/L exp #5	RatioLog2 H/L exp #6	RatioLog2 H/L exp #7	RatioLog2 H/L exp #8	RatioLog2 H/L exp #9	RatioLog2 H/L exp #10	RatioLog2 H/L exp #11	RatioLog2 H/L exp #12	RatioLog2 H/L exp #13	RatioLog2 H/L exp #14	RatioLog2 H/L exp #15	RatioLog2 H/L exp #16	RatioLog2 H/L exp #17	RatioLog2 H/L exp #18	RatioLog2 H/L exp #19	RatioLog2 H/L exp #20	RatioLog2 H/L exp #21	RatioLog2 H/L exp #22	RatioLog2 H/L exp #23	RatioLog2 H/L exp #24	RatioLog2 M/L exp #25	RatioLog2 H/L exp #25	RatioLog2 H/M exp #25	RatioLog2 M/L exp #26	RatioLog2 H/L exp #26	RatioLog2 H/M exp #26	RatioLog2 M/L exp #27	RatioLog2 H/L exp #27	RatioLog2 H/M exp #27	RatioLog2 M/L exp #28	RatioLog2 H/L exp #28	RatioLog2 H/M exp #28	RatioLog2 M/L exp #29	RatioLog2 H/L exp #29	RatioLog2 H/M exp #29	RatioLog2 M/L exp #30	RatioLog2 H/L exp #30	RatioLog2 H/M exp #30	RatioLog2 M/L exp #31	RatioLog2 H/L exp #31	RatioLog2 H/M exp #31	RatioLog2 M/L exp #32
O15143	Actin-related protein 2/3 complex subunit 1B	ARPC1B	>sp|O15143|ARC1B_HUMAN Actin-related protein 2/3 complex subunit 1B OS=Homo sapiens GN=ARPC1B PE=1 SV=3	-1.553934377	-2.574239941	0.23388806	-0.097841502	0.537643962	-0.961310983	-0.435592563	-0.672588556	-0.219387534	-0.203900672	-0.997924013	-3.272018572	-4.183795169	-1.072877235	-1.027880862	-0.493743363	-2.049546517	3.560959458	-1.451228019	1.337711092	0.56627937	0.309991039	0.348459062	0.758473749	0.387252239	0.130799111	-0.279266249	-0.859221344	0.731617723	1.454439135	0.553753689	-0.136648259	-0.653037439	-0.505615113	0.455754622	0.95836015	1.268793675	-0.044181338	-1.395587026	0.413702389	-0.30671601	-0.724468431	-0.587272661	0.464981862	1.051928885	0.813853004
O15144	Actin-related protein 2/3 complex subunit 2	ARPC2	>sp|O15144|ARPC2_HUMAN Actin-related protein 2/3 complex subunit 2 OS=Homo sapiens GN=ARPC2 PE=1 SV=1	-1.945304307	-1.538261914	0.003314389	-0.64961591			-0.497791623			0.16774328		-3.581440856	-4.175142554	-0.310575588	-1.549662354		-2.223643299		-1.51642926	1.441377239	0.556306784				0.191562651	-0.12191033	-0.127257903	-0.524292505	1.132050336	1.676673617	0.432745659	-0.319783681	-0.818350379	-0.567275718	0.341530387	0.940354712	1.304102123	-0.438307279	-1.966122456	0.434134458	-0.34192108	-0.695302062	-0.58115161	0.442226945	1.067845195	0.969528122
P78406	mRNA export factor	RAE1	>sp|P78406|RAE1L_HUMAN mRNA export factor OS=Homo sapiens GN=RAE1 PE=1 SV=1	-0.969480285	-0.391796343	-0.549873543	-0.81649443	0.033088169	-0.946916475	-0.31609698	-1.135459231	-0.655466888	-0.671232456	-2.010890065	-3.003235262	-3	-2.188298814	0.794436662	-0.338615224	-0.978434993	0.582556003	-0.911532714	1.236645681	0.585731733	-0.314894098	0.13920752	0.995882449	0.536948088	-1.072846887	-1.57067863	-1.784085374	0.753347806	2.482047998	0.573665363	0.122738972	-0.459456866	-0.393955812	0.584481522	0.920521979	0.952408122	0.138290234	-0.728406995	0.531768207	0.040401515	-0.518763067	-0.401158422	0.680414382	1.046910083	0.528971317
O00151	PDZ and LIM domain protein 1	PDLIM1	>sp|O00151|PDLI1_HUMAN PDZ and LIM domain protein 1 OS=Homo sapiens GN=PDLIM1 PE=1 SV=4	-0.95917769	-0.834055912	0.157173094	-0.211464621			-0.286673703					0.76714627	0.851759034	-2.958476638	0.948227044	-0.142576291	1.216051258	1.717034778	-1.15290105	1.07819992	0.755571284	-0.473590592	0.547054922	0.756254743	0.667392601	-0.278548591	-0.970893473	-1.19251318	0.124460486	1.772054552	0.511670438	0.20739313	-0.275856179	-0.03842112	0.515106871	0.591200673							-0.084486748	0.416407409	0.522557993
O95433	Activator of 90 kDa heat shock protein ATPase homolog 1	AHSA1	>sp|O95433|AHSA1_HUMAN Activator of 90 kDa heat shock protein ATPase homolog 1 OS=Homo sapiens GN=AHSA1 PE=1 SV=1	-1.103022963	-1.540610351	-0.190783142	-0.469869313	0.678793072	-0.696260159	-0.218547957	-0.312061417	0.223298973	0.201633861	-1.26091232	-0.9032254	0.448900951	-1.326262685	0.25918208	-0.552579495	0.967389976	0.760093174	-0.981365826	1.227309804	0.761029907	-0.462216904	0.246712101	0.718964336	0.675093274	-0.115316125	-0.749863059	-0.69611991	0.787933894	1.467018572	0.560421495	-0.015228388	-0.600030517	-0.378119264	0.491699201	0.853197255	1.355862006	0.035060797	-1.348831175	0.63505783	-0.074668932	-0.691895461	-0.412366179	0.442014566	0.806612774	0.733788169
P51114;P51114-2;P51114-3	Fragile X mental retardation syndrome-related protein 1	FXR1	>sp|P51114|FXR1_HUMAN Fragile X mental retardation syndrome-related protein 1 OS=Homo sapiens GN=FXR1 PE=1 SV=3;>sp|P51114-2|FXR1_HUMAN Isoform 2 of Fragile X mental retardation syndrome-related protein 1 OS=Homo sapiens GN=FXR1;>sp|P51114-3|FXR1_HUMAN Iso	-1.401329898	-1.661136354	-0.945832233	-0.955284152		-0.772185005	-0.228351018	-0.608078342	-0.313477062	-0.333443355	-0.948168537	-3.332164176	-3.841187324	-0.911994129	-1.466376852		-2.731110532	3.115898867	-0.860923485	0.744074962	0.367706537	-0.470908705	-0.316043098	0.360757558	0.42050935	-0.323895107	-0.739926155	-0.704065435	0.325616675	0.976583598	0.557385581	0.165686877	-0.385714194	-0.165434396	0.620023298	0.948825083				-0.124235661	-0.722824579	-0.568665876	-0.491368522	0.606821212	0.959473426	0.422555956
P55039	Developmentally-regulated GTP-binding protein 2	DRG2	>sp|P55039|DRG2_HUMAN Developmentally-regulated GTP-binding protein 2 OS=Homo sapiens GN=DRG2 PE=1 SV=1	-0.972336352			-0.445224531	0.242572021	-0.773121596				0.159887479			-1.002657004	-1.384320049	-0.7916076			2.182851176	-0.847180572	1.240497517	0.691176797	-0.646925179		0.77070221	0.550802184	0.122076304	-0.373065642	-0.370358949	0.646623508	0.857025515	0.550900665	0.688404188	0.137503524	-0.533137996	0.372172052	0.956577119				0.508834274	-0.179040917	-0.699044585	-0.456444727	0.322966462	0.826355268	0.72334012
P80723;P80723-2	Brain acid soluble protein 1	BASP1	>sp|P80723|BASP1_HUMAN Brain acid soluble protein 1 OS=Homo sapiens GN=BASP1 PE=1 SV=2;>sp|P80723-2|BASP1_HUMAN Isoform 2 of Brain acid soluble protein 1 OS=Homo sapiens GN=BASP1	-2.101721982											-4.498504804	-5.12491826	2.968864898	-2.280755216					1.662296662		-0.64140119			0.149519521	-0.639287383	-0.743834723	-1.088684239	1.019986512	2.141530886
P98179	Putative RNA-binding protein 3	RBM3	>sp|P98179|RBM3_HUMAN Putative RNA-binding protein 3 OS=Homo sapiens GN=RBM3 PE=1 SV=1	-1.529655767	-0.603840511	0.051302489	-0.66806553	0.27464931	-1.208594316	-0.558856518	-2.480760051	-0.952768749	-1.493134057	-4.853167547	-3.906342476	-3.955093946	-0.977270005	0.352758525	-0.719281186	-1.511361601	-1.076767132	-1.587142617	1.398678716	0.608903843	-0.489544378	0.510759422	1.115432826	0.115832299	-2.058412871	-2.108985291	-2.874401794	0.573762296	3.53081987	0.081748651	0.537345771	0.44794941	-0.227083991	0.754288927	0.812292845	0.844867676	-0.440263476	-1.334607229	0.022048165	0.780730036	0.292428393	-0.040407875	0.740625394	0.720978845	0.512378608
Q5GLZ8;Q5GLZ8-2;Q5GLZ8-3;Q5GLZ8-6	Probable E3 ubiquitin-protein ligase HERC4	HERC4	>sp|Q5GLZ8|HERC4_HUMAN Probable E3 ubiquitin-protein ligase HERC4 OS=Homo sapiens GN=HERC4 PE=1 SV=1;>sp|Q5GLZ8-2|HERC4_HUMAN Isoform 2 of Probable E3 ubiquitin-protein ligase HERC4 OS=Homo sapiens GN=HERC4;>sp|Q5GLZ8-3|HERC4_HUMAN Isoform 3 of Probable E3	-1.175761673				0.317072478	-0.930847798	-0.264339192					-0.894831514	1.047119549	-1.832128292	0.347665656			0.532765783	-0.76410142	1.271067049	0.749834574	-0.346554704		1.01678155	0.287590496	-0.410102315	-0.759771166	-1.097270361	0.898711418	1.963067153	0.422017657	-0.252071288	-0.708325723	-0.318901612	0.482848283	0.738119289				0.543792806	-0.286779297	-0.817638226	-0.429187367	0.361319202	0.811471031	0.566474224
Q5JTV8;Q5JTV8-2	Torsin-1A-interacting protein 1	TOR1AIP1	>sp|Q5JTV8|TOIP1_HUMAN Torsin-1A-interacting protein 1 OS=Homo sapiens GN=TOR1AIP1 PE=1 SV=2;>sp|Q5JTV8-2|TOIP1_HUMAN Isoform 2 of Torsin-1A-interacting protein 1 OS=Homo sapiens GN=TOR1AIP1	-1.83274485	1.115699153	-0.480075709	-0.527803396	-0.431072875	-0.797488244	-0.313817741	-2.768862551	-2.290391742	-1.883156199	-2.633882051	-1.755015547	-1.719946395	-3.14739384	1.919111216	0.046560906	0.005040617	0.631709645	-0.449256908	0.662023157	0.510658162	-0.511690664	0.126708602	0.263995882	0.481918878	-2.36000848	-2.708019316	-3.002425766	-2.89E-05	3.015176396	0.674370254	1.715454127	0.924327962	-0.058893689	0.659924558	0.777198757	1.203952854	-0.247131546	-1.52387758	0.342099565	0.069289713	-0.26269397	-0.30569923	0.678612814	1.144437998	0.117695043
Q7Z478	ATP-dependent RNA helicase DHX29	DHX29	>sp|Q7Z478|DHX29_HUMAN ATP-dependent RNA helicase DHX29 OS=Homo sapiens GN=DHX29 PE=1 SV=2	-1.307251445			0.176833371	0.319155458	-0.579943449	-0.299009943			-0.631801579		-2.90671027	-2.837429013	-0.992230406	-0.410025636			0.516015147	-0.903414285	1.222866372	0.540523296		0.171591153		0.140516919	-0.348739313	-0.532490959	-0.52930176	0.780226097	1.324522612	0.481712262	-0.00254138	-0.527054798	-0.324003461	0.476329838	0.860605307				0.521251795	0.102859658	-0.490780491	-0.522156914	0.510556895	0.898479256	0.767570056
Q86WB0;Q86WB0-2;Q86WB0-3	Nuclear-interacting partner of ALK	ZC3HC1	>sp|Q86WB0|NIPA_HUMAN Nuclear-interacting partner of ALK OS=Homo sapiens GN=ZC3HC1 PE=1 SV=1;>sp|Q86WB0-2|NIPA_HUMAN Isoform 2 of Nuclear-interacting partner of ALK OS=Homo sapiens GN=ZC3HC1;>sp|Q86WB0-3|NIPA_HUMAN Isoform 3 of Nuclear-interacting partner	-1.076949729	1.302991616	-0.297413374	-0.476116923	-0.570871488	-0.957215602	-1.076523706				-2.845183511	-1.202870781	1.27046914	-3.186655915	2.064469017	0.179638435		-0.473370249	-0.424861965	0.720015735	0.570074274	-0.861395202	0.007769594	0.126972856	0.533862321	-2.077467211	-2.716528585	-2.627181594	0.272381578	2.943358763				-0.081613766	0.533862321	0.642932569	0.570948605	-0.861342782	-1.43233774				0.386259141	1.270768126	0.884480703	0.526269172
Q8N1B4	Vacuolar protein sorting-associated protein 52 homolog	VPS52	>sp|Q8N1B4|VPS52_HUMAN Vacuolar protein sorting-associated protein 52 homolog OS=Homo sapiens GN=VPS52 PE=1 SV=1	-1.051010499		-0.524520765	-0.304184308		-0.625466817	-0.158993025			-1.17537062		-2.033746743	-2.436353731	-1.517048487	-0.008856422			1.504111864	-1.304184308	0.940129155	0.395172506	1.0528332			0.076011739	-0.481344012	-0.582468795	-1.239566125	0.938398719	2.130963808	0.27596058	-0.133495519	-0.310843998	-0.199122873	0.432211149	0.654068863				0.383054501	-0.003900545	-0.46048878	-0.533221506	0.371949104	1.077926579	0.212133508
Q8TBX8;Q8TBX8-3;Q8TBX8-2	Phosphatidylinositol 5-phosphate 4-kinase type-2 gamma	PIP4K2C	>sp|Q8TBX8|PI42C_HUMAN Phosphatidylinositol 5-phosphate 4-kinase type-2 gamma OS=Homo sapiens GN=PIP4K2C PE=1 SV=3;>sp|Q8TBX8-3|PI42C_HUMAN Isoform 3 of Phosphatidylinositol 5-phosphate 4-kinase type-2 gamma OS=Homo sapiens GN=PIP4K2C;>sp|Q8TBX8-2|PI42C_HU	-1.746567352			-0.680590162	-0.565310397							-2.172213487	-2.424920068	-0.932085986	-0.761677812			2.181961232							0.301938767	-0.864885458	-1.201178042	-1.002917191	0.863304159	1.695414838	0.399335183	-0.256959043	-0.675834578	-0.571064372	0.299479128	0.911116306	1.301704696	0.015354834	-1.304790086	0.323197108	-0.156016156	-0.57664773	-0.593354492	0.374622206	1.024248748	0.763071577
Q92599;Q92599-2;Q92599-3	Septin-8	39692	>sp|Q92599|SEPT8_HUMAN Septin-8 OS=Homo sapiens GN=SEPT8 PE=1 SV=4;>sp|Q92599-2|SEPT8_HUMAN Isoform 2 of Septin-8 OS=Homo sapiens GN=SEPT8;>sp|Q92599-3|SEPT8_HUMAN Isoform 3 of Septin-8 OS=Homo sapiens GN=SEPT8	-1.108549704			-0.891080842	0.07299756	-0.999192317	-0.724945261					-3.262157514	-2.909200756	-0.464584016	-0.444124961			0.371614618	-1.014616156	0.381837084	0.738465217			0.918386234	0.712375673	-0.28152658	-0.825056746	-0.978918312	0.276079728	1.426264755	0.390337512	0.409146506	0.019346089	-0.460052111	0.497740089	1.054223347				0.17951105	0.114233744	-0.164528607	-0.326895902	0.622836666	0.852797893
Q96DG6	Carboxymethylenebutenolidase homolog	CMBL	>sp|Q96DG6|CMBL_HUMAN Carboxymethylenebutenolidase homolog OS=Homo sapiens GN=CMBL PE=1 SV=1	-1.171140984		0.02034218	-0.035771433		3.541514839				0.181675061		1.261470639	2.487975054	-2.06111956	0.671655699			-1.235687819	3.202699807	1.354226457	0.729965997	-0.553616713	0.271067049	0.789270186	0.899098272	-0.32765613	-1.273203652	-1.398322498	0.149649582	1.900837833	0.31741985	0.016638942	-0.176201736	-0.798366139	0.423524388	1.211448364				0.367930141	0.291249913	-0.542122082	-0.52761621	0.853117391	1.360532839	0.433173124
Q96HY7	Probable 2-oxoglutarate dehydrogenase E1 component DHKTD1, mitochondrial	DHTKD1	>sp|Q96HY7|DHTK1_HUMAN Probable 2-oxoglutarate dehydrogenase E1 component DHKTD1, mitochondrial OS=Homo sapiens GN=DHTKD1 PE=2 SV=2	-3.263680878											-3.793836921	1.420401554	-0.544497858	-2.148480809																0.510860674	-0.023709692	-0.510272115	-0.270730032	0.612588407	0.930472425	1.261530815	0.971221642	-0.34905167	0.522457558	-0.12803022	-0.651880916	-0.418793391	0.618990353	1.041873761	0.059078342
Q96JH7	Deubiquitinating protein VCIP135	VCPIP1	>sp|Q96JH7|VCIP1_HUMAN Deubiquitinating protein VCIP135 OS=Homo sapiens GN=VCPIP1 PE=1 SV=2	-0.936359007		-0.226020549	-0.533680897	0.301470587	-0.789910429		-0.323172956				-0.168155179	0.62058641	-2.068906999	0.837781812	-0.01361091		0.462575888	-1.106995109	1.037101036	0.613437356	-0.586037709	-0.013552656	1.015782997	0.76256143	-0.565822831	-1.399996732	-1.519858986	0.27727066	1.933346019	0.47394273	0.026020971	-0.475936324	-0.157576235	0.435841916	1.034356597				0.289952472	-0.240196484	-0.606737578	-0.335007528	0.60928218	0.696617065	0.757279323
Q9H3U1	Protein unc-45 homolog A	UNC45A	>sp|Q9H3U1|UN45A_HUMAN Protein unc-45 homolog A OS=Homo sapiens GN=UNC45A PE=1 SV=1																												0.071488106	0.153545952	-0.260877747
Q9H568	Actin-like protein 8	ACTL8	>sp|Q9H568|ACTL8_HUMAN Actin-like protein 8 OS=Homo sapiens GN=ACTL8 PE=2 SV=1								-1.456840702		-0.393519869	-1.989477936	-2.094248621	-1.434402824	-2.360156616	0.902961119					1.021621858	0.429964044	-0.371702328	0.155101558	0.673285045	1.066605884	-0.826386419	-1.835883102	-1.904278078	0.323427718	2.241840184							1.217354814	-0.208194262	-1.443712838
Q9HC35	Echinoderm microtubule-associated protein-like 4	EML4	>sp|Q9HC35|EMAL4_HUMAN Echinoderm microtubule-associated protein-like 4 OS=Homo sapiens GN=EML4 PE=1 SV=3	-1.409201595	-1.787268814	-0.240486201	-0.686289774	0.593879595	-0.476839545						-2.195021298	-2.671439236	-1.201310734	-0.694531373	-0.319189575	-1.793456793	2.834751661	-1.199984361	1.183327706	1.025028794	-0.580115982		0.929109248	0.57269568	0.10259095	-0.403961753	-0.193766694	0.664300785	1.053945425	0.387362541	0.084880654	-0.176022435	-0.318074038	0.845349538	1.170501964				0.178491568	-0.258114558	-0.280509869	-0.359730766	0.545968369	1.239581346	1.520648536
Q9NR31	GTP-binding protein SAR1a	SAR1A	>sp|Q9NR31|SAR1A_HUMAN GTP-binding protein SAR1a OS=Homo sapiens GN=SAR1A PE=1 SV=1	-1.736773248		-1.067938829	-0.841999124	0.380951044	-0.503445615							-0.122177238	-1.671485192	-0.488187901			1.8230156	-0.519011127	1.225891862	0.540523296		-0.013538093	0.514198023	0.451962766	-0.873872927	-1.371795664	-1.018790311	2.057068969	3.075874867	0.435415241	-0.158203959	-0.615154443	-0.353155335	0.453543918	0.718175283				0.390227437	-0.42414555	-0.808209972	-0.705946884	0.393745671	1.080998686	0.60046007
Q9NUU7	ATP-dependent RNA helicase DDX19A	DDX19A	>sp|Q9NUU7|DD19A_HUMAN ATP-dependent RNA helicase DDX19A OS=Homo sapiens GN=DDX19A PE=1 SV=1	-1.478868836	-1.563326431		-1.210696422				-0.439500243				-2.041625001	-2.188890716	-2.146371558	-0.408741869	-0.851599482			-0.933215038	1.061914413	0.424707146	-0.744366334		0.599127326	0.376957114	-0.579059544	-0.944665498	-0.974942848	0.786178129	1.55424502	-0.452846341	-0.920297628	-0.467433677													0.353549136
Q9UL63;Q9UL63-2	Muskelin	MKLN1	>sp|Q9UL63|MKLN1_HUMAN Muskelin OS=Homo sapiens GN=MKLN1 PE=1 SV=2;>sp|Q9UL63-2|MKLN1_HUMAN Isoform 2 of Muskelin OS=Homo sapiens GN=MKLN1	-1.357529463					-0.922237451						-1.946471559	-2.448272362	-0.349308956	-0.837583695				-0.957103563	0.827900301					0.378178655	-0.609970719	-0.988103668
Q7Z4S6-4;Q7Z4S6;Q7Z4S6-2;Q7Z4S6-3	Kinesin-like protein KIF21A	KIF21A	>sp|Q7Z4S6-4|KI21A_HUMAN Isoform 4 of Kinesin-like protein KIF21A OS=Homo sapiens GN=KIF21A;>sp|Q7Z4S6|KI21A_HUMAN Kinesin-like protein KIF21A OS=Homo sapiens GN=KIF21A PE=1 SV=2;>sp|Q7Z4S6-2|KI21A_HUMAN Isoform 2 of Kinesin-like protein KIF21A OS=Homo sap	-0.607748531			-0.196839106						-0.136886182		-0.004739817	0.556502989	-1.739757504	0.208142647	-0.105100769		2.226385217	-1.036318735	0.976583598	0.644040843			0.671021568	0.442014566	-0.430411695	-0.895421793	-0.687590399	0.888382834	1.504467853				-0.543235897	0.409037857	0.946356572				0.235604533	0.017066724	-0.308680245	-0.274302463	0.552672171	0.92425194	0.46894818
O75116	Rho-associated protein kinase 2	ROCK2	>sp|O75116|ROCK2_HUMAN Rho-associated protein kinase 2 OS=Homo sapiens GN=ROCK2 PE=1 SV=4	-0.247337031	-0.53518538	0.003746139	-0.341793088	0.082702589	-0.754650379	-0.568751468	-0.146371558	-0.109218695	-0.117771724		1.281371845	1.00798482	-1.650227111	0.704075164	1.948339195		1.902498123	-1.072816539	1.120882733	0.581013735		0.667574266		0.290778251	-0.621754745	-0.858410261	-0.74765701	0.712111499	1.500751074	0.626112011	0.388575307	-0.299329469	-0.148560765	0.818114304	0.956651456				0.569393872	-0.116598146	-0.60906823	-0.31620475	0.568032105	1.012068023	0.849759124
Q5VV42;Q5VV42-2	Threonylcarbamoyladenosine tRNA methylthiotransferase	CDKAL1	>sp|Q5VV42|CDKAL_HUMAN Threonylcarbamoyladenosine tRNA methylthiotransferase OS=Homo sapiens GN=CDKAL1 PE=1 SV=1;>sp|Q5VV42-2|CDKAL_HUMAN Isoform 2 of Threonylcarbamoyladenosine tRNA methylthiotransferase OS=Homo sapiens GN=CDKAL1												-2.999538411	-2.832385159	-1.099123534	-0.786248354							-0.423797153			0.586020089	-0.574003679	-1.159975936	-0.465998179	0.491596594	1.035694283
Q6NUM9;Q6NUM9-2	All-trans-retinol 13,14-reductase	RETSAT	>sp|Q6NUM9|RETST_HUMAN All-trans-retinol 13,14-reductase OS=Homo sapiens GN=RETSAT PE=2 SV=2;>sp|Q6NUM9-2|RETST_HUMAN Isoform 2 of All-trans-retinol 13,14-reductase OS=Homo sapiens GN=RETSAT	-2.736292494	-2.955563912	-1.501156855						-1.651948921	-1.432182004		-1.929665633	-2.418658395	-1.023445728	-1.114753647		-2.865016835	2.373787394	-0.817867094	0.802896295	0.464668267				0.23878686	-0.976531719	-1.215211275	-1.944082485	0.957766051	2.880038959										0.019773069	-0.276485124	-0.2844053	-0.874586943	0.33822472	1.25102219	0.232415171
Q8WUM4	Programmed cell death 6-interacting protein	PDCD6IP	>sp|Q8WUM4|PDC6I_HUMAN Programmed cell death 6-interacting protein OS=Homo sapiens GN=PDCD6IP PE=1 SV=1	-1.329848552	-1.216551727	0.023894043	-0.322180589	0.551294521	-0.78028936	-0.458445513	-0.346995031	-0.014557862	-0.146866636	-1.278093675	-0.325792475	0.629473197	-1.533660012	0.226015216	-0.331626678	0.870739525	2.009992048	-1.222666559	1.387638259	0.656908183	-0.660748573	0.456280482	0.915482658	0.558463573	-0.319963761	-0.844665246	-0.824315729	0.881116409	1.662797954	0.558267634	-0.204083472	-0.803090852	-0.511053173	0.466757616	0.922121715	1.119887336	-0.313477062	-1.484751804	0.599603448	-0.18065881	-0.700216118	-0.535478101	0.49057013	1.01948843	0.816804475
Q9BZL4;Q9BZL4-4;Q9BZL4-3;Q9BZL4-2	Protein phosphatase 1 regulatory subunit 12C	PPP1R12C	>sp|Q9BZL4|PP12C_HUMAN Protein phosphatase 1 regulatory subunit 12C OS=Homo sapiens GN=PPP1R12C PE=1 SV=1;>sp|Q9BZL4-4|PP12C_HUMAN Isoform 4 of Protein phosphatase 1 regulatory subunit 12C OS=Homo sapiens GN=PPP1R12C;>sp|Q9BZL4-3|PP12C_HUMAN Isoform 3 of P	0.303108551		0.442970028	0.002594517	-0.53675422							-1.947695408		0.419646753	0.587749018					0.692070051	0.488823464			2.545968369	0.362554049	-1.297572952	-1.623709617	-1.417309127	0.634035597	2.007661969
Q9H0C8	Integrin-linked kinase-associated serine/threonine phosphatase 2C	ILKAP	>sp|Q9H0C8|ILKAP_HUMAN Integrin-linked kinase-associated serine/threonine phosphatase 2C OS=Homo sapiens GN=ILKAP PE=1 SV=1	-1.153703269	0.577247536	-0.13466709	-0.500646467	0.176833371	-0.833953041	-0.473410309					-1.614668367	-1.663876603	-2.385488025	1.459903696	-0.373289872	-0.368122761	-0.408435467	-0.785228614	1.044673888	0.516015147	-0.710401578	0.319155458	0.632733526	0.517426885	-1.623931929	-2.181934793	-1.917297411	0.771378539	2.182882949							1.000360629	-0.364050632	-1.317714371				0.221815228	0.752491709	0.603216843
Q9UBU9;Q9UBU9-2	Nuclear RNA export factor 1	NXF1	>sp|Q9UBU9|NXF1_HUMAN Nuclear RNA export factor 1 OS=Homo sapiens GN=NXF1 PE=1 SV=1;>sp|Q9UBU9-2|NXF1_HUMAN Isoform 2 of Nuclear RNA export factor 1 OS=Homo sapiens GN=NXF1	-1.080698059	1.153091917	-0.360082546	-0.578714752	-0.128692535	-0.763733945	-0.227371086	-2.544813521	-1.729291666	-1.445872885	-3.72587076	-1.90465615	-1.444262361	-2.972789318	1.885301027	-0.119228288	0.570268616	-0.18224578	-0.587034255	1.010206943	0.640065583	-0.232921547	0.237441347	0.674099029	0.554932602	-2.230803761	-2.720421732	-2.897865969	0.454070583	3.305882994	0.643024958	0.508428653	-0.020735561	-0.263767481	0.680864422	0.899407681				0.680504401	0.487897901	-0.129512965	-0.032182141	0.779469857	0.719139622	0.441164734
Q9UDY2;Q9UDY2-3;Q9UDY2-2;Q9UDY2-4;Q9UDY2-5	Tight junction protein ZO-2	TJP2	>sp|Q9UDY2|ZO2_HUMAN Tight junction protein ZO-2 OS=Homo sapiens GN=TJP2 PE=1 SV=2;>sp|Q9UDY2-3|ZO2_HUMAN Isoform C1 of Tight junction protein ZO-2 OS=Homo sapiens GN=TJP2;>sp|Q9UDY2-2|ZO2_HUMAN Isoform A2 of Tight junction protein ZO-2 OS=Homo sapiens GN=	-0.269860048	0.445514838	0.131721171	0.010493419	-0.27288986	-0.801229278	-0.369035453	-1.152387863	-0.663396684	-0.418118536	-1.240111284	-2.12689553	-0.78799104	-1.819597493	0.848077054	-0.129134247	0.100304906	1.93659083	-1.008566135	0.981048903	0.53126916				0.634035597	-0.647738652	-1.299169697	-1.554315667	0.467383831	2.019310501	0.437121184	-0.507070093	-0.871812198	-0.744946496	0.247076832	0.987393636				0.574053054	-0.431325759	-1.01700825	-0.578090027	0.381837084	0.948600847	0.779217689
A5PLL7	Transmembrane protein 189	TMEM189	>sp|A5PLL7|TM189_HUMAN Transmembrane protein 189 OS=Homo sapiens GN=TMEM189 PE=2 SV=3	-2.4639471											-3.408496742	-3.141143704	-0.948168537	-0.491084615						0.218843151			0.241107975	0.12763328	-1.969621542	-1.937215132	-2.06202292	0.607105384	2.669117498	0.578310793	-0.207777657	-0.771987905	-0.432318272	0.397145797	0.836247331				0.567058626	-0.238544507	-0.804954832	-0.42550123	0.567156004	0.986811375	0.745968715
A8CG34;A8CG34-2	Nuclear envelope pore membrane protein POM 121C	POM121C	>sp|A8CG34|P121C_HUMAN Nuclear envelope pore membrane protein POM 121C OS=Homo sapiens GN=POM121C PE=1 SV=2;>sp|A8CG34-2|P121C_HUMAN Isoform 2 of Nuclear envelope pore membrane protein POM 121C OS=Homo sapiens GN=POM121C	-1.067485222		0.029134804	0.062121712	-0.586990913	-1.170978553	-0.484146282					-1.218027665	-0.832821939	-3.68349276	2.888714029			-0.119384995	-0.621821345	0.611833365			-0.446305282	0.05699963	0.817786958	-0.572822945	-1.390623251	-3.734351876	-0.298867954	3.399581281
O00116	Alkyldihydroxyacetonephosphate synthase, peroxisomal	AGPS	>sp|O00116|ADAS_HUMAN Alkyldihydroxyacetonephosphate synthase, peroxisomal OS=Homo sapiens GN=AGPS PE=1 SV=1				-0.47471286		-0.720136511						-3.852438003	-3.697368606	-0.560770499	-2.737831471	0.198494154		2.181770458	-1.204698513	0.272262125	0.145090477	-0.684341032	-0.423681039		-0.010381385	-0.764493496	-0.741879115
O00186	Syntaxin-binding protein 3	STXBP3	>sp|O00186|STXB3_HUMAN Syntaxin-binding protein 3 OS=Homo sapiens GN=STXBP3 PE=1 SV=2	-1.372617287				0.642562956	-0.40113937	-0.745067393					-2.620334682	-2.823472966	-1.054152617	-0.413864584				-0.914004362	1.30018231	0.649937299		0.226755123	1.043274503							0.602361857	-0.364793542	-0.885632975	-0.531239452	0.75206347	1.198116929				0.469573445	-0.222464558	-0.736508813	-0.637984663	0.65617599	1.464354604	0.416623592
O00264	Membrane-associated progesterone receptor component 1	PGRMC1	>sp|O00264|PGRC1_HUMAN Membrane-associated progesterone receptor component 1 OS=Homo sapiens GN=PGRMC1 PE=1 SV=3	-2.087181543	-3.543483996	-1.329703496	-1.389110992	0.678432534	-1.05574124	-1.20909454					-3.462085732	-3.537290109	-0.868673925		-0.382569856	-3.385623722	0.788100998	-0.578822491	1.023113383	0.60928218	-0.860609092	0.047957107	0.356031095	0.163369914	-1.026881033	-1.238612593				0.640898521	-0.189499313	-0.880736796	-0.214072869	0.39176772	1.019773069	1.473371314	0.140255134	-1.491551064	0.474254316	-0.269773078	-0.708160727	-0.603489746	0.309409049	1.132971597	0.362441834
O00299	Chloride intracellular channel protein 1	CLIC1	>sp|O00299|CLIC1_HUMAN Chloride intracellular channel protein 1 OS=Homo sapiens GN=CLIC1 PE=1 SV=4	-1.123276793	-1.934344975	-0.436490393	-0.782843747	0.675093274	-1.029087461	-0.5987846	-1.008856422	-0.4612632	-0.11575376	-1.506844578	-0.165369678	0.340163443	-2.032624781	0.377956634	-0.479713541	1.405829026	2.162338958	-0.869991696	1.276317993	0.687329488	-0.644419853	0.246468895	0.729269968	0.610322096	-0.414268267	-1.05574124	-1.281666872	0.814837498	2.037136187	0.416407409	0.029982866	-0.43035337	-0.487338221	0.331705216	0.902961119	1.218161187	0.008200014	-1.234193713	0.428999926	-0.013232304	-0.416596452	-0.640501319	0.46550437	1.095114259	0.60445093
O00425	Insulin-like growth factor 2 mRNA-binding protein 3	IGF2BP3	>sp|O00425|IF2B3_HUMAN Insulin-like growth factor 2 mRNA-binding protein 3 OS=Homo sapiens GN=IGF2BP3 PE=1 SV=2		-3.339242936	-1.528947839	-1.25459915		-0.716173028		-0.389413317	-0.267218512	-0.414018355	-0.971996722	-3.755999527	-3.849960307	-0.714727999	-2.462435549		-3.892456742	2.804879608	-0.354298341	0.882995122	0.446997241	-0.242106277			0.246955265	-0.105845787	-0.396213447	-0.547130495	0.646070469	1.287767778
O00461	Golgi integral membrane protein 4	GOLIM4	>sp|O00461|GOLI4_HUMAN Golgi integral membrane protein 4 OS=Homo sapiens GN=GOLIM4 PE=1 SV=1	-2.138219278											-4.233867932	-3.508075091	-0.9459434	-0.810713093		-0.634397039														0.418567779	-0.511608391	-0.96866127	-0.812308253	0.306612224	1.045373071				0.445832624	-0.537717287	-0.989850359	-0.654898893	0.415866811	1.226015216
O00471	Exocyst complex component 5	EXOC5	>sp|O00471|EXOC5_HUMAN Exocyst complex component 5 OS=Homo sapiens GN=EXOC5 PE=1 SV=1	-0.531489667		-0.082606437	0.389456678	0.425566724	-0.727498979	-0.448173944					-1.344648171	-2.468890572	-1.66364805	0.311270591			1.534808661	-1.201377084	1.149519521	1.032947164				0.206768235	-0.326407396	-0.533200628	-0.075641631	0.891030268	1.109761717	0.431141535	0.07299756	-0.447977129	-0.372411838	0.454702328	0.732312621				0.239275826	0.217851097	-0.225683112	-0.950954793	0.317072478	0.854474471	0.881116409
O00505	Importin subunit alpha-3	KPNA3	>sp|O00505|IMA3_HUMAN Importin subunit alpha-3 OS=Homo sapiens GN=KPNA3 PE=1 SV=2	-1.695348784	-0.765547731	-0.038939785	-0.287501063	0.221815228	-0.883741719	-0.514408303	-1.170718702				-3.272297327	-2.72356289	-1.951652198	0.694924754	0.1264443	-0.370135174	0.948077495	-1.045163461	1.050954373	0.47394273	-0.4912874	0.332622014	0.915100173	0.658737042	-0.352731547	-1.025617534	-1.263611599	0.892818428	2.219462839										0.584192858	-0.251968204	-0.676480048	-0.813550153	0.347665656	1.16021028	0.218719182
O00629	Importin subunit alpha-4	KPNA4	>sp|O00629|IMA4_HUMAN Importin subunit alpha-4 OS=Homo sapiens GN=KPNA4 PE=1 SV=1	-1.634777801			-0.197616505			-0.601999947		-0.893062125	-0.342213675		-3.711473699	-2.502750429	-2.018819544	0.432852537			0.262192588	-0.946638386	0.923795728	0.331819848	-0.292810964	0.283803271	0.793854276	0.505077915	-1.117536932	-1.472729443	-1.483702395	0.855909988	2.484937258	0.425136999	-0.116551223	-0.550824276	-0.502811756	0.256769143	0.882525673				0.5383395	0.079292767	-0.640703741	-0.611887629	0.2282338	0.637749339	0.498250868
O00764;O00764-3;O00764-2	Pyridoxal kinase	PDXK	>sp|O00764|PDXK_HUMAN Pyridoxal kinase OS=Homo sapiens GN=PDXK PE=1 SV=1;>sp|O00764-3|PDXK_HUMAN Isoform 3 of Pyridoxal kinase OS=Homo sapiens GN=PDXK;>sp|O00764-2|PDXK_HUMAN Isoform 2 of Pyridoxal kinase OS=Homo sapiens GN=PDXK	-1.852771463	-2.792356987	-1.056461193	-1.136156675			-0.594857175					-0.87853362	-0.291097665	-2.027616134	-0.064057549			1.657640005		1.236584458	0.587268968			0.525768219	0.578793833	0.023894043	-0.415075972	-0.648756139	0.972030884	1.620774066	0.339707507	-0.187444273	-0.54231116	-0.575808847	0.439037963	1.006118461				0.393086655	-0.128014454	-0.586795888	-0.555205736	0.433920884	1.02453245	0.352645545
O14579;O14579-2	Coatomer subunit epsilon	COPE	>sp|O14579|COPE_HUMAN Coatomer subunit epsilon OS=Homo sapiens GN=COPE PE=1 SV=3;>sp|O14579-2|COPE_HUMAN Isoform 2 of Coatomer subunit epsilon OS=Homo sapiens GN=COPE	-1.055531322	-2.890679562		-0.237608659	0.900180912		-0.736556888		0.155101558	-0.076249901		-2.634777801	-2.627003341	-0.796786312	-0.790559112			2.142903511	-1.930545292	1.47430624	0.663845547	-0.497730509		1.484602194	0.367482898	0.021053252	-0.330519628	-0.678533641	0.369494402	0.917851804	0.488000771	-0.020735561	-0.485640362	-0.595859834	0.445302942	1.061361471	1.380452407	-0.308090694	-1.560855624	0.377068206	-0.005492684	-0.420047531	-0.55739085	0.509645176	1.045233261	0.477470103
O14672	Disintegrin and metalloproteinase domain-containing protein 10	ADAM10	>sp|O14672|ADA10_HUMAN Disintegrin and metalloproteinase domain-containing protein 10 OS=Homo sapiens GN=ADAM10 PE=1 SV=1	-1.987359819		-0.320648271	0.300650908								-2.05325417	-3.785159	-1.120670638	-1.093355645		-2.599724402				0.227617869										-0.049621174	-0.780115925	-0.739637052	-1.341464019	0.139993302	1.439676323				0.779721981	-0.445794281	-1.230905344	-1.17244109	0.741574847	1.995846278
O14949	Cytochrome b-c1 complex subunit 8	UQCRQ	>sp|O14949|QCR8_HUMAN Cytochrome b-c1 complex subunit 8 OS=Homo sapiens GN=UQCRQ PE=1 SV=4	-2.500299506											-4.035993287	-3.959216959	2.971883783	-1.982505621																7.21E-04	-0.384621372	-0.378175514	-0.369035453	0.344260395	0.630778213	0.667755908	-0.228232715	-0.793606831	0.073820233	-0.304219935	-0.378081764	0.044464067	0.46665322	0.127369147	0.935007067
O14976	Cyclin-G-associated kinase	GAK	>sp|O14976|GAK_HUMAN Cyclin-G-associated kinase OS=Homo sapiens GN=GAK PE=1 SV=2	-0.579620006		-0.024091059	-0.188446767					-0.595925249	-0.099324437		-2.264443164	-0.108005405	-1.874296005	0.652692989	-0.252019746	-0.37250522	-0.464265523	-1.02782203	1.206643224	0.551196067	-0.678556732	0.331131922	1.015711646	0.157561176	-0.560366225	-0.7762562	-0.452411979	1.136585153	1.720935081	0.677801374	0.216485907	-0.636369128	-0.47846677	0.63691458	1.070458026				0.613625944	0.105409894	-0.511382165	-0.479633072	0.530969649	1.046071916	0.592062298
O14980	Exportin-1	XPO1	>sp|O14980|XPO1_HUMAN Exportin-1 OS=Homo sapiens GN=XPO1 PE=1 SV=1	-1.007985738	0.70372089	-0.14630769	-0.48448938	-0.088638215	-0.643743484	-0.231362555	-1.795809191	-0.906493909	-0.645006296	-2.899049256	0.465399883	1.773658813	-2.726997425	1.564963421	0.100439479	1.220887111	-0.369072718	-0.852719355	1.069495954	0.6332917	-0.442379152	0.296193073	0.956800118	0.197362184	-0.931177878	-1.155341181	-1.681723656	0.976290308	2.68432504	0.40958102	0.051580921	-0.368457969	-0.409680631	0.551688269	0.965765818	1.101313901	-0.151890888	-1.302297339	0.440208075	0.103665483	-0.332316746	-0.477984438	0.605209844	1.055542748	0.585731733
O15020;O15020-2	Spectrin beta chain, brain 2	SPTBN2	>sp|O15020|SPTN2_HUMAN Spectrin beta chain, brain 2 OS=Homo sapiens GN=SPTBN2 PE=1 SV=3;>sp|O15020-2|SPTN2_HUMAN Isoform 2 of Spectrin beta chain, brain 2 OS=Homo sapiens GN=SPTBN2	0.475084883	1.409961112	0.199373961	-0.078548435	0.04851521	-0.733795151	0.136978812	-2.298814712			-4.017253518	-2.262226723	-1.604805554	-2.241611535	1.623632791	7.21E-04	0.451540833		-0.774083467	0.741919948	0.612399683	-0.432590846	0.62564456	1.124129585	0.784085143	-0.728502609	-1.731062637	-1.39554907	0.129876461	1.631895859	0.607957565	-0.011893416	-0.593659258	-0.317912177	0.52947116	0.90681365	1.108290261	-0.043913602	-1.174328328	0.578793833	-0.080408207	-0.677979576	-0.201244386	0.690014739	0.766722359	1.212569339
O15031	Plexin-B2	PLXNB2	>sp|O15031|PLXB2_HUMAN Plexin-B2 OS=Homo sapiens GN=PLXNB2 PE=1 SV=3	-1.228536942			-0.924097758	0.692873507	-0.57359568	-0.769772388					-3.261188937	-1.852771463	-0.795032976	-0.716860517	-0.615353339		3.241580902	-0.678325842	1.442492376	0.579855951		0.273336847	0.38084025				-1.170588794	0.752491709	1.680459392	0.614380048	-0.369948722	-1.058232605	-0.770978192	0.745624581	1.357552005				0.656633655	-0.439285046	-1.180070275	-0.822503122	0.606347467	1.396159489	0.574634395
O15061;O15061-2	Synemin	SYNM	>sp|O15061|SYNEM_HUMAN Synemin OS=Homo sapiens GN=SYNM PE=1 SV=2;>sp|O15061-2|SYNEM_HUMAN Isoform 2 of Synemin OS=Homo sapiens GN=SYNM	4.727757121				-0.261552077						-1.794107072	-0.777591091	0.520547968	-2.47818539	1.968459445					0.374065718	0.355129058	-0.344373399	0.065296567	0.217727042	-0.074106889	-1.42043364	-1.324238256	-2.128850273	0.330328927	2.518484782
O15260;O15260-2	Surfeit locus protein 4	SURF4	>sp|O15260|SURF4_HUMAN Surfeit locus protein 4 OS=Homo sapiens GN=SURF4 PE=1 SV=3;>sp|O15260-2|SURF4_HUMAN Isoform 2 of Surfeit locus protein 4 OS=Homo sapiens GN=SURF4	-3.227421756	-3.264928465	-1.441399286	-1.427944669	0.615227944				-0.907007819	-1.022859315		-3.675452043	-4.148544774	-0.525309577	-1.888594704		-3.300022018	2.591799078	-0.141827985	0.943583815	0.332736572	-0.578240798			-0.107570114	-1.452490944	-1.231413365	-2.128156351	0.843823089	3.251749385	0.39835037	-0.208277598	-0.636660688	-0.743593146	0.630312271	1.292840634	0.752491709	0.004177761	-0.75616034	0.37784561	-0.291238891	-0.654580914	-0.794132089	0.611644543	1.313768262	0.066674763
O15305	Phosphomannomutase 2	PMM2	>sp|O15305|PMM2_HUMAN Phosphomannomutase 2 OS=Homo sapiens GN=PMM2 PE=1 SV=1	-0.856371485		-0.340824376	-0.32758371			-0.498851334							-2.592571105	0.423309237			0.53076994		0.662843517			0.295370388	0.564134243																0.349252032	-0.240827118	-0.506926579	-0.903063517	0.727964007	1.201445671
O15357;O15357-2	Phosphatidylinositol 3,4,5-trisphosphate 5-phosphatase 2	INPPL1	>sp|O15357|SHIP2_HUMAN Phosphatidylinositol 3,4,5-trisphosphate 5-phosphatase 2 OS=Homo sapiens GN=INPPL1 PE=1 SV=2;>sp|O15357-2|SHIP2_HUMAN Isoform 2 of Phosphatidylinositol 3,4,5-trisphosphate 5-phosphatase 2 OS=Homo sapiens GN=INPPL1	-0.749111169		0.056167306	-2.821533928	-0.812181589	-0.740456327	-0.402282914			-0.288029413		0.631337144	1.597459663	-1.766553649	0.335368915			-4.255280883	-0.521556202	1.038225451	0.513591806	-0.63072896	0.55758164	0.940354712	0.639602631	-0.173449479	-0.795258285	-0.865305908	0.553851968	1.526920151	0.407733431	-0.117333476	-0.369687729	-0.42945935	0.436161839	0.829768393	-0.624309938	-2.008275907	-1.314266126	0.494364405	0.086240276	-0.421650558	-0.640074077	0.471447616	0.951140147	1.021621858
O15400;O15400-2	Syntaxin-7	STX7	>sp|O15400|STX7_HUMAN Syntaxin-7 OS=Homo sapiens GN=STX7 PE=1 SV=4;>sp|O15400-2|STX7_HUMAN Isoform 2 of Syntaxin-7 OS=Homo sapiens GN=STX7	-1.888381043	-4.185447936										-1.610036777	-2.989306081			-0.981764652	-2.503650146					0.633849659																		0.687598239	-0.634912211	-1.322505288
O43237	Cytoplasmic dynein 1 light intermediate chain 2	DYNC1LI2	>sp|O43237|DC1L2_HUMAN Cytoplasmic dynein 1 light intermediate chain 2 OS=Homo sapiens GN=DYNC1LI2 PE=1 SV=1	-1.570164468		0.11209958	-0.558346552	0.285934808	-1.237217484	-0.934675856					-3.601614603	-2.443163524	-1.312545089	-0.411195433			1.765152806	-1.232667249	1.328376934	0.49978212		-0.189137414		0.234869152	-0.36499791	-0.897624053	-0.264616467	1.081612323	1.27351589	-0.205646522	-0.613144918	-0.582792877	-1.199487286	-0.386204349	1.035553533				0.104470858	0.19105724	-0.007463579				0.285934808
O43252	Bifunctional 3-phosphoadenosine 5-phosphosulfate synthase 1;Sulfate adenylyltransferase;Adenylyl-sulfate kinase	PAPSS1	>sp|O43252|PAPS1_HUMAN Bifunctional 3-phosphoadenosine 5-phosphosulfate synthase 1 OS=Homo sapiens GN=PAPSS1 PE=1 SV=2	-1.370787948	0.068051643	-0.194129757	-0.697803799	0.10191896	-0.840577482	-0.582079992	-1.16197605	-0.558155361	-0.487297773	-0.843681054	-0.459873512	2.378039896	-2.83269346	1.25960393	-0.229923677	1.521352314	1.283032775	-0.892258575	1.303751529	0.569782712	-0.686336205	0.182183769	0.533064922	0.43349364	-1.598282166	-2.005318911	-2.585539694	0.902266569	3.40053793	0.281787257	0.388244653	0.138552375	-0.172652468	0.52717045	0.640713465	0.996605677	-0.14830492	-1.168771307	0.238664592	0.504061001	0.144829521	-0.257390097	0.514198023	0.868923771	0.738551687
O43488	Aflatoxin B1 aldehyde reductase member 2	AKR7A2	>sp|O43488|ARK72_HUMAN Aflatoxin B1 aldehyde reductase member 2 OS=Homo sapiens GN=AKR7A2 PE=1 SV=3	-2.220950447	-2.475695561	-0.026498928	-0.372094382	0.663936606	-0.804677602	-0.58197201						0.596935142	-1.944526664	-0.104852516	-0.517709288		0.680324357	-1.403389202	1.267236142	0.778460921		0.475603745	0.679964201	0.420401554	-0.482028957	-0.889716946	-0.804828812	0.892818428	1.655122811	0.237686079	-0.077421543	-0.374299338	-0.721920068	0.3950628	1.060946625	1.084472517	0.013212111	-1.03041294	0.108223341	-0.23275201	-0.400777437	-0.828460084	0.422125333	1.101650076	0.606347467
O43592	Exportin-T	XPOT	>sp|O43592|XPOT_HUMAN Exportin-T OS=Homo sapiens GN=XPOT PE=1 SV=2	-0.84868668	0.14404637	-0.010977285	-0.314553165	-0.001385652	-0.603445907	-0.299791132	-0.933077302	-0.294296292	-0.219673101	-1.936717966	1.718876685	2.344203572	-2.156176911	1.140582357	-0.072998636	1.563792679	-0.007333069	-0.878984599	1.178109076	0.603881483	-0.31433788	0.381837084	0.772476899	0.989720329	-0.509614711	-1.485317187	-1.74081792	0.321812675	1.978415313	0.477573719	0.004033901	-0.446442891	-0.388109993	0.56315813	0.92873036	1.229526399	0.07244885	-1.275576736	0.427927928	-0.051683234	-0.470648787	-0.385205363	0.558071669	0.920826827	0.587364991
O43615	Mitochondrial import inner membrane translocase subunit TIM44	TIMM44	>sp|O43615|TIM44_HUMAN Mitochondrial import inner membrane translocase subunit TIM44 OS=Homo sapiens GN=TIMM44 PE=1 SV=2	-3.034101228	-3.154955622	-1.037532414									-3.084242016	-2.292157197	-0.291768612	-2.4263928			1.914411444			0.261109529	-0.90730543						-1.251985385	0.338909273	1.590865458	0.372172052	-0.083508069	-0.572501095	-0.076432432	0.675635301	0.883151571				0.357157849	-0.088899037	-0.574239941	-0.55851652	0.66120233	1.019417261	-0.07813717
O43633	Charged multivesicular body protein 2a	CHMP2A	>sp|O43633|CHM2A_HUMAN Charged multivesicular body protein 2a OS=Homo sapiens GN=CHMP2A PE=1 SV=1														-1.236605424	0.366252264			0.50771854		1.129480859	0.665665638	-0.714254535	0.079975377	0.699462794	1.21673422	-0.412827061	-1.513295923																-0.429109667	0.524665509	0.930018176
O43776	Asparagine--tRNA ligase, cytoplasmic	NARS	>sp|O43776|SYNC_HUMAN Asparagine--tRNA ligase, cytoplasmic OS=Homo sapiens GN=NARS PE=1 SV=1	-2.015665855	-2.047696257	-0.129386714	-0.432551903	0.495081119	-0.826719028	-0.708867988	-0.4545851	-0.140205335	-0.127383967	-0.879382639	-1.341793088	-0.531156057	-0.920707233	-1.044895543	-0.331862717	-0.320522153	1.610133076	-1.36557401	1.36109457	0.570074274	-0.660543319	-0.688520135	0.634128558	0.548633903	-0.034189862	-0.606605767	-1.055951189	0.195977459	1.257252053	0.383386346	0.019203734	-0.393197735	-0.613696707	0.465295389	1.039068188	1.65136173	0.083792032	-1.504059293	0.435628594	0.054640131	-0.402244781	-0.678510551	0.460899797	1.120285578	0.332622014
O43837;O43837-2	Isocitrate dehydrogenase [NAD] subunit beta, mitochondrial	IDH3B	>sp|O43837|IDH3B_HUMAN Isocitrate dehydrogenase [NAD] subunit beta, mitochondrial OS=Homo sapiens GN=IDH3B PE=1 SV=2;>sp|O43837-2|IDH3B_HUMAN Isoform A of Isocitrate dehydrogenase [NAD] subunit beta, mitochondrial OS=Homo sapiens GN=IDH3B	-3.329797781	-2.315163313										-3.598430694	-1.886352836	-0.666049664	-2.050382896		-2.39312195	2.867718587		-0.065626926	0.010206943		-1.076949729	0.14574266				-2.149184578	-1.069784965	0.800164779	0.376512661	-0.058908717	-0.493783993	-0.459675094	0.549915554	1.064469017	1.399717984	0.860128514	-0.53960341	0.35918379	-0.179449304	-0.581907225	-0.339418161	0.610983471	0.937721026	0.017494379
O60437	Periplakin	PPL	>sp|O60437|PEPL_HUMAN Periplakin OS=Homo sapiens GN=PPL PE=1 SV=4	-1.198857903		-0.383717592	-0.225683112								-1.458623936	-0.744366334	-2.895931774	0.846874374			1.870187146	-0.283404118	0.85869719	0.475603745		0.559149148	0.175811994	0.510354341	-0.954808684	-1.465141549	-1.074182828	-0.114753647	0.959399235	0.660198462	0.381061828	-0.485074853	0.054640131	0.579855951	0.659193895	0.869634556	-0.155309047	-1.113192356	0.493647334	0.669752467	-0.175973538	-0.368606975	0.529870909	0.676808994	0.864968579
O60573	Eukaryotic translation initiation factor 4E type 2	EIF4E2	>sp|O60573|IF4E2_HUMAN Eukaryotic translation initiation factor 4E type 2 OS=Homo sapiens GN=EIF4E2 PE=1 SV=1	-1.520479687		-0.624799274				-0.452787102					-3.71066127	-3.516619128	-0.835110768	-0.857103022			1.940655398	-1.282824803	1.231125158					0.48377709	-0.159637481	-0.611358572	-1.456959516	0.065434446	1.806035283
O60645;O60645-2	Exocyst complex component 3	EXOC3	>sp|O60645|EXOC3_HUMAN Exocyst complex component 3 OS=Homo sapiens GN=EXOC3 PE=1 SV=2;>sp|O60645-2|EXOC3_HUMAN Isoform 2 of Exocyst complex component 3 OS=Homo sapiens GN=EXOC3	-0.48628693			-0.583073807	-0.358213542		-0.657718346					-2.124628824	-2.376170587	-1.940977051	0.267475872				-1.188693389		0.572404647				0.091259766	-0.418465565	-0.513790208	-0.892901379	0.76951787	1.730661691	0.520749097	-0.09175583	-0.637513279	-0.411176248	0.505789328	0.922502343				0.529671048	-0.148336898	-0.706111628	-0.478527073	0.599317794	0.90850551	0.687956494
O60701;O60701-2	UDP-glucose 6-dehydrogenase	UGDH	>sp|O60701|UGDH_HUMAN UDP-glucose 6-dehydrogenase OS=Homo sapiens GN=UGDH PE=1 SV=1;>sp|O60701-2|UGDH_HUMAN Isoform 2 of UDP-glucose 6-dehydrogenase OS=Homo sapiens GN=UGDH	-1.913324916	-1.568280775	-0.532407491	-0.855118284	0.153805336	-0.850220369	-0.512019803	-1.603489746	-0.724516107	-0.457335824	-1.232158786	-2.987245415	0.193330195	-2.178926589	0.042364175	-0.274529306	0.324234562	2.995140764	-0.644848384	0.99978358	0.52656966	-0.505328388	0.278460609	0.64874153	0.845429833	-0.866988934	-1.768862551	-1.615684894	0.543792806	2.124526657	0.43349364	-0.477281326	-0.918224085	-0.701435521	0.534958027	1.199813663	1.045722536	0.100708589	-0.985530439	0.482435288	-0.458842038	-0.976957607	-0.758062217	0.548535267	1.255319441	0.526669809
O60763;O60763-2	General vesicular transport factor p115	USO1	>sp|O60763|USO1_HUMAN General vesicular transport factor p115 OS=Homo sapiens GN=USO1 PE=1 SV=2;>sp|O60763-2|USO1_HUMAN Isoform 2 of General vesicular transport factor p115 OS=Homo sapiens GN=USO1	-1.556350917	-2.30379247	-0.067938829	-0.541513	0.594166328	-0.887126421	-0.272680703					-2.179841465	-0.018351895	-1.601693415	0.357720896			2.901764742	-1.133812066	1.315798063	0.696795088	-0.428002896		0.286762889	0.29419431	-0.500442362	-0.779967283	-0.762827906	1.218843151	1.954494126	0.501413667	0.266996372	-0.198725436	-0.646292794	0.483880254	1.169604367				0.320657964	0.167229454	-0.144265387	-0.574476243	0.366028399	1.029912213	0.39802195
O60841	Eukaryotic translation initiation factor 5B	EIF5B	>sp|O60841|IF2P_HUMAN Eukaryotic translation initiation factor 5B OS=Homo sapiens GN=EIF5B PE=1 SV=4	-1.672588556	-1.769255924	-0.244360355	-0.60338015	0.157173094	-0.65819638	-0.637378626	-0.416866071	-0.049128509	-0.409661467	-0.102124541	-3.588226681	-2.975169723	-0.950982682	-1.037473187	-0.495633849		2.384436685	-1.115472408	1.01799315	0.390667686	-0.581864036	0.36982938	0.653977179	0.493647334	-0.043080963	-0.490942682	-0.519693511	0.303809967	0.842295023	0.526669809	-0.071709276	-0.638882965	-0.381347862	0.49487638	0.83163407	1.300885149	-0.1810513	-1.338724689	0.466235562	-0.057932213	-0.551691045	-0.462455428	0.457646819	0.932212389	0.682753061
O75063	Glycosaminoglycan xylosylkinase	FAM20B	>sp|O75063|XYLK_HUMAN Glycosaminoglycan xylosylkinase OS=Homo sapiens GN=FAM20B PE=1 SV=1	-1.886032854											-2.513584235	-2.469929258	-1.563880813	1.683965882																0.429428502	-0.340458994	-0.716552292	-0.764861165	0.40370401	1.212693838				0.263274835	-0.515480295	-0.75306905	-1.021335754	0.441802155	1.235175606	-0.228621461
O75083;O75083-3	WD repeat-containing protein 1	WDR1	>sp|O75083|WDR1_HUMAN WD repeat-containing protein 1 OS=Homo sapiens GN=WDR1 PE=1 SV=4;>sp|O75083-3|WDR1_HUMAN Isoform 2 of WD repeat-containing protein 1 OS=Homo sapiens GN=WDR1	-1.201642517	-1.538764829	0.344714894	0.094506339	0.139993302	-0.79113319	-0.449394798	-0.164932907	0.326192164	0.387362541	-0.231548867	-1.974205752	-1.926097525	-1.186294729	-0.343457867	-0.097254928	-0.039073186	2.873380128	-1.328724746	1.166522644	0.623679608	-0.473490432	0.390447578	0.839314663	0.307545102	0.266036894	-0.117067463	-0.687799537	0.283329168	0.890719057	0.459431619	-0.091817328	-0.511238222	-0.393273525	0.487589248	0.854634043				0.463413204	-0.166308374	-0.506147752	-0.590266931	0.420293749	1.054223347	0.752919821
O75146	Huntingtin-interacting protein 1-related protein	HIP1R	>sp|O75146|HIP1R_HUMAN Huntingtin-interacting protein 1-related protein OS=Homo sapiens GN=HIP1R PE=1 SV=2	0.474358163		0.137896932	-0.100112867	0.082702589	-0.734179077	-0.551014498					-2.711605998	-1.945248748	-2.229856	1.145807862	-0.274442054	-0.905601763	1.99113632	-0.964488695	1.257252053	0.770025564		0.599698653	0.365580566	0.689388627	-0.658993455	-1.388922071	-1.075732855	0.498761466	1.410395381	0.709025897	0.164013889	-0.48517582	-0.31985571	0.595217194	0.931834315	0.993493221	-0.598893848	-1.497363883	0.73239946	0.084472517	-0.698014423	-0.376901032	0.48769214	0.851599143	1.218347209
O75170;O75170-5;O75170-3;O75170-4;O75170-2;O75170-6	Serine/threonine-protein phosphatase 6 regulatory subunit 2	PPP6R2	>sp|O75170|PP6R2_HUMAN Serine/threonine-protein phosphatase 6 regulatory subunit 2 OS=Homo sapiens GN=PPP6R2 PE=1 SV=2;>sp|O75170-5|PP6R2_HUMAN Isoform 5 of Serine/threonine-protein phosphatase 6 regulatory subunit 2 OS=Homo sapiens GN=PPP6R2;>sp|O75170-3|	-1.352031648						-0.248022193					0.823586335	-1.069270231	-1.765523205	0.015354834			1.2391536	-1.142608143					0.595790071	0.313942357	-0.282122916	-0.596994114	-0.909471721	0.464145457	1.228787913				-0.350632867	0.561594975	0.818850561				0.685984987	0.144437998	-0.631600402	-0.376732435	0.421263701	0.798009028	0.615887074
O75306	NADH dehydrogenase [ubiquinone] iron-sulfur protein 2, mitochondrial	NDUFS2	>sp|O75306|NDUS2_HUMAN NADH dehydrogenase [ubiquinone] iron-sulfur protein 2, mitochondrial OS=Homo sapiens GN=NDUFS2 PE=1 SV=2	-4.039262933	-2.119917928		-0.760870847			-1.267322692					-3.836975374	-4.267093507	0.788685711	-3		-2.959822959	0.958285901				-0.849830294									0.442120759	-0.241236326	-0.731230274	-0.263005552	0.572210593	0.857901396				0.371614618	-0.273813999	-0.735956061	-0.188233062	0.566474224	0.820158535	0.110764122
O75340	Programmed cell death protein 6	PDCD6	>sp|O75340|PDCD6_HUMAN Programmed cell death protein 6 OS=Homo sapiens GN=PDCD6 PE=1 SV=1	-0.554463974	-1.118977591	-0.541177065	-0.752582835		-0.746276916	-0.32088252		-0.730847133			-3.098999915	-0.385996955	-1.908225706	0.295252823	-0.556117566	0.154194325	0.203514411	-0.973894017	1.506754256	0.685626241	-0.545992607	0.388465097	1.160920188	0.397255346	-0.895126623	-1.390623251	-1.837789964	0.618990353	2.007948951	0.09936254	-0.228638365	-0.519445334	-0.769723193	0.493954694	1.250961574	1.202699807	-0.113488871	-1.296225964	0.484705299	-0.130128594	-0.534537424	-0.670933826	0.584770129	1.096936483	0.283447708
O75390	Citrate synthase, mitochondrial	CS	>sp|O75390|CISY_HUMAN Citrate synthase, mitochondrial OS=Homo sapiens GN=CS PE=1 SV=2	-3.171108497	-3.278863616	-0.75233979	-0.520252066	3.293708898					-0.78761743		-3.330378132	-3.954109751	-0.829433943	-2.197136784		-4.503666509	1.759070591		0.373397649	-0.157447505	-0.677264222			-0.325683987	-0.031975623	0.29372361				0.335368915	-0.383153018	-0.657581794	-0.636010366	0.634779111	1.250294628	1.281846592	0.706552654	-0.508670216	0.383165125	-0.396023594	-0.715651703	-0.62273185	0.601886645	1.307486815	0.041523362
O75396	Vesicle-trafficking protein SEC22b	SEC22B	>sp|O75396|SC22B_HUMAN Vesicle-trafficking protein SEC22b OS=Homo sapiens GN=SEC22B PE=1 SV=4	-2.185014885	-2.793656848	-0.81023236	-0.830203244	0.601125981	-1.030501349	-0.423584284	-1.83331026	-1.787268814	-1.282614201		-4.257928233	-3.722000975	-1.53032237	-0.526514385		-2.951763814	1.119887336	-0.675604123	1.190678066	0.580434959	-0.37840054	0.200002066	0.659924558	0.12895322	-1.233888291	-1.334243417	-3.663191053	-0.962238264	2.583182079	0.291132012	0.028427705	-0.28582923	-0.751853821	0.502228749	1.127369147				0.20451637	-0.227168425	-0.441771557	-0.809448348	0.39088776	1.286230606	0.364572432
O75431	Metaxin-2	MTX2	>sp|O75431|MTX2_HUMAN Metaxin-2 OS=Homo sapiens GN=MTX2 PE=1 SV=1				-1.371198414			-0.657672827					-3.496744903	-3.759395024	-0.773861439			-3.068422833	0.408603179				-0.408167419			0.061983516	-0.129449838	-0.191376065	-0.965249009	0.009347172	0.974529312													-0.330410784	0.382833229	0.713255902
O75436	Vacuolar protein sorting-associated protein 26A	VPS26A	>sp|O75436|VP26A_HUMAN Vacuolar protein sorting-associated protein 26A OS=Homo sapiens GN=VPS26A PE=1 SV=2	-1.791208086	-2.461561165		-0.401044116		-0.831152613	-0.656307931		-0.667034337	-0.422211072		-2.092155617	-1.664791177	-0.086614606	-1.145541488	-0.386788982		2.008200014	-1.321783833	1.296545508	0.523361219	-0.589289856		0.806117796	0.261229909	-0.244309087	-0.416711997	-0.696470558	0.788602195	1.636311398	0.495797478	-0.310772417	-0.855666426	-0.583679073	0.518434424	1.012997664				0.542307584	-0.366354901	-0.888835111	-0.78799104	0.234623941	1.070114503	0.398569276
O75489	NADH dehydrogenase [ubiquinone] iron-sulfur protein 3, mitochondrial	NDUFS3	>sp|O75489|NDUS3_HUMAN NADH dehydrogenase [ubiquinone] iron-sulfur protein 3, mitochondrial OS=Homo sapiens GN=NDUFS3 PE=1 SV=1	-3.494791972	-3.021160062										-3.10680867	-3.753448411	0.649477506	-2.833413086		-3.242362245	1.490621471		-2.351957994	0.435415241	-0.638501119									0.319502329	-0.480156203	-0.703783429	-0.363772139	0.462994607	0.736041974				0.389456678	-0.492017663	-0.909688529	-0.32369648	0.448795255	0.890252115	0.021337583
O75569;O75569-2;O75569-3	Interferon-inducible double stranded RNA-dependent protein kinase activator A	PRKRA	>sp|O75569|PRKRA_HUMAN Interferon-inducible double stranded RNA-dependent protein kinase activator A OS=Homo sapiens GN=PRKRA PE=1 SV=1;>sp|O75569-2|PRKRA_HUMAN Isoform 2 of Interferon-inducible double stranded RNA-dependent protein kinase activator A OS=H	-1.443438155	-2.453083321	-0.959009406	-0.942944898		-0.265951597	-0.716433761					-3.161266015	-2.082407848	-1.782000052	-0.862470246		-2.567126088	2.787683201	-0.869095481	-1.442928167								-0.048307774	0.781065898	0.829443681	0.280718814	-0.203169706	-0.303881515	-0.236605424	0.404358195	0.64099104				0.614380048	-0.086951677	-0.608276265	-0.342268543	0.586020089	1.098486934	0.755827619
O75818;O75818-2	Ribonuclease P protein subunit p40	RPP40	>sp|O75818|RPP40_HUMAN Ribonuclease P protein subunit p40 OS=Homo sapiens GN=RPP40 PE=1 SV=3;>sp|O75818-2|RPP40_HUMAN Isoform 2 of Ribonuclease P protein subunit p40 OS=Homo sapiens GN=RPP40	-1.479954976		-0.602832292				1.16748639		-1.311363065	-0.734923223		-2.727570643	-2.14566916	-1.765376059	0.599889045			-0.271617957	-0.363902096	1.322562741	0.511771626		0.110630508		0.686791838	-1.481444719	-2.148352888	-1.975737065	0.700528497	2.729683276							1.173894961	-0.136949635	-1.263715519	0.119024103	-0.082041294	-0.20099561	-0.090173144	0.686343643	0.665483733
O75821	Eukaryotic translation initiation factor 3 subunit G	EIF3G	>sp|O75821|EIF3G_HUMAN Eukaryotic translation initiation factor 3 subunit G OS=Homo sapiens GN=EIF3G PE=1 SV=2	-1.702796842	-3.007985738	-0.410811789	-0.39661222	0.528471302	-0.987102422	-0.997203883		0.069564695	-0.249616455	-1.198328109	-3.554036045	-2.654898893	-0.167118085	-1.700638102			0.716420286	-1.523794609	1.062950609	0.522156212	-0.655012475	0.023468281	0.711230572	0.592827755	-0.033761511	-0.564478079	-0.762485229	0.242206149	0.936138503	0.50650039	0.088548697	-0.449985905	-0.317930161	0.489542936	0.829118896	1.232967681	-0.211447917	-1.444419406	0.612965779	0.009490503	-0.577121161	-0.423177987	0.557189496	0.983750648	0.758388465
O75874	Isocitrate dehydrogenase [NADP] cytoplasmic	IDH1	>sp|O75874|IDHC_HUMAN Isocitrate dehydrogenase [NADP] cytoplasmic OS=Homo sapiens GN=IDH1 PE=1 SV=2	-2.628429986	-3.107678925	-0.428973702	-0.891830197	0.664300785	-0.92939085	-0.917488148			-0.503956995		-2.061480836	-0.899372139	-2.049606242	-0.435007323	-0.380483692	0.436694888	2.901185494	-0.661866578	1.091936738	0.485323774	-1.044389611	0.240985904	0.710789906	0.244521774	0.045722536	-0.205097599	-1.129134247	0.043484498	1.204203332	0.357946053	-0.173351862	-0.515851555	-0.813119169	0.258820397	1.09821741	0.146133829	-1.666759477	-1.812891053	0.410666733	-0.181263943	-0.548058328	-0.829715972	0.289952472	1.150364705	0.568518598
O75915	PRA1 family protein 3	ARL6IP5	>sp|O75915|PRAF3_HUMAN PRA1 family protein 3 OS=Homo sapiens GN=ARL6IP5 PE=1 SV=1	-2.915609124	-2.694881635	-0.443026228	-0.64821339				-1.742216932		-1.584457646		-4.524168015	-3.61930601	-0.254168929	-0.595140464		-3.123182513	0.699018519							0.188147687	-1.944526664	-2.122554134	-2.724134745	0.847916755	3.610463845	0.096126889	-0.515459672	-0.607264943	-0.321873995	0.347665656	0.602646909				0.105812151	-0.517998484	-0.65206227	-0.42625709	0.457751869	0.884011738
O75947;O75947-2	ATP synthase subunit d, mitochondrial	ATP5H	>sp|O75947|ATP5H_HUMAN ATP synthase subunit d, mitochondrial OS=Homo sapiens GN=ATP5H PE=1 SV=3;>sp|O75947-2|ATP5H_HUMAN Isoform 2 of ATP synthase subunit d, mitochondrial OS=Homo sapiens GN=ATP5H	-2.207161302	-2.423758447										-2.960608893	-3.00346663	0.769179309	2.198557015		-3.546767959					-0.583787183			0.177216201	-1.850740635	-2.001212373
O94829	Importin-13	IPO13	>sp|O94829|IPO13_HUMAN Importin-13 OS=Homo sapiens GN=IPO13 PE=1 SV=3	-1.052865017					-0.825926009						-0.715959736	0.021337583	-1.874296005	1.28036249			-0.305592242	-1.253463644	1.074573939	0.500088176		0.374399637	0.775176996																			-0.669189222	0.291014101	0.911653237
O94905	Erlin-2	ERLIN2	>sp|O94905|ERLN2_HUMAN Erlin-2 OS=Homo sapiens GN=ERLIN2 PE=1 SV=1	-2.168511853											-2.96815315	-3.939139124	-0.213688023				-0.849752291													0.179256247	-0.503179769	-0.682487532	-1.034160317	0.027295624	1.069908349				0.174150712	-0.793906955	-0.957719884
O94973;O94973-2;O94973-3	AP-2 complex subunit alpha-2	AP2A2	>sp|O94973|AP2A2_HUMAN AP-2 complex subunit alpha-2 OS=Homo sapiens GN=AP2A2 PE=1 SV=2;>sp|O94973-2|AP2A2_HUMAN Isoform 2 of AP-2 complex subunit alpha-2 OS=Homo sapiens GN=AP2A2;>sp|O94973-3|AP2A2_HUMAN Isoform 3 of AP-2 complex subunit alpha-2 OS=Homo sa	-0.335735628	0.16748639	-0.23834027	-0.712173133	0.300299474	-0.927221899	-0.468092091		-0.478547174			-3.023973705	-2.602788473	-2.083752676	1.061776198	-0.519217876		2.454518098	-0.765228927	1.512277462	0.976216976	-0.602284643			0.397145797	-0.531739925	-0.816265779	-0.541240047	1.356650919	1.799253124	0.641546029	0.074779426	-0.552981593	-0.378531821	0.17951105	0.756254743				0.687687811	-0.097903261	-1.046325016	-0.377163334	0.566863852	0.901880564	0.616451803
O95155;O95155-2;O95155-3	Ubiquitin conjugation factor E4 B	UBE4B	>sp|O95155|UBE4B_HUMAN Ubiquitin conjugation factor E4 B OS=Homo sapiens GN=UBE4B PE=1 SV=1;>sp|O95155-2|UBE4B_HUMAN Isoform 2 of Ubiquitin conjugation factor E4 B OS=Homo sapiens GN=UBE4B;>sp|O95155-3|UBE4B_HUMAN Isoform 3 of Ubiquitin conjugation factor	-0.983018822		-0.207894294	-0.640164012	0.290188457	-1.017825972	-0.644374751					-1.200680555	0.820975417	-1.586709219	0.83090431			-0.448272362	-1.212066106	1.199185476	0.55758164	-0.585366512	0.370945413	0.664300785	0.543495883	-0.836166395	-1.246361236	-1.411041963	0.888071052	2.30109008	0.35952117	0.041803688	-0.285002828	-0.112459133	0.548633903	0.736215198				-0.615176541	-1.306680321	-0.352344718	-0.254117311	0.346077535	0.580531438	0.829362492
O95202	LETM1 and EF-hand domain-containing protein 1, mitochondrial	LETM1	>sp|O95202|LETM1_HUMAN LETM1 and EF-hand domain-containing protein 1, mitochondrial OS=Homo sapiens GN=LETM1 PE=1 SV=1	-3.150849399	-2.657081213	-0.107414685	-0.170036815		-0.540085815	-0.117646497					-4.50832132	-4.537977007	0.37928825	-2.421051629	0.006477564	-3.250851933			0.421048212				0.545078762	0.698307394	-0.988475737	-1.673692765	-2.271739872	-0.099989163	2.131885763										0.350723534	-0.245488716	-0.643247681	-0.740070728	0.856228798	1.516872438
O95235	Kinesin-like protein KIF20A	KIF20A	>sp|O95235|KI20A_HUMAN Kinesin-like protein KIF20A OS=Homo sapiens GN=KIF20A PE=1 SV=1	0.034779158	1.881429697	-0.69399447	-0.772924368	-0.190190464	-0.74613172	0.039699918	0.175428791	0.643579166	0.798672679	-0.177424835	-1.09508051	-0.914602539	-2.600161729	1.860803924	0.360869904		0.275603079	-0.6777257	0.603501726	0.353549136	-0.29982665	-0.032698567	-0.076493281	1.854075462	0.352645545	-1.484348095	-1.524085028	-1.573209261	-0.062248848
O95425;O95425-2	Supervillin	SVIL	>sp|O95425|SVIL_HUMAN Supervillin OS=Homo sapiens GN=SVIL PE=1 SV=2;>sp|O95425-2|SVIL_HUMAN Isoform 2 of Supervillin OS=Homo sapiens GN=SVIL	-0.756769643			-0.136156675		-0.926645891	-0.179857808					-2.928731583	-2.318685677	-2.373327247	1.008056555			2.019381675	-0.674475425	0.830417598	0.666938337			0.226755123	0.904040865	-0.350044312	-1.282684399	-1.014761902	0.47612242	1.349082146	0.447420505	-0.080728574	-0.53587546	-0.488714143	0.556502989	0.81393507				0.518434424	0.079019633	-0.194872669	-0.652039599	0.394514142	0.949348164
O95470	Sphingosine-1-phosphate lyase 1	SGPL1	>sp|O95470|SGPL1_HUMAN Sphingosine-1-phosphate lyase 1 OS=Homo sapiens GN=SGPL1 PE=1 SV=3	-2.309502447		-0.429090243	-0.780140701	0.382169209	-0.189186758	-0.581453808					-3.403175508	-3.226611253	-1.581216361	-1.005811323		-3.105814736	1.196858801	-0.604849435	1.049282249	0.531768207				-0.255132803	-1.252741514	-1.034810459	-1.954948511	1.342952911	3.001153695	0.464354604	-0.039088009	-0.44355587	-0.544119154	0.537146944	1.037101036	1.319617934	-0.37375713	-1.546498224	0.528071165	-0.05072655	-0.578348501	-0.65092918	0.409689628	1.10701825	0.381283373
O95573	Long-chain-fatty-acid--CoA ligase 3	ACSL3	>sp|O95573|ACSL3_HUMAN Long-chain-fatty-acid--CoA ligase 3 OS=Homo sapiens GN=ACSL3 PE=1 SV=3	-2.27271556	-1.446698484	-1.072209714	-0.892365689	0.578214165	-0.51742015	-0.040971781	-1.227590668	-0.890920317	-0.552537176		-3.01356722	-2.229179409	-1.647603041	-0.354501227	0.284632576	-1.949031701	2.574053054	0.469990138	1.052902739	0.635615106	-0.527283495	0.182565182	0.394075066	0.680054248	-0.478326073	-1.07224005	-1.509183452	0.605968359	2.239061924	0.100035721	-0.431500859	-0.505574149	-0.562750951	0.350157749	1.036116453	0.624896322	-0.258149065	-0.883023159	0.075327251	-0.319927743	-0.200398722	-0.852172332	0.375623344	1.20614307	0.484395963
O95613;O95613-2	Pericentrin	PCNT	>sp|O95613|PCNT_HUMAN Pericentrin OS=Homo sapiens GN=PCNT PE=1 SV=4;>sp|O95613-2|PCNT_HUMAN Isoform 2 of Pericentrin OS=Homo sapiens GN=PCNT	-0.339272139		0.013640911	-0.128329801	-0.514037414	-0.23757464	0.248291938					-0.834364571	-0.215462515	-2.357196785	1.493339909			-1.5613239	-0.963588101	0.248777694	0.393965276		0.16889872	0.149389449	1.014426712	-0.180184694	-1.468451353	-2.040318857	-0.684526513	1.207767938													0.193077822	0.81409919	0.603216843	1.390227437
O95817	BAG family molecular chaperone regulator 3	BAG3	>sp|O95817|BAG3_HUMAN BAG family molecular chaperone regulator 3 OS=Homo sapiens GN=BAG3 PE=1 SV=3	-1.233413319				0.424277164	-0.825721429						-1.584025054	-0.857704205	-1.565246355	0.179383654					1.080589449	0.511872807		0.447843644	0.848798181	0.923643625	-0.544434734	-1.502668665	-0.838770143	0.599222563	1.276020155	0.230080016	0.32803219	-0.019097281	-0.654263005	0.275483893	0.899794348	0.833335409	-0.003350941	-0.830228894	0.170694234	0.078063256	-2.74E-04	-0.343714157	0.618708512	0.969896447
O96008;O96008-2	Mitochondrial import receptor subunit TOM40 homolog	TOMM40	>sp|O96008|TOM40_HUMAN Mitochondrial import receptor subunit TOM40 homolog OS=Homo sapiens GN=TOMM40 PE=1 SV=1;>sp|O96008-2|TOM40_HUMAN Isoform 2 of Mitochondrial import receptor subunit TOM40 homolog OS=Homo sapiens GN=TOMM40	-3.515282329	-1.215010315	-1.496875193	-1.978008669								-4.20173543	-4.594713372	1.385486259	-3.274668919		-3.763190253					-0.349014918									0.372729271	0.018634174	-0.445263817	1.115366237	0.75309103	0.747086583				0.139338514	-0.367899333	-0.545845168	-0.266836585	0.303342394	0.691534165	0.178236585
P00390;P00390-2;P00390-3;P00390-4;P00390-5	Glutathione reductase, mitochondrial	GSR	>sp|P00390|GSHR_HUMAN Glutathione reductase, mitochondrial OS=Homo sapiens GN=GSR PE=1 SV=2;>sp|P00390-2|GSHR_HUMAN Isoform Cytoplasmic of Glutathione reductase, mitochondrial OS=Homo sapiens GN=GSR;>sp|P00390-3|GSHR_HUMAN Isoform 2 of Glutathione reductas	-2.147329926	-2.153863766	-0.491571347	-0.761628892	0.084880654	-1.011500717						-1.252879035	0.853596506	-0.764861165	-0.077588999	-0.455138781	-0.128471729	1.230387489	-0.922210111	1.272381578	0.680594415		0.382390583	0.667301759	0.790271594	-0.644081628	-1.41734766	-1.042278516	1.119422583	2.040085839	0.544880997	-0.313907407	-0.808664762	-0.231955451	0.421048212	0.653060017				0.617204432	-0.503261563	-0.781900826	-0.176169134	0.500088176	0.703455127	0.636357806
P00441	Superoxide dismutase [Cu-Zn]	SOD1	>sp|P00441|SODC_HUMAN Superoxide dismutase [Cu-Zn] OS=Homo sapiens GN=SOD1 PE=1 SV=2	-2.849440323	-3.636822193	-0.517151717	-1.325792475									-0.19927194	-0.718473845	0.151599082			-0.556860178	-0.92081648	1.04383442	0.489029064		0.439250781	0.673285045	0.177981556	-0.642144006	-0.985387616																			0.377068206
P00558	Phosphoglycerate kinase 1	PGK1	>sp|P00558|PGK1_HUMAN Phosphoglycerate kinase 1 OS=Homo sapiens GN=PGK1 PE=1 SV=3	-1.514655615	-1.985130571	-0.589593764	-0.94497098	0.355692898	-0.961114363	-0.686800594	-0.94727807	-0.125761732	0.054917919	-1.895555981	0.743644217	1.586116195	-1.773935445	0.397364885	-0.646337955	0.754887502	1.141498188	-1.090311368	1.528871328	0.673827752	-0.680913926	0.304277388	0.826843352	0.714135594	-0.245762391	-0.962519376	-1.392932503	0.795683841	2.193708673	0.404140166	0.234256048	-0.172408573	-0.572737111	0.499067738	1.05734629	0.902112179	-0.13259374	-1.125478421	0.443182267	0.241962182	-0.201393672	-0.539414687	0.558071669	1.093222111	0.76994096
P00966	Argininosuccinate synthase	ASS1	>sp|P00966|ASSY_HUMAN Argininosuccinate synthase OS=Homo sapiens GN=ASS1 PE=1 SV=2	-2.252157197	-2.66428809	0.272023189	-0.245454511		-0.763562488	-1.093509567	-1.02288863	-0.621910149	-0.564307406	-1.659039015	-1.744052176	-0.687799537	-1.451346371	-0.618982484		-0.587858008	1.843541725	-0.914085917	1.148413534	0.675093274	-0.641513713	0.454175893	0.814017133	0.503246954	-0.085251803	-0.598762751	-1.175794266	0.49865936	1.651086143	0.832282436	-0.477803605	-1.222902264	-0.039606913	0.38294387	0.426855132	0.671927385	-0.030044629	-0.630483264	1.009203827	-0.374112347	-1.389677904	-0.074805678	0.425996321	0.478402378	0.9800253
P02786	Transferrin receptor protein 1;Transferrin receptor protein 1, serum form	TFRC	>sp|P02786|TFR1_HUMAN Transferrin receptor protein 1 OS=Homo sapiens GN=TFRC PE=1 SV=2	-1.441046698	-3.238680681	-1.068392578	-1.598369533	1.370275897	-0.947500635	-0.889422941	-1.800726562	-1.073879096	-0.750202751	-1.657718346	-4.202080589	-3.703727034	0.411100789	-1.202704738	-0.507500721	-3.819923448	2.71026093	-1.391644923	1.757108611	0.764855671	-0.882517721	0.133168933	1.465347637	0.829200099	-0.82161042	-1.654762608	-1.937049391	0.686164326	2.650213105	0.767654798	-0.65669452	-1.435690126	-0.771421394	0.685446835	1.408766199	1.883073348	0.135009441	-1.810662482	0.9067367	-0.638029565	-1.527408254	-0.652992068	0.722203692	1.367930141	0.441802155
P02794	Ferritin heavy chain	FTH1	>sp|P02794|FRIH_HUMAN Ferritin heavy chain OS=Homo sapiens GN=FTH1 PE=1 SV=2	-2.138600389		-0.651087759	-1.423681039			-0.908252782					-3.522293663	-1.756964674	-0.370769293	-0.750227018					1.173255383	0.523762665	-0.406292471	0.212133508	0.772139031				-1.066850413	-3.467453624	-2.400644116	0.231678162	-0.51245191	-0.738553432	-0.719067434	0.213751646	0.915941506				0.193204014	-0.536398467	-0.692524843	-0.874190224	0.052555009	0.959918497	0.566961242
P04075	Fructose-bisphosphate aldolase A	ALDOA	>sp|P04075|ALDOA_HUMAN Fructose-bisphosphate aldolase A OS=Homo sapiens GN=ALDOA PE=1 SV=2	-2.208827732	-3.403190771	-0.563966122	-1.095882041	1.105543992	-0.895019304	-0.75640403	-0.48596361	-0.04011117	0.097745622	-1.046652803	-2.241202221	-2.821329971	0.257252053	-1.333370644	-0.748674768	-2.097023451	1.768883002	-1.248039327	1.565353457	0.744419466	-0.616768505	0.597030524	1.124460486	0.395501575	-0.187362133	-0.57361715	-0.675051181	1.361038407	2.027118656	0.674189443	-0.374729511	-1.079356074	-0.284668885	0.496206666	0.729182941	0.660015865	-0.535143568	-1.192678054	0.703455127	-0.381366654	-1.062806289	-0.272210211	0.521050737	0.814345335	1.325386415
P04179;P04179-2	Superoxide dismutase [Mn], mitochondrial	SOD2	>sp|P04179|SODM_HUMAN Superoxide dismutase [Mn], mitochondrial OS=Homo sapiens GN=SOD2 PE=1 SV=2;>sp|P04179-2|SODM_HUMAN Isoform 2 of Superoxide dismutase [Mn], mitochondrial OS=Homo sapiens GN=SOD2	-2.55758194	-4.112162829										-2.98017001		2.178587175	-2.237931883													-1.365499662	-0.501524447	1.19124679
P04181;P04181-2	Ornithine aminotransferase, mitochondrial;Ornithine aminotransferase, hepatic form;Ornithine aminotransferase, renal form	OAT	>sp|P04181|OAT_HUMAN Ornithine aminotransferase, mitochondrial OS=Homo sapiens GN=OAT PE=1 SV=1;>sp|P04181-2|OAT_HUMAN Isoform 2 of Ornithine aminotransferase, mitochondrial OS=Homo sapiens GN=OAT	-2.99573593	-3.119917928	-1.70966997	-0.572286568	2.008594452	-0.937850651						-3.745164117	-2.431598146	0.003602237	-1.889663486			1.115699153	0.716420286	0.408168371	0.097880434				-0.054317392	-0.509902288	-0.516986552				0.510050456	-0.324599553	-0.783389931	-0.170848622	0.381061828	0.467592509				0.342782282	-0.249359197	-0.623442887	-0.064510078	0.521452826	0.373843063	0.141694362
P04183	Thymidine kinase, cytosolic	TK1	>sp|P04183|KITH_HUMAN Thymidine kinase, cytosolic OS=Homo sapiens GN=TK1 PE=1 SV=2	-1.26895582	-0.840190004	-0.703102142	-0.772061814	0.091395186	-1.36717343	-0.415095208		-0.221522258	-0.202704738		-1.132166779	-2.227354197	-2.664836921	-0.180102965	-0.087242847		1.247806018	0.189160371	1.029700234	0.545177635	-0.185392157	1.195473592		0.997545331	-0.629612496	-1.507910962	-1.045490984	0.541118304	1.510708793																-0.162492659
P04792	Heat shock protein beta-1	HSPB1	>sp|P04792|HSPB1_HUMAN Heat shock protein beta-1 OS=Homo sapiens GN=HSPB1 PE=1 SV=2	-1.589919451	-1.581993606	0.627420069	0.38272258	0.474254316	-1.00911773	-0.712929659	0.101515615	0.377623538	0.232292362	0.128557365	-0.138536863	-0.529218477	-1.817409394	-0.908523568	-0.106327148	1.365188598	3.097678211	-1.946193556	1.060739158	0.40990682	-0.619824688	0.267595722	0.835924074	0.69412244	0.072586047	-0.657126713	-0.763684955	-0.017052045	0.703277924	0.16079114	-0.415210633	-0.513501854	-0.740962582	0.360869904	1.107353098	0.251688799	0.039699918	-0.489503868	0.183708817	-0.392269634	-0.604761674	-0.76326861	0.342327173	1.09423607	0.411100789
P04843	Dolichyl-diphosphooligosaccharide--protein glycosyltransferase subunit 1	RPN1	>sp|P04843|RPN1_HUMAN Dolichyl-diphosphooligosaccharide--protein glycosyltransferase subunit 1 OS=Homo sapiens GN=RPN1 PE=1 SV=1	-2.896146556	-3.222296245	-0.983731905	-1.147170154	0.512479747	-0.816570655	-0.702749879	-2.229247054	-1.813296617	-1.55736962	-2.001963401	-4.829921119	-5.008705466	-0.731254224	-1.389715706	-0.369165884	-4.128623135	1.165686877	-0.430100656	0.979732709	0.530470325	-0.466755625	0.233765377	0.508428653	-0.015520018	-1.403580027	-1.435534028	-2.248313486	1.215305839	3.409933966	0.410775259	-0.301088128	-0.707241805	-0.652561111	0.531468799	1.155878733	0.878215257	0.559344967	-0.197335269	0.479747934	-0.332316746	-0.810358853	-0.676895146	0.567837462	1.235604533	0.192067884
P05023;P05023-2	Sodium/potassium-transporting ATPase subunit alpha-1	ATP1A1	>sp|P05023|AT1A1_HUMAN Sodium/potassium-transporting ATPase subunit alpha-1 OS=Homo sapiens GN=ATP1A1 PE=1 SV=1;>sp|P05023-2|AT1A1_HUMAN Isoform Short of Sodium/potassium-transporting ATPase subunit alpha-1 OS=Homo sapiens GN=ATP1A1	-2.987016634	-3.471800779		-0.873106415	1.447103068	-0.679734848	0.234869152		-0.960608893			-3.998523436	-4.091282379	1.448742405	-2.148161027	-0.968294277	-3.424935563	2.753732884	-1.044776484			-1.02646954			0.088005871	-0.849440323	-0.913216234	-1.561238748	0.073820233	1.63505783	0.421263701	-0.744463011	-1.149824666	-1.347619058	0.483673919	1.797137522				0.452595435	-0.821508432	-1.248964823	-1.246292784	0.456490772	1.870778973	0.561790462
P05556;P05556-3;P05556-4;P05556-5;P05556-2	Integrin beta-1	ITGB1	>sp|P05556|ITB1_HUMAN Integrin beta-1 OS=Homo sapiens GN=ITGB1 PE=1 SV=2;>sp|P05556-3|ITB1_HUMAN Isoform Beta-1C of Integrin beta-1 OS=Homo sapiens GN=ITGB1;>sp|P05556-4|ITB1_HUMAN Isoform Beta-1C-2 of Integrin beta-1 OS=Homo sapiens GN=ITGB1;>sp|P05556-5|	-2.844665246	-3.304291192			0.472071799	-0.881082177	-0.387864571		-1.152836891	-1.232057115		-3.381528276	-3.385623722	0.159500022	-1.220177182		-3.556053931		-1.021511467	-2.658537929	0.812128519				0.034638318	-1.271670205	-1.356975042	-1.640388875	0.902343758	2.710679719	0.367147375	-0.344446666	-0.69042797	-0.892767438	0.430071128	1.260808535				0.675906238	-0.006593735	-0.789486448	-0.993407542	0.531568609	1.348912241	0.285698126
P06576	ATP synthase subunit beta, mitochondrial	ATP5B	>sp|P06576|ATPB_HUMAN ATP synthase subunit beta, mitochondrial OS=Homo sapiens GN=ATP5B PE=1 SV=3	-3.672211478	-4.176837618	-0.838924969	-0.671829902	2.404712421				-1.028027955	-1.546751099		-3.955093946	-3.413268878	0.287472295	-3.174360888	-0.965699754	-4.627324213	2.185232254	0.128689329	0.588900488	0.118758389	-0.61991337		0.216361735	-0.093155571	-0.502709546	-0.406254233	-2.1634618	-0.617100386	1.584433416	0.31973353	-0.221438154	-0.584760538	-0.485276795	0.687239894	1.202135581	1.023610215	0.813114191	-0.275629127	0.362441834	-0.293394303	-0.66730925	-0.582728055	0.750520755	1.278520081	-0.087917362
P06737	Glycogen phosphorylase, liver form	PYGL	>sp|P06737|PYGL_HUMAN Glycogen phosphorylase, liver form OS=Homo sapiens GN=PYGL PE=1 SV=4	-1.191425486	-2.884913473	-0.500728117	-0.792706835	0.346077535	-0.757452368	-0.414133694	-1.01100636	0.140255134	0.161952159		-0.013727424	1.449006639	-1.32582864	0.230326			0.784671485	-1.283491913	1.315913965	0.627980303	-0.569414977	0.252415659	1.314812517	0.371391584	-0.178453041	-0.581043697	-1.0417438	0.798009028	1.769814046	0.383718115	-0.518039803	-0.999826887	-0.412538993	0.309176187	0.727615551				0.552868871	-0.444183845	-0.895046133	-0.363902096	0.363675722	0.659102536	0.683920981
P06753	Tropomyosin alpha-3 chain	TPM3	>sp|P06753|TPM3_HUMAN Tropomyosin alpha-3 chain OS=Homo sapiens GN=TPM3 PE=1 SV=1	-0.986301926			1.056167306								-2.808841664										-0.605156638
P07195	L-lactate dehydrogenase B chain	LDHB	>sp|P07195|LDHB_HUMAN L-lactate dehydrogenase B chain OS=Homo sapiens GN=LDHB PE=1 SV=2	-0.720493046	-1.088224064		-2.684827971	1.621008601	-0.840293321	-0.412250982	-0.085083456	0.205517633	0.245617353	-1.108456381	-3.41926019	-0.15293313	0.089498151	-1.175435788			-3.79816543	-2.464504386	1.270110276	0.631895859	-0.471268668	0.322851124	0.48398341	0.020911066	-0.2413557	-0.269494811	-0.544560985	1.292251682	1.714091622
P07237	Protein disulfide-isomerase	P4HB	>sp|P07237|PDIA1_HUMAN Protein disulfide-isomerase OS=Homo sapiens GN=P4HB PE=1 SV=3	-4.00117772	-3.931326438	-0.396251421	-0.482391706	2.205736567	-0.952936306	-0.777566359	-0.651767581		-2.890251653		-2.903468257	-2.474893306	0.176195095	-2.18449015	-0.507726339	-1.648326446	3.731509115	-0.856998494	1.204453768	0.46550437	-0.726997425	0.339593501	1.136978812	-0.208010941	-0.450202705	-0.223239051	-0.953522909	1.066054738	1.995050288	0.365468586	-0.232836776	-0.604476489	-0.86157869	0.482951513	1.34465809	0.171078696	0.128161401	-0.032669052	0.368712484	-0.242669467	-0.605661473	-0.963250524	0.497637911	1.461109415	0.03083043
P07339	Cathepsin D;Cathepsin D light chain;Cathepsin D heavy chain	CTSD	>sp|P07339|CATD_HUMAN Cathepsin D OS=Homo sapiens GN=CTSD PE=1 SV=1	-2.829715972	-2.687241902										-3.412423781	-2.360304767	2.046071916	-1.86791017		-2.371608997																							0.054362288	-0.686963165	-0.670589329	-0.945665499	0.111565545	1.004824951	0.069564695
P07737	Profilin-1	PFN1	>sp|P07737|PROF1_HUMAN Profilin-1 OS=Homo sapiens GN=PFN1 PE=1 SV=2	-1.043824367	-1.675765438	-0.205696434	-0.642098976	0.371056968	-0.833335966	-0.346261227	-0.93497923	-0.197715777	-0.017869792	-1.836192152	0.710349106	1.799626143	-2.347031731	0.719227257	-0.442790894	2.485117645	0.415650514	-0.982990306	1.424438422	0.675635301	-0.705264575	0.527570837	1.031677496	0.572404647	-0.582209581	-1.166211239	-1.230736043	1.080794082	2.323024127	0.449746239	-0.058427894	-0.513934406	-0.532950117	0.427177055	0.959918497	0.997111721	-0.380108127	-1.342890529	0.517023672	-0.058412871	-0.598041934	-0.484852749	0.477470103	0.965174762	0.626298949
P07814	Bifunctional glutamate/proline--tRNA ligase;Glutamate--tRNA ligase;Proline--tRNA ligase	EPRS	>sp|P07814|SYEP_HUMAN Bifunctional glutamate/proline--tRNA ligase OS=Homo sapiens GN=EPRS PE=1 SV=5	-1.583462878	-2.339199134	-0.779224303	-1.081216888	1.054570675	-0.809043863	-0.817155179	-0.587901376	-0.201576155	-0.334625422	-0.678649099	-3.719091183	-3.259115602	-0.5797925	-1.931150368	-0.003032845		2.46383168	-0.906493909	1.339251427	0.579083579	-0.420761913	0.254231207	0.764600936	0.46383168	-0.080179417	-0.499157165	-0.791083261	0.937344392	1.753946772	0.488617835	0.095586908	-0.35370829	-0.537089127	0.537942091	1.052207196	1.292840634	-0.238408346	-1.463429812	0.450591032	0.024603367	-0.447622929	-0.449828253	0.575118667	1.059978188	0.500496149
P07947	Tyrosine-protein kinase Yes	YES1	>sp|P07947|YES_HUMAN Tyrosine-protein kinase Yes OS=Homo sapiens GN=YES1 PE=1 SV=3	-0.910773058		-0.34005718	-0.577917737	0.436694888	-0.852120245	-0.921936744					-3.326610016	-3.177620628	-1.812434928	-0.281754561			1.76366652	-0.849310357	1.34465809					0.095316842	-1.147617561	-1.235110367	-1.608012374	0.433279971	1.980610305	0.620961697	-0.569522024	-1.112381152	-0.657263222	0.447208888	1.094100916				0.553655402	-0.407688884	-0.890652814	-0.502321217	0.795434491	1.3822799
P07951	Tropomyosin beta chain	TPM2	>sp|P07951|TPM2_HUMAN Tropomyosin beta chain OS=Homo sapiens GN=TPM2 PE=1 SV=1												-2.677887252	-1.504468557							1.282854909	0.69483563				-0.900314294	-0.757525536	0.06502077
P08107	Heat shock 70 kDa protein 1A/1B	HSPA1A	>sp|P08107|HSP71_HUMAN Heat shock 70 kDa protein 1A/1B OS=Homo sapiens GN=HSPA1A PE=1 SV=5	-1.830382806	-1.29406632	-0.562644406	-0.873820051	0.10608026	-0.826719028	-0.45638534	-0.86281128	-0.291821595	-0.152500107	-1.730296545	-3.35824683	-2.481807321	-1.373887989	-0.083446923	-0.231514991	-0.825031187	-1.77442891	-0.762852386	1.198682729	0.602361857	-0.649638542	0.177216201	0.655351829	0.683382058	-0.700098922	-1.380145679	-1.305003951	0.942758453	2.286348908	0.480782124	-0.384847405	-0.839699349	-0.433038758	0.421371433	0.84711499	0.509645176	0.007626092	-0.49307314	0.567350739	-0.377144596	-0.922839052	-0.467194328	0.486044993	0.926986188	0.726308091
P08238	Heat shock protein HSP 90-beta	HSP90AB1	>sp|P08238|HS90B_HUMAN Heat shock protein HSP 90-beta OS=Homo sapiens GN=HSP90AB1 PE=1 SV=4	-1.182589581	-1.852667248	-0.12480185	-0.53032237	0.722990545	-0.770855105	-0.519011127	0.018491749	0.53913399	0.488412176	-0.902038685	-2.41319203	0.256406854	-0.931618101	-0.323335409	-0.202538715	0.961475162	1.6073895	-1.028999139	1.328606717	0.688314661	-0.586275951	0.42234066	0.941331714	0.847596102	0.168642036	-0.672841529	-0.593811665	0.752406071	1.31103803	0.468322644	-0.009974571	-0.464743289	-0.492179994	0.445408894	0.925011974	1.16304782	-0.112724298	-1.367061785	0.470302579	-0.019989328	-0.495450791	-0.516057851	0.415650514	0.945382967	0.695192093
P08240	Signal recognition particle receptor subunit alpha	SRPR	>sp|P08240|SRPR_HUMAN Signal recognition particle receptor subunit alpha OS=Homo sapiens GN=SRPR PE=1 SV=2	-1.975793812		-0.455850969	-0.69399447	0.387472834	-0.343457867	-0.488309324	-1.12689553	-1.354021725	-0.808437349	-1.206062512	-3.693611756	-3.301017029	-1.037295519	-0.704206458			0.505077915	-0.578887138	0.959176637	0.518132236	-0.48713599	0.310340121	0.543000877	0.306145559	-1.144361056	-1.331445136	-1.793756886	0.924099886	2.353972499										0.423309237	-0.064283796	-0.487601164	-0.567532261	0.527670916	1.148218272
P08243	Asparagine synthetase [glutamine-hydrolyzing]	ASNS	>sp|P08243|ASNS_HUMAN Asparagine synthetase [glutamine-hydrolyzing] OS=Homo sapiens GN=ASNS PE=1 SV=4	-0.743255007	-0.98210659	-0.89391974	-1.018702617	-0.029264121	-0.591614209	-0.322559412	-0.102465256	0.362105136	0.365580566	-0.169063249	-0.488167664	-0.237013435	-2.373177753	-0.05442226	-0.508875488	0.824401279	0.38272258	-1.132324898	1.26165116	0.598174612	-0.592484088	0.303108551	0.897008026	1.541118304	0.122473941	-1.421399364	-1.223407474	-0.720255346	0.604545816	0.368712484	-0.330247533	-0.667698799	-0.178502022	0.176578094	0.422878839	1.850639426	0.359408719	-1.641018676	0.453965265	-0.291521384	-0.762240509	-0.221959678	0.193834811	0.428999926	0.465817783
P08574	Cytochrome c1, heme protein, mitochondrial	CYC1	>sp|P08574|CY1_HUMAN Cytochrome c1, heme protein, mitochondrial OS=Homo sapiens GN=CYC1 PE=1 SV=3	-3.519892083	-3.315450531	-1.017738337	-0.930160375	-0.17424693							-3.287008111	-4.560438561	0.776356701	-2.132767724		-4.724211009	1.506906555	0.057831475		0.300650908	-0.376601318	-0.201576155	-0.147681487							0.263154625	-0.15896081	-0.566335448	-0.376170587	0.420617139	0.819586442				0.404467197	-0.141207344	-0.622687422	-0.440811686	0.391657754	0.765619608	0.381947801
P08670	Vimentin	VIM	>sp|P08670|VIME_HUMAN Vimentin OS=Homo sapiens GN=VIM PE=1 SV=4	-1.063198133		0.10634832	0.131326075	-0.459258506	-0.621688148	0.019630756	-1.41788723	-1.480840584	-1.403198403	-1.389942538	-1.06787834	0.731878349	-3.962451904	1.597221268		0.728660667	-4.243345584	-0.434129908	0.510354341	0.44826666	-0.302510834	0.344487663	0.271425676	0.606821212	-1.337557489	-1.959261839	-1.64200892	-0.219437924	1.41467678	0.673194574	-1.461203615	-2.117349126	-0.083599792	0.514198023	0.561594975	0.694479079	-0.199387891	-1.002367962	0.776188231	-1.447367172	-2.10159814	0.128821281	0.599698653	0.561106141	0.974529312
P08758	Annexin A5	ANXA5	>sp|P08758|ANXA5_HUMAN Annexin A5 OS=Homo sapiens GN=ANXA5 PE=1 SV=2	-2.199122873	-3.219068437	-0.099911854	-0.375627675	1.343748912	-0.847803598	-0.233599896	-0.143420592		0.404903122		-1.136695841	0.45037988	-1.56238873	0.559638645	-0.492342343	0.760859637	1.625270489	-1.09819665	1.228418528	0.634500338	-0.525828767	0.571919463	0.778965477	0.354226457	-0.596165129	-0.926563623	-0.505656078	1.67676387	2.079975377	0.379066399	-0.208410944	-0.580202256	-0.735019269	0.331361267	1.174598169	0.943433784	-0.144042186	-0.909444622	0.398459827	-0.299649066	-0.633859664	-0.750688164	0.473215434	1.180211527	0.390447578
P09211	Glutathione S-transferase P	GSTP1	>sp|P09211|GSTP1_HUMAN Glutathione S-transferase P OS=Homo sapiens GN=GSTP1 PE=1 SV=2					0.188021051	-1.17351456	-0.730272611	-0.738192406	-0.175761673	-0.017373247	-2.137393883	0.232783534	1.547104291	-1.919697085	0.581110175			-3.87361914		1.833213951	0.840926433	-0.736917505	0.341188772	0.987029751	0.570171448	-0.35125847	-0.907630166	-1.588486978	0.764006378	2.318981991
P09496;P09496-3;P09496-4;P09496-2	Clathrin light chain A	CLTA	>sp|P09496|CLCA_HUMAN Clathrin light chain A OS=Homo sapiens GN=CLTA PE=1 SV=1;>sp|P09496-3|CLCA_HUMAN Isoform 3 of Clathrin light chain A OS=Homo sapiens GN=CLTA;>sp|P09496-4|CLCA_HUMAN Isoform 4 of Clathrin light chain A OS=Homo sapiens GN=CLTA;>sp|P0949	-1.034396698	-2.337885669	-0.387298371	-0.74315841	4.166635114	-0.097687117	-0.580504255					-3.208227596	-0.508957605	-0.106575656				3.420212891	-1.466416718	2.066571444		-0.478366271		1.346247774	0.063364879	-0.63547239	-0.698857229													0.247806018	-0.222178437	-0.355756066	0.27464931	0.836085712	0.733527887
P09543;P09543-2	2,3-cyclic-nucleotide 3-phosphodiesterase	CNP	>sp|P09543|CN37_HUMAN 2,3-cyclic-nucleotide 3-phosphodiesterase OS=Homo sapiens GN=CNP PE=1 SV=2;>sp|P09543-2|CN37_HUMAN Isoform CNPI of 2,3-cyclic-nucleotide 3-phosphodiesterase OS=Homo sapiens GN=CNP	-2.016074278	-3.136315233	-1.030766607	-1.125698769			-0.165612385			-1.086292929		-2.83187147	-2.581907225	-1.252466512	-1.330501487		-3.40993746	4.132000966	-0.336008761	1.572938162		-0.846609701									0.459011864	-0.245574234	-0.714562269	-0.609882646	0.565499693	1.097003928				0.399772661	-0.273273393	-0.661227612	-0.797162305	0.481608943	1.150689643
P09669	Cytochrome c oxidase subunit 6C	COX6C	>sp|P09669|COX6C_HUMAN Cytochrome c oxidase subunit 6C OS=Homo sapiens GN=COX6C PE=1 SV=2	-3.785338015	-1.939205515										-3.841270034	-3.480824477	2.97020945	-2.086997647		-2.697874004					-0.377575618
P10253	Lysosomal alpha-glucosidase;76 kDa lysosomal alpha-glucosidase;70 kDa lysosomal alpha-glucosidase	GAA	>sp|P10253|LYAG_HUMAN Lysosomal alpha-glucosidase OS=Homo sapiens GN=GAA PE=1 SV=4	-3.093324863	-3.416038115										-2.900664394		1.448108044	-1.744438841																0.355918372	-0.372131726	-0.825798143	-0.798391229	0.518333702	1.363114995				0.322851124	-0.430081218	-0.792431947	-0.793906955	0.391217808	1.277389699	0.43850578
P10586;P10586-2	Receptor-type tyrosine-protein phosphatase F	PTPRF	>sp|P10586|PTPRF_HUMAN Receptor-type tyrosine-protein phosphatase F OS=Homo sapiens GN=PTPRF PE=1 SV=2;>sp|P10586-2|PTPRF_HUMAN Isoform 2 of Receptor-type tyrosine-protein phosphatase F OS=Homo sapiens GN=PTPRF	-0.944138		-0.465061888		0.300416628	-0.751708062	-0.49775088					-2.784681734	-2.022097333	-1.726138024	-0.38339764				-0.88134791				0.407733431		-0.379075827	-1.438502779	-1.182524089				0.738032794	-0.409163279	-1.137362147	-0.696774522	0.641546029	1.306320576	1.260868739	-0.188956498	-1.307251445	0.75411786	-0.398550688	-1.17078366	-0.665637675	0.54675867	1.307078739	0.526669809
P10768	S-formylglutathione hydrolase	ESD	>sp|P10768|ESTD_HUMAN S-formylglutathione hydrolase OS=Homo sapiens GN=ESD PE=1 SV=2	-1.390774564	-0.796435474	0.255077682	-0.096668592	0.188907267	-0.95120582	-0.737566842	-0.974035707	-0.123795446	0.029134804	-0.036866244	1.226816765	2.494390008	-1.971770345	0.179638435	-0.05326914	2.038190327	0.287826867	-1.100793427	1.356369214	0.769263957	-0.437857728	0.392317423	0.975556821	1.066605884	0.002594517	-1.073423619	-1.566955102	0.071350804	1.804507945	0.424062125	0.05004888	-0.347857728	-0.504120675	0.617768646	1.09241043	1.066261442	-0.172603686	-1.261500194	0.376179232	-0.015345033	-0.356938088	-0.516449897	0.620680241	1.178172832	0.748547105
P10809	60 kDa heat shock protein, mitochondrial	HSPD1	>sp|P10809|CH60_HUMAN 60 kDa heat shock protein, mitochondrial OS=Homo sapiens GN=HSPD1 PE=1 SV=2	-3.980739322	-4.554663152	-0.76069973	-0.683553003	2.25969431	-1.065642024	-1.465818842		-0.783514093	-1.000952493		-4.645046904	-4.43144249	0.291957116	-3.066608654	-1.067666648	-5.224101584	3.9311157	0.217727042	0.621055503	0.211510663	-1.021277187	-0.395852747	0.246347277	0.327687364	0.335025838	0.02034218	-1.530822524	0.195725548	1.776188231	0.369717729	-0.456286368	-0.777492168	-0.586795888	0.659741927	1.220577607	1.526219085	1.173703117	-0.372822766	0.358396262	-0.547763043	-0.889877337	-0.762534178	0.649201559	1.388685507	-0.120294234
P11021	78 kDa glucose-regulated protein	HSPA5	>sp|P11021|GRP78_HUMAN 78 kDa glucose-regulated protein OS=Homo sapiens GN=HSPA5 PE=1 SV=2	-3.989466479	-4.405375018	-0.77442891	-0.826795795	1.520095326	-0.718687509	-1.190964287	-0.312168885	0.311619363	0.416515504		-5.256383355	-4.946260272	-1.313728081	-1.904548119	-0.583981801	-3.504190245	3.275424296	-0.669166281	1.140124224	0.489645688	-0.739468435	0.097610797	0.93364817	-0.5325953	-0.212116241	0.304160547	-0.820081358	1.066537002	1.920598197	0.417487999	-0.265032479	-0.653831669	-0.871495424	0.493237419	1.386755775	0.386700602	0.070114503	-0.264564474	0.407950917	-0.305217847	-0.702914258	-0.915146552	0.522658421	1.445196982	-0.06635183
P11171;P11171-2;P11171-3;P11171-4;P11171-5;P11171-7;P11171-6	Protein 4.1	EPB41	>sp|P11171|41_HUMAN Protein 4.1 OS=Homo sapiens GN=EPB41 PE=1 SV=4;>sp|P11171-2|41_HUMAN Isoform 2 of Protein 4.1 OS=Homo sapiens GN=EPB41;>sp|P11171-3|41_HUMAN Isoform 3 of Protein 4.1 OS=Homo sapiens GN=EPB41;>sp|P11171-4|41_HUMAN Isoform 4 of Protein 4.	-0.910827306		-0.106032101	-1.088929726		-1.026763451	-0.809448348					-2.454980564	-2.223104327	-0.80740181	-0.412788649		-1.910230691		-0.923085234	-4.462085732								-0.593811665	0.181166174	0.774924076
P11177;P11177-2;P11177-3	Pyruvate dehydrogenase E1 component subunit beta, mitochondrial	PDHB	>sp|P11177|ODPB_HUMAN Pyruvate dehydrogenase E1 component subunit beta, mitochondrial OS=Homo sapiens GN=PDHB PE=1 SV=3;>sp|P11177-2|ODPB_HUMAN Isoform 2 of Pyruvate dehydrogenase E1 component subunit beta, mitochondrial OS=Homo sapiens GN=PDHB;>sp|P11177-	-3.139744326	-2.598063771	-1.356901135							-0.857782638		-3.635243811	-3.898855561	-0.444183845	-2.656444362		-1.360786363	1.825297185	0.486250989	0.744074962	0.264716569	-0.703736433		-0.348316819	0.353323291	-0.14039614	-0.55205059	-0.503302461	-0.48958489	0.013640911	0.262312878	-0.12070201	-0.325268191	-0.437916357	0.455228571	1.000504855				0.501311749	-0.021145422	-0.514202242	-0.428779489	0.511366829	0.872946928	0.026020971
P11233	Ras-related protein Ral-A	RALA	>sp|P11233|RALA_HUMAN Ras-related protein Ral-A OS=Homo sapiens GN=RALA PE=1 SV=1	-2.787069643											-3.442786972	-3.278023701	-0.102465256	-1.894482826		-1.92368719											-1.414191366	0.146524891	1.526970214				-0.724206242	0.630312271	1.367203301				0.332965663	-0.54004386	-0.540127771
P11498	Pyruvate carboxylase, mitochondrial	PC	>sp|P11498|PYC_HUMAN Pyruvate carboxylase, mitochondrial OS=Homo sapiens GN=PC PE=1 SV=2	-2.618561567	-2.800073292	-1.856110312	-1.153189797						-0.786123957		-3.599147335	-2.830844641	-1.014208146	-2.189022283		-2.830228894	2.888246438	0.852318513	0.079838881		-0.962800543	-0.636212159		0.273217473	0.42867841	0.137503524	-2.389035421	0.10634832	2.467201213	1.080930488	0.08024833	-1.054991672	-0.015242968	0.801655338	0.89506991	1.404303691	0.651315802	-0.67929583	1.06942721	-0.061676565	-1.270555993	-0.187904348	0.814345335	0.913952109	0.388905884
P11532;P11532-4;P11532-2;P11532-3	Dystrophin	DMD	>sp|P11532|DMD_HUMAN Dystrophin OS=Homo sapiens GN=DMD PE=1 SV=3;>sp|P11532-4|DMD_HUMAN Isoform 3 of Dystrophin OS=Homo sapiens GN=DMD;>sp|P11532-2|DMD_HUMAN Isoform 1 of Dystrophin OS=Homo sapiens GN=DMD;>sp|P11532-3|DMD_HUMAN Isoform 2 of Dystrophin OS=H	-4.876328507		0.035201596			-3.0185857						-4.127387119	-2.08082012	-2.414729757	-0.611623076			-5.954109751		-4.42957593					-8.900832472	-7.798041005	1.102792486	-4.225639251	-0.787169226	3.248079368	-5.859519728	-5.641405691	0.218099174				-7.305791246	-7.157646398	-0.032728083	-0.248861961	-0.905899084	-0.657035715				-4.217752489
P11586	C-1-tetrahydrofolate synthase, cytoplasmic;Methylenetetrahydrofolate dehydrogenase;Methenyltetrahydrofolate cyclohydrolase;Formyltetrahydrofolate synthetase	MTHFD1	>sp|P11586|C1TC_HUMAN C-1-tetrahydrofolate synthase, cytoplasmic OS=Homo sapiens GN=MTHFD1 PE=1 SV=3	-1.131629303	-1.264408506	-0.09200184	-0.379695118	0.199750857	-0.86291623	-0.383792886	-0.065959128	0.227864273	0.253747285	-0.410639182	-2.188561852	-2.026381378	-1.834184512	-0.022624816	-0.187608569	-0.364830698	1.09396575	-0.883182808	1.282202549	0.622274431	-0.596601377	0.398569276	0.85814018	0.625364016	0.119820952	-0.473189994	-0.911071446	0.39583057	1.266336799	0.428571222	-0.013741989	-0.455178337	-0.435690126	0.507921465	0.956205376	1.251325232	-0.077269328	-1.443124295	0.517930742	0.059493725	-0.452234323	-0.505881408	0.498353002	1.013212111	0.526168995
P11717	Cation-independent mannose-6-phosphate receptor	IGF2R	>sp|P11717|MPRI_HUMAN Cation-independent mannose-6-phosphate receptor OS=Homo sapiens GN=IGF2R PE=1 SV=3	-1.675258509	-1.486610322	-0.474231781	-1.155341181		-1.130965639	-0.666576266			-2.434714792		-3.740316535	-3.495768107	-0.712054961	-1.41804143		-2.98051157	2.26089884	-1.398588723	-0.827512484		-0.763586981			-0.046056882	-0.93569655	-0.810535962	-0.91479292	1.486611412	2.229126433	0.43839932	-0.563454346	-1.062565207	-0.937242758	0.439676323	1.361936758				0.490262049	-0.613034586	-1.172050935	-1.186787278	0.481092237	1.513490746	0.097475959
P11766	Alcohol dehydrogenase class-3	ADH5	>sp|P11766|ADHX_HUMAN Alcohol dehydrogenase class-3 OS=Homo sapiens GN=ADH5 PE=1 SV=4	-2.221555901	-2.621133296	-1.007753644	-1.187937216			-0.420588112					-1.908821492	-0.815656222	-2.383077758	0.265436896	-0.835007821		1.834347159	-0.910366264	0.962808111	0.472695713		0.349931373	0.668119125	0.451118776	-0.306287805	-0.553934377	-0.091709708	1.057207636	0.955461604	0.344601283	-0.150657206	-0.509224518	-0.610455214	0.416623592	1.0528332				0.364908555	0.124195772	-0.266992816	-1.05328411	0.271545198	1.091395186	0.715454127
P12236	ADP/ATP translocase 3	SLC25A6	>sp|P12236|ADT3_HUMAN ADP/ATP translocase 3 OS=Homo sapiens GN=SLC25A6 PE=1 SV=4	-2.871548215	-1.177947007	-0.680798288	-1.036496283	0.071076162				0.063502942			-4.419291058	-3.149568597	-0.114222618	-2.559111569	-0.649661175	-3.702580823	1.849078522	-0.692198462	0.865839652	0.256165277	-0.268017414			-0.03935485	-0.056761279	0.332622014				0.298071735	-0.228232715	-0.464086401	-0.263265256	0.685805625	0.968496309				0.317304068	-0.221236324	-0.495918653	-0.299720097	0.562865168	0.941031169	0.115699153
P12268	Inosine-5-monophosphate dehydrogenase 2	IMPDH2	>sp|P12268|IMDH2_HUMAN Inosine-5-monophosphate dehydrogenase 2 OS=Homo sapiens GN=IMPDH2 PE=1 SV=2	-2.831974194	-3.040022171	-1.812434928	-1.765277969	1.461057013	-0.838408947	-0.632226378	0.744936067		0.501311749		-3.101969697	-2.626201472	-1.105349066	-2.228232715	-0.486549681	-1.348978168	2.459825027	0.259905175	0.987684678	0.436694888	-0.594682871	-0.205762987	0.224904644	0.267356012	-0.218749411	-0.490415626	-0.666095448	0.9814143	1.853077458	0.489645688	-0.184654109	-0.673301594	-0.458921356	0.432318067	0.848798181				0.481712262	-0.178404062	-0.681584813	-0.445676383	0.437440824	0.83737816	0.481712262
P12277	Creatine kinase B-type	CKB	>sp|P12277|KCRB_HUMAN Creatine kinase B-type OS=Homo sapiens GN=CKB PE=1 SV=1		-2.749038426	0.097610797	-0.19178796		-1.111040546	-0.840396646		-0.330574053	-0.131882208		-1.259115602	0.249141903	-1.219068437	0.146003451	-0.517440801	0.902420942	-0.96091777	-2.168252445	1.310689118	0.370052656	-0.656467102	0.309176187	0.987175316	0.520648536	-0.175435788	-0.841688828	-1.241816235	0.429428502	1.666892903
P12429	Annexin A3	ANXA3	>sp|P12429|ANXA3_HUMAN Annexin A3 OS=Homo sapiens GN=ANXA3 PE=1 SV=3	-1.860923485	-3.071209011					-0.359138489	-0.192232938					1.291132012	-1.789661014	0.586884813				-1.857259828	1.052763657	0.5452765	1.521201533			-0.056326175	-0.343348042	-0.309699129	-0.614602097	1.190362011	1.686388469	0.31684085	-0.525745684	-0.861028298	-0.244890233	0.61805067	0.80182086	1.019132551	0.296545508	-0.722586495	0.329869872	-0.394183312	-0.552600656	-0.239702396	0.608714637	0.733093981	0.036186803
P13073	Cytochrome c oxidase subunit 4 isoform 1, mitochondrial	COX4I1	>sp|P13073|COX41_HUMAN Cytochrome c oxidase subunit 4 isoform 1, mitochondrial OS=Homo sapiens GN=COX4I1 PE=1 SV=1	-3.657299627	-2.855483689			1.240619629							-3.461497594	-3.988802091	2.376401527	-2.537675401		-3.218396885					-1.058893689																					-3.864512411	-3.035046947	0.829443681	-0.048561406
P13639	Elongation factor 2	EEF2	>sp|P13639|EF2_HUMAN Elongation factor 2 OS=Homo sapiens GN=EEF2 PE=1 SV=4	-1.182196673	-1.353616116	-0.03586017	-0.317175039	0.128293401	-0.83164037	-0.524998152	-0.064645865	0.274052884	0.170053235	-0.601693415	-1.274703825	-1.142480741	-0.902497072	-0.340696482	-0.035313042	-0.097609931	2.37856711	-1.050861045	1.285934808	0.635800817	-0.583246714	0.513894947	0.951811567	0.352532557	0.033652052	-0.317894194	-0.412827061	0.74682869	1.154777612	0.484086559	-0.101969697	-0.578520843	-0.446442891	0.51893793	0.969159702	1.051720116	-0.063107698	-1.253910858	0.467070757	-0.118445006	-0.610279015	-0.465300883	0.535256711	0.992695932	0.768417255
P13667	Protein disulfide-isomerase A4	PDIA4	>sp|P13667|PDIA4_HUMAN Protein disulfide-isomerase A4 OS=Homo sapiens GN=PDIA4 PE=1 SV=2	-4.130592857	-4.518072858	-0.367601482	-0.524728305			-0.854935617					-2.516140378	-1.842335353	0.031677496	-2.314732593	-0.661478601	-1.764836651	2.734525377	-1.244445806	0.859651564	0.58062791	-0.670497477		0.859333509	-0.438893859	-0.399673149	0.046560906	-0.356033016	1.36120689	1.723252735	0.415217825	-0.307590657	-0.707218251	-0.831383635	0.48398341	1.278103728	0.163369914	0.020199923	-0.043883856	0.524464926	-0.316348455	-0.844121267	-0.857285964	0.549028378	1.374399637	0.193582525
P13797	Plastin-3	PLS3	>sp|P13797|PLST_HUMAN Plastin-3 OS=Homo sapiens GN=PLS3 PE=1 SV=4	-1.493052835	-3.111913357				-0.738192406	-0.811016797	-0.128250958	0.426962448	0.074779426		-0.986473423	-1.303828087	-0.847855529	-0.299187449				-1.666484669	1.403813062	0.651040207	-0.678141156		1.230694897	0.436161839	0.02474519	-0.409431513	-0.069890963	0.816067173	1.059839787	0.405338916	-0.037029057	-0.400396552	-0.714988471	0.10608026	0.774924076				-0.107057261	-0.800500396	-0.967137446	-0.544834568	0.60046007	1.147241564	0.898092236
P13804;P13804-2	Electron transfer flavoprotein subunit alpha, mitochondrial	ETFA	>sp|P13804|ETFA_HUMAN Electron transfer flavoprotein subunit alpha, mitochondrial OS=Homo sapiens GN=ETFA PE=1 SV=1;>sp|P13804-2|ETFA_HUMAN Isoform 2 of Electron transfer flavoprotein subunit alpha, mitochondrial OS=Homo sapiens GN=ETFA	-2.901742158	-3.779303536	-1.234397364	-0.764983742						-0.898995449		-3.253188504	-2.577853133	-1.506147752	-2.158236157	-0.729602625	-3.402671926	2.653472812	0.688941238	0.406863158	0.107286135				0.40958102	-0.351240066	-0.664676824	-0.742168667	-0.440361355	0.301821736	0.544188607	-0.142066764	-0.698084638	-0.376807365	0.789270186	1.106214296				0.581013735	-0.12803022	-0.717951688	-0.305110895	0.732573121	0.971368811	0.036186803
P13807;P13807-2	Glycogen [starch] synthase, muscle	GYS1	>sp|P13807|GYS1_HUMAN Glycogen [starch] synthase, muscle OS=Homo sapiens GN=GYS1 PE=1 SV=2;>sp|P13807-2|GYS1_HUMAN Isoform 2 of Glycogen [starch] synthase, muscle OS=Homo sapiens GN=GYS1	-1.148992607		-0.788987807	-0.960384297	0.394184847				0.20451637	0.289952472		0.148218272	0.854793598	-1.430742247	-0.469150173			2.264836648	-0.554972569	1.415434186	0.691266147	-0.596383237	0.040120917	0.770617647	0.554441505	0.203263813	-0.304914837	-1.459972731	-0.155003812	1.298071735	0.339023333	-0.173856287	-0.466137679	-0.62273185	0.410123978	0.974529312	0.947030221	-0.450813862	-1.429109667	0.316145742	-0.097116037	-0.487783229	-0.662962608	0.201508404	0.972913177	0.557875677
P14324	Farnesyl pyrophosphate synthase	FDPS	>sp|P14324|FPPS_HUMAN Farnesyl pyrophosphate synthase OS=Homo sapiens GN=FDPS PE=1 SV=4	-1.807275576	-2.480115955	-0.238867941	-0.550782008	1.533264313	-0.875724809	-1.10234135		-0.022492927	-0.063454396		-0.670658222	0.801324236	-1.438854746	0.410015403	-0.320594219		0.709819968	-1.212801595	1.663025756	0.88455885	-0.751538029	0.360308085	0.797179034	0.575409153	-0.256217931	-0.859587789	-0.989649812	1.38708677	2.44437553	0.442226945	-0.3634937	-0.796435474	-0.662825559	0.337311477	1.031818626	1.254352163	0.009777122	-1.373289872	0.476744584	-0.455376138	-0.95441724	-0.787468013	0.286526343	1.075327251	0.859094923
P14618;P14618-3	Pyruvate kinase isozymes M1/M2	PKM2	>sp|P14618|KPYM_HUMAN Pyruvate kinase isozymes M1/M2 OS=Homo sapiens GN=PKM2 PE=1 SV=4;>sp|P14618-3|KPYM_HUMAN Isoform 3 of Pyruvate kinase isozymes M1/M2 OS=Homo sapiens GN=PKM2	-1.525911855	-3.093447997	-0.889770408	-1.385601105	0.337425664	-0.883475544	-0.696657606	-0.815630829	-0.170053046	-0.157785446	-1.572479641	0.865443775	1.396104674	-1.529739076	-0.702679436	-0.776725743	-0.579921884	1.57922843	-1.520396911	1.546215385	0.713695815	-0.592092577	0.484705299	0.865047789	0.580434959	0.10017032	-0.496244213	-1.287360202	0.656908183	2.046002047	0.426318435	-0.133780408	-0.51593407	-0.5309059	0.399444565	0.992550923	1.075121841	-0.358860942	-1.419584337	0.446573853	-0.07963047	-0.460449077	-0.535248101	0.521955279	1.062259894	0.695013873
P14625	Endoplasmin	HSP90B1	>sp|P14625|ENPL_HUMAN Endoplasmin OS=Homo sapiens GN=HSP90B1 PE=1 SV=1	-3.559553764	-4.077479389	-0.747850814	-0.846921057	2.029558897	-0.845209429	-1.342341704		0.930018176	0.902883963		-3.638438236	-2.651450291	-1.094957237	-1.915445846	-0.596121512	-2.335116719	2.703743034	-0.813169866	1.112366523	0.459431619	-0.876916561	-0.001876724	0.794353478	-0.499952628	0.0614306	0.473007568	-0.920707233	0.705579862	1.587364991	0.427284346	-0.149344574	-0.597146873	-0.782570733	0.542505701	1.328434383	1.922920918	0.760689347	-1.130649716	0.495081119	-0.132309085	-0.627560456	-0.814894637	0.613625944	1.393196512	0.236462004
P14635	G2/mitotic-specific cyclin-B1	CCNB1	>sp|P14635|CCNB1_HUMAN G2/mitotic-specific cyclin-B1 OS=Homo sapiens GN=CCNB1 PE=1 SV=1	-0.429070819	-0.202090546	-0.3677504	-1.145062818	0.255802837	-1.315773719			0.847515928			-2.880763361	-2.879807336	-1.358195049	-0.156160835				-1.232396047	1.052763657	0.49559284	-0.414422081	-0.228435526		1.695325744	0.135928816	-1.308322913	-1.769305103	-1.228401722	0.536948088
P14868	Aspartate--tRNA ligase, cytoplasmic	DARS	>sp|P14868|SYDC_HUMAN Aspartate--tRNA ligase, cytoplasmic OS=Homo sapiens GN=DARS PE=1 SV=2	-2.097455571	-2.463469597	-1.233413319	-1.203634823	1.427767059	-0.750833819	-0.670841952	-0.820387041	-0.3411533	-0.456880306		-3.944837671	-4.084511223	-0.276362808	-2.669969442	-1.067152668	-1.808690033	2.656748048	-0.816951839	1.130140135	0.230940776	-0.33730229	-0.348041347		0.114900024	-0.187920782	-0.318253905	-0.879170337	1.174981592	2.028569152	0.44794941	-0.053493701	-0.548649077	-0.561366478	0.488309336	1.069220959	1.403485883	0.13211616	-1.197236023	0.527770989	-0.053628455	-0.574476243	-0.571257281	0.567156004	1.12108173	0.497842259
P15121	Aldose reductase	AKR1B1	>sp|P15121|ALDR_HUMAN Aldose reductase OS=Homo sapiens GN=AKR1B1 PE=1 SV=3		-1.521100655	0.357608304	-0.305824059	0.417379976	-0.972647751	-0.682348615	-1.329594713	-0.219387534	-0.284633738		0.901957773	2.028074025	-1.689659879	0.243912759	-0.127793752	2.50036867	0.475396222	-1.176413665	1.384215624	0.644594661	-0.432785573	0.413485768	0.965396436	0.702657543	-0.23765969	-0.910420496	-1.427207323	0.790355014	2.150007188
P15559;P15559-2	NAD(P)H dehydrogenase [quinone] 1	NQO1	>sp|P15559|NQO1_HUMAN NAD(P)H dehydrogenase [quinone] 1 OS=Homo sapiens GN=NQO1 PE=1 SV=1;>sp|P15559-2|NQO1_HUMAN Isoform 2 of NAD(P)H dehydrogenase [quinone] 1 OS=Homo sapiens GN=NQO1	-2.358453971	-2.771322893	-0.108471935	-0.472309069	0.953078953		-0.682811722	-0.089881382	-0.057091446	-0.492301754		-1.33898014	-1.578844039	-2.161717815	-0.336518747	-0.355331513	0.296075575	4.383773402	-0.92322202	0.887993096	0.339707507	-0.693364446	0.087870133	0.624241296	0.448372395	-0.171254697	-0.685547086	-0.096869153	1.10433666	1.311851831	0.368377246	-0.294667863	-0.6280286	-0.576432585	0.296897858	0.890641244				0.497944422	-0.311184055	-0.78103289	-0.744704733	0.252052275	0.911729925	0.152897287
P15924;P15924-2	Desmoplakin	DSP	>sp|P15924|DESP_HUMAN Desmoplakin OS=Homo sapiens GN=DSP PE=1 SV=3;>sp|P15924-2|DESP_HUMAN Isoform DPII of Desmoplakin OS=Homo sapiens GN=DSP	-0.558686509	1.200002066	-0.213754946	-0.092355553	-0.944998755	0.025454096		-1.382964875	-1.057061428	-0.887686862	-1.491226562	-1.157849825	-0.496366316	-3.035283474	1.58529909	-0.011457091	0.530869798	2.884617456	-0.692361644	0.45995614	0.416299305	-0.39088806	0.318345767	0.312897473	0.395172506	-1.552579495	-1.977326812	-2.194691033	-0.052296444	2.11313371	0.25821739	-1.062836427	-1.312294275	-0.173953938	0.394514142	0.555914294	0.3822799	-0.576669246	-0.88824752	0.255561159	-1.138314546	-1.366950149	-0.140332535	0.431462503	0.544485386	1.290955143
P16152	Carbonyl reductase [NADPH] 1	CBR1	>sp|P16152|CBR1_HUMAN Carbonyl reductase [NADPH] 1 OS=Homo sapiens GN=CBR1 PE=1 SV=3	-1.188956498	-2.620245975	-0.46841143	-0.854309504	0.743213343	-1.647241475	-1.156594958	-0.043839239	0.108357178	0.179638435	-1.143404657	-0.104402665	0.284987847	-2.288769428	0.507515586			-0.510374862	-1.303293921	1.312839402	0.634779111	-0.602481773	0.207268173	0.650396947	0.79110557	-0.233498124	-1.01829345	-1.037769349	0.474254316	1.362049012	0.293605911	-0.155903638	-0.505185047	-0.577400989	0.477262849	1.046910083				0.540027269	-0.050846101	-0.561366478	-0.285143459	0.405121035	0.874836303	0.619366055
P16615;P16615-3;P16615-2;P16615-5;P16615-4	Sarcoplasmic/endoplasmic reticulum calcium ATPase 2	ATP2A2	>sp|P16615|AT2A2_HUMAN Sarcoplasmic/endoplasmic reticulum calcium ATPase 2 OS=Homo sapiens GN=ATP2A2 PE=1 SV=1;>sp|P16615-3|AT2A2_HUMAN Isoform 3 of Sarcoplasmic/endoplasmic reticulum calcium ATPase 2 OS=Homo sapiens GN=ATP2A2;>sp|P16615-2|AT2A2_HUMAN Isof	-2.718521323	-2.125132229	-0.665385962	-0.859509258	0.597221268	-0.631756871	-0.449690321	-1.185835167	-1.226847603	-1.08259116		-4.113735494	-3.854272989	-1.291521384	-1.279388812		-2.778333231	1.185105363	-0.257269389	1.060047384	0.464981862	-0.441889136	0.171078696	0.553065544	0.023326332	-0.836320942	-0.800977898	-1.505410304	0.923871774	2.412781525	0.418783639	-0.142576291	-0.541240047	-0.734395079	0.49057013	1.235788319	1.10648233	-0.066956195	-0.989420649	0.484499082	-0.068105187	-0.558006674	-0.744414672	0.552377071	1.213627239	0.474358163
P17301	Integrin alpha-2	ITGA2	>sp|P17301|ITA2_HUMAN Integrin alpha-2 OS=Homo sapiens GN=ITGA2 PE=1 SV=1	-2.893464069	-3.162428073										-2.04966597		2.553999375	-2.074365098		-5.665733795		-0.938818281					-4.419939439	0.914181795	-2.31811001	-3.232294359													1.262373019	-0.104945606	-1.367322303				0.822607794
P17706;P17706-2;P17706-3	Tyrosine-protein phosphatase non-receptor type 2	PTPN2	>sp|P17706|PTN2_HUMAN Tyrosine-protein phosphatase non-receptor type 2 OS=Homo sapiens GN=PTPN2 PE=1 SV=2;>sp|P17706-2|PTN2_HUMAN Isoform PTPA of Tyrosine-protein phosphatase non-receptor type 2 OS=Homo sapiens GN=PTPN2;>sp|P17706-3|PTN2_HUMAN Isoform 3 of	-1.08020992		-0.451504189	-0.727451204	-0.02130647	-0.715912342	-0.152516143				-2.088469472	-1.593746346	-1.050084134	-2.169420147	1.039348991			0.136585153	-0.98139431	1.093086862	0.562376764		0.153286521	0.611644543	0.193456366	-1.47252925	-1.524790573	-2.20756107	0.491288732	1.862709258	0.567837462	0.392097567	-0.203601596	-0.306055913	0.603501726	0.933346019				0.76951787	0.209016592	-0.37244919	-0.556966297	0.325846898	0.964213778
P17812	CTP synthase 1	CTPS	>sp|P17812|PYRG1_HUMAN CTP synthase 1 OS=Homo sapiens GN=CTPS1 PE=1 SV=2	-1.329123416	-2.391228599	-0.827845354	-0.682556995	0.095721922	-0.749960106	-0.594225422	0.088684372	0.273814245	0.167614841	-0.58592943	-0.530072358	-0.056071174	-1.892713865	-0.245830818	-0.375253372		2.186627327	-0.606276292	1.098823768	0.603501726	-0.647942092	0.12551886	0.64653135	0.295135249	0.262433158	0.002450499	-0.333534248	0.599889045	0.927137939	0.606915942	-0.084716222	-0.669739922	-0.425326857	0.409363779	0.827168649				0.519541905	-0.128329801	-0.572930245	-0.516697559	0.360645202	0.872395394	0.463413204
P17987	T-complex protein 1 subunit alpha	TCP1	>sp|P17987|TCPA_HUMAN T-complex protein 1 subunit alpha OS=Homo sapiens GN=TCP1 PE=1 SV=1	-1.204632009	-2.114222618	-0.278933631	-0.754893814	0.908889747	-0.828306377	-0.603818586	-0.694904989	-0.067727128	-0.042649964	-1.482774707	-2.846013123	-1.311148256	-0.781330409	-0.793056767	-0.502750429	-0.910583206	1.120219212	-1.094741534	1.502890664	0.677169939	-0.543992941	0.450696596	1.020057652	0.480368537	-0.187674292	-0.637019612	-1.110074834	1.088209455	2.28534303	0.463622457	-0.224384715	-0.599505789	-0.578240798	0.481195593	1.030194804	1.199311135	-0.236656419	-1.476980097	0.49015934	-0.140364337	-0.707571607	-0.612306604	0.456595905	1.100708589	0.533563348
P18031	Tyrosine-protein phosphatase non-receptor type 1	PTPN1	>sp|P18031|PTN1_HUMAN Tyrosine-protein phosphatase non-receptor type 1 OS=Homo sapiens GN=PTPN1 PE=1 SV=1	-2.256217931	-1.574411793	-0.499034825	-0.493519921	0.290542363	-0.200183239	-0.367843481					-3.688078436	-3.605771242	-1.458941186	-0.892954959	0.016924144	-2.469369872	1.723471189	-0.696797907	0.99494171	0.486971744	-0.494230993			0.361992886	0.055056793	-0.356069946	-1.651631591	0.847756437	2.229403344	0.481195593	0.097206246	-0.4371153	-0.505471743	0.530470325	1.046700587	1.177662708	-0.07751288	-1.294526301	0.50019018	-0.0604725	-0.604191361	-0.585864467	0.553950241	1.104202449	0.389566812
P19623	Spermidine synthase	SRM	>sp|P19623|SPEE_HUMAN Spermidine synthase OS=Homo sapiens GN=SRM PE=1 SV=1	-1.240520289	-1.916316875	-0.705688039	-1.202970416	1.013426527	-0.902955606	-0.443065454			0.219338923		-0.797739016	-0.71177139	-2.085833516	0.100035721	-0.459556056		0.16079114	-0.855823076	0.93530887	0.476640909	-0.601102429	0.342668518	0.526168995	0.40729836	-0.122365674	-0.555311733	-0.739299839	0.834468522	1.573762296	0.65094833	-0.0872735	-0.738216472	-0.564648771	0.534460082	1.178619043	0.890563427	0.236584458	-0.601583955	0.659559273	0.064055064	-0.53541537	-0.463827709	0.569977093	1.068533241	0.363002823
P21266	Glutathione S-transferase Mu 3	GSTM3	>sp|P21266|GSTM3_HUMAN Glutathione S-transferase Mu 3 OS=Homo sapiens GN=GSTM3 PE=1 SV=3	-1.701294768	-2.475454837	-0.524126521	-0.488612928				-0.256666	0.068189259	0.058385771		-1.100205652	-1.073028988	-3.077649896	-0.063077554	-0.682394919		2.735760441	-0.23575577	1.110430064	0.395282204	-0.568066874	0.120882733	0.736041974	0.645978275	0.173639164	-0.468950476	-0.632136936	0.066123642	0.650672665	0.493954694	0.046560906	-0.421979109	-0.320972626	0.538438835	0.844867676	0.292663973	0.009777122	-0.087058943	0.515813357	0.058247217	-0.459873512	-0.349070046	0.533363998	0.910886132	0.569879906
P21281	V-type proton ATPase subunit B, brain isoform	ATP6V1B2	>sp|P21281|VATB2_HUMAN V-type proton ATPase subunit B, brain isoform OS=Homo sapiens GN=ATP6V1B2 PE=1 SV=3	-2.307644224	-2.475695561	-0.158332757	-0.800801958		-1.181345737						-3.495686737	-4.118012817	1.012068023	-2.131123627		-2.205696434	1.123202659	-0.778951972	1.436268465	0.748375356			0.857264445	0.276913483	-0.045118805	-0.354925536	-0.89485834	0.626298949	1.683965882	0.163369914	-0.271234863	-0.511176536	-0.561217461	0.251082803	0.838830781							-0.472749464	0.309758271	0.732138928
P21283	V-type proton ATPase subunit C 1	ATP6V1C1	>sp|P21283|VATC1_HUMAN V-type proton ATPase subunit C 1 OS=Homo sapiens GN=ATP6V1C1 PE=1 SV=4	-1.481041934	-1.81776537		-0.550063639	0.232906301		-0.449335701					-2.353358061	-2.561749738	-0.705876285	-0.558112877	-0.144919248	-0.837996262	1.856706881	-1.060427367	0.552180304		-0.357603402		0.612116552				-1.360230689	0.476537226	1.869595077										0.265436896	-0.356605547	-0.621976756	-0.400320388	0.078609835	-0.330247533	0.652784755
P21333;P21333-2	Filamin-A	FLNA	>sp|P21333|FLNA_HUMAN Filamin-A OS=Homo sapiens GN=FLNA PE=1 SV=4;>sp|P21333-2|FLNA_HUMAN Isoform 2 of Filamin-A OS=Homo sapiens GN=FLNA	-0.018965715	-0.269268758	0.161307264	-0.120764754	-0.235942651	-0.830485424	-0.357510979	-0.670451553	-0.286691302	-0.426450965	-1.134698767	-2.186458893	-2.235416048	-2.550042516	1.192383566	-0.024751355	-0.734251074	3.072723231	-1.518494383	0.996894866	0.545474211	-0.534015091	0.775682702	1.213751646	0.612305313	-0.612858072	-1.211531441	-1.625222016	0.461109415	2.061672527	0.522658421	0.060185765	-0.48321831	-0.222195266	0.532865503	0.771378539	0.785173874	-0.209561572	-1.023533711	0.596553553	0.037733627	-0.575679832	-0.266472113	0.552377071	0.832039333	1.157625846
P21796	Voltage-dependent anion-selective channel protein 1	VDAC1	>sp|P21796|VDAC1_HUMAN Voltage-dependent anion-selective channel protein 1 OS=Homo sapiens GN=VDAC1 PE=1 SV=2	-3.437072329	-3.02620507			1.768713657		-0.671760954					-4.586960574	-4.172876888	2.483183755	-3.676115783		-4.570790056	3.159257809	0.300885149			-0.291539042												-0.147042349	0.348685669	0.50589093				0.474773476	-0.155453655	-0.663853746	-0.301194782	0.231186613	0.65617599	0.071762669
P21926	CD9 antigen	CD9	>sp|P21926|CD9_HUMAN CD9 antigen OS=Homo sapiens GN=CD9 PE=1 SV=4	-3.298175959					-0.88888854	-0.962182048					-3.258977486		1.834387615	-2.092586282																0.272262125	-0.654785321	-0.934207131	-0.565203662	0.688404188	1.457436698				0.494978753	-0.380295897	-0.970638997	-0.352234215	1.200629898	1.60928218
P21964;P21964-2	Catechol O-methyltransferase	COMT	>sp|P21964|COMT_HUMAN Catechol O-methyltransferase OS=Homo sapiens GN=COMT PE=1 SV=2;>sp|P21964-2|COMT_HUMAN Isoform Soluble of Catechol O-methyltransferase OS=Homo sapiens GN=COMT	-1.435768182	-1.942307133	-0.509614711	-0.860949687	0.348119084		-0.288487473					-1.751368016	-1.447052457	-2.13993507	-0.749086921	0.426103701		2.739675315	-0.17362846	0.84567069	0.410449655		-0.223794922	0.386369519	0.338795203	-0.691429429	-1.23779578	-1.578542387	0.40403114	1.87903915	0.440208075	-0.134255348	-0.54595048	-0.507029088	0.513591806	1.005831115	1.341928835	-0.066246092	-1.454426944	0.439144376	-0.037310323	-0.599724402	-0.501238534	0.469573445	0.968496309	0.675454648
P22694;P22694-2;P22694-9;P22694-6;P22694-7;P22694-5;P22694-3;P22694-4;P22694-8	cAMP-dependent protein kinase catalytic subunit beta	PRKACB	>sp|P22694|KAPCB_HUMAN cAMP-dependent protein kinase catalytic subunit beta OS=Homo sapiens GN=PRKACB PE=1 SV=2;>sp|P22694-2|KAPCB_HUMAN Isoform 2 of cAMP-dependent protein kinase catalytic subunit beta OS=Homo sapiens GN=PRKACB;>sp|P22694-9|KAPCB_HUMAN Is	-1.488066487			-1.175012247			-0.545129253					-2.89078656	-2.930600288	-1.069239958	-1.228908862			1.790938814	-1.41623062	0.963474124	0.423094054		-0.253549636	0.313710226	-0.12340251	-0.767412915	-0.641716277	-1.053493701	0.689388627	1.644733082	0.233397264	-0.413403371	-0.693247806	-0.873529268	0.258820397	1.165815488				0.177343788	-0.280282084	-0.395245456	-1.157592327	0.591775147	1.534260856	0.527370657
P22695	Cytochrome b-c1 complex subunit 2, mitochondrial	UQCRC2	>sp|P22695|QCR2_HUMAN Cytochrome b-c1 complex subunit 2, mitochondrial OS=Homo sapiens GN=UQCRC2 PE=1 SV=3	-3.82703124	-3.295907124			1.457016363							-4.022941398	-4.008357165	1.345680231	-3.143564013		-3.208227596	1.271545198	0.537842721	0.833416375	0.263635404	-0.433038758						-2.059795655	-0.614602097	1.252294541	0.426747809	-0.220042743	-0.678256582	-0.307412115	0.458487	0.769179309	1.399991351	0.612965779	-0.766136476	0.55345881	-0.1629933	-0.842904535	-0.372934858	0.435415241	0.770279343	0.167357928
P23258;Q9NRH3	Tubulin gamma-1 chain;Tubulin gamma-2 chain	TUBG1;TUBG2	>sp|P23258|TBG1_HUMAN Tubulin gamma-1 chain OS=Homo sapiens GN=TUBG1 PE=1 SV=2;>sp|Q9NRH3|TBG2_HUMAN Tubulin gamma-2 chain OS=Homo sapiens GN=TUBG2 PE=1 SV=1	-0.954165653	-0.942639845		-0.888728258		-0.964995526	-0.419584337			-0.368346224		-2.637647944	-2.620423395	-1.502954861	-0.433291987	-0.212149666	-1.346224547	2.031254025	-1.228165117	1.088209455	0.478713002	-0.421727857	0.797511089	0.658005777	0.376179232	-0.20572971	-0.574626636	-0.454446712	0.729269968	1.234746552	0.421802281	0.079019633	-0.37603952	0.009347172	0.517628449	0.822934048				0.41283571	0	-0.511341037	-0.530093191	0.502330602	0.938624545
P23284	Peptidyl-prolyl cis-trans isomerase B	PPIB	>sp|P23284|PPIB_HUMAN Peptidyl-prolyl cis-trans isomerase B OS=Homo sapiens GN=PPIB PE=1 SV=2	-3.774517752	-3.675194004	0.132379425	-0.190733743	1.792064047	-0.776231492	-1.023093852			0.016638942		-5.002633879	-5.175429271	0.141955886	-2.040615604	-0.528698065	-4.06706803	0.742092468	-1.433740116	1.371614618	0.702125576	-0.363345221	0.274291484	0.818359765	-0.15121784	-0.624643558	-0.499279515	-0.91879674	1.360869904	2.897124231	0.438612232	-0.214909845	-0.684341032	-0.710850166	0.477780929	1.190362011	0.112766845	-0.176707158	-0.289474558	0.477884522	-0.278671092	-0.728239686	-0.783240952	0.465922239	1.272739878	-0.005796838
P23526	Adenosylhomocysteinase	AHCY	>sp|P23526|SAHH_HUMAN Adenosylhomocysteinase OS=Homo sapiens GN=AHCY PE=1 SV=4	-1.309252162	-1.509758492	-0.012388077	-0.469789391	0.354000719	-0.953914111	-0.614977669	-0.452964826	0.21400043	0.187514398	-1.065762818	-0.759868882	1.658005777	-1.497038071	-0.270869278	-0.301888227	1.918348067	1.097408535	-1.259495491	1.502330602	0.735175542	-0.509450406	0.37717929	0.885105754	0.3887957	-0.195219493	-0.590744853	-1.131123627	0.764431087	1.942495738	0.422771219	-0.206345454	-0.619580842	-0.423506886	0.446573853	0.877665734	0.870187146	-0.380333454	-1.230566763	0.475499987	-0.121486518	-0.620179448	-0.436197561	0.534360472	0.95746891	0.874600266
P23528	Cofilin-1	CFL1	>sp|P23528|COF1_HUMAN Cofilin-1 OS=Homo sapiens GN=CFL1 PE=1 SV=3	-2.119667111	-2.194294815	-0.076904078	-0.495715216	0.510556895	-0.778729195	-0.365927218	-1.526285809	-0.4432616	-0.254168929	-1.76228945	-1.853344778	-2.180429907	-1.335444344	-0.437212966	-0.343878939	0.048375705	0.407733431	-1.402549872	1.276615769	0.696082866	-0.430392253	0.272381578	0.541217448	0.527971113	-1.049158362	-1.45189881	-1.854022626	0.791355669	2.668300699	0.310921735	-0.06340917	-0.436451345	-0.502975306	0.492109553	1.007410813	-0.155919712	-0.015957574	0.111164889	0.435948565	-0.048964324	-0.475695561	-0.596688643	0.363339312	0.976730221	0.567642792
P23634;P23634-8;P23634-6;P23634-7;P23634-2;P23634-3;P23634-4;P23634-5	Plasma membrane calcium-transporting ATPase 4	ATP2B4	>sp|P23634|AT2B4_HUMAN Plasma membrane calcium-transporting ATPase 4 OS=Homo sapiens GN=ATP2B4 PE=1 SV=2;>sp|P23634-8|AT2B4_HUMAN Isoform ZD of Plasma membrane calcium-transporting ATPase 4 OS=Homo sapiens GN=ATP2B4;>sp|P23634-6|AT2B4_HUMAN Isoform XB of P	-2.683715209											-2.800877358	-0.657172215	-0.766357317	-1.518246412
P24539	ATP synthase subunit b, mitochondrial	ATP5F1	>sp|P24539|AT5F1_HUMAN ATP synthase subunit b, mitochondrial OS=Homo sapiens GN=ATP5F1 PE=1 SV=2	-3.190338611	-2.047099905	-0.809827655	-0.854779063	2.751870721							-4.088727196	-4.232294359	0.228726355	-2.935006813		-3.26409662	1.215554355	-0.878321443	1.149649582	0.013640911	-0.694367947									0.258096758	-0.179040917	-0.43734971	-0.287958955	0.528971317	0.813114191	0.68670221	0.408603179	-0.281982579	0.2131295	-0.182573208	-0.41371083	-0.332262255	0.522758841	0.804631843	0.293605911
P24666;P24666-2;P24666-3	Low molecular weight phosphotyrosine protein phosphatase	ACP1	>sp|P24666|PPAC_HUMAN Low molecular weight phosphotyrosine protein phosphatase OS=Homo sapiens GN=ACP1 PE=1 SV=3;>sp|P24666-2|PPAC_HUMAN Isoform 2 of Low molecular weight phosphotyrosine protein phosphatase OS=Homo sapiens GN=ACP1;>sp|P24666-3|PPAC_HUMAN I	-0.898242364	-0.668592868	0.059216817	-0.288522714	0.08827731	-0.170345248	-0.47738175	-0.829408307				2.061050348	2.111465391	-2.466735687	0.24610401	-0.366299109	1.402994975	0.3934162	-1.180364513	1.08004362	0.462785263	-0.755648725	-0.205347083	0.740279983	0.54399072	-0.409623139	-1.034012598	-0.758721143	0.22897257	0.987757429				-0.987045229	0.041102772	1.028144768	0.975556821	-0.593615716	-1.278933631	0.2131295	-0.038732296	-0.322830061	-0.649185961	0.545869551	1.187641078	0.522959662
P24752	Acetyl-CoA acetyltransferase, mitochondrial	ACAT1	>sp|P24752|THIL_HUMAN Acetyl-CoA acetyltransferase, mitochondrial OS=Homo sapiens GN=ACAT1 PE=1 SV=1	-3.380130658	-4.871505982	-0.870782936	-0.889850604						-1.022126633		-4.342327072	-3.760900183	-0.673554693	-2.419893117		-3.696358342	0.881586316		0.45638563	0.263635404				0.111031312	-0.017183437	0.168513676	-1.873027144	-0.324671823	1.548337976	0.295135249	-0.197285645	-0.490516968	-0.760162068	0.816558749	1.527220504				0.422771219	-0.222212096	-0.616547294	-0.623709617	0.763241586	1.477159211	-0.01187887
P25705	ATP synthase subunit alpha, mitochondrial	ATP5A1	>sp|P25705|ATPA_HUMAN ATP synthase subunit alpha, mitochondrial OS=Homo sapiens GN=ATP5A1 PE=1 SV=1	-3.808376712	-3.820229097	-1.163914288	-1.054691953	3.022279029	-1.065460853	-0.274913275		-1.47048886	-1.434012959		-4.307401403	-3.858242868	0.109427427	-3.282789701	-0.966235197	-4.533225682	2.403922105	0.026162654	0.565889584	0.146133829	-0.633300111			-0.022727404	-0.53105182	-0.632405278	-2.145541488	-0.891428709	1.240314329	0.379066399	-0.136109112	-0.514490735	-0.402645226	0.658462861	1.081135072	1.082293836	0.744074962	-0.324726028	0.442439294	-0.168998368	-0.588118238	-0.451879076	0.732659944	1.2429378	-0.026498928
P25788;P25788-2	Proteasome subunit alpha type-3	PSMA3	>sp|P25788|PSA3_HUMAN Proteasome subunit alpha type-3 OS=Homo sapiens GN=PSMA3 PE=1 SV=2;>sp|P25788-2|PSA3_HUMAN Isoform 2 of Proteasome subunit alpha type-3 OS=Homo sapiens GN=PSMA3	-3.028086796	-3.865290138										-2.380446131	-1.868805648	1.730792097	-2.966799036		-2.730248678	0.921512501	-1.444694276	1.325386415	0.413160776	-0.566655925						-0.858201023	1.006118461	1.873380128	0.317535622	0.199750857	-0.128361339							0.505687719	0.017921908	-0.5147999	-0.870756555	0.141040345	0.998556583	0.400865778
P26196	Probable ATP-dependent RNA helicase DDX6	DDX6	>sp|P26196|DDX6_HUMAN Probable ATP-dependent RNA helicase DDX6 OS=Homo sapiens GN=DDX6 PE=1 SV=2	-1.250714605	-1.914466568	-0.306555418	-0.463032025	0.419323145	-0.875274848	-0.451622564	-0.373196439	-0.13714001	-0.216786435		-2.939758886	-3.342575844	-0.615552263	-0.713544628	-0.720849669	-2.29952477	1.840402806	-1.198957261	1.295076458	0.70372089	-0.261309974	0.454175893	1.094168495	0.866235421	-0.261725033	-1.11916561	-1.030000438	0.322389683	1.304744658	0.49057013	-0.013596347	-0.532470092	-0.265899556	0.624615633	0.949422875	0.871449416	-0.157367054	-0.921718088	0.600650362	0.053111336	-0.579253525	-0.451484461	0.53216732	0.958582874	0.730313886
P26640	Valine--tRNA ligase	VARS	>sp|P26640|SYVC_HUMAN Valine--tRNA ligase OS=Homo sapiens GN=VARS PE=1 SV=4	-1.324491154	-2.488026018	-0.667790473	-0.963982042	0.598174612	-0.714775355	-0.752996107	-0.374617279	-0.135506774	-0.153526743	-0.2016757	-3.172798825	-3.025500056	-0.940921658	-1.394069557	-0.566570458	-2.046384608	2.025950124	-1.050562184	1.122341408	0.416515504	-0.445420971		0.60245688	0.368265483	-0.259599114	-0.658720122	-0.501034346	1.030265443	1.524214158	0.413269114	0.081748651	-0.333879697	-0.520583163	0.535157156	0.988557451	0.917011584	-0.348776057	-1.18764143	0.510860674	0.123268887	-0.40801427	-0.463628747	0.522959662	1.00353028	0.397255346
P27708	CAD protein;Glutamine-dependent carbamoyl-phosphate synthase;Aspartate carbamoyltransferase;Dihydroorotase	CAD	>sp|P27708|PYR1_HUMAN CAD protein OS=Homo sapiens GN=CAD PE=1 SV=3	-1.134097018	-1.527283495	-0.540022883	-0.670727118	0.235481995	-0.885579666	-0.682834882	0.022474347	0.249506021	0.142740172	0.207518077	0.074779426	0.331361267	-2.127399726	-0.177914366	-0.560536432		1.430392334	-0.902200452	1.130799111	0.54260475	-0.611711255	0.266036894	0.767400556	0.695013873	0.136060107	-0.593136842	-0.592636371	0.207892852	0.808096689	0.269870983	-0.192265905	-0.477140745	-0.73850529	0.415974946	1.154259146	1.285698126	-0.084884526	-1.351957994	0.349704962	-0.144169725	-0.500544411	-0.746155918	0.478816529	1.158530925	0.401302792
P27816;P27816-6;P27816-2	Microtubule-associated protein 4	MAP4	>sp|P27816|MAP4_HUMAN Microtubule-associated protein 4 OS=Homo sapiens GN=MAP4 PE=1 SV=3;>sp|P27816-6|MAP4_HUMAN Isoform 6 of Microtubule-associated protein 4 OS=Homo sapiens GN=MAP4;>sp|P27816-2|MAP4_HUMAN Isoform 2 of Microtubule-associated protein 4 OS=	-1.629322356	-1.978520273	0.108758614	-0.23917442		-0.807805835	-0.779125267	-0.525039672	-0.241611535	-0.503854705		-2.523255416	-2.592049083	-0.415229871	-0.709103819	0.24902051	-2.458148191	2.040436586	-1.300270707	0.957691771	0.569102173	-0.523131015	0.611738957	0.837781812	0.563353406	-0.063590084	-0.620046403	-0.710566831	0.607768235	1.348855601
P28290;P28290-3;P28290-2	Sperm-specific antigen 2	SSFA2	>sp|P28290|SSFA2_HUMAN Sperm-specific antigen 2 OS=Homo sapiens GN=SSFA2 PE=1 SV=3;>sp|P28290-3|SSFA2_HUMAN Isoform 3 of Sperm-specific antigen 2 OS=Homo sapiens GN=SSFA2;>sp|P28290-2|SSFA2_HUMAN Isoform 2 of Sperm-specific antigen 2 OS=Homo sapiens GN=SSF	-0.014805628		-0.224081363	-0.170686224	0.109293689	-0.751926706	-0.368197245					-1.669005702	-1.307429968	0.118093889	1.653702091			2.513061158	-0.644758156	0.772223506	0.665392771	-0.396289395	0.327457434	0.834144866				-2.042932328	0.565402204	2.608359809
P30041	Peroxiredoxin-6	PRDX6	>sp|P30041|PRDX6_HUMAN Peroxiredoxin-6 OS=Homo sapiens GN=PRDX6 PE=1 SV=3	-2.122051628	-2.486489042	-0.24696033	-0.739612963	0.291367804	-1.168933489	-0.611711255	-0.176527794	0.166843964	0.226138561	-0.997405483	-0.472949688	0.602741913	-1.231684383	0.064331046	-0.469509698	1.069358463	0.643394453	-1.001385652	1.104537952	0.58842082	-0.519776246	0.484189701	0.77070221	0.391437798	-0.35921251	-0.825491312	-0.631220478	1.246590503	1.856667047	0.354452161	-0.298424329	-0.641986407	-0.689869318	0.440208075	1.148088083	0.606821212	-0.100252046	-0.878586669	0.317882883	-0.340477261	-0.718141542	-0.753044735	0.475396222	1.232169543	0.618802465
P30044;P30044-2	Peroxiredoxin-5, mitochondrial	PRDX5	>sp|P30044|PRDX5_HUMAN Peroxiredoxin-5, mitochondrial OS=Homo sapiens GN=PRDX5 PE=1 SV=4;>sp|P30044-2|PRDX5_HUMAN Isoform Cytoplasmic+peroxisomal of Peroxiredoxin-5, mitochondrial OS=Homo sapiens GN=PRDX5	-1.406445437	-3.014382993	-0.130997235		0.32308179	-1.128818724	-0.779348106					-1.987760306	-1.024942163	-2.400948868	0.127237062			1.259121806	-0.932278688	1.403376807	0.683471893	-0.520252066	0.235481995	0.911499849	1.00353028	0.080794082	-1.119196948	-0.491104892	0.519944414	1.010994616	0.423309237	-0.170182906	-0.665980991	-0.575228368	0.555718009	1.020057652				0.348685669	-0.141684736	-0.590614495	-0.77707182	0.298306396	1.22428729	0.345055675
P30049	ATP synthase subunit delta, mitochondrial	ATP5D	>sp|P30049|ATPD_HUMAN ATP synthase subunit delta, mitochondrial OS=Homo sapiens GN=ATP5D PE=1 SV=2		-3.0489494											-4.871125942		-4.188811782		-2.915282587					-0.483177977																								-0.019009569
P30084	Enoyl-CoA hydratase, mitochondrial	ECHS1	>sp|P30084|ECHM_HUMAN Enoyl-CoA hydratase, mitochondrial OS=Homo sapiens GN=ECHS1 PE=1 SV=4	-3.419074995	-5.088236333	-0.836707382	-0.425888801								-4.127387119	-2.333588787	-1.327275966	-1.766700915		-1.637423509	1.72935699																-0.257631543	0.715190517	0.972766165				0.246955265	-0.017942827	-0.442241931	-0.764542513	0.729618025	1.326997465	-0.272436725
P30101	Protein disulfide-isomerase A3	PDIA3	>sp|P30101|PDIA3_HUMAN Protein disulfide-isomerase A3 OS=Homo sapiens GN=PDIA3 PE=1 SV=4	-4.059470883	-3.401833012	-0.206561858	-0.349529523	2.174725988	-0.898484385	-1.019901561		-0.398493637	-0.268364901		-3.684197301	-3.59380731	0.29372361	-2.162105185		-3.153542789	2.075019125	-1.114347549	1.190551652	0.59493067	-0.658697347	0.370164281	0.45995614	-0.242549984	-0.728430898	-0.489645659	-0.912401382	1.5627675	2.532242142	0.38272258	-0.170994796	-0.53907924	-0.805534668	0.533663013	1.346701648	0.09936254	0.203389117	0.032947164	0.413485768	-0.189713205	-0.61168921	-0.85227651	0.583230227	1.430338804	0.119156942
P30419;P30419-2	Glycylpeptide N-tetradecanoyltransferase 1	NMT1	>sp|P30419|NMT1_HUMAN Glycylpeptide N-tetradecanoyltransferase 1 OS=Homo sapiens GN=NMT1 PE=1 SV=2;>sp|P30419-2|NMT1_HUMAN Isoform Short of Glycylpeptide N-tetradecanoyltransferase 1 OS=Homo sapiens GN=NMT1	-2.255942265	-2.74400385	-0.621022351	-1.045848367	1.343635224	-0.734803173		-0.500932262		-0.600271081	-0.071102917	-3.372086913	-3.073393259	-0.003582328	-1.831768755	-0.313889473	-1.852875685	2.343407822	-1.382325375	1.051720116	0.245130531				0.306612224	0.079838881	-0.167150483	-0.31211515	0.382058509	0.667755908				-0.532386625	0.165043649	0.697506959				0.224040274	-0.287025713	-0.443693216				0.16774328
P30520	Adenylosuccinate synthetase isozyme 2	ADSS	>sp|P30520|PURA2_HUMAN Adenylosuccinate synthetase isozyme 2 OS=Homo sapiens GN=ADSS PE=1 SV=3	-0.848322992	-1.043943348	0.136978812	-0.348739313	-0.303917134	-0.968294277		-0.068090062	0.251082803	0.486456956		0.586980861	1.649707421	-1.090833666	0.306728867	-0.062369357		0.061983516		1.332278283	0.716771456	-0.528635628	0.424062125	0.902806803	0.714926858	0.223051788	-0.55866526	-0.927249334	0.172999473	1.058593577	0.311154315	0.21673422	0.011924948	-0.521556202	0.703189315	1.039419183	0.975410079	-0.019828426	-0.995246945	0.46571332	0.23511432	-0.292015881	-0.64606701	0.553655402	1.225891862	0.522658421
P30740	Leukocyte elastase inhibitor	SERPINB1	>sp|P30740|ILEU_HUMAN Leukocyte elastase inhibitor OS=Homo sapiens GN=SERPINB1 PE=1 SV=1	-1.053044613	-2.425772519	-0.401482338	-0.906818463	0.875229611							0.486353976		-1.312903469	0.804466643	-0.688822429		1.97133202	-0.671094619	1.332450159	0.608809243		0.408168371	0.879235246	0.361543798	-0.477261242	-0.814564742	-0.087488089	1.283506975	1.45438649	0.398897571	-0.686080854	-1.104045986	-0.406770543	0.240985904	0.579952469				0.389456678	-0.508998666	-0.755478226	-0.100545914	0.175811994	0.233642683	0.955163988
P30837	Aldehyde dehydrogenase X, mitochondrial	ALDH1B1	>sp|P30837|AL1B1_HUMAN Aldehyde dehydrogenase X, mitochondrial OS=Homo sapiens GN=ALDH1B1 PE=1 SV=3	-2.765719423	-3.415884129	-0.83954444	-0.383228282								-3.838439903	-2.021745785	0.376957114	-2.096468058		-3.344274493	3.230787107	0.765619608						-0.561515512	-1.082652269	-0.559855725	-0.281666872	-0.795333397	-0.513646024	0.178364082	-0.408243999	-0.550549555	0.265076777	0.506297265	0.173255383				0.272620455	-0.375515374	-0.587511107	-0.82071827	0.638027485	1.43162296	-0.183080868
P31040	Succinate dehydrogenase [ubiquinone] flavoprotein subunit, mitochondrial	SDHA	>sp|P31040|DHSA_HUMAN Succinate dehydrogenase [ubiquinone] flavoprotein subunit, mitochondrial OS=Homo sapiens GN=SDHA PE=1 SV=2	-3.303863706	-3.751057187	-1.260497494	-0.861316572	3.188938907					-1.689939138		-3.768803554	-3.355792989	0.710437277	-2.89078656		-3.041209281			0.120086471	0.2282338	-0.540379532			0.216485907	-0.368588348	-0.606561833	-0.903981091	0.250840334	1.154777612	0.423954594	-0.216048912	-0.643923818	-0.369892791	0.60245688	0.950244434				0.417163907	-0.285969941	-0.820769236	-0.349915598	0.511468039	0.962437971	0.034356597
P31153	S-adenosylmethionine synthase isoform type-2	MAT2A	>sp|P31153|METK2_HUMAN S-adenosylmethionine synthase isoform type-2 OS=Homo sapiens GN=MAT2A PE=1 SV=1	-1.797914583	-1.512637139	-0.871706599	-1.113192356	-0.058217584	-0.927798137				-0.613189054		-2.527990607	-0.864491397	-1.792856795	0.240863823	-0.875486577		-0.838512137	-0.819928541	1.007913082	0.540324906	-0.649887523	0.192572941	0.618520588	0.427069755	-0.547214819	-0.998068083	-1.002512476	0.580338474	1.624241296	0.379177329	-0.166033175	-0.534370257	-0.520645252	0.225891862	0.822607794				0.275603079	-0.245488716	-0.5620266	-0.46267411	0.302523778	0.810813242	0.601601443
P31930	Cytochrome b-c1 complex subunit 1, mitochondrial	UQCRC1	>sp|P31930|QCR1_HUMAN Cytochrome b-c1 complex subunit 1, mitochondrial OS=Homo sapiens GN=UQCRC1 PE=1 SV=3	-3.421979109	-3.523786313										-4.174934068	-4.373387049	1.203451766	-2.635046634		-3.307572802	-1.163817315	-0.789760775		0.404467197	-0.48958489			-0.012475388	-0.12426711	-0.103410386	-0.670910857	-0.102263915	0.568615877	0.376623787	-0.229077948	-0.641468703	-0.353136907	0.432424977	0.816968269	0.539729571	-0.338852409	-0.87863972	0.528571319	-0.193156295	-0.705217531	-0.33730229	0.45785691	0.842295023	0.200755432
P31937	3-hydroxyisobutyrate dehydrogenase, mitochondrial	HIBADH	>sp|P31937|3HIDH_HUMAN 3-hydroxyisobutyrate dehydrogenase, mitochondrial OS=Homo sapiens GN=HIBADH PE=1 SV=2	-2.897973501	-4.111314801										-3.775050917	-1.29505723	-1.191491383	-1.382852002		-3.800917573			0.414243799											0.164657575	-0.474231781	-0.607858459	-0.733363357	0.722466024	1.378733559				0.218099174	-0.446010452	-0.664128053	-0.693621089	1.142282723	1.835883662	-0.065053302
P31939	Bifunctional purine biosynthesis protein PURH;Phosphoribosylaminoimidazolecarboxamide formyltransferase;IMP cyclohydrolase	ATIC	>sp|P31939|PUR9_HUMAN Bifunctional purine biosynthesis protein PURH OS=Homo sapiens GN=ATIC PE=1 SV=3	-2.014324708	-3.398010696	-0.695185265	-0.92355036	1.426318435	-0.987016634	-0.752145382	-0.717975419	-0.232684201	-0.088362101		-1.981821636	-1.067001533	-1.706558884	-0.768002421	-0.565203662	-0.194938724	3.027755639	-0.895394957	1.308127844	0.554343266		0.138552375	0.445620775	0.484499082	-0.030530819	-0.513666621	-1.859771047	0.09936254	1.96062291	0.332851122	-0.101536223	-0.426237704	-0.703830426	0.389236386	1.063364879	1.709511214	-0.21932035	-1.794307217	0.333767192	-0.090418884	-0.442124323	-0.730966854	0.437866901	1.174022842	0.685895309
P31946	14-3-3 protein beta/alpha;14-3-3 protein beta/alpha, N-terminally processed	YWHAB	>sp|P31946|1433B_HUMAN 14-3-3 protein beta/alpha OS=Homo sapiens GN=YWHAB PE=1 SV=3		-2.155791129	0.267116262	-0.060923907												-0.306412685	0.20576784					-0.553722593			1.094641454	0.092072095	-1.104045986
P33176	Kinesin-1 heavy chain	KIF5B	>sp|P33176|KINH_HUMAN Kinesin-1 heavy chain OS=Homo sapiens GN=KIF5B PE=1 SV=1	-0.870941237	-0.933931481	-0.042724265	-0.422926527	0.245130531	-0.722396055	-0.416115114	-0.412250982	0.122738972	-0.02992679	-1.068816206	-0.505799466	-0.759404792	-1.712693202	0.234869152	-0.237727733	1.307428525	2.142511466	-1.118163129	1.195095577	0.584481522	-0.443614731	0.43199729	0.812292845	0.428464026	-0.031710142	-0.480498353	-0.6320475	0.874757628	1.495234655	0.514803986	0.053806444	-0.456048861	-0.428313483	0.469365054	0.903809559	0.985063184	-0.173970214	-1.2523634	0.574924978	0.077379741	-0.531343703	-0.474592575	0.555423532	0.994217647	0.828550347
P34897;P34897-3;P34897-2	Serine hydroxymethyltransferase, mitochondrial	SHMT2	>sp|P34897|GLYM_HUMAN Serine hydroxymethyltransferase, mitochondrial OS=Homo sapiens GN=SHMT2 PE=1 SV=3;>sp|P34897-3|GLYM_HUMAN Isoform 3 of Serine hydroxymethyltransferase, mitochondrial OS=Homo sapiens GN=SHMT2;>sp|P34897-2|GLYM_HUMAN Isoform 2 of Serine	-3.902755991	-4.152156989	-0.717358558	-0.514305269						-1.007666618		-3.907381195	-3.392773386	-0.665157169	-2.245369		-3.723238939	0.86852874	-0.130333862	0.268554164	0.260748328	-0.703665943	-0.238867941	-0.69560578	0.318345767	0.213253951	0.033792989	-2.238204128	-0.501054763	1.627326676	0.356819915	-0.102387814	-0.428740649	-0.429401064	0.522357116	1.018918982	1.196858801	0.832768519	-0.398931085	0.352193538	-0.237081448	-0.596535932	-0.473069836	0.624989873	1.113233748	-0.159105784
P35221;P35221-2	Catenin alpha-1	CTNNA1	>sp|P35221|CTNA1_HUMAN Catenin alpha-1 OS=Homo sapiens GN=CTNNA1 PE=1 SV=1;>sp|P35221-2|CTNA1_HUMAN Isoform 2 of Catenin alpha-1 OS=Homo sapiens GN=CTNNA1	-0.987674478	-0.05613117	0.235236889	1.44E-04	0.558561532	-0.750858097	-0.398075332	-0.462475307	-0.157704977	-0.139903278	-0.779546214	-1.704394511	-1.117818687	-1.113098732	0.363563594	0.057831475	-0.169760904	1.185041913	-1.311363065	1.134680951	0.608903843	-0.528573194	0.514904955	0.852877774	0.306145559	-0.351240066	-0.673071544	-1.239600192	0.782408565	1.992260861	0.630405471	0.134615244	-0.408378024	-0.379713889	0.601506363	0.999350641				0.331017236	-0.280509869	-0.564755465	-0.623531792	0.481918878	1.043484498	0.343350966
P35606	Coatomer subunit beta	COPB2	>sp|P35606|COPB2_HUMAN Coatomer subunit beta OS=Homo sapiens GN=COPB2 PE=1 SV=2	-1.482170015	-2.068846469	-0.507090596	-0.751489452	0.756425557	-0.883102982	-0.764199429	-0.026572402	0.143132156	0.040682059	-0.13628352	-2.86050431	-2.23697943	-1.030737131	-0.969310796	-0.270260175	-1.011268057	2.689567544	-1.177098574	1.242328116	0.589284107	-0.337867435	0.453754607	1.109694865	0.384160354	-0.108969732	-0.491977083	-0.376189312	0.720803782	1.087055435	0.443712728	-0.035283474	-0.481767028	-0.530134857	0.457331625	0.979366886	1.008343459	-0.266992816	-1.240929409	0.492724862	-0.090802937	-0.589311561	-0.538136213	0.468843943	0.99095486	0.603406772
P35610	Sterol O-acyltransferase 1	SOAT1	>sp|P35610|SOAT1_HUMAN Sterol O-acyltransferase 1 OS=Homo sapiens GN=SOAT1 PE=1 SV=3	-1.194889183			-0.825670289	0.006190289	-0.593746346	-0.544750383		-1.447681956	-1.248313486	-1.957635825	-4.373446854	-4.20740115	-0.587554465	-1.034012598					1.170181458	0.612494048	-0.21091348	0.377623538	0.529671048	0.497944422	-0.912374228	-1.450005613	-1.956851508	1.675499813	3.68683665				-0.566890988	0.480885503	1.073614609	1.135600535	-0.175826859	-1.48321831				-0.642211554	0.319271091	1.225768496	0.431783399
P36507	Dual specificity mitogen-activated protein kinase kinase 2	MAP2K2	>sp|P36507|MP2K2_HUMAN Dual specificity mitogen-activated protein kinase kinase 2 OS=Homo sapiens GN=MAP2K2 PE=1 SV=1	-1.571664619		-0.892526375	-0.683970141	1.091056613	-1.645750971	-0.141716568					-1.294880232		-2.235280182	-0.066714419			1.522809049	-1.073757622	1.059078342	0.38659025		0.033511102	0.273336847							0.351402184	-0.229551495	-0.64975171	-0.561941406	0.39802195	0.985719004				0.550408193	-0.213872067	-0.68810168	-0.555311733	0.650396947	1.267535798	0.547252389
P36542;P36542-2	ATP synthase subunit gamma, mitochondrial	ATP5C1	>sp|P36542|ATPG_HUMAN ATP synthase subunit gamma, mitochondrial OS=Homo sapiens GN=ATP5C1 PE=1 SV=1;>sp|P36542-2|ATPG_HUMAN Isoform Heart of ATP synthase subunit gamma, mitochondrial OS=Homo sapiens GN=ATP5C1	-3.633165851	-1.698716727	-0.87863972	-0.770116801	2.363871925							-4.961507629	-4.660944731	-0.174458573	-3.098876307		-2.50963525	2.341587315	0.110630508	0.355354621	0.305328532	-0.388166635	0.03745251		-0.415941872	1.164786278	1.580724376	-0.716552292	-0.589485218	0.689120211	0.449217992	-0.181378456	-0.459040341	-0.483883969	0.413918977	0.897859974	0.945457883	1.44143036	0.496002086	0.302406795	-0.079828677	-0.392705199	-0.252810273	0.662023157	1.078063256	-0.122067329
P36776	Lon protease homolog, mitochondrial	LONP1	>sp|P36776|LONM_HUMAN Lon protease homolog, mitochondrial OS=Homo sapiens GN=LONP1 PE=1 SV=2	-3.333501526	-3.163720347	-1.166373134	-0.757501146	0.224657734	-0.60552976			-0.705899818	-0.802662981		-3.815163685	-3.103208913	-1.059043978	-2.428876592		-3.051100179	2.593401581	0.261711329	0.422986451	0.184597684	-0.884487271			0.456175325	0.470927257	0.014498127	-2.027733785	-0.279301266	1.445514838	0.344487663	-0.279914199	-0.608254273	-0.399254502	0.658188628	1.052485453	1.451804556	0.834792105	-0.617034003	0.373063499	-0.219757102	-0.680081536	-0.380033026	0.633198686	1.036468167	0.043624477
P37108	Signal recognition particle 14 kDa protein	SRP14	>sp|P37108|SRP14_HUMAN Signal recognition particle 14 kDa protein OS=Homo sapiens GN=SRP14 PE=1 SV=2	-1.546034735	-0.393557772	-0.135443384	-0.533743552	0.150559677	-1.045282552	-0.547910678	-1.915609124	-1.799319887	-0.820616346	-3.608601798	-3.066850413	-2.435416966	-2.304932659	0.675635301	-0.634800202	-1.124565911	1.197739606	-1.077314991	1.073066134	0.571142829	-0.414268267	0.169796756	0.60833615	0.565012181	-1.673416634	-2.336937798	-3.115534926	0.556110553	3.463099267																0.316029859
P37837	Transaldolase	TALDO1	>sp|P37837|TALDO_HUMAN Transaldolase OS=Homo sapiens GN=TALDO1 PE=1 SV=2	-2.602963759	-2.41734766	-0.269320921	-0.731589562	1.256346463	-0.523006625						-1.386543784		-1.770190614	0.131852846	-0.427886444	0.070251922	-0.171953413	-0.505492224	1.18922364	0.715805533	-0.466675875	0.411317768	0.738205779	0.514198023	-0.902011725	-1.362046682	-0.825568013	1.057138304	1.832566004	0.45385994	-0.25104078	-0.664562479	-0.318577722	0.308593869	0.588228909							-0.804450816	-0.12560433	0.678883193	-0.37603952
P38606	V-type proton ATPase catalytic subunit A	ATP6V1A	>sp|P38606|VATA_HUMAN V-type proton ATPase catalytic subunit A OS=Homo sapiens GN=ATP6V1A PE=1 SV=2	-2.235416048	-3.046086672	-0.51292532	-0.770707414			-0.218078007	-1.422520414	-0.370676023	-0.324129884	-1.201277559	-3.377429431	-3.305574411	-0.943250016	-0.524479261		-3.094556672	2.237441347	-1.14053926	1.154648013	0.44105847	-0.356771808	0.023468281	0.433386809	0.357720896	-0.493377748	-0.863834869	-0.858017965	0.790104741	1.649247554	0.417812018	-0.21517778	-0.561111029	-0.47174876	0.352645545	0.938549274				0.325271271	-0.214842869	-0.554739441	-0.682742247	0.394075066	1.001802243	0.607957565
P38646	Stress-70 protein, mitochondrial	HSPA9	>sp|P38646|GRP75_HUMAN Stress-70 protein, mitochondrial OS=Homo sapiens GN=HSPA9 PE=1 SV=2	-3.581354508	-3.849752291	-1.601343172	-1.316492175	1.2829142			0.628166999	-0.399977696	-0.899049256	0.569782712	-4.931788724	-4.152567458	-0.688659647	-2.7615066	-1.173807464	-4.260801688	1.598222263	0.332965663	0.460270761	0.221072783	-0.735067295	0.157819839	1.054709583	0.302406795	0.378955461	0.077379741	-1.520728042	-0.278321115	1.177024799	0.525066592	-0.195748146	-0.739010861	-0.346903285	0.615604626	0.965987402	1.288417627	0.108223341	-0.842387088	0.568907674	-0.23786383	-0.808740575	-0.373402	0.644502372	1.061154063	0.034779158
P39656	Dolichyl-diphosphooligosaccharide--protein glycosyltransferase 48 kDa subunit	DDOST	>sp|P39656|OST48_HUMAN Dolichyl-diphosphooligosaccharide--protein glycosyltransferase 48 kDa subunit OS=Homo sapiens GN=DDOST PE=1 SV=4	-3.376694972	-4.297267997	-0.643270214	-0.885766256	1.876291009	-0.904521113	-0.435631588		-1.87508961	-1.361824193		-4.68568167	-5.380821784	0.950617715	-3.148033134		-4.715808081	1.99486932	-1.063831337	1.132576843	0.492724862	-0.49701771		0.522557993	-0.365927218	-1.605859064	-1.205962663	-1.162202044	1.60430859	2.629869487	0.309758271	-0.363308104	-0.648462125	-0.610939872	0.495183478	1.194339249				0.318461465	-0.457296208	-0.804476013	-0.662779879	0.521553331	1.240192191	0.076559095
P40222	Alpha-taxilin	TXLNA	>sp|P40222|TXLNA_HUMAN Alpha-taxilin OS=Homo sapiens GN=TXLNA PE=1 SV=3	-0.808538417	-0.642279104	0.059493725	0.075874867	-0.123465373	-0.648665667	-0.083813835	-0.31130936	-0.201045362	-0.403980842		-2.87853362	-2.502913972	-1.150304919	0.045722536			0.248534836	-0.903981091	0.601030869	0.537643962	-0.537445051	-0.051847728	0.891730247	0.776693582	0.143001506	-0.756087241	-1.050263384	0.09044698	1.09241043				-1.333697872	-1.091233198	0.242450074				0.126179949	-0.075246393	-0.702937742
P40261	Nicotinamide N-methyltransferase	NNMT	>sp|P40261|NNMT_HUMAN Nicotinamide N-methyltransferase OS=Homo sapiens GN=NNMT PE=1 SV=1					0.535754381	-0.768051558	-0.556881401							-2.671531148	0.841731643					1.330673123	0.589475878		0.144829521	0.846874374	0.913339435	-0.146802745	-1.049397214	-1.27858359	0.047538389	1.295194037
P40925;P40925-2	Malate dehydrogenase, cytoplasmic	MDH1	>sp|P40925|MDHC_HUMAN Malate dehydrogenase, cytoplasmic OS=Homo sapiens GN=MDH1 PE=1 SV=4;>sp|P40925-2|MDHC_HUMAN Isoform 2 of Malate dehydrogenase, cytoplasmic OS=Homo sapiens GN=MDH1	-2.719091183	-3.491997373	-0.318289881	-0.870862084	1.637610246	-0.833927324	-0.06187232					-1.825414614		-0.411444857	-0.261413727	-0.616326117	0.278341659	0.573180603	-1.045401653	1.219462839	0.637007355	-0.45715756	0.678252231	0.677260161	0.185612862	-0.441673582	-0.593964088	-0.187362133	1.709819968	1.957803189	0.563255771	-0.335699215	-0.894348738	-0.396859135	0.268554164	0.751120896				0.468114072	-0.484913319	-0.704629612	-0.264183248	0.176450439	0.552770524	0.916553077
P41091;Q2VIR3;Q2VIR3-2	Eukaryotic translation initiation factor 2 subunit 3;Putative eukaryotic translation initiation factor 2 subunit 3-like protein	EIF2S3;EIF2S3L	>sp|P41091|IF2G_HUMAN Eukaryotic translation initiation factor 2 subunit 3 OS=Homo sapiens GN=EIF2S3 PE=1 SV=3;>sp|Q2VIR3|IF2GL_HUMAN Putative eukaryotic translation initiation factor 2 subunit 3-like protein OS=Homo sapiens GN=EIF2S3L PE=5 SV=2;>sp|Q2VIR3	-2.175729082	-3.023739025	-0.459139502	-1.007347569	0.987757429	-0.79188233	-0.654785321	-0.19236481	-0.050069197	-0.066140362	-0.886086179	-4.100583038	-3.929786554	-0.358601947	-1.590223491	-0.387713562	-3.1470104	-0.217876647	-1.132071916	1.3154503	0.661658403	-0.400358469	0.363339312	0.827656458	0.73456873	-0.056941361	-0.866515384	-1.315127415	0.180529813	1.427659804	0.499169814	-0.173189182	-0.669166281	-0.519073148	0.435415241	1.094709007	1.219772583	0.678612814	-0.541177065	0.492724862	-0.152580287	-0.739661142	-0.474191698	0.471655707	0.992043276	0.617016311
P41240	Tyrosine-protein kinase CSK	CSK	>sp|P41240|CSK_HUMAN Tyrosine-protein kinase CSK OS=Homo sapiens GN=CSK PE=1 SV=1	-0.810181765	-0.723682007	-0.409699796	-0.551014498		-0.900395079	-0.294897931					0.713255902	0.112366523	-1.926810441	0.532466583	-0.288135106		1.154194325	-1.069845534	0.84181214	0.430071128		0.395391894	0.767993718	0.023042393	-1.136727563	-1.159814757	-1.062836427	0.311270591	1.403049529	0.369494402	-0.128361339	-0.487580936	-0.595685408	0.382390583	0.983969487	0.937043014	-0.482492486	-1.458941186	0.330443668	0.022048165	-0.291609675	-0.313907407	0.479230561	0.927744783	0.568032105
P41250	Glycine--tRNA ligase	GARS	>sp|P41250|SYG_HUMAN Glycine--tRNA ligase OS=Homo sapiens GN=GARS PE=1 SV=3	-2.133970365	-3.04073432	-0.967729853	-1.073939838	1.035764654	-0.724682985	-0.462157279	0.424814621	0.446044443	0.424492171		-2.945860024	-0.362269206	-0.536398467	-0.987560049			2.004681156	-0.90579096	1.255500733	0.595694607	-0.575916369	0.35918379	0.677891557	0.919073069	0.203013171	-0.737566842	-0.537465991	0.379842727	0.805787717	0.415542354	-0.306145098	-0.554463974	-0.728287487	0.268194823	1.021835027	1.391657754	0.104605043	-1.287078522	0.450063094	-0.239872752	-0.763023758	-0.704441528	0.372172052	1.088684372	0.423524388
P43307;P43307-2	Translocon-associated protein subunit alpha	SSR1	>sp|P43307|SSRA_HUMAN Translocon-associated protein subunit alpha OS=Homo sapiens GN=SSR1 PE=1 SV=3;>sp|P43307-2|SSRA_HUMAN Isoform 2 of Translocon-associated protein subunit alpha OS=Homo sapiens GN=SSR1			0.717999879	-1.111975721			-0.230956138		-1.372094382	-1.891214627		-4.619004641	-3.074122077	0.425459305			-3.12986021	0.877508689		0.940880872	0.626485863	-0.258804859	0.193204014		-0.168074129	-1.181934793	-1.141748401	-3.227692025	-0.770436686	2.457200274
P43490	Nicotinamide phosphoribosyltransferase	NAMPT	>sp|P43490|NAMPT_HUMAN Nicotinamide phosphoribosyltransferase OS=Homo sapiens GN=NAMPT PE=1 SV=1	-2.002888279	-0.927194465	-0.46775287	-0.831820112	-0.028322184	-0.691522623	-0.757598708		-0.610521294	-0.454130449		-0.357936173	0.797179034	-1.371459681	0.28036249	-0.144105954		0.299244658	-0.796285141	1.350666966	0.551491409	-0.456167609	0.374510926	0.872946928	0.55198351	-0.525704144	-1.019638293	-1.324635687	0.976363636	2.191278379	0.411643176	0.042364175	-0.361156931	-0.489969806	0.464459166	0.940655398				0.316145742	0.008486889	-0.337393428	-0.562644406	0.434561512	1.09423607	0.543792806
P45880;P45880-1;P45880-2	Voltage-dependent anion-selective channel protein 2	VDAC2	>sp|P45880|VDAC2_HUMAN Voltage-dependent anion-selective channel protein 2 OS=Homo sapiens GN=VDAC2 PE=1 SV=2;>sp|P45880-1|VDAC2_HUMAN Isoform 1 of Voltage-dependent anion-selective channel protein 2 OS=Homo sapiens GN=VDAC2;>sp|P45880-2|VDAC2_HUMAN Isofor	-4.224263367	-4.325481497	-1.231819911	-1.14228966	1.149844651	0.296780417	-1.345564459					-4.352075842	-4.555544954	0.412510571	-3.731877056		-4.377399446	2.541043941	0.039699918	0.951289378	0.483880254	-0.155485792	-0.289633259	0.181675061	0.021906077	-0.525787225	-0.584976928	-2.609376333	-0.293694903	2.293576485	0.263034406	-0.349676587	-0.572029177	-0.417212799	0.511569242	0.962586038				0.290896181	-0.174849379	-0.536649578	-0.459873512	0.610511092	1.021621858	0.131326075
P46109	Crk-like protein	CRKL	>sp|P46109|CRKL_HUMAN Crk-like protein OS=Homo sapiens GN=CRKL PE=1 SV=1	-0.845209429	-0.763440032	-0.519341939	-0.690730663		-0.878162331	-0.295924836					0.264716569		-2.193700692	1.10272531	-0.309234286		1.457489231	-0.708962316	1.006262113	0.430820497	-0.772283565	0.457016363	0.721591399	0.392647144	-0.788913025	-1.154891373	-0.737855531	0.807684643	1.260146127				-1.034514904	0.01720929	1.122606463	1.377290365	-0.254375419	-1.382814379	0.519843797	0.1212807	-0.539750212	-0.304968304	0.688404188	0.942308056	0.459746354
P46459	Vesicle-fusing ATPase	NSF	>sp|P46459|NSF_HUMAN Vesicle-fusing ATPase OS=Homo sapiens GN=NSF PE=1 SV=3	-1.49524742	-1.706323469	-0.751125175	-0.810991486	0.400975044	-0.881879525	-0.65258379	-0.54552928	-0.569522024	-0.357751291		-3.702449349	-3.045371877	-1.801832769	-0.482714227	-0.355553003	-2.825005629	2.251385833	-1.007318569	1.280421883	0.445514838	-0.416923853	0.162725653	0.765365008	0.102187793	-0.436627068	-0.569586255	-0.489139326	0.96820137	1.422071496	0.428571222	-0.048770313	-0.445460262	-0.590071463	0.464981862	0.957840327	0.98207178	-0.119682786	-1.159234663	0.498863564	-0.010018153	-0.484327912	-0.645705828	0.498046578	1.165944088	0.529770982
P46939	Utrophin	UTRN	>sp|P46939|UTRO_HUMAN Utrophin OS=Homo sapiens GN=UTRN PE=1 SV=2	-0.192941891	-0.016949859	-0.754309638	-0.959963273	0.039840265	-0.795959474	-0.339162632		-0.129812854	-1.152099276		-2.05355359	-1.095727866	-2.366466491	1.241230036	-0.108098699		2.651223943	-0.538429533	0.876408894	0.435628594		-0.048456964	0.132642643	0.002306467	-1.040882729	-1.043199882	-1.259391875	0.582170591	1.776314585													-0.931700658	0.383165125	1.314870509
P47985	Cytochrome b-c1 complex subunit Rieske, mitochondrial;Cytochrome b-c1 complex subunit 11	UQCRFS1	>sp|P47985|UCRI_HUMAN Cytochrome b-c1 complex subunit Rieske, mitochondrial OS=Homo sapiens GN=UQCRFS1 PE=1 SV=2	-3.772525065											-2.967137446	-2.6845497	1.74824653
P48047	ATP synthase subunit O, mitochondrial	ATP5O	>sp|P48047|ATPO_HUMAN ATP synthase subunit O, mitochondrial OS=Homo sapiens GN=ATP5O PE=1 SV=1	-2.951540591	-2.493377748										-4.666283177	-4.636301854	-0.600686695	-1.984388253		-2.901957808	0.979952158		0.368489001	0.045862298	-0.641963894									0.257734802	-0.2562007	-0.479814134	-0.747753909	0.429642743	1.210014738				0.363563594	-0.1456532	-0.609486386	-0.351829109	0.547647242	0.858219766	0.089226942
P48449	Lanosterol synthase	LSS	>sp|P48449|ERG7_HUMAN Lanosterol synthase OS=Homo sapiens GN=LSS PE=1 SV=1	-2.985301929	-2.08210238		-0.512225552	1.262854058	-0.998788645	-1.0032931					-1.433428359		-0.458524809	-0.880099387			2.395474156	-0.434110416	1.229587923	0.632082049				0.276079728	-0.711298894	-0.949505268	-0.045878153	1.281134413	1.327054969	0.281431197	-0.356882659	-0.628965342	-0.945665499	0.280481274	1.210825223	1.45638563	-0.149904697	-1.504550423	0.288417627	-0.424048765	-0.720160277	-0.963616236	0.260507478	1.236339539	0.300533772
P48651	Phosphatidylserine synthase 1	PTDSS1	>sp|P48651|PTSS1_HUMAN Phosphatidylserine synthase 1 OS=Homo sapiens GN=PTDSS1 PE=1 SV=1	-2.305859726			-1.178632644	0.314986485	-0.332298582			-2.099927315	-2.120294234		-4.108052052	-3.941198646	-0.90630462	-1.47786388			1.636357806	-0.234278564	-1.270486384	0.134352387	-1.640164012	-1.104728405	0.191436315	-0.313584636	-1.933077302	-1.638590956	-1.805912948	1.410178263	3.029099457	0.817786958	0.614191559	-0.241338646	0.088141597	0.732138928	0.644040843				0.403922105	-0.181165796	-0.65120104	-0.279528896	0.803227036	1.040682059
P48681	Nestin	NES	>sp|P48681|NEST_HUMAN Nestin OS=Homo sapiens GN=NES PE=1 SV=2	-0.890626067		-0.417848683	-0.91427623	-0.355866839	-0.630706622	0.032524066	-1.24793653	-0.736220394	-0.879807336	-1.358971954	-0.735115323	1.489388793	-2.980056174	2.498301935					0.492827388	0.385596696	-0.218329747	0.575215502	0.308127844	0.769856352	-1.166858928	-1.919860845	-1.887953815	-0.311201955	1.595169444										0.617204432	-0.748650527	-1.267426879
P48735	Isocitrate dehydrogenase [NADP], mitochondrial	IDH2	>sp|P48735|IDHP_HUMAN Isocitrate dehydrogenase [NADP], mitochondrial OS=Homo sapiens GN=IDH2 PE=1 SV=2	-3.717268423	-2.526493604	-1.161879207	-0.568302166								-2.975169723	-2.604805554	-1.001443417	-2.98713102		-3.65419035	3.165075818	0.822526219		0.230203013				0.519541905	0.400210007	-0.086476736				0.508327229	-0.029867874	-0.581820849	-0.320990648	0.696260954	0.999422807	0.913339435	0.707436442	-0.196806034	0.570754355	-0.016468224	-0.58484709	-0.331118419	0.748976389	1.063640993	0.043764442
P49023;P49023-3;P49023-2;P49023-4	Paxillin	PXN	>sp|P49023|PAXI_HUMAN Paxillin OS=Homo sapiens GN=PXN PE=1 SV=3;>sp|P49023-3|PAXI_HUMAN Isoform Gamma of Paxillin OS=Homo sapiens GN=PXN;>sp|P49023-2|PAXI_HUMAN Isoform Alpha of Paxillin OS=Homo sapiens GN=PXN;>sp|P49023-4|PAXI_HUMAN Isoform 4 of Paxillin	-0.438561434		0.473007568	-0.530489069	-0.34481306	-1.005869265	-0.520645252					1.869831934	2.778692198	-2.701154029	0.970559197	0.214373524			-0.980568505	1.130140135	0.678162071	-0.809043863			0.962067736	-0.868594897	-1.160040413	-1.312258449	-0.296739797	1.094100916				-0.385770742	0.594357451	1.112299792				0.679964201	0.065434446	-0.659403551	-0.207644369	0.579759427	0.667029201	1.100910388
P49257	Protein ERGIC-53	LMAN1	>sp|P49257|LMAN1_HUMAN Protein ERGIC-53 OS=Homo sapiens GN=LMAN1 PE=1 SV=2	-2.749232415	-3.050502419	-1.252191562	-1.594617512	0.733961663					-0.484469196		-4.172096448	-4.282902032	-1.101164777	-1.404763707	-0.718711252	-3.877579071	2.678184611	-0.442339944	1.175237151	0.493134922	-0.53725661			0.314986485	-1.03112036	-1.180920458	-1.433818066	0.869871406	2.45777813	0.312665174	-0.167182882	-0.570850058	-0.853318713	0.597698019	1.440208075				0.336626166	-0.281859796	-0.652130283	-0.921062317	0.565402204	1.476900083	0.156784908
P49327	Fatty acid synthase;[Acyl-carrier-protein] S-acetyltransferase;[Acyl-carrier-protein] S-malonyltransferase;3-oxoacyl-[acyl-carrier-protein] synthase;3-oxoacyl-[acyl-carrier-protein] reductase;3-hydroxypalmitoyl-[acyl-carrier-protein] dehydratase;Enoyl-[acyl-carrier-protein] reductase;Oleoyl-[acyl-carrier-protein] hydrolase	FASN	>sp|P49327|FAS_HUMAN Fatty acid synthase OS=Homo sapiens GN=FASN PE=1 SV=3	-0.92870412	-0.357455528	0.55758164	0.183073576	0.19496955	-1.103828921	-0.724873726	0.183835831	0.599413018	0.431462503	-0.482915839	1.44429601	1.754673754	-1.308537302	0.206643224	0.353436218	2.398514552	2.354931663	-1.084180839	1.324234562	0.767654798	-0.614425391	0.388244653	0.704163719	0.854713823	0.407624676	-0.465041973	-0.920871107	0.317998618	1.215989154	0.361431504	-0.007637611	-0.369464058	-0.681723656	0.39473363	1.065641239	1.174342496	-0.181247585	-1.40075839	0.388134419	-0.025367904	-0.42155394	-0.710944623	0.383607534	1.089362553	0.59674436
P49411	Elongation factor Tu, mitochondrial	TUFM	>sp|P49411|EFTU_HUMAN Elongation factor Tu, mitochondrial OS=Homo sapiens GN=TUFM PE=1 SV=2	-3.957131572	-3.919642503	-1.253670033	-0.946221354	1.794395071		-1.059525006			-1.186951499		-4.064000238	-2.926097525	0.277865757	-3.008217869		-2.965784285	1.974125448	0.385596696	0.561594975	0.234623941	-0.749838799	0.211884402	-0.106280558	0.459221757	0.045722536	-0.217876647	-1.13714001	-0.006941609	1.000793264	0.452911665	-0.156498474	-0.636144892	-0.302137238	0.543693838	0.861399611	1.456806149	1.079292767	-0.490962958	0.52326084	-0.159089675	-0.691988685	-0.318361836	0.60302689	0.912803131	0.137503524
P49419;P49419-2;P49419-3	Alpha-aminoadipic semialdehyde dehydrogenase	ALDH7A1	>sp|P49419|AL7A1_HUMAN Alpha-aminoadipic semialdehyde dehydrogenase OS=Homo sapiens GN=ALDH7A1 PE=1 SV=5;>sp|P49419-2|AL7A1_HUMAN Isoform 2 of Alpha-aminoadipic semialdehyde dehydrogenase OS=Homo sapiens GN=ALDH7A1;>sp|P49419-3|AL7A1_HUMAN Isoform 3 of Alp	-2.598937549	-2.940866266	-1.01074471	-0.901122345	0.902034978	-1.056041177	-0.673301594	-0.224266737		-0.400339428		-3.565741683	-1.414229816	-1.042813431	-0.862417786		-1.561877514	1.954456903	-0.393463017	0.895845469	0.350723534		0.152767519	0.380729449	0.432745659	-0.019711418	-0.465818842	-1.005521648	0.389897162	1.405720127	0.379731849	-0.201891405	-0.517110424	-0.546835401	0.651591345	1.260085892				0.425244442	-0.241270432	-0.733219455	-0.475133935	0.741143355	1.125651102	-0.241151065
P49585	Choline-phosphate cytidylyltransferase A	PCYT1A	>sp|P49585|PCY1A_HUMAN Choline-phosphate cytidylyltransferase A OS=Homo sapiens GN=PCYT1A PE=1 SV=2	-1.274075656		-0.030707656	-0.310969273										-2.625044004	1.459221757	-0.312222623		1.279292991	-0.63518107	1.004824951	0.841570637		0.172487516	0.453438561				-2.770732028	0.801407018	3.572162076	0.261590989	0.40053793	0.147697444	-0.401996943	0.524364624	0.830579853	1.033370138	-0.448114897	-1.449414498							0.44127099
P49588	Alanine--tRNA ligase, cytoplasmic	AARS	>sp|P49588|SYAC_HUMAN Alanine--tRNA ligase, cytoplasmic OS=Homo sapiens GN=AARS PE=1 SV=2	-1.892767438	-2.23236215	-0.658811228	-0.725517664	0.610133076	-0.831229616	-0.561409058		0.499680087	0.375956902		-0.60902422	0.28475101	-1.704253469	-0.594051194	-0.347619058	1.210513552	3.232630061	-0.806795986	1.386369519	0.627420069	-0.581475396	0.268434394	0.818196129	1.191752134	0.538140809	-0.656717264	-0.748383907	0.023752136	0.741833681	0.300416628	-0.211698502	-0.514058017	-0.691173176	0.370722275	1.057762173	1.544435927	0.024319679	-1.46625726	0.33822472	-0.216736137	-0.545760924	-0.765376059	0.38327574	1.168385305	0.370499103
P49720	Proteasome subunit beta type-3	PSMB3	>sp|P49720|PSB3_HUMAN Proteasome subunit beta type-3 OS=Homo sapiens GN=PSMB3 PE=1 SV=2	-2.792956777	-3.586059366										-2.061902439	-2.069209686	1.571531198	-2.616348233		-2.319621628					-0.45703873		0.44794941				-1.30921641	-3.728832526	-2.419584337	0.43850578	-0.299702339	-0.718497584							0.218099174	-0.321170879	-0.763464522	-0.868805648	-0.205546702	0.968053878	-0.441928331
P49753;P49753-2	Acyl-coenzyme A thioesterase 2, mitochondrial	ACOT2	>sp|P49753|ACOT2_HUMAN Acyl-coenzyme A thioesterase 2, mitochondrial OS=Homo sapiens GN=ACOT2 PE=1 SV=6;>sp|P49753-2|ACOT2_HUMAN Isoform 2 of Acyl-coenzyme A thioesterase 2, mitochondrial OS=Homo sapiens GN=ACOT2															-1.925933056				-1.062294038
P49840	Glycogen synthase kinase-3 alpha	GSK3A	>sp|P49840|GSK3A_HUMAN Glycogen synthase kinase-3 alpha OS=Homo sapiens GN=GSK3A PE=1 SV=2	-0.92368719	-1.183277429	-0.431092326	-1.073939838		-1.024589921						-1.577723934	-2.171173473	-1.6242877	-0.178436715			1.000649067	-0.908686064	0.346531462	0.584577731	-0.437838186	0.22428729		0.461109415	-0.434500307	-0.901337902	-0.975935688	0.380618638	1.23388806	0.409472404	-0.165304963	-0.669923535	-0.577551688	0.284395681	1.084200362				0.53216732	-0.200415299	-0.663533787	-0.492525008	0.321928095	0.888226952	0.74166113
P49902	Cytosolic purine 5-nucleotidase	NT5C2	>sp|P49902|5NTC_HUMAN Cytosolic purine 5-nucleotidase OS=Homo sapiens GN=NT5C2 PE=1 SV=1	-1.401939756	-0.371198414	0.208142647	0.023042393		-0.736148299	-0.765793012					-0.873820051		-0.990509497	-0.181967525	1.418513809		1.554392386	-1.424222983	1.405012083	0.603216843			0.804301423	0.329410671	0.129217064	-0.137314543	-1.076249901	0.71087805	1.825989096	0.515106871	-0.33759395	-0.959233789	-0.565139626	0.427498905	1.159629186	1.802689543	0.012497163	-1.937049391	0.353436218	-0.308322913	-0.741251951	-0.754066301	0.456595905	1.206893236	0.336854639
P49915	GMP synthase [glutamine-hydrolyzing]	GMPS	>sp|P49915|GUAA_HUMAN GMP synthase [glutamine-hydrolyzing] OS=Homo sapiens GN=GMPS PE=1 SV=1	-1.156787943	0.707436442	-0.359453106	-0.70747737	-0.136077403	-0.950229848	-0.523628682	-1.831614695	-1.004884569	-0.562495256	-2.182655076	-0.985187688	0.54912698	-2.534579219	1.460428046	-0.068422833	0.952929906	-0.785775702	-0.765327013	1.142936177	0.613908779	-0.556372133	0.245373963	0.684639231	0.495490511	-1.210763206	-1.689846046	-1.93318749	0.848878284	2.72598104	0.452384576	0.486765851	-0.080759088	-0.085129367	0.664664872	0.772139031	1.083111227	-0.350908835	-1.422829823	0.461109415	0.39429462	-0.020442874	-0.155501861	0.708761109	0.842536405	0.548535267
P50402	Emerin	EMD	>sp|P50402|EMD_HUMAN Emerin OS=Homo sapiens GN=EMD PE=1 SV=1	-2.01187887	0.103128316	-0.283527033	-0.614248706	-0.246994572	-0.924152509	-0.490010329	-2.550465037	-1.9776677	-1.51292532	-2.039844189	-2.5611536	-2.531573081	-2.837944685	0.98550043	0.058524312	-1.107399143	-0.976815631	-0.456622903	0.802648189	0.555030801	-0.427808814	0.079702372	0.296662968	0.707878133	-1.626379627	-2.39547316	-2.464822932	0.034497464	2.476485382	0.282617721	0.248899107	-0.083416352	-0.851963996	0.729792022	1.424223407	1.002378485	-0.085297719	-1.214441079	0.233397264	-0.052131899	-0.26169044	-0.99432695	0.547844628	1.454965474	0.256769143
P50454	Serpin H1	SERPINH1	>sp|P50454|SERPH_HUMAN Serpin H1 OS=Homo sapiens GN=SERPINH1 PE=1 SV=2	-3.421731722	-3.355822529	-0.114331932	-0.322415087	1.764006378	-0.861788418	-0.818884724		0.577247536	0.464772806		-2.944526664	-2.913759724	0.192320435	-2.022273139		-3.544779847	2.18148425	-1.235314147	1.124063396	0.323888827	-0.682394919	0.244887059	0.77070221	-0.012111628	-0.411310546	-0.442320341	-0.753020421	1.119422583	1.945645156	0.387803665	-0.223879163	-0.606320217	-0.817028088	0.482332021	1.285106251	1.401466639	0.504467853	-1.002396864	0.44456106	-0.19855987	-0.636279429	-0.866883687	0.488103633	1.373787394	0.309991039
P50552	Vasodilator-stimulated phosphoprotein	VASP	>sp|P50552|VASP_HUMAN Vasodilator-stimulated phosphoprotein OS=Homo sapiens GN=VASP PE=1 SV=3	-0.665866543	-1.167636539	-0.412366179	-0.822783799	0.009777122	-0.920953051	-0.515006046					-1.769255924	-2.477542442	-1.901903892	0.44625623	-0.318163969	-1.442692849	2.277508728	-0.860137632	1.13389227	0.692784257	-0.496305263	-0.141270987	0.553655402	0.271306144	-0.447563904	-0.681931946	-0.89341047	0.726308091	1.552868871	0.323312418	0.281549893	-0.155984007	-0.706864981	0.40457619	1.09328973	0.667755908	-0.331299919	-1.199785511	0.391987626	0.323888827	-0.106342679	-0.526763781	0.575699579	1.089362553	0.781653469
P50570;P50570-2	Dynamin-2	DNM2	>sp|P50570|DYN2_HUMAN Dynamin-2 OS=Homo sapiens GN=DNM2 PE=1 SV=2;>sp|P50570-2|DYN2_HUMAN Isoform 2 of Dynamin-2 OS=Homo sapiens GN=DNM2	-0.702585519	-0.714325544	-0.011326219	-0.392932503		-0.690265007	-0.319387583		-0.525517231	-0.389866924		-2.187509989	-2.687706583	-1.998500377	0.680504401	-0.396042578	-1.14012584	2.554711629	-1.166794146	1.291367804	0.733093981	-0.536335696	0.492622329	0.649109565	0.74734443	-0.49067913	-1.214106339	-0.826719028	0.679694025	1.525868423	0.50019018	-0.08082012	-0.589702318	-0.61014688	0.357720896	0.939377047				0.505992524	-0.071906398	-0.579404418	-0.442732066	0.502534286	0.909581116	0.903423966
P50895	Basal cell adhesion molecule	BCAM	>sp|P50895|BCAM_HUMAN Basal cell adhesion molecule OS=Homo sapiens GN=BCAM PE=1 SV=2	-2.30073267	-1.882943342					-0.579382861					-2.061059356	-4.93293407				-3.713516239														0.634593268	0.226138561	-0.468670945	-0.886512854	0.716420286	1.532117437				0.640805996	0.180020521	-0.524749061	-0.806543634	0.680864422	1.3574394	0.056167306
P51148	Ras-related protein Rab-5C	RAB5C	>sp|P51148|RAB5C_HUMAN Ras-related protein Rab-5C OS=Homo sapiens GN=RAB5C PE=1 SV=2	-2.059013919	-2.579404418	-0.324707959	-0.404458148	0.642932569	-0.933462998				-0.931755699		-2.881507374	-3.453114922	-0.195979493	-1.033923974	-0.436880928	-2.717002797	1.941106311	-0.933573215	1.376401527	0.473319356	-0.732164608		-0.271914053	0.168642036	-0.999971146	-1.168674006	-2.141843902	0.787181685	2.768607806	0.59139219	-0.505881408	-1.169582402	-0.394960877	0.020199923	0.425996321				0.488000771	-0.384470702	-0.824673414	-0.853475109	0.341530387	1.158143104	0.233397264
P51149	Ras-related protein Rab-7a	RAB7A	>sp|P51149|RAB7A_HUMAN Ras-related protein Rab-7a OS=Homo sapiens GN=RAB7A PE=1 SV=1	-2.724230076	-2.889182436	-0.691778939	-0.746252715	0.606442228	-0.690707377	-0.591375084	-1.693714425		-0.557560706		-4.055531322	-3.737715991	-0.574411793	-1.367471192	-0.565182316	-3.304433715	2.395803156	-0.793581824	1.048584958	0.294900072	-0.671025705	0.165815488	0.166458372	0.084880654	-0.692641425	-1.131787364	-1.71577017	0.776188231	2.478816529	0.354226457	-0.42573376	-0.805358172	-0.878029751	0.343805752	1.20576784	1.078473209	0.166072676	-0.969734557	0.370610693	-0.460329976	-0.826514336	-0.977071199	0.376512661	1.337482754	0.303225478
P51571	Translocon-associated protein subunit delta	SSR4	>sp|P51571|SSRD_HUMAN Translocon-associated protein subunit delta OS=Homo sapiens GN=SSR4 PE=1 SV=1	-2.370937195	-4.037058662	-0.732092715	-1.169355249			-0.831075614		-1.70726536	-0.500401544		-3.574514914	-3.675101858	0.906197936	-2.619625175		-3.497966829	1.237257771		0.03745251	0.355354621	-0.291539042			-0.501054763	-1.858514891	-1.388128873	-0.843422168	1.627700213	2.442333123	0.497024694	-0.222329906	-0.702702917	-0.245728179	0.245252252	0.584385307	1.081135072	0.135009441	-0.723896444	0.675093274	1.087123344	0.157819839	-0.306537575	0.507617067	0.915100173	0.158078456
P51580	Thiopurine S-methyltransferase	TPMT	>sp|P51580|TPMT_HUMAN Thiopurine S-methyltransferase OS=Homo sapiens GN=TPMT PE=1 SV=1	-0.958252373		0.148088083	-0.075200795								0.841006975	0.920217066	-2.330102436	0.533264313			0.299830762		0.983531776	0.534758869				0.572792677	-0.220462905	-0.778679693	-1.484711428	0.465399883	1.734395309	0.309525466	-0.474993563	-0.789611136	-0.413749267	0.309059743	0.740798068							0.022474347	0.791689067	0.769179309
P51659	Peroxisomal multifunctional enzyme type 2;(3R)-hydroxyacyl-CoA dehydrogenase;Enoyl-CoA hydratase 2	HSD17B4	>sp|P51659|DHB4_HUMAN Peroxisomal multifunctional enzyme type 2 OS=Homo sapiens GN=HSD17B4 PE=1 SV=3	-1.488754632	-3.194691033	-1.722372252	-1.396688189	1.565402204		-0.797287657	-0.772209644		-1.129544529		-3.164755001	-4.108524817	-0.521059249	-2.959037452		-3.321062737	2.999891794	-0.046339913	0.371949104	0.18027519	-0.230499056			-0.398132367	-0.354907085	0.008630305	-0.622087775	0.898866172	1.647498721	0.912573226	-1.337229385	-2.224452136	-0.655625967	0.198494154	0.81974992	0.798423845	0.10608026	-0.770461296	0.951289378	-1.334498076	-2.353579248	-0.674176122	0.202887833	0.884011738	0.148738913
P52209	6-phosphogluconate dehydrogenase, decarboxylating	PGD	>sp|P52209|6PGD_HUMAN 6-phosphogluconate dehydrogenase, decarboxylating OS=Homo sapiens GN=PGD PE=1 SV=3	-1.436705174	-1.201609336	0.173511248	-0.247405533	0.210513552	-0.865884226	-0.560089682	-0.908686064	-0.256907325	-0.197467609	-1.705382192	0.661931977	1.800993057	-1.708113588	0.129612738	0.013640911	0.901957773	0.392537245	-1.241850355	1.391712738	0.681854018	-0.603402068	0.529371205	1.02034218	0.808261474	-0.177832766	-0.993637339	-1.268990588	0.743299528	1.960400501	0.492827388	0.076285443	-0.437369245	-0.424010052	0.570171448	0.924556002	0.85630849	-0.179465642	-1.288910426	0.478920048	0.008486889	-0.426043859	-0.563731535	0.480575346	1.004177761	0.941406841
P52292	Importin subunit alpha-2	KPNA2	>sp|P52292|IMA2_HUMAN Importin subunit alpha-2 OS=Homo sapiens GN=KPNA2 PE=1 SV=1	-0.80762906	-0.350375345	-0.603489746	-0.736052177	0.402285592	-0.739950249	-0.28771238	0.030124161	0.82700601	1.072586047	-1.124282835	-3.530772501	-2.841559558	-2.156048306	0.572792677	0.353662045	0.321235435	-0.441477651	-1.250542964	0.866393698	0.393526032	-0.501320218	0.289480386	0.655443425	1.255500733	0.520346812	-0.739637052	-0.825900434	0.336968862	1.174598169										0.293017272	-0.594639298	-0.872710103	-0.436178041	0.151728955	0.581495871	0.566669051
P52294	Importin subunit alpha-1	KPNA1	>sp|P52294|IMA1_HUMAN Importin subunit alpha-1 OS=Homo sapiens GN=KPNA1 PE=1 SV=3	-1.079691453		0.002018361	-0.074258771	0.13211616	-0.915962956		0.434561512	-0.923577725			-3.121926029	-2.423216677	-2.2140394	0.726046456	-0.032905189		0.914717586	-1.02852818	0.942082805	0.409689628	-0.760162068		0.645424989	0.193204014	-1.108487488	-1.529114379	-1.579921884	1.091056613	2.629939409	0.444879056	0.120617361	-0.338560494	-0.498606716	0.335826224	0.81991338				0.465608848	0.11209958	-0.447445862	-0.676756767	0.38659025	1.01834931	0.486971744
P52788;P52788-2	Spermine synthase	SMS	>sp|P52788|SPSY_HUMAN Spermine synthase OS=Homo sapiens GN=SMS PE=1 SV=2;>sp|P52788-2|SPSY_HUMAN Isoform 2 of Spermine synthase OS=Homo sapiens GN=SMS	-1.037265909		0.101650076	0.705845234	0.201257457	0.467175123	-0.341354346						1.869279207	-1.654263005	0.125651102			0.336968862	-1.08115584	1.315218411	0.772307975	-0.542206114	0.337882322	0.922654566	0.722466024	1.447526301	0.656267535	-1.126517498	0.279174108	1.442810828	0.180402507	0.025028794	-0.099108081	-0.522550621	0.564524504	1.043974365				0.556208672	0.27046914	-0.579706251	-0.220479714	0.775092694	1.077448107	0.858378925
P52789	Hexokinase-2	HK2	>sp|P52789|HXK2_HUMAN Hexokinase-2 OS=Homo sapiens GN=HK2 PE=1 SV=2	-1.167247681	-1.666896901	-1.233175891	-1.211163973	-0.179040917							-2.583462878	-1.904872235	-1.2610852	-0.619580842	-0.338104497	0.132774233	2.731270148	-1.152387863	1.040191072	0.511569242	-0.461302925	0.310689118	0.901726133	0.767993718	0.067914014	-0.724420757	-1.421824487	-0.219370737	1.16407827
P52907	F-actin-capping protein subunit alpha-1	CAPZA1	>sp|P52907|CAZA1_HUMAN F-actin-capping protein subunit alpha-1 OS=Homo sapiens GN=CAPZA1 PE=1 SV=3	-1.650544132	-2.142926696	-0.051100179	-0.442888945	0.45817199	-1.072968285	-0.621022351		-0.341701672	-0.164221415		-2.73082319	-3.247970795	-0.994499404	-0.591114265	-0.279266249	-1.115722496	0.912803131	-1.204964558	1.247259163	0.697151067	-0.372281112	0.511468039	0.860843644	0.33193447	-0.621244249	-0.995966099	-1.091632841	0.883542619	2.063606481	0.480782124	-0.319477596	-0.752947481	-0.453893297	0.388575307	0.811964175				0.345055675	-0.205829543	-0.619536511	-0.557199786	0.372952098	0.685895309	0.571725344
P52948;P52948-5;P52948-2;P52948-6	Nuclear pore complex protein Nup98-Nup96;Nuclear pore complex protein Nup98;Nuclear pore complex protein Nup96	NUP98	>sp|P52948|NUP98_HUMAN Nuclear pore complex protein Nup98-Nup96 OS=Homo sapiens GN=NUP98 PE=1 SV=4;>sp|P52948-5|NUP98_HUMAN Isoform 5 of Nuclear pore complex protein Nup98-Nup96 OS=Homo sapiens GN=NUP98;>sp|P52948-2|NUP98_HUMAN Isoform 2 of Nuclear pore co	-0.98318993	1.525367331	-0.408646112	-0.569222314	-0.26435652	-0.661341692	-0.23713246	-1.798868033	-1.00943717	-1.324346635	-2.482129711	-1.67516636	-1.107088338	-2.957579788	1.999711432	0.165815488	0.436801474	0.011209361	-0.60164963	0.845991771	0.607105384	-0.344904673	0.159370847	0.608241513	0.573083631	-1.506844578	-2.125006361	-2.340221545	0.483054736	2.867026632	0.833335409	-0.005333391	-0.80233587	-0.034411473	0.781485616	0.814673463	0.979366886	-0.202854176	-1.15772107	0.86647283	-0.113192356	-0.882278364	-0.036703449	0.82366785	0.765959006	0.421586873
P53004	Biliverdin reductase A	BLVRA	>sp|P53004|BIEA_HUMAN Biliverdin reductase A OS=Homo sapiens GN=BLVRA PE=1 SV=2	-1.358453971	-1.641738786	-0.255787227	-0.555078549	0.461423785	-1.124503	-0.451030786		-0.224873585	0.072723231		0.104605043	0.196858801	-2.187115739	0.51752767	-0.172977726	1.217416858	0.5663768	-1.249650759	1.067776372	0.471863768		0.128557365	0.563451034	0.653793793	-0.239634259	-0.876651642	-0.735211382	0.831309778	1.775429871	0.367594722	-0.16982582	-0.549683472	-0.534349362	0.410232546	0.886198941	1.190362011	-0.264599135	-1.465141549	0.33330923	-0.205929382	-0.531927647	-0.551458446	0.401193551	0.962437971	0.645424989
P53007	Tricarboxylate transport protein, mitochondrial	SLC25A1	>sp|P53007|TXTP_HUMAN Tricarboxylate transport protein, mitochondrial OS=Homo sapiens GN=SLC25A1 PE=1 SV=2	-3.117411725	-3.502554202	-1.054751892	-0.938486449	0.325040955		-1.283210987					-3.564904848	-5.05198532	-0.85990196	-2.071572823		-2.935889735	1.640898521	0.376734905	0.843742705	0.682483407	-0.416846811									0.321928095	-0.398056321	-0.719970158	-0.378025517	0.445091015	0.804549245	0.841892632	0.408603179	-0.44000902	0.317304068	-0.245745285	-0.540442479	-0.441947929	0.512783121	1.015283461	0.032524066
P53396	ATP-citrate synthase	ACLY	>sp|P53396|ACLY_HUMAN ATP-citrate synthase OS=Homo sapiens GN=ACLY PE=1 SV=3	-1.50984066		-0.17696809									-1.688450384	-1.232633346	-1.726854156	-0.099077175						0.732659944		0.28912622	0.742609903	0.403485883	-0.422211072	-0.885046687
P53582	Methionine aminopeptidase 1	METAP1	>sp|P53582|AMPM1_HUMAN Methionine aminopeptidase 1 OS=Homo sapiens GN=METAP1 PE=1 SV=2	-1.723086517	-1.677794934	-0.622243215	-1.014208146	0.162210036	-0.732835785	-0.611865581					-2.67171499	-3.126328519	-2.050203631	-0.367545642		-1.703783429	1.940129155	-0.436724701	1.240985904	0.521452826		0.031395196	0.569491092	0.377401431	-0.333570608	-0.745212482	-0.851937957	0.210014738	1.218161187	0.398131432	-0.138648035	-0.584003427	-0.426179548	0.393965276	0.912419935	1.249506021	-0.263265256	-1.512801807	0.588996402	-0.17379119	-0.691406131	-0.270817059	0.547548539	0.852957651	0.449640605
P53618	Coatomer subunit beta	COPB1	>sp|P53618|COPB_HUMAN Coatomer subunit beta OS=Homo sapiens GN=COPB1 PE=1 SV=3	-1.119510373	-1.937823013	-0.431890045	-0.678787659	0.520648536	-0.926316846	-0.696353666	-0.422559087	-0.150721267	-0.22403081	-0.768198977	-2.27299445	-1.340842648	-1.449414498	-0.519693511	-0.382024531	-0.567639168	3.062277166	-1.242225723	1.354170026	0.602361857	-0.425481854	0.439144376	0.929412288	0.296545508	-0.183064489	-0.493215283	-0.724444594	0.740884398	1.436268465	0.442863897	0.00604663	-0.416846811	-0.50760327	0.464459166	0.997617587	0.974162168	-0.242618258	-1.243079197	0.536948088	0.063364879	-0.459318011	-0.589919451	0.522156212	1.13665077	0.561692721
P53680;P53680-2	AP-2 complex subunit sigma	AP2S1	>sp|P53680|AP2S1_HUMAN AP-2 complex subunit sigma OS=Homo sapiens GN=AP2S1 PE=1 SV=2;>sp|P53680-2|AP2S1_HUMAN Isoform 2 of AP-2 complex subunit sigma OS=Homo sapiens GN=AP2S1	0.129348967	-0.291415443	-0.269529591	-0.742844516	0.438825113	-0.785303205	-0.481767028					-2.773294192	-3.032329673	-2.474893306	1.44429601	-0.502975306		2.654710488	-0.969028358	1.653197629	0.980829621	-0.524458509			0.347438889	-0.7884395	-1.163235609	-1.266246533	0.909273882	2.031959741	0.65094833	-0.19063495	-0.940284786	-0.431520316	0.508428653	0.865364587	1.081271446	-0.178175517	-1.276030859	0.713079899	-0.205064337	-0.89001101	-0.34890467	0.681134379	0.95836015	0.745882689
P53992	Protein transport protein Sec24C	SEC24C	>sp|P53992|SC24C_HUMAN Protein transport protein Sec24C OS=Homo sapiens GN=SEC24C PE=1 SV=3	-1.169582402	-1.611931726	0.007482576	-0.294154766	0.309525466	-1.016599563	-0.662186168		-0.858410261	-0.716884229		-1.332607399	-1.814057358	-1.521100655	0.158595552	-0.288628444	-1.556902625	2.127963378	-1.647693447	1.45349124	0.668936027	-0.543277945	0.516721189	1.277032552	0.213751646	-0.806846462	-1.047606789	-1.037591644	1.206205598	2.295928689	0.39297679	0.405012083	-0.031488946	-0.360304767	0.714663152	1.10514166	0.778881397	-0.180380861	-0.880471175	0.346077535	0.400100683	-0.027733785	-0.446305282	0.600364915	0.981998742	0.723252735
P54577	Tyrosine--tRNA ligase, cytoplasmic	YARS	>sp|P54577|SYYC_HUMAN Tyrosine--tRNA ligase, cytoplasmic OS=Homo sapiens GN=YARS PE=1 SV=4	-1.666393079	-1.935558576	-0.509265586	-0.682649618	0.442863897	-0.720873447	-0.491165726	-0.16066921	0.057138304	0.124460486		-2.091540605	-1.837325901	-1.416115114	-0.721920068	-0.281789639		1.120816395	-0.882863528	1.272680168	0.569004927	-0.73063166	0.272142662	0.651866835	0.795933147	0.203263813	-0.715296363	-0.782074475	0.310456462	1.141890509	0.361768359	-0.160911128	-0.438365926	-0.677471869	0.400756503	1.076217022	1.335540423	0.205017088	-1.130460195	0.292192774	-0.135063106	-0.417848683	-0.649842251	0.335025838	1.029770897	0.312200463
P54886;P54886-2	Delta-1-pyrroline-5-carboxylate synthase;Glutamate 5-kinase;Gamma-glutamyl phosphate reductase	ALDH18A1	>sp|P54886|P5CS_HUMAN Delta-1-pyrroline-5-carboxylate synthase OS=Homo sapiens GN=ALDH18A1 PE=1 SV=2;>sp|P54886-2|P5CS_HUMAN Isoform Short of Delta-1-pyrroline-5-carboxylate synthase OS=Homo sapiens GN=ALDH18A1	-1.275646592	-3.334898344	-2.161395086	-1.870598275	2.129645706		-3.01730024		-1.386619225	-1.182163935		-4.746731959	-4.33296353	-0.527533024	-2.717666955	-0.826872567	-4.006454608	2.671655699	0.533264313		0.088005871	-0.652538433	-0.53038488	-0.091125621	-0.31098717	-0.336045183	-0.065279705	-1.759355949	0.764091329	2.375901314	0.327457434	-0.228756701	-0.601605846	-0.454565329	0.48707468	0.943358763	1.292781749	0.645424989	-0.660338094	0.424814621	-0.247748089	-0.712811425	-0.438600539	0.500802053	0.919912089	0.342554745
P54920	Alpha-soluble NSF attachment protein	NAPA	>sp|P54920|SNAA_HUMAN Alpha-soluble NSF attachment protein OS=Homo sapiens GN=NAPA PE=1 SV=3	-1.126108076	-1.197236023	0.76502547	0.392647144	0.335483256	-0.726519917	-0.492200287					-2.444890644	-2.418966976	-1.377969272	0.194213156	-0.165288784	-1.123779727	0.853356969	-1.361416385	1.335197387	0.793771059	-0.504836993	0.321235435	0.764855671	0.565012181	-0.395112645	-0.976815631	-1.437525542	0.45301706	1.675138451	0.299947954	-0.164205249	-0.498790176	-0.620179448	0.417704019	1.042504263	0.55178669	0.159758338	-0.392061367	0.30018231	-0.132119346	-0.51154669	-0.791332922	0.280243696	0.850559421	0.670296504
P55786	Puromycin-sensitive aminopeptidase	NPEPPS	>sp|P55786|PSA_HUMAN Puromycin-sensitive aminopeptidase OS=Homo sapiens GN=NPEPPS PE=1 SV=2	-2.190404458	-2.96510818	-0.239072253	-0.462534945	1.326307235	-0.837841535	-0.706629516			0.41705586		-1.54035855	-0.073120047	-1.315881465	-0.097023451	-0.698950904		0.71026093	-1.061631394	1.340277405	0.630685036		0.381615625	0.844867676	0.31973353	-0.100855312	-0.42464894	-0.128724081	1.211386062	1.362049012	0.283566239	-0.441438468	-0.703618951	-0.74315841	0.218843151	0.880254513	0.987684678	-0.300075305	-1.164755001	0.337083076	-0.336609835	-0.677841092	-0.760944188	0.229710962	0.99486932	0.682842935
P56192	Methionine--tRNA ligase, cytoplasmic	MARS	>sp|P56192|SYMC_HUMAN Methionine--tRNA ligase, cytoplasmic OS=Homo sapiens GN=MARS PE=1 SV=2	-1.398094344	-2.762387336	-0.791307954	-0.952964234	0.323543009	-0.625489074	-0.603928215	-0.35140571	-0.290603482	-0.276537549		-3.705720981	-3.349558935	-0.770461296	-1.950703809	0.025028794		2.373648211	-0.935641358	1.277687254	0.412510571	-0.469449771	0.136322654	0.59139219	0.47612242	-0.05193746	-0.542059062	-0.98801782	0.792355631	1.724824869	0.500904007	-0.064826934	-0.529343403	-0.479954976	0.46456372	1.012282609	1.187641078	-0.230312879	-1.414999028	0.47238379	7.21E-04	-0.47679939	-0.559366665	0.568226722	1.140844083	0.315102453
P56537	Eukaryotic translation initiation factor 6	EIF6	>sp|P56537|IF6_HUMAN Eukaryotic translation initiation factor 6 OS=Homo sapiens GN=EIF6 PE=1 SV=1	-2.268260646	-2.293712588	-0.5917664	-1.151041617		-1.028940261		-1.646699295		-0.055771231	-1.450084446	-4.026980985	-3.899329084	-1.609596448	-0.604586169	-0.65319625	-1.616702138	0.629006833	-0.846972957	0.848958383	0.585731733	-0.389167673	0.195725548	0.663572335	0.681314323	-0.808412083	-1.571964837	-2.029558603	0.065848003	2.128491379	0.488206488	-0.052475969	-0.541219052	-0.640726234	0.28936234	0.970632817	0.670024511	-0.308555169	-0.998586851	0.031536353	-0.298938947	-0.330428924	-0.537759174	0.66247897	1.227802676	0.221691514
P60842	Eukaryotic initiation factor 4A-I	EIF4A1	>sp|P60842|IF4A1_HUMAN Eukaryotic initiation factor 4A-I OS=Homo sapiens GN=EIF4A1 PE=1 SV=1	-1.037976699	-1.744535524	-0.631287516	-0.762827906	0.362778454	-0.709740755	-0.473991302	-0.171839646	0.070251922	-0.009074175	-0.328181283	-2.187115739	-2.489402597	-1.732643988	-0.518825078	-0.176576709	-0.917433649	2.098992156	-1.047815557	1.088141597	0.434027675	-0.59629599	0.072037181	0.581592279	0.567545448	-0.060171641	-0.648145561	-0.445440616	0.511973982	0.969970101	0.510151758	-0.209328037	-0.702280328	-0.361935433	0.5290713	0.886979283	1.325674234	0.038436182	-1.243454886	0.505687719	-0.221757775	-0.76025981	-0.374617279	0.542109438	0.914794112	0.761370386
P61006	Ras-related protein Rab-8A	RAB8A	>sp|P61006|RAB8A_HUMAN Ras-related protein Rab-8A OS=Homo sapiens GN=RAB8A PE=1 SV=1	-1.857050757	-2.618384375	-0.342725859	-0.479311239	0.620398731	-0.338359838	0.049770152					-3.382867051	-3.13656896	-0.698037828	-1.491551064	-0.599943049	-2.607177036	1.526219085	-0.831999875	1.362049012	0.903578215	-0.384640206	0.317882883	0.189160371	-0.216015397	-1.651903584	-1.413307303	-1.540694295	0.549915554	2.174821845	0.628073654	0.13842131	-0.489686174	-0.588226681	0.282143229	1.002882509				0.596076424	-0.292528218	-0.896039161	-0.44477282	0.432424977	0.958657108	0.35952117
P61106	Ras-related protein Rab-14	RAB14	>sp|P61106|RAB14_HUMAN Ras-related protein Rab-14 OS=Homo sapiens GN=RAB14 PE=1 SV=4	-2.685106295	-3.466639989	-0.800525524	-0.928456977	0.698307394					-1.528822947		-3.524699248	-3.55579942	-0.489463359	-1.593136842		-3.895545245	2.454123239	-0.777813693	1.248716983	0.667029201	-0.530655787	0.149519521	0.01678155	0.252536767	-0.811953621	-0.951233714	-1.540442479	0.478713002	1.819668183	0.506297265	-0.318685677	-0.843085685	-0.726949667	0.473527177	1.19200474	0.698307394	-0.422423738	-1.120764754	0.533363998	-0.335863084	-0.86168355	-0.634038767	0.572307624	1.283803271	0.063917054
P61160	Actin-related protein 2	ACTR2	>sp|P61160|ARP2_HUMAN Actin-related protein 2 OS=Homo sapiens GN=ACTR2 PE=1 SV=1	-2.103208913	-2.478828625	-0.273011882	-0.423061923	0.614945367	-1.129134247	-0.320558185					-3.24331826	-3.571630313	-0.31767841	-1.451977747	-0.27299445	-2.50864969	2.204265945	-1.486974226	1.046910083	0.336854639	-0.361824193	0.192825404	0.540225701	0.103262627	-0.318721664	-0.456424931	-0.699536513	0.744333347	1.443871828	0.332163688	-0.317858227	-0.656216984	-0.6642195	0.340960985	1.002954498	1.088480855	-0.497730509	-1.543551284	0.364908555	-0.261500194	-0.618317934	-0.446108722	0.326652391	0.811799812	0.663299072
P61163	Alpha-centractin	ACTR1A	>sp|P61163|ACTZ_HUMAN Alpha-centractin OS=Homo sapiens GN=ACTR1A PE=1 SV=1	-1.330320086	-1.839492807	0.014783753	-0.346169528	0.636079338	-1.456167609	-1.15222753	0.048654702	0.112900262	-0.395416231		-3.581561752	-2.851729655	-0.551310448	-0.796811375			1.416461458	-1.44988737	1.668890656	0.780814009	-0.340185018			0.120484657	0.209016592	0.147176427	0.250719083	1.345453151	1.173575207	0.491288732	0.167229454	-0.28056244	-0.552114048	0.327112471	0.908889747				0.389346536	-0.264373848	-0.64649603	-0.616127086	0.184597684	0.877194547	0.622555576
P61221	ATP-binding cassette sub-family E member 1	ABCE1	>sp|P61221|ABCE1_HUMAN ATP-binding cassette sub-family E member 1 OS=Homo sapiens GN=ABCE1 PE=1 SV=1	-1.932801868	-1.437408318	-0.953662612	-1.164722657	0.09990111	-0.643518098	-0.327221665	-0.271983732	-0.005985155	-0.10688635	-1.002570285	-2.802889485	-2.811067421	-1.537089127	-0.461739973	-0.65000071	-1.792456935	2.300328763	-0.709552004	1.078404892	0.593019056	-0.492464117	0.125122061		0.362554049	-0.148592749	-0.50678308	-0.914004362	0.66402766	1.494261988	0.544782105	-0.091602095	-0.621910149	-0.343732465	0.53913399	0.921436331				0.369494402	-0.2376767	-0.901742158	-0.564563423	0.657548548	1.031324613	0.819095896
P61224;A6NIZ1	Ras-related protein Rap-1b;Ras-related protein Rap-1b-like protein	RAP1B	>sp|P61224|RAP1B_HUMAN Ras-related protein Rap-1b OS=Homo sapiens GN=RAP1B PE=1 SV=1;>sp|A6NIZ1|RP1BL_HUMAN Ras-related protein Rap-1b-like protein OS=Homo sapiens PE=2 SV=1	-1.836140639	-3.880040972			0.3934162	-0.83441602						-3.830536735	-3.812060001	-0.510046099	-1.366652494		-4.237972717	1.549619889		0.966135105	0.382611923		-2.082652269	-1.826130617	-0.696377044	0.422555956	1.118957679				0.357608304	-0.262555511	-0.604651981	-0.758233021	0.385375813	1.11216632				0.091801369	-0.543950873	-0.789960317	-1.095943716	0.467696836	1.363171077	0.250233981
P61923	Coatomer subunit zeta-1	COPZ1	>sp|P61923|COPZ1_HUMAN Coatomer subunit zeta-1 OS=Homo sapiens GN=COPZ1 PE=1 SV=1	-1.595489205	-2.593528636	-0.721396663				-1.192941891	-0.241082859	0.027578727	-0.136838595		-3.857824471	-2.169549949	-0.49876979	-1.216048912	-0.418446284	-1.389526705	2.454649693	-1.550042516	1.574585959	0.701859519	-0.402016006	0.319386715		0.18142064	-0.033923974	-0.203402246	-0.540232666	0.80240004	1.303400849	0.667483436	0.220577607	-0.410696715							0.521251795	-0.208144263	-0.545571394	-0.476518335	0.273217473	0.801158656
P61981	14-3-3 protein gamma;14-3-3 protein gamma, N-terminally processed	YWHAG	>sp|P61981|1433G_HUMAN 14-3-3 protein gamma OS=Homo sapiens GN=YWHAG PE=1 SV=2	-1.451662024	-2.332716409	-0.071921562	-0.408722717	0.449323657	-0.652447723				0.126840735		-2.542038056	-1.154056387	-1.572737111	-0.161491897	-0.322830061	-0.6341955	1.925657687	-1.053613482	-0.108285305	0.630964547	-0.646270214	0.423524388	0.916705929	0.691802133	-0.233667749	-0.854935617	-0.415345307	0.210388864	0.878999928	0.315102453	-0.346866589	-0.749935844							0.239886801	-0.423719742	-0.685709516	-0.637490836	0.51369286	1.288594808	0.788518674
P62495	Eukaryotic peptide chain release factor subunit 1	ETF1	>sp|P62495|ERF1_HUMAN Eukaryotic peptide chain release factor subunit 1 OS=Homo sapiens GN=ETF1 PE=1 SV=3	-1.569179503	-2.146946503	-0.24694321	-0.669005702	0.673918183	-0.657877673	-0.392913559	-0.349400855	-0.143914658	-0.034308051	-1.305931064	-2.040912412	-2.47730141	-0.515830927	-0.291168276		-1.634643403	0.325386415	-1.096375513	1.095991913	0.564426949	-0.504489023	0.456490772	0.747688154	0.370164281	-0.183261048	-0.572372375	-0.778951972	0.644686943	1.343066652	0.463413204	-0.16409209	-0.600730451	-0.415056735	0.40206725	0.808426241				0.631337144	0.04082231	-0.543025678	-0.43734971	0.518535139	0.998051046	0.798589739
P62879	Guanine nucleotide-binding protein G(I)/G(S)/G(T) subunit beta-2	GNB2	>sp|P62879|GBB2_HUMAN Guanine nucleotide-binding protein G(I)/G(S)/G(T) subunit beta-2 OS=Homo sapiens GN=GNB2 PE=1 SV=3	-1.088377439	-2.297253814				-0.870229022	-0.298371104					-4.020668238	-4.239388993	-0.732164608	-1.05574124		-2.995390747	3.292560912	-1.066185674	1.245799868	0.424277164	-0.603204813	0.504061001		0.386369519	-0.066276302	-0.4526094	-1.002830457	0.577440913	1.560666049	0.547252389	-0.222531889	-0.77910051	-0.602394156	0.6019817	1.158272389				0.657640005	-0.37401886	-1.019989328	-0.493804308	0.54606718	1.053945425	0.374065718
P63244	Guanine nucleotide-binding protein subunit beta-2-like 1	GNB2L1	>sp|P63244|GBLP_HUMAN Guanine nucleotide-binding protein subunit beta-2-like 1 OS=Homo sapiens GN=GNB2L1 PE=1 SV=3	-2.750105688	-3.573552739	-0.512822392	-0.544371613	0.645332754	-0.805963393	-0.64113117	-0.50356833	-0.219521911	-0.295659187	-0.750324089	-4.622127743	-4.685570289	0.147697444	-2.591527249		-3.918638555	1.909696312	-0.585409806	0.993130871	0.366252264	-0.399444781	0.011352507	0.363451457	0.209765266	-0.261534783	-0.482190168	-0.726114159	0.724737573	1.388024176	0.410341105	-0.103704898	-0.500442362	-0.563923467	0.529271244	1.118559071	1.276079728	0.059078342	-1.221421334	0.376290383	-0.19165614	-0.546308597	-0.619647341	0.565889584	1.146590058	0.398240905
P68032;P68133;P62736;P63267	Actin, alpha cardiac muscle 1;Actin, alpha skeletal muscle;Actin, aortic smooth muscle;Actin, gamma-enteric smooth muscle	ACTC1;ACTA1;ACTA2;ACTG2	>sp|P68032|ACTC_HUMAN Actin, alpha cardiac muscle 1 OS=Homo sapiens GN=ACTC1 PE=1 SV=1;>sp|P68133|ACTS_HUMAN Actin, alpha skeletal muscle OS=Homo sapiens GN=ACTA1 PE=1 SV=1;>sp|P62736|ACTA_HUMAN Actin, aortic smooth muscle OS=Homo sapiens GN=ACTA2 PE=1 SV=	-2.617321682	-1.876890067	-0.599746266	-0.687056072		-0.970554182	-0.661432963	-0.566549091	-0.219773903	-0.151938975	-0.524085028	-3.443540174	-3.221219506	-0.658128079	-1.92018842		-2.055651272	3.024355143	-0.744438841		0.580338474		0.060462488		0.21549223	-0.649819615	-0.878958067	-0.462316284	0.89437155	1.358621314	0.45438649	0.045163352	-0.398569706	-0.510128282	0.430071128	0.915406169	0.971148052	-0.237608659	-1.263715519	0.517124486	0.003602237	-0.475033668	-0.422984552	0.47736648	0.802069109	0.506805024
P68104;Q5VTE0	Elongation factor 1-alpha 1;Putative elongation factor 1-alpha-like 3	EEF1A1;EEF1A1P5	>sp|P68104|EF1A1_HUMAN Elongation factor 1-alpha 1 OS=Homo sapiens GN=EEF1A1 PE=1 SV=1;>sp|Q5VTE0|EF1A3_HUMAN Putative elongation factor 1-alpha-like 3 OS=Homo sapiens GN=EEF1A1P5 PE=5 SV=1	-1.750396896	-2.42035641	-0.939952616	-0.948001532	0.398240905	-0.913216234	-0.969791068	0.334225008	0.496922466	0.319271091	0.332507446	-2.80894276	-3.117286529	-1.430625573	-1.255218894	-0.337849201	-2.233515085	2.397666077	-0.700591209	1.147046143	0.502839758	-0.536649578	0.062674363	0.493749794	0.329066174	0.214995135	-0.058878661	0.004033901	0.589475878	0.566863852	0.41824393	-0.002006741	-0.41188625	-0.582317581	0.503857533	1.087870133	0.489953901	0.083792032	-0.378606844	0.388685507	-0.188085132	-0.524915117	-0.589072818	0.503654035	1.049700461	0.42320165
P68366	Tubulin alpha-4A chain	TUBA4A	>sp|P68366|TBA4A_HUMAN Tubulin alpha-4A chain OS=Homo sapiens GN=TUBA4A PE=1 SV=1								-0.132830996	-0.06937619	-0.314840261	0.055056793	-1.255012283	-1.043170151	-1.823932594	-0.512554812					0.831877241	0.170950553	-0.497547184	-0.370489501	0.179383654	0.416299305	-0.078472266	-0.493113751	-0.615508056	0.141301988	0.803061675
P68371	Tubulin beta-4B chain	TUBB4B	>sp|P68371|TBB4B_HUMAN Tubulin beta-4B chain OS=Homo sapiens GN=TUBB4B PE=1 SV=1	-1.382964875	-2.6127257	-0.423797153	-0.321675645	0.576667247	-0.662757039	-0.465858693	0.122341408	0.136322654	-0.047159529	0.121015401	-0.815046922	-0.49130768	-1.698997744	-0.552219819	-0.25131551	0.555423532	3.760646771	-0.650045987	1.213627239	0.492929907	-0.448370786	0.217602977	0.748632972	0.625364016	0.38327574	-0.252621194	-0.307751364	0.640250721	0.914794112	0.547351112	0.192699178	-0.347949534	-0.324455023	0.700439718	1.010636636	1.310630957	-1.44E-05	-1.502014715	0.430392334	0.163885117	-0.355165418	-0.303578785	0.709996369	1.039208596	0.570074274
P68402	Platelet-activating factor acetylhydrolase IB subunit beta	PAFAH1B2	>sp|P68402|PA1B2_HUMAN Platelet-activating factor acetylhydrolase IB subunit beta OS=Homo sapiens GN=PAFAH1B2 PE=1 SV=1	-0.910583206	-2.363345221	-0.14047565	-0.478808519	0.560812761	-1.003611254	-0.823115579			0.038295698		0.06377903	0.467592509	-1.732164608	0.3021728			1.605209844	-1.271809542	1.208454831	0.603406772		0.455228571	0.952259007	0.64791311	0.076559095	-0.572436733	-1.031975623	0.457121458	1.480988873	0.468009774	-0.249393495	-0.727857338	-0.520583163	0.417812018	0.953004431				0.297484916	-0.07880744	-0.462018163	-0.659563064	0.33845294	0.888382834
P78417	Glutathione S-transferase omega-1	GSTO1	>sp|P78417|GSTO1_HUMAN Glutathione S-transferase omega-1 OS=Homo sapiens GN=GSTO1 PE=1 SV=2	-1.442104722	-3.546683661	-0.260722177	-0.685709516	1.542456175		-0.236673417							-2.279213725	0.222680931			0.28273632	-0.868700269	1.080384787	0.534559685		0.435628594	0.906659746	0.298775603	-0.120811815	-0.421747183	-0.785328069	0.444773066	1.342327173	0.101381142	-0.351497742	-0.373121697	-3.110666645	-2.07497283	1.035694283				-0.33772157	-0.428080537	-0.090357445				0.792272327
P83436	Conserved oligomeric Golgi complex subunit 7	COG7	>sp|P83436|COG7_HUMAN Conserved oligomeric Golgi complex subunit 7 OS=Homo sapiens GN=COG7 PE=1 SV=1	-1.224418425			-0.94125405	0.100708589	-1.010308731	-0.44691479					-1.192381295	3.218145684	-1.985073456	0.252657864			2.225367486	-1.153157711	1.415380099	0.652784755			1.25761413	0.422986451	-0.552410225	-0.952629133	-0.978378142	0.286171451	1.264596479	0.47394273	0.046979908	-0.430450579	-0.220093156	0.742006211	0.608809243	1.120086471	-0.416692739	-1.543172828	0.363787841	0.038155201	-0.453399355	-0.601759095	0.640435837	1.02112434	0.796099328
P84077;P61204	ADP-ribosylation factor 1;ADP-ribosylation factor 3	ARF1;ARF3	>sp|P84077|ARF1_HUMAN ADP-ribosylation factor 1 OS=Homo sapiens GN=ARF1 PE=1 SV=2;>sp|P61204|ARF3_HUMAN ADP-ribosylation factor 3 OS=Homo sapiens GN=ARF3 PE=1 SV=2	-1.887153103	-2.869543519	-0.007724635	-0.631198133	0.314174451	-1.048889701	-0.79353181		-0.779224303	-0.470089122		-1.656626291	-1.375908466	-1.019433562	-0.660269692			0.756425557	-1.215345264	1.134878054	0.472071799	0.045442971	-0.0635147	0.345850517	0.023610215	-1.102062602	-1.05853306	-1.641693769	0.555128994	2.04851521	0.357270476	-0.477703152	-0.814057358	-0.645886408	0.388685507	1.086512047	1.01984422	0.220453786	-0.855796966	0.273336847	-0.580741585	-0.8357801	-0.807300822	0.303926836	1.065365508	0.377401431
Q00610;Q00610-2	Clathrin heavy chain 1	CLTC	>sp|Q00610|CLH1_HUMAN Clathrin heavy chain 1 OS=Homo sapiens GN=CLTC PE=1 SV=5;>sp|Q00610-2|CLH1_HUMAN Isoform 2 of Clathrin heavy chain 1 OS=Homo sapiens GN=CLTC	-0.287219355	0.008917095	-0.102124541	-0.586969242	0.435415241	-0.846168728	-0.464882667	-0.320323989	-0.138695682	-0.225042199	-0.627070183	-2.481726735	0.119289768	-2.20889443	0.870739525	-0.279406322	0.485220713	2.690953397	-1.044270594	1.50589093	0.747172537	-0.544687248	0.582941313	1.623211368	0.670296504	-0.268382277	-0.965587055	-0.377313242	0.620398731	1.003746139	0.54912698	-0.106435865	-0.657422499	-0.430645018	0.580241983	1.012282609	1.028215507	-0.215646786	-1.273203652	0.599508236	-0.120654953	-0.729865797	-0.472949688	0.570462931	1.042644337	0.678793072
Q00796	Sorbitol dehydrogenase	SORD	>sp|Q00796|DHSO_HUMAN Sorbitol dehydrogenase OS=Homo sapiens GN=SORD PE=1 SV=4	-1.16236349	-1.405375018	0.464668267	0.057138304	-0.14160516	-0.879037665	-0.614933479		-0.110962642	-0.417945053			0.863462758	-1.078746493	-0.371776997	-0.484045387		1.444242994	-1.433311468	1.295958068	0.813032078	-0.72814409	0.45638563	0.933874742	0.818441576	-0.265968945	-1.118163129	-1.46025058	0.429964044	1.904965719	0.489645688	0.096126889	-0.339399907	-0.353542381	0.612682759	0.922730672	1.265856921	-0.184096723	-1.446698484	0.547548539	-0.072937934	-0.52980156	-0.368979557	0.526870086	0.800413313	0.885964757
Q01469	Fatty acid-binding protein, epidermal	FABP5	>sp|Q01469|FABP5_HUMAN Fatty acid-binding protein, epidermal OS=Homo sapiens GN=FABP5 PE=1 SV=3	-1.340879192	-1.135015579		-0.530030694	0.292192774	-0.731493743	-0.461799581									-0.719518726	0.714575239	-1.624732537	-1.897973501			-0.47884873	0.254714968	0.794353478	-1.135934725	-2.746228515	-1.610301039				0.001441974	-0.694111171	-0.75842825	-0.912184166	-0.319243575	0.573568424	-2.773392828	-2.762778947	-0.461005014				-1.02283	-0.293288224	0.257252053
Q01581	Hydroxymethylglutaryl-CoA synthase, cytoplasmic	HMGCS1	>sp|Q01581|HMCS1_HUMAN Hydroxymethylglutaryl-CoA synthase, cytoplasmic OS=Homo sapiens GN=HMGCS1 PE=1 SV=2	-1.673416634			-0.215713799	0.382058509	-0.923030524	-1.138187523							-0.683970141	0.228603232			1.230387489	-0.972704376	1.20851726	0.533264313	-1.142034924	-0.08747276	0.741919948	0.845108627	1.148999163	0.303926836				0.847034789	0.222680931	-0.624376656	-0.281579188	0.405447844	0.688941238				0.4473147	-0.895126623	-1.232023226				0.502228749
Q01628;Q01629;P13164	Interferon-induced transmembrane protein 3;Interferon-induced transmembrane protein 2;Interferon-induced transmembrane protein 1	IFITM3;IFITM2;IFITM1	>sp|Q01628|IFM3_HUMAN Interferon-induced transmembrane protein 3 OS=Homo sapiens GN=IFITM3 PE=1 SV=2;>sp|Q01629|IFM2_HUMAN Interferon-induced transmembrane protein 2 OS=Homo sapiens GN=IFITM2 PE=1 SV=2;>sp|P13164|IFM1_HUMAN Interferon-induced transmembrane	-2.787069643	-4.399364861										-3.412101239	-2.799771883	2.515233055			-3.61654287					-0.376563858						-3.005898236	-1.859509258	1.146459722	0.642470537	-0.637042048	-1.293783327	-0.74545433	0.481092237	1.209515751
Q02218;Q02218-2	2-oxoglutarate dehydrogenase, mitochondrial	OGDH	>sp|Q02218|ODO1_HUMAN 2-oxoglutarate dehydrogenase, mitochondrial OS=Homo sapiens GN=OGDH PE=1 SV=3;>sp|Q02218-2|ODO1_HUMAN Isoform 2 of 2-oxoglutarate dehydrogenase, mitochondrial OS=Homo sapiens GN=OGDH	-3.621950113									-1.50844445		-4.026886912	-3.973287744	0.367259224	-3.408343559		-3.162040616	2.50523039		0.251204023	0.153805336	-0.675558036			0.202887833	-0.072058048	-0.250251221	-1.697499618	-0.249942381	1.486920274	0.459851251	-0.201592745	-0.633814892	-0.290956452	0.602361857	0.968348847				0.413702389	-0.203136489	-0.630706622	-0.533075367	0.570074274	1.174150712	-0.023284441
Q03001	Dystonin	DST	>sp|Q03001|DYST_HUMAN Dystonin OS=Homo sapiens GN=DST PE=1 SV=4	-1.899695094		-0.095804952		-0.191260755	-0.746325318	-0.123512522					3.196968931		2.318924164	1.060393312																			-0.419526448	0.296780417	0.786930861
Q04446	1,4-alpha-glucan-branching enzyme	GBE1	>sp|Q04446|GLGB_HUMAN 1,4-alpha-glucan-branching enzyme OS=Homo sapiens GN=GBE1 PE=1 SV=3	-1.426935764	-0.533639128	-0.582879311	-0.416731255	0.175428791	-1.127620368	-0.357492495		-0.651948921	-0.224890445	-2.076249901	1.22891102	2.221846155	-1.788115598	0.550900665	-0.255322211		1.385651911	-0.777467438	1.25077971	0.673918183	-0.532094531	0.223051788	0.78215691	0.33845294	-0.563646241	-0.947111169	-1.188265938	0.610889008	1.80376433	0.261831659	0.037874166	-0.222952777	-0.570164468	0.566474224	1.07299756	0.804136185	-0.496244213	-1.279668994	0.293017272	0.028286243	-0.280352168	-0.728526514	0.446785562	1.186437169	0.615792931
Q05655;Q05655-2	Protein kinase C delta type	PRKCD	>sp|Q05655|KPCD_HUMAN Protein kinase C delta type OS=Homo sapiens GN=PRKCD PE=1 SV=2;>sp|Q05655-2|KPCD_HUMAN Isoform 2 of Protein kinase C delta type OS=Homo sapiens GN=PRKCD	-0.339527687				0.030689204		-0.641266173							-1.636391554	0.644410078			1.37133582	-0.610895806			-0.635225885	0.076695902	0.012497163				-1.703360524	5.992315252	7.430285273	0.602076748	0.435415241	-0.457672603	-0.401044116	0.496002086	0.96413983				0.703632307	0.291367804	-0.680174	-0.477723242	0.414568547	0.938624545	0.940805718
Q05682	Caldesmon	CALD1	>sp|Q05682|CALD1_HUMAN Caldesmon OS=Homo sapiens GN=CALD1 PE=1 SV=3			-0.523566464									-3.554408887	-4.116510557	-1.312975155	0.401193551			-0.756209075	-0.72008898				0.167229454	0.666483931	-0.439598071	-0.426955159	0.054223347
Q05932;Q05932-4;Q05932-2;Q05932-3	Folylpolyglutamate synthase, mitochondrial	FPGS	>sp|Q05932|FOLC_HUMAN Folylpolyglutamate synthase, mitochondrial OS=Homo sapiens GN=FPGS PE=1 SV=3;>sp|Q05932-4|FOLC_HUMAN Isoform 4 of Folylpolyglutamate synthase, mitochondrial OS=Homo sapiens GN=FPGS;>sp|Q05932-2|FOLC_HUMAN Isoform 2 of Folylpolyglutama	-1.024296452					-0.718450107	-1.055141554					-0.843396282	0.044184258	-1.506229714	0.612588407				-0.759502483	0.995593056	0.468426919		0.346644922	0.809825996	0.846473257	-0.343494477	-1.200979026	-0.967729853	0.427284346	1.42320165	0.250233981	-0.601386947	-0.768321838
Q06124;Q06124-2;Q06124-3	Tyrosine-protein phosphatase non-receptor type 11	PTPN11	>sp|Q06124|PTN11_HUMAN Tyrosine-protein phosphatase non-receptor type 11 OS=Homo sapiens GN=PTPN11 PE=1 SV=2;>sp|Q06124-2|PTN11_HUMAN Isoform 2 of Tyrosine-protein phosphatase non-receptor type 11 OS=Homo sapiens GN=PTPN11;>sp|Q06124-3|PTN11_HUMAN Isoform	-1.306894466		-0.002772637	-0.231006934	0.175811994	-0.701857863	-0.447701632					-1.200216389	-0.575851855	-2.149056595	0.835762419			-0.127793752	-1.183539553	1.28368476	0.654618845		0.225398337	0.830823203	0.468218362	-0.820336089	-1.323443721	-1.600686695	0.502534286	1.961289933	0.499680087	-0.120780441	-0.608870198	-0.218699045	0.414027259	0.758473749				0.643671513	-0.058337757	-0.736917505	-0.420761913	0.411100789	0.828956476	0.99703944
Q06210;Q06210-2	Glucosamine--fructose-6-phosphate aminotransferase [isomerizing] 1	GFPT1	>sp|Q06210|GFPT1_HUMAN Glucosamine--fructose-6-phosphate aminotransferase [isomerizing] 1 OS=Homo sapiens GN=GFPT1 PE=1 SV=3;>sp|Q06210-2|GFPT1_HUMAN Isoform 2 of Glucosamine--fructose-6-phosphate aminotransferase [isomerizing] 1 OS=Homo sapiens GN=GFPT1	-1.816443615	-2.040437548	-0.866357569	-1.111975721	0.314870509	-0.714491248	-0.511094293		-0.003784821	0.048375705		-0.691452727	-0.20223992	-1.8303315	-0.6978272	-0.294172456		2.713453879	-0.497363883	1.132576843	0.556502989	-0.543130784	0.448689552	0.707524791	0.338681125	-0.159605252	-0.424416584	-0.940395526	0.263635404	1.238603454	0.4722798	-0.207244578	-0.609376333	-0.541996044	0.306145559	0.857821792	0.890952471	0.038997979	-0.851963996	0.513086431	-0.188907161	-0.752266884	-0.468631017	0.357608304	0.820240244	1.003170443
Q07065	Cytoskeleton-associated protein 4	CKAP4	>sp|Q07065|CKAP4_HUMAN Cytoskeleton-associated protein 4 OS=Homo sapiens GN=CKAP4 PE=1 SV=2	-2.938873593	-3.424207496	-0.977866588	-1.076645414	0.860446393	-0.449197816		-1.278793605	-0.755405162	-0.842206025		-3.132261648	-3.735927228	-0.73850529	-1.971430848		-3.717002797	2.651866835	-0.60702321	1.029841557	0.525367331	-0.329431554	0.040962548	0.612210935	-0.294420138	-1.059074037	-0.697265676	-1.333261584	1.571142829	3.015069322	0.299361898	-0.231210135	-0.561792329	-0.653513924	0.464040872	1.111432005	0.882525673	-0.162315054	-1.044806248	0.332622014	-0.248484862	-0.58197201	-0.589072818	0.521251795	1.159758338	0.262312878
Q08257	Quinone oxidoreductase	CRYZ	>sp|Q08257|QOR_HUMAN Quinone oxidoreductase OS=Homo sapiens GN=CRYZ PE=1 SV=1	-3.404458148	-4.043586436	-0.169160576	-0.71224404								-3.207161302	-2.071330272	-0.123575389	-1.531406257	-0.955396049	-3.925615136	2.41096516	-0.70441802			-0.572329471			0.146915848	-0.74942643	-0.925110992				0.133563526	-0.563539629	-0.667148878										-0.472349099	0.311503115	0.745366427	-0.109452137
Q08378;Q08378-2;Q08378-4	Golgin subfamily A member 3	GOLGA3	>sp|Q08378|GOGA3_HUMAN Golgin subfamily A member 3 OS=Homo sapiens GN=GOLGA3 PE=1 SV=2;>sp|Q08378-2|GOGA3_HUMAN Isoform 2 of Golgin subfamily A member 3 OS=Homo sapiens GN=GOLGA3;>sp|Q08378-4|GOGA3_HUMAN Isoform 3 of Golgin subfamily A member 3 OS=Homo sap	-0.372430514		0.538041453	0.110095929	-0.026631184	-0.818528472	-0.142066764	-1.188726275				0.626579311	0.716683672	-2.883741719	1.667438019			1.255621582	-0.825465745	0.548337976	0.394514142	-0.269755685	0.582170591	0.509949146	0.174022842	-0.528614817	-1.044627675	-1.571793276	0.274291484	1.695904755	0.431890348	-0.851990037	-1.160653083				1.232415171	-0.311434676	-1.282824803	0.33468268	0.185359135	-0.223255892	-0.410830968	0.825297185	1.067845195
Q08379;Q08379-2	Golgin subfamily A member 2	GOLGA2	>sp|Q08379|GOGA2_HUMAN Golgin subfamily A member 2 OS=Homo sapiens GN=GOLGA2 PE=1 SV=3;>sp|Q08379-2|GOGA2_HUMAN Isoform 2 of Golgin subfamily A member 2 OS=Homo sapiens GN=GOLGA2	-1.049576379		0.040962548	-0.64685741	-0.148928622	-0.797914583	-0.518597717					-1.799470537	-1.096036233	-3.052416125	1.88009775			1.971663103	-1.049128509	0.785759774	0.541316585		0.343805752	0.837539634	0.682753061	-0.996368982	-1.679318932	-0.991369695	0.779721981	2.165558254	0.586404475	0.295017665	-0.281123315	-0.293429665	0.677711186	0.901571685	1.174470338	0.167871708	-1.305538751	0.688225127	0.339935493	-0.303507564	-0.077756473	0.452384576	0.535057595	0.447526301
Q08722;Q08722-4;Q08722-3;Q08722-2	Leukocyte surface antigen CD47	CD47	>sp|Q08722|CD47_HUMAN Leukocyte surface antigen CD47 OS=Homo sapiens GN=CD47 PE=1 SV=1;>sp|Q08722-4|CD47_HUMAN Isoform OA3-312 of Leukocyte surface antigen CD47 OS=Homo sapiens GN=CD47;>sp|Q08722-3|CD47_HUMAN Isoform OA3-305 of Leukocyte surface antigen CD	-2.857887223											-2.912129867	-3.098629122	2.741941515	-2.873872927
Q08752	Peptidyl-prolyl cis-trans isomerase D	PPID	>sp|Q08752|PPID_HUMAN Peptidyl-prolyl cis-trans isomerase D OS=Homo sapiens GN=PPID PE=1 SV=3	-0.691010129	-0.792381974	-0.330555911	-0.516594361	0.221072783	-0.822401071	-0.522239791					-0.654785321	-0.381592178	-2.031090877	0.294782469	-0.121455129		1.356200164	-1.013479843	1.296956574	0.662296662		0.300065137	0.750263476	0.826273904	-0.373065642	-1.128314032	-1.689985686	0.609754962	1.888110029	0.479851387	0.255440305	-0.293960191	-0.444478303	0.5290713	0.958954004				0.322851124	-0.079950664	-0.294667863	-0.578283878	0.414785006	1.140647793
Q0VF96;Q0VF96-2	Cingulin-like protein 1	CGNL1	>sp|Q0VF96|CGNL1_HUMAN Cingulin-like protein 1 OS=Homo sapiens GN=CGNL1 PE=1 SV=2;>sp|Q0VF96-2|CGNL1_HUMAN Isoform 2 of Cingulin-like protein 1 OS=Homo sapiens GN=CGNL1	-1.675350665		0.237441347	0.027861775	0.549817006	-0.654808035	0.320426911				-3.387872121	-1.151041617	-0.592723397	-0.864307539	2.218750175	0.307894776	0.556797247	1.86809408	-0.698459176	0.971810227	0.626018533	-0.526742996	0.156396617	0.422125333				-2.746228515	0.357833479	3.103984331
Q0ZGT2;Q0ZGT2-4;Q0ZGT2-2;Q0ZGT2-3	Nexilin	NEXN	>sp|Q0ZGT2|NEXN_HUMAN Nexilin OS=Homo sapiens GN=NEXN PE=1 SV=1;>sp|Q0ZGT2-4|NEXN_HUMAN Isoform 4 of Nexilin OS=Homo sapiens GN=NEXN;>sp|Q0ZGT2-2|NEXN_HUMAN Isoform 2 of Nexilin OS=Homo sapiens GN=NEXN;>sp|Q0ZGT2-3|NEXN_HUMAN Isoform 3 of Nexilin OS=Homo s						-0.241048758	-0.604191361					-1.859456905	-2.701341684		-0.387789065									0.811553233	1.257131341	0.47902356	-0.778135289
Q12792;Q12792-3;Q12792-4	Twinfilin-1	TWF1	>sp|Q12792|TWF1_HUMAN Twinfilin-1 OS=Homo sapiens GN=TWF1 PE=1 SV=3;>sp|Q12792-3|TWF1_HUMAN Isoform 3 of Twinfilin-1 OS=Homo sapiens GN=TWF1;>sp|Q12792-4|TWF1_HUMAN Isoform 4 of Twinfilin-1 OS=Homo sapiens GN=TWF1	-1.220815936				0.588900488	-0.9502856	-0.153462556		0.139862368			-1.796560764	-1.80022402	-0.729028599	0.075874867		-2.439167678	0.01834931	-1.291627334	1.030124161	0.525768219	-0.538576215	0.911883289	0.483673919	0.574537521	-0.340678212	-0.985644707	-0.955843726	0.385817545	1.413648237	0.563743877	-0.036703449	-0.662231829	-0.743327459	0.356481902	1.033299651				0.371614618	-0.195450755	-0.621066728	-0.610873773	0.327112471	0.937946959	0.690193578
Q12834	Cell division cycle protein 20 homolog	CDC20	>sp|Q12834|CDC20_HUMAN Cell division cycle protein 20 homolog OS=Homo sapiens GN=CDC20 PE=1 SV=2	0.07244885				-0.296296826	-1.138632153	-0.374879166					-1.914575344	-1.563028005	-1.905899084	0.8681336					0.670296504	0.28936234	-0.434929309	0.103799743	0.301938767	1.832890014	-0.875724809	-2.622287629	-2.744583867	-1.538764829	1.849879197
Q12846	Syntaxin-4	STX4	>sp|Q12846|STX4_HUMAN Syntaxin-4 OS=Homo sapiens GN=STX4 PE=1 SV=2	-1.451267468											-2.995505799	-3.570944352																		0.449429314	-0.249925225	-0.687660108	-0.657968725	0.766213502	1.430178204				0.716947009	0.049212535	-0.719542482	-1.065279705	0.551885103	1.53241671
Q12931	Heat shock protein 75 kDa, mitochondrial	TRAP1	>sp|Q12931|TRAP1_HUMAN Heat shock protein 75 kDa, mitochondrial OS=Homo sapiens GN=TRAP1 PE=1 SV=3	-3.341069235	-3.031267783	-0.89912997	-0.663533787	2.683674					-1.035372181		-4.537909978	-3.638887458	-0.132483034	-2.690311566		-4.02841635	1.063019662	-0.005492684	0.520749097	0.159629186	-0.856084197		0.469573445	0.365132593	0.439357178	0.131194352	-1.104014975	0.303926836	1.52902131	0.591679417	-0.0936789	-0.693761096	-0.172083444	0.638027485	0.863383461	1.348912241	0.773658813	-0.552769949	0.58265234	-0.170182906	-0.761995831	-0.177424835	0.732312621	0.913033	0.138159145
Q13011	Delta(3,5)-Delta(2,4)-dienoyl-CoA isomerase, mitochondrial	ECH1	>sp|Q13011|ECH1_HUMAN Delta(3,5)-Delta(2,4)-dienoyl-CoA isomerase, mitochondrial OS=Homo sapiens GN=ECH1 PE=1 SV=2	-3.336981533	-2.77349147		-1.591440296								-3.678496697	-4.234736845	1.524364624	-2.910610327		-2.886619543	2.156299528	1.279590153			0.322043506									0.464877338	-0.599199786	-1.090127072	-0.379676348	0.45817199	0.893905789				0.578793833	-0.864570201	-1.207061378	-0.251968204	0.479954832	0.80182086	0.111164889
Q13042;Q13042-2;Q13042-3	Cell division cycle protein 16 homolog	CDC16	>sp|Q13042|CDC16_HUMAN Cell division cycle protein 16 homolog OS=Homo sapiens GN=CDC16 PE=1 SV=2;>sp|Q13042-2|CDC16_HUMAN Isoform 2 of Cell division cycle protein 16 homolog OS=Homo sapiens GN=CDC16;>sp|Q13042-3|CDC16_HUMAN Isoform 3 of Cell division cycle	-1.31944159		-0.340659943	-0.460052111	0.259784685	-0.74315841	-0.450754706					-2.959374046	-2.624688047	-2.101474309	0.658645654			-0.116660713	-1.072543436	1.093222111	0.527871054		0.319502329	0.774249407	0.396707521	-1.099989163	-1.632271101	-1.813600866	0.907044475	2.632524155				-0.217541109	0.64800518	1.078336571				0.187387707	-0.137822395	-0.367917951	-0.412174188	0.174406419	0.598555773	-0.049337498
Q13144	Translation initiation factor eIF-2B subunit epsilon	EIF2B5	>sp|Q13144|EI2BE_HUMAN Translation initiation factor eIF-2B subunit epsilon OS=Homo sapiens GN=EIF2B5 PE=1 SV=3	-1.652765232	-3.105814736		-0.760944188	0.821955065		-0.859456905			0.096126889		-2.738023959	-2.73552362	-0.887073057	-1.29113297			1.262613558	-1.17869796	0.907582923	0.509645176	-0.580223825	0.528971317		0.574343754	0.373843063	-0.134445368	0.255319441	0.352758525	0.097475959	0.549225575	0.132905812	-0.450774425	-0.524251007	0.488206488	1.054014911				0.497535726	-0.052057112	-0.705382192	-0.642279104	0.482125464	1.111432005	0.825541427
Q13347	Eukaryotic translation initiation factor 3 subunit I	EIF3I	>sp|Q13347|EIF3I_HUMAN Eukaryotic translation initiation factor 3 subunit I OS=Homo sapiens GN=EIF3I PE=1 SV=1	-2.369967366	-3.118914924	-0.486691182	-0.624599071	0.571239931		-0.856606581			-0.188874271		-3.660196734	-2.908225706	0.025312343	-2.268330148		-1.088254737	0.867580222	-1.233209807	1.23431737	0.441589712	-0.495511808	0.182819402	0.716683672	0.430392334	-0.039369676	-0.506496123	-0.510374862	0.623024029	1.125849442	0.363339312	-0.231701323	-0.62071175	-0.60836424	0.412293771	1.050954373				0.28534303	-0.255425535	-0.592853946	-0.355442254	0.441589712	0.896078055	0.430606431
Q13418	Integrin-linked protein kinase	ILK	>sp|Q13418|ILK_HUMAN Integrin-linked protein kinase OS=Homo sapiens GN=ILK PE=1 SV=2	-0.669097459	-0.675650211	0.048096653	-0.135839614	0.182946495	-0.965474364	-0.569436386	-0.284458013	-0.047114811	0.025170576	-0.592244819	-0.395093674	-1.717287399	-2.190997225	0.556797247	-0.219521911		1.700262145	-1.078228552	1.019773069	0.477884522	-0.42625709	0.048375705	0.60833615	0.598555773	-0.364477759	-0.945665499	-1.157656697	0.039840265	1.317246174	0.306145559	-0.452036953	-0.512287283	-0.570057374	0.188907267	0.75890009	0.748718834	-0.438209538	-1.337484571	0.219338923	-0.162864086	-0.53951953	-0.270973722	0.502636117	0.779133624	0.269392279
Q13423	NAD(P) transhydrogenase, mitochondrial	NNT	>sp|Q13423|NNTM_HUMAN NAD(P) transhydrogenase, mitochondrial OS=Homo sapiens GN=NNT PE=1 SV=3	-3.094063822	-3.541500401										-3.5673484	-3.890615368	-0.336373018	-2.502014715		-1.970412834				0.422663592	-0.387468208									0.140647793	-0.354796385	-0.526181923	-1.319189575	-0.139839695	1.181293413				0.331246599	-0.196987937	-0.68499032	-0.680335826	0.596267294	1.199688048	-0.124251386
Q13526	Peptidyl-prolyl cis-trans isomerase NIMA-interacting 1	PIN1	>sp|Q13526|PIN1_HUMAN Peptidyl-prolyl cis-trans isomerase NIMA-interacting 1 OS=Homo sapiens GN=PIN1 PE=1 SV=1	-1.308144279				-0.164108255	-1.016833084	-0.210596252					-0.033672902	0.360532839	-2.723658183	1.193834811	0.060877473		-1.92768836	-1.330936941	1.074025828	0.726744042	-0.705217531	0.40053793	0.800578978	0.55640489	-0.86927995	-1.405031124	-1.142576291	0.314174451	1.574779694	0.301353519	0.088955682	-0.241986841	-0.247200038	0.533563348	0.6296597							-0.381310279	0.651499503	1.015782997
Q13671;Q13671-2	Ras and Rab interactor 1	RIN1	>sp|Q13671|RIN1_HUMAN Ras and Rab interactor 1 OS=Homo sapiens GN=RIN1 PE=1 SV=4;>sp|Q13671-2|RIN1_HUMAN Isoform RIN1-delta of Ras and Rab interactor 1 OS=Homo sapiens GN=RIN1					0.083655897	-0.465519997					-4.380791728		-0.085037547	-1.72142045	-0.067727128						-0.969310796	-0.662437323	0.04082231	0.711847278	1.177535148	-0.100020088	-1.236129556													-4.143079626	-1.878798885	2.264266182
Q13724	Mannosyl-oligosaccharide glucosidase	MOGS	>sp|Q13724|MOGS_HUMAN Mannosyl-oligosaccharide glucosidase OS=Homo sapiens GN=MOGS PE=1 SV=5	-2.957243613	-1.765621311	-1.147489716	-0.976844025	0.518434424	-0.39953993	1.024603367			-1.665065663		-3.607898036	-3.588226681	-0.850012316	-1.538178112	-0.59570721	-2.168771307	1.717780595	-0.107290353	0.697506959	0.48398341	0.147827668	0.449640605	0.501617481	-0.412846268	-1.244924425	-0.905331524	-1.164334583	1.249627373	2.560470409	0.310689118	-0.163736508	-0.481807321	-0.830511079	0.602551897	1.378789038	1.259543673	0.398459827	-0.738962704	0.318577154	-0.234397364	-0.552875767	-0.831152613	0.54181217	1.386424705	0.028852006
Q14011	Cold-inducible RNA-binding protein	CIRBP	>sp|Q14011|CIRBP_HUMAN Cold-inducible RNA-binding protein OS=Homo sapiens GN=CIRBP PE=1 SV=1		-0.659677013	-0.425695003	-1.213671293			-0.400187109					-2.888861825	-2.675212434		0.484808397	-1.03041294	-1.763562488	0.098419558	-1.296403127	1.554834396	0.807519792	-0.367843481	0.48769214	1.063088712	0.306028869	-1.710094729	-2.139744326	-2.435416966	0.641730978	3.133974445
Q14019	Coactosin-like protein	COTL1	>sp|Q14019|COTL1_HUMAN Coactosin-like protein OS=Homo sapiens GN=COTL1 PE=1 SV=3										0.008486889				-2.101783907	0.100977648					1.637610246	0.266276823			1.023964991										-0.375571523	0.337654011	0.919225654				0.021337583	-0.4432616	-0.602941847	-0.982904762	0.041102772	0.952631767
Q14126	Desmoglein-2	DSG2	>sp|Q14126|DSG2_HUMAN Desmoglein-2 OS=Homo sapiens GN=DSG2 PE=1 SV=2	-0.554294482	1.007339046	-0.462693992	-0.349750125	-0.251727704	-1.436080445		-1.773639447			-1.679226523	-1.575400338	-1.272367024	-2.980056174	1.265436896	0.087055435	0.160016608	2.430713468	-0.480619131	0.379731849	0.318345767	-0.59946207	0.304160547	0.407189572	0.621149304	-1.560600265	-2.139871486	-2.316240675	-0.069270231	2.338110596	0.740539049	-0.381704954	-0.992086918	-0.616834875	0.78383378	1.400701863				0.606915942	-0.42610201	-1.142831122				0.989865623
Q14152	Eukaryotic translation initiation factor 3 subunit A	EIF3A	>sp|Q14152|EIF3A_HUMAN Eukaryotic translation initiation factor 3 subunit A OS=Homo sapiens GN=EIF3A PE=1 SV=1	-1.4825328	-2.4859232	-0.31985571	-0.643540635	0.661840791	-0.62996967	-0.642166521	-0.357141346	-0.086905708	-0.219202785	-1.749766019	-3.276764743	-2.624332177	0.149649582	-1.431325759	-0.647580441	-2.162492659	2.026764655	-1.346041159	1.194528369	0.6388616	-0.501994284	0.658280045	0.834549424	0.49559284	-0.07602177	-0.565673352	-0.726806403	0.246712101	0.963400138	0.486044993	0.12498977	-0.353265909	-0.341939365	0.590051039	0.994507316	0.988557451	-0.112365556	-1.103456884	0.462157048	0.016924144	-0.430897827	-0.538869625	0.555816155	1.029346866	0.636264989
Q14204	Cytoplasmic dynein 1 heavy chain 1	DYNC1H1	>sp|Q14204|DYHC1_HUMAN Cytoplasmic dynein 1 heavy chain 1 OS=Homo sapiens GN=DYNC1H1 PE=1 SV=5	-0.973639012	-0.827973401	-0.176087633	-0.496569845	0.301938767	-0.789187243	-0.55141616	-0.172603686	-0.137790649	-0.356069946	-0.208244263	-1.648778758	-1.876996046	-1.71397053	-0.055561308	-0.301425893	-0.582512001	2.109694865	-1.067848096	1.220391872	0.59493067	-0.524790573	0.522758841	0.828306614	0.313942357	-0.211330992	-0.519155848	-0.257562555	0.990737079	1.272560739	0.433920884	-0.065853419	-0.502035146	-0.492646797	0.476951913	0.954791881	0.874442887	-0.365778488	-1.256321319	0.494569217	-0.07166379	-0.592027336	-0.505840436	0.476433536	0.981195073	0.66766509
Q14232	Translation initiation factor eIF-2B subunit alpha	EIF2B1	>sp|Q14232|EI2BA_HUMAN Translation initiation factor eIF-2B subunit alpha OS=Homo sapiens GN=EIF2B1 PE=1 SV=1	-1.041595303			-0.663328137								-2.043289078	-1.929006241	-0.94036784				0.470510835	-0.602678929	1.460061021	0.794187097	-0.167749976	0.251446432	0.852877774	0.299244658	-0.441771557	-0.807351315	-0.955955667	0.981925699	1.825215762				-0.345106243	0.270827916	0.789353664							-0.409987298	0.30018231	0.710084561	0.739502506
Q14247	Src substrate cortactin	CTTN	>sp|Q14247|SRC8_HUMAN Src substrate cortactin OS=Homo sapiens GN=CTTN PE=1 SV=2	-0.845961258		0.8131963	0.850639426								-1.581389046	-2.215847835	-1.425075022	0.097475959				-1.037088267	1.236829335	0.604166235							2.165268812	0.636543421	-1.528698065
Q14353	Guanidinoacetate N-methyltransferase	GAMT	>sp|Q14353|GAMT_HUMAN Guanidinoacetate N-methyltransferase OS=Homo sapiens GN=GAMT PE=1 SV=1		-1.059705433	-0.155100195	-0.61818506			-0.931673139									-0.009945517		2.85265809	-1.056521205	1.183391232	0.513389678		0.776861994		0.298306396	-0.566720029	-0.865016835
Q14554	Protein disulfide-isomerase A5	PDIA5	>sp|Q14554|PDIA5_HUMAN Protein disulfide-isomerase A5 OS=Homo sapiens GN=PDIA5 PE=1 SV=1	-2.603489746		-0.638141826									-3.345329834	-3.044419367	-0.330301948	-1.503363811		-1.817867094	3.493006791	0.051024003												0.309292623	-0.170247841	-0.55758194	-0.904089079	0.165043649	1.184788084				0.223298973	-0.37330856	-0.568152431	-1.041298354	0.467383831	1.574537521	0.179638435
Q14571	Inositol 1,4,5-trisphosphate receptor type 2	ITPR2	>sp|Q14571|ITPR2_HUMAN Inositol 1,4,5-trisphosphate receptor type 2 OS=Homo sapiens GN=ITPR2 PE=1 SV=2	-1.383416458		-0.655512337	-0.850064326		-0.861919514						-2.30365001	-1.963700645	-2.082774495	0.646623508	-0.338706444	0.005328121	2.542679032	-0.498484423	0.675725619	0.471031344		0.164271398	0.909427507	0.488617835	-1.562772261	-1.940478587	-1.646428282	0.99898976	2.59091335	0.645424989	-0.123653977	-0.670681187	-0.661364509	0.420293749	1.090921161				0.661293556	1.635290054	0.817868802	-0.926837868	0.351515261	1.244704428	0.363227157
Q14573	Inositol 1,4,5-trisphosphate receptor type 3	ITPR3	>sp|Q14573|ITPR3_HUMAN Inositol 1,4,5-trisphosphate receptor type 3 OS=Homo sapiens GN=ITPR3 PE=1 SV=2	-0.921062317		0.119156942	-0.112396748	-0.2942786	-0.740335816	-0.412923097		-1.410466596	-0.899291411		-2.41734766	-1.835986111	-2.335335128	0.789437136	-0.251349855	-1.103394887	2.246408087	-1.008943519	0.87428549	0.444030911		0.615510465	1.127171015	0.758217884	-0.428352311	-1.186590238	-1.952992163	0.75000615	2.627233276	0.402613043	-0.008450037	-0.550993361	0.16774328	0.900180912	0.993275822	0.728660667	-0.327384574	-1.326986385	0.500292177	-0.094171619	-0.312795945	-0.216400864	0.675183626	0.751635103	0.723165343
Q14643;Q14643-6;Q14643-3	Inositol 1,4,5-trisphosphate receptor type 1	ITPR1	>sp|Q14643|ITPR1_HUMAN Inositol 1,4,5-trisphosphate receptor type 1 OS=Homo sapiens GN=ITPR1 PE=1 SV=2;>sp|Q14643-6|ITPR1_HUMAN Isoform 6 of Inositol 1,4,5-trisphosphate receptor type 1 OS=Homo sapiens GN=ITPR1;>sp|Q14643-3|ITPR1_HUMAN Isoform 3 of Inosito												-4.09480316		-2.339856315	0.242328116						0.462785263
Q14678;Q14678-2	KN motif and ankyrin repeat domain-containing protein 1	KANK1	>sp|Q14678|KANK1_HUMAN KN motif and ankyrin repeat domain-containing protein 1 OS=Homo sapiens GN=KANK1 PE=1 SV=3;>sp|Q14678-2|KANK1_HUMAN Isoform 2 of KN motif and ankyrin repeat domain-containing protein 1 OS=Homo sapiens GN=KANK1			-0.521514782	-0.725040646	0.017921908	-0.838073631						-1.396688189	-0.817536518	-3.288698934	1.585635601			2.4872548	-0.47595639	0.513086431	0.461109415				1.09051473	-0.687056072	-1.727045185	-1.915554696	-0.836114883	1.132379425
Q14746;Q14746-2	Conserved oligomeric Golgi complex subunit 2	COG2	>sp|Q14746|COG2_HUMAN Conserved oligomeric Golgi complex subunit 2 OS=Homo sapiens GN=COG2 PE=1 SV=1;>sp|Q14746-2|COG2_HUMAN Isoform 2 of Conserved oligomeric Golgi complex subunit 2 OS=Homo sapiens GN=COG2	-1.128093284	-0.104108011	-0.25004532	-0.369165884								-0.690451252	-0.695068477	-2.164302249	0.637192887	-0.519011127		2.382501257	-1.171530893	1.339137385	0.693765712	-0.389791313						-1.101412397	0.667483436	1.768883002	0.434561512	0.09071796	-0.287448238	-0.500707704	0.424062125	0.945832405				0.566474224	0.304160547	-0.300057542	-0.550528425	0.602171791	1.054501216	0.451224302
Q14789	Golgin subfamily B member 1	GOLGB1	>sp|Q14789|GOGB1_HUMAN Golgin subfamily B member 1 OS=Homo sapiens GN=GOLGB1 PE=1 SV=2	-0.941364865		0.683382058	-0.021921548	-0.232226571	-0.746301117	-0.184145896	-0.603906289	-1.418157091		-2.492322048	-1.072300722	-0.215445764	-3.065038209	2.239917343	-0.352436811		1.712023431	-1.018761079	0.722466024	0.562474458	-0.275664056	0.560127976	0.916017966	0.494978753	-1.193799696	-1.737639009	-1.894590106	0.838427422	2.632640476	0.656908183	0.260748328	-0.295712313	-0.319207575	0.653518671	0.845831239	1.201759307	-0.274529306	-1.325864805	0.699818116	0.284158746	-0.398075332	-0.386336342	0.702834822	1.120882733	0.547844628
Q15036	Sorting nexin-17	SNX17	>sp|Q15036|SNX17_HUMAN Sorting nexin-17 OS=Homo sapiens GN=SNX17 PE=1 SV=1	-0.926673315				0.478816529	-0.816138767								-1.179024583	-0.228925769				-1.320342003	0.98622888	0.133826527				-0.175354328	0.634500338	0.806612774				0.873734468	0.111565545	-0.806770749	0.002018361	0.032947164	0.030971642				0.915406169	0.042083959	-0.815453094
Q15046	Lysine--tRNA ligase	KARS	>sp|Q15046|SYK_HUMAN Lysine--tRNA ligase OS=Homo sapiens GN=KARS PE=1 SV=3	-1.802839148	-3.502325304								-0.710543222		-5.354198753	-4.374882907		-2.333225233							-0.386506065			-1.517089778	-2.134477041	-0.617343813
Q15058	Kinesin-like protein KIF14	KIF14	>sp|Q15058|KIF14_HUMAN Kinesin-like protein KIF14 OS=Homo sapiens GN=KIF14 PE=1 SV=1	0.613720228			0.242693958	0.039559557			0.055889758	0.185359135	0.382833229		-1.757159732	-1.557199786	-2.443163524	0.868607755			-0.753677048	-0.601386947	0.688314661	0.407624676	0.232169543	0.001874286	0.009203827	0.460690149	-0.312401761	-0.705688039	-0.39166385	0.597888675	1.082225699																0.714751059
Q15075	Early endosome antigen 1	EEA1	>sp|Q15075|EEA1_HUMAN Early endosome antigen 1 OS=Homo sapiens GN=EEA1 PE=1 SV=2	-0.063846417		0.590242708	-0.135031421	0.266156864	-0.673071544	-0.239515027					-0.799495647	2.251143414	-1.952992163	0.994072791			3.124857467	-1.439911164	1.816353946	0.914258349		0.789019726	0.865285394	0.563841479	-0.35140571	-0.924946635	-0.942889429	0.456595905	1.550851425	0.666938337	-0.276589975	-0.992574834	-0.241236326	0.601316184	0.787850334				0.70893764	-0.461978419	-1.221185871	-0.481767028	0.713695815	0.836328134	1.186120184
Q15125	3-beta-hydroxysteroid-Delta(8),Delta(7)-isomerase	EBP	>sp|Q15125|EBP_HUMAN 3-beta-hydroxysteroid-Delta(8),Delta(7)-isomerase OS=Homo sapiens GN=EBP PE=1 SV=3	-3.781146932		-0.866068286	-1.287078522	0.528771332	-0.898349924	-1.516553084	-1.17827346		-2.315019726		-5.690777237	-4.915151993	0.745194298	-2.367136214			1.361656083		0.787265283	0.37784561	-0.524749061	0.21238257		0.404140166	-1.415884129	-1.782198524	-2.662368822	1.516569923	4.021213195	0.233151803	-0.517482104	-0.737133918	-0.367527029	0.660289751	1.070526721	0.607768235	0.091530593	-0.493174669	0.314290484	-0.530489069	-0.726973546	-0.513955007	0.621524444	1.158918642	-0.285477511
Q15149	Plectin	PLEC	>sp|Q15149|PLEC_HUMAN Plectin OS=Homo sapiens GN=PLEC PE=1 SV=3					-0.770485906	-0.801656724	-0.140332535	-1.062535074	-0.316402348	-0.924371535	-1.105007669	-1.139617177	-0.571964837	-3.500952678	2.396926676					0.520045024	0.43956995	-0.526722212	0.345055675	0.544880997	0.697240048	-1.116191528	-1.825363485	-2.209895259	-0.584198075	1.548436625	0.743040957	-1.300554974	-2.02385636
Q15154;Q15154-2	Pericentriolar material 1 protein	PCM1	>sp|Q15154|PCM1_HUMAN Pericentriolar material 1 protein OS=Homo sapiens GN=PCM1 PE=1 SV=4;>sp|Q15154-2|PCM1_HUMAN Isoform 2 of Pericentriolar material 1 protein OS=Homo sapiens GN=PCM1	-0.245386102	1.498608305	0.751977807	0.383386346	-0.367675939	-0.714112525	-0.496325614	-2.129102691	-1.452846341	-1.177098574	-2.124943431	-0.718663767	-0.42029849	-2.813905178	1.96369606	0.422448312	0.795101958	0.829362492	-0.861133118	0.584481522	0.444030911	-0.604344885	0.425244442	0.396488333	0.558659484	-1.236673417	-1.755843604	-2.031562674	0.371056968	2.330070727										0.558169655	-0.47168874	-1.037147479	-0.565566591	0.356256516	0.883777198	0.404903122
Q15181	Inorganic pyrophosphatase	PPA1	>sp|Q15181|IPYR_HUMAN Inorganic pyrophosphatase OS=Homo sapiens GN=PPA1 PE=1 SV=2	-2.303507564	-2.23236215	-0.628519198	-1.142385197	0.663663412	-0.882304957	-0.652447723		-0.161540305	0.22342255		-1.477140745	-0.476518335	-0.986530594	-0.407880279	0.060739158		-0.796335251	-0.97095003	1.265976905	0.614945367		0.319849117	0.694657366	0.581977846	-0.285073142	-0.803443313	-0.596405049	0.987757429	1.541762619	0.460899797	-0.147250038	-0.61098394	-0.442163524	0.46967763	0.902420942				0.452279135	-0.266836585	-0.677033538	-0.490111643	0.529870909	0.980683414	0.3305584
Q15276;Q15276-2	Rab GTPase-binding effector protein 1	RABEP1	>sp|Q15276|RABE1_HUMAN Rab GTPase-binding effector protein 1 OS=Homo sapiens GN=RABEP1 PE=1 SV=2;>sp|Q15276-2|RABE1_HUMAN Isoform 2 of Rab GTPase-binding effector protein 1 OS=Homo sapiens GN=RABEP1	-0.736749206	-1.295340473											1.095789425	-2.024736678	0.342327173				-0.602919936		0.428356822	-0.737590898			0.934101278	-0.121298197	-0.976787237	-0.964460543	0.418675713	1.116165108	0.207018226	-0.237812792	-0.434168893	-0.62009075	0.568713149	1.085288675				0.431569476	0.115699153	-0.259771836
Q15286;Q15286-2	Ras-related protein Rab-35	RAB35	>sp|Q15286|RAB35_HUMAN Ras-related protein Rab-35 OS=Homo sapiens GN=RAB35 PE=1 SV=1;>sp|Q15286-2|RAB35_HUMAN Isoform 2 of Ras-related protein Rab-35 OS=Homo sapiens GN=RAB35	-1.945971193				0.756169328	-0.891535761						-3.605823935	-3.04513369	-0.977923419	-1.734467088			1.666847467			0.576377015				0.047398789	-1.085925387	-1.10942101				0.442970028	-0.347215245	-0.856632705	-0.721539391	0.596076424	1.316609184	1.279352428	-0.033731974	-1.269825259	0.670205846	-0.416866071	-0.983275491	-0.676456991	0.503552276	1.299244658	0.575989948
Q15436	Protein transport protein Sec23A	SEC23A	>sp|Q15436|SC23A_HUMAN Protein transport protein Sec23A OS=Homo sapiens GN=SEC23A PE=1 SV=2	-1.62166595	-2.043289078	-0.142305582	-0.549599003	0.667301759	-1.305324807	-0.186032104		-0.694554721			-2.433857043	-2.637109357	-0.908090335	-0.249530697	-0.789162312		2.390557636	-1.538303817	1.313013609	0.65617599	-0.349308956	0.244034582	0.938775077	0.28475101	-0.60208754	-0.865884226	-0.753385177	1.314232469	2.148999163	0.366476094	0.054362288	-0.286480134	-0.488127193	0.558463573	1.043554489	0.966947205	-0.467693016	-1.334352551	0.458906907	0.165300975	-0.378100514	-0.542773454	0.537643962	1.152572845	0.6019817
Q15437	Protein transport protein Sec23B	SEC23B	>sp|Q15437|SC23B_HUMAN Protein transport protein Sec23B OS=Homo sapiens GN=SEC23B PE=1 SV=2	-1.544182265	-1.620157273	-0.591114265	-1.060066355	0.243425362	-0.618672323	-0.798792738			-0.214190017		-1.919915436	-1.957075555	-1.279774077	-0.267965298			1.84619241	-1.244890233	1.209640514	0.521452826	-0.474091497	0.494159564	0.913033	0.194465332	-0.527054798	-0.961423349	-1.035313042	0.844947998	1.76655276	0.380729449	-0.081644299	-0.450084446	-0.402740586	0.566961242	1.013212111	1.025241461	-0.217725646	-1.079965913	0.426747809	-0.013552656	-0.501728705	-0.406426315	0.538140809	0.83090431	0.746656736
Q15526;Q15526-2	Surfeit locus protein 1	SURF1	>sp|Q15526|SURF1_HUMAN Surfeit locus protein 1 OS=Homo sapiens GN=SURF1 PE=1 SV=1;>sp|Q15526-2|SURF1_HUMAN Isoform 2 of Surfeit locus protein 1 OS=Homo sapiens GN=SURF1	-3.495426385											-5.012006882	-2.367582869	1.346985247	-0.698623067
Q15555;Q15555-2	Microtubule-associated protein RP/EB family member 2	MAPRE2	>sp|Q15555|MARE2_HUMAN Microtubule-associated protein RP/EB family member 2 OS=Homo sapiens GN=MAPRE2 PE=1 SV=1;>sp|Q15555-2|MARE2_HUMAN Isoform 2 of Microtubule-associated protein RP/EB family member 2 OS=Homo sapiens GN=MAPRE2		-0.894295106	-0.514119826	-0.74344822		-0.850610551	-0.584068307						-1.966911831	-1.564819484	-0.092170996			2.312694213	-0.70277336	1.068051643	0.544188607		-0.026939827	0.396707521	0.22527493	-0.743907204	-1.006796651
Q15642;Q15642-2;Q15642-3;Q15642-4;Q15642-5	Cdc42-interacting protein 4	TRIP10	>sp|Q15642|CIP4_HUMAN Cdc42-interacting protein 4 OS=Homo sapiens GN=TRIP10 PE=1 SV=3;>sp|Q15642-2|CIP4_HUMAN Isoform 2 of Cdc42-interacting protein 4 OS=Homo sapiens GN=TRIP10;>sp|Q15642-3|CIP4_HUMAN Isoform 3 of Cdc42-interacting protein 4 OS=Homo sapien	-1.437173899		0.01834931	-0.643067432	0.922882871								-0.662802719	-0.462495186	-0.332571064				-0.712858718	1.128689329	0.876015907			-0.106078683	0.54823932	-1.722896012	-2.388582076	-0.796485589	0.392537245	1.078883047	0.714399397	0.145873062	-0.61398372	-0.202704738	0.411643176	0.614380048	0.895923002	-0.190486773	-1.0864461	0.475603745	-0.190536163	-0.615132345	-0.2332946	0.246468895	0.701415981
Q15691	Microtubule-associated protein RP/EB family member 1	MAPRE1	>sp|Q15691|MARE1_HUMAN Microtubule-associated protein RP/EB family member 1 OS=Homo sapiens GN=MAPRE1 PE=1 SV=3	-1.018468793	-1.51292532	-0.315468484	-0.728167988	0.567253375	-1.363382339	-0.653491231	-1.081033751	-0.563262477	-0.323227105		-1.777195439	-2.029264121	-1.078259014	-0.299666823	-0.353560814	-1.012606364	1.616216526	-1.115316125	1.247259163	0.667483436	-0.547615424	0.372506409	0.771547572	0.279530726	-0.367955187	-0.669762872	-1.115222364	1.042013896	2.021835027	0.376179232	-0.004146488	-0.286744098	-0.728717764	0.132642643	0.751977807
Q15738	Sterol-4-alpha-carboxylate 3-dehydrogenase, decarboxylating	NSDHL	>sp|Q15738|NSDHL_HUMAN Sterol-4-alpha-carboxylate 3-dehydrogenase, decarboxylating OS=Homo sapiens GN=NSDHL PE=1 SV=2	-2.399577991	-2.74400385	-1.174100427	-1.063017269								-1.928456977	-1.898403707	-0.924398915	-0.736412667			1.58245966	-0.194889183	0.817950641	0.422986451	-0.620002057	0.346304516		-0.055591295	-0.894348738	-0.957888017	-1.959542372	1.071007493	2.676222267	0.362778454	-0.159814757	-0.587207638	-0.957299637	-1.019579795	-0.068785942				0.4826418	-0.151971034	-0.566570458	-0.597779907	0.469469253	1.025524968	0.267595722
Q15785	Mitochondrial import receptor subunit TOM34	TOMM34	>sp|Q15785|TOM34_HUMAN Mitochondrial import receptor subunit TOM34 OS=Homo sapiens GN=TOMM34 PE=1 SV=2	-0.50971741	-0.67171499	-0.208677675	-0.404515436	0.066261442	-0.921472139	-0.429809118	-1.243420728	-0.086124461	-0.265309887	-1.54962012	-1.167118085	-0.182163935	-2.38179894	0.476744584	-0.145254267	0.815001516	1.266336799	-1.207394487	1.226631832	0.643117341	-0.489909023	0.27857955	0.799999066	0.557777671	-0.203933907	-0.706511798	-1.203369024	0.263154625	1.711186511										0.351854439	-0.058878661	-0.40860781	-0.683460322	0.318924164	0.84309947	0.884011738
Q15833;Q15833-2	Syntaxin-binding protein 2	STXBP2	>sp|Q15833|STXB2_HUMAN Syntaxin-binding protein 2 OS=Homo sapiens GN=STXBP2 PE=1 SV=2;>sp|Q15833-2|STXB2_HUMAN Isoform 2 of Syntaxin-binding protein 2 OS=Homo sapiens GN=STXBP2	-1.646247634	-1.276520074	-0.322018266	-0.49126712	0.823423291	-4.62031694	-1.035224339					-2.94031247	-1.247354156	-1.604849435	-0.657035715			0.991245185	-1.220378863	0.946880548	0.591583681		0.411426246	0.332851122	0.337996464	-0.202854176	-0.609376333	-1.67982729	0.29795439	2.41467678	0.361992886	0.01678155	-0.419700122	-0.743883043	0.486971744	1.173575207				0.278817403	-0.177424835	-0.416192117	-0.693014552	0.301821736	1.011638756	0.683202373
Q16222;Q16222-3;Q16222-2	UDP-N-acetylhexosamine pyrophosphorylase;UDP-N-acetylgalactosamine pyrophosphorylase;UDP-N-acetylglucosamine pyrophosphorylase	UAP1	>sp|Q16222|UAP1_HUMAN UDP-N-acetylhexosamine pyrophosphorylase OS=Homo sapiens GN=UAP1 PE=1 SV=3;>sp|Q16222-3|UAP1_HUMAN Isoform 3 of UDP-N-acetylhexosamine pyrophosphorylase OS=Homo sapiens GN=UAP1;>sp|Q16222-2|UAP1_HUMAN Isoform AGX1 of UDP-N-acetylhexos			2.835054963	0.787683201	0.421586873	-0.876016035	-0.411329733			0.04082231		-0.728693856		-1.534119542	0.625457537	3.506017922		3.492622329	3.472487771	3.43909117	3.450617424		0.360308085	4.6773391	-0.436880928	0.04879418	0.128425389				0.752320428	-0.099726328	-0.852016077	-0.343988804	0.529970829	0.886276995				0.531867996	-0.143771202	-0.871653802	-0.409220753	0.385707125	0.869239719	1.148283363
Q16555	Dihydropyrimidinase-related protein 2	DPYSL2	>sp|Q16555|DPYL2_HUMAN Dihydropyrimidinase-related protein 2 OS=Homo sapiens GN=DPYSL2 PE=1 SV=1	-2.208761038	-3.127210632	-0.466655938	-0.763880923	0.537246361	-1.089666437	-0.643675864			-0.127746464		-1.851677585	-0.627137029	-0.549366741	-0.691522623		-1.939039544	2.345708613	-1.098474652	1.268913416	0.693051993		0.3222743	0.6388616	0.205017088	-0.024223094	-0.23516131	-0.697031773	0.953004431	1.647728951	0.382058509	-0.233752569	-0.613630481	-0.572308019	0.407515912	1.048863914	1.279233551	-0.130791873	-1.483419992	0.259423152	-0.420163353	-0.710708492	-0.840267491	0.393526032	1.177279996	0.39330636
Q16795	NADH dehydrogenase [ubiquinone] 1 alpha subcomplex subunit 9, mitochondrial	NDUFA9	>sp|Q16795|NDUA9_HUMAN NADH dehydrogenase [ubiquinone] 1 alpha subcomplex subunit 9, mitochondrial OS=Homo sapiens GN=NDUFA9 PE=1 SV=2	-2.996081197	-1.767093699	-1.346261227	-1.094741534								-3.524516615	-4.583566647	0.637285644	-2.974375818		-2.826232932	1.256104877		0.541316585	0.225028083	-0.483278811	0.296780417		0.164786278	-0.292386866	-0.384960435				0.568032105	-0.238901991	-0.727666202	-0.232345202	0.593784005	0.865443775	1.27596058	-0.17869796	-1.397296088	0.380286156	-0.218262612	-0.720184044	-0.41161756	0.469469253	0.812292845	0.025737561
Q27J81;Q27J81-2	Inverted formin-2	INF2	>sp|Q27J81|INF2_HUMAN Inverted formin-2 OS=Homo sapiens GN=INF2 PE=1 SV=2;>sp|Q27J81-2|INF2_HUMAN Isoform 2 of Inverted formin-2 OS=Homo sapiens GN=INF2	-0.844509802		-0.203385635	-0.544287455		-0.819419268	-0.205080968		-0.45118857			-2.299240705	-0.809018587	-0.716007132	-0.425229992			2.876566059	-0.875989558	1.307953046	0.521854803	-0.701318226	0.5627675	1.029912213	0.400865778	-0.981793143	-1.385751892	-1.715533247	0.611833365	2.247441471	0.649937299	0.047677975	-0.642909732	-0.407267905	0.446785562	0.826111164	0.958657108	-0.597168698	-1.576518639	0.648925559	0.097206246	-0.505533186	-0.333388821	0.492006976	0.798506795	0.717736734
Q4G176	Acyl-CoA synthetase family member 3, mitochondrial	ACSF3	>sp|Q4G176|ACSF3_HUMAN Acyl-CoA synthetase family member 3, mitochondrial OS=Homo sapiens GN=ACSF3 PE=1 SV=3	-3.319477596											-3.224317298	-3.999399964	-0.359490124	-2.541282036			-0.78150399													0.407733431	-0.210646336	-0.557136103	-0.250611618	0.730226922	0.93975315	1.22595354	0.825134335	-0.367564255	0.570171448	-0.134714606	-0.70580569	-0.346664773	0.525567789	0.727528424	0.046281503
Q4J6C6;Q4J6C6-4;Q4J6C6-3;Q4J6C6-2	Prolyl endopeptidase-like	PREPL	>sp|Q4J6C6|PPCEL_HUMAN Prolyl endopeptidase-like OS=Homo sapiens GN=PREPL PE=1 SV=1;>sp|Q4J6C6-4|PPCEL_HUMAN Isoform 4 of Prolyl endopeptidase-like OS=Homo sapiens GN=PREPL;>sp|Q4J6C6-3|PPCEL_HUMAN Isoform 3 of Prolyl endopeptidase-like OS=Homo sapiens GN=	-1.380033026					-0.705405716						-1.919478768		-0.94922668	-0.001645611		-3.195351638		-1.001212373	1.034497464	0.629193397		0.232046713		0.603976406	-0.164544777	-0.734395079	-0.804904423	0.314754522	1.177726483	0.457541762	-0.790509203	-1.24800506
Q53GQ0	Estradiol 17-beta-dehydrogenase 12	HSD17B12	>sp|Q53GQ0|DHB12_HUMAN Estradiol 17-beta-dehydrogenase 12 OS=Homo sapiens GN=HSD17B12 PE=1 SV=2	-1.788713627	-3.273691909	-1.266107732	-1.16339717	0.423309237	-0.656876481	-0.529385048							-1.338943644			-2.91767891	2.051093629	0.352984458	0.397145797	0.439889048	-0.914901721	0.011495639	0.523060062							0.460585313	-0.26336915	-0.725064493	-0.60224084	0.504264441	1.155490198				0.291839273	-0.308966175	-0.748359671	-0.64649603	0.50771854	1.189476689	0.157431827
Q53GS7;Q53GS7-2	Nucleoporin GLE1	GLE1	>sp|Q53GS7|GLE1_HUMAN Nucleoporin GLE1 OS=Homo sapiens GN=GLE1 PE=1 SV=2;>sp|Q53GS7-2|GLE1_HUMAN Isoform 2 of Nucleoporin GLE1 OS=Homo sapiens GN=GLE1	-1.020720925		-0.546582511	-0.689939138	-0.196508425	-0.706370548	-0.188726275					-1.936828432	-1.528781318	-2.983361058	1.90565897	0.56315813		0.180529813	-0.643315281	0.94912401	0.593114696	-0.4770805	0.122871469	1.354000719	0.621430668	-2.019989328	-2.172798825	-2.43533893	0.599317794	3.04241671													-0.426606083	0.66712006	1.087259152	0.645978275
Q5BJF2	Transmembrane protein 97	TMEM97	>sp|Q5BJF2|TMM97_HUMAN Transmembrane protein 97 OS=Homo sapiens GN=TMEM97 PE=1 SV=1	-2.046205839	-3.9637119	-1.300448367									-1.668913951	-3.0195213	-0.459992575	0.070938821		-4.050669767	2.605755067																						0.085560625	-0.414922088	-0.978577129
Q5SNT2;Q5SNT2-2	Transmembrane protein 201	TMEM201	>sp|Q5SNT2|TM201_HUMAN Transmembrane protein 201 OS=Homo sapiens GN=TMEM201 PE=1 SV=1;>sp|Q5SNT2-2|TM201_HUMAN Isoform SAMP1 of Transmembrane protein 201 OS=Homo sapiens GN=TMEM201	-1.06337902	1.060393312	-0.268139025	-0.555078549	-0.432863471	-0.421863141	-0.344153618	-2.235280182			-2.612019924	-1.966799036	-2.118100497	-3.211431213	1.594070757	0.014926544		0.219958398	-0.616215541	0.659833246	-0.190338611	-0.567061966	0.218471211	0.518434424	0.574053054	-1.881454218	-2.544308494	-3.147777383	0.085424656	3.133284034										0.422663592	-0.463469597	-0.237965911	-1.220446097	-0.105969993	0.832282436	-0.192084597
Q5SRE5;Q5SRE5-2	Nucleoporin NUP188 homolog	NUP188	>sp|Q5SRE5|NU188_HUMAN Nucleoporin NUP188 homolog OS=Homo sapiens GN=NUP188 PE=1 SV=1;>sp|Q5SRE5-2|NU188_HUMAN Isoform 2 of Nucleoporin NUP188 homolog OS=Homo sapiens GN=NUP188	-0.851078907	1.474150461	-0.434363833	-0.591288139	-0.122946839	-0.640366387	-0.154441705	-1.688171414	-0.971544005	-0.68775306	-2.306216449	-1.643089962	-1.087150892	-2.764052418	1.83017418	0.231309516	0.657731457	0.097206246	-0.571600295	0.92653084	0.548929769	-0.482613431	0.221691514	0.805540107	0.441802155	-1.0489494	-1.49834176	-2.058112441	0.599317794	2.552991795	1.053875936	-0.688520135	-1.592658127	-0.05328411	0.731791479	0.767993718	1.006836577	-0.253824844	-1.345124568	1.202950503	-0.34905167	-1.576045406	-0.06603464	0.835519901	0.88869455	0.667755908
Q5VWQ8;Q5VWQ8-2;Q5VWQ8-4;Q5VWQ8-3	Disabled homolog 2-interacting protein	DAB2IP	>sp|Q5VWQ8|DAB2P_HUMAN Disabled homolog 2-interacting protein OS=Homo sapiens GN=DAB2IP PE=1 SV=2;>sp|Q5VWQ8-2|DAB2P_HUMAN Isoform 2 of Disabled homolog 2-interacting protein OS=Homo sapiens GN=DAB2IP;>sp|Q5VWQ8-4|DAB2P_HUMAN Isoform 4 of Disabled homolog	0.500496149		-0.293960191	-0.49396684	-0.394505666	-0.57548633						-1.074668932	-1.621488377	-1.731541652				2.897530872	-0.245112498	0.743299528	0.414785006		-0.033082318	0.004609253	0.983458812	-0.352326301	-1.358047114	-1.213437092	0.630032634	1.843461325
Q6IBS0	Twinfilin-2	TWF2	>sp|Q6IBS0|TWF2_HUMAN Twinfilin-2 OS=Homo sapiens GN=TWF2 PE=1 SV=2	-1.447996809	-1.985930417	-0.177963328	-0.519900358	0.622742976	-0.87853362	-0.547594337					-1.405566106	-2.660178495	-1.127147606	0.400865778			1.40315863	-0.957243613	1.24865627	0.561106141		0.290542363	0.687956494	0.740279983	-0.332807258	-1.063831337	-1.353984846	0.497944422	1.738335504	0.421155961	-0.098412869	-0.528947839	-0.554421599	0.355918372	0.754716506				0.633198686	0.080384787	-0.555311733	-0.527865797	0.185739709	0.952482674	0.577730931
Q6NYC8	Phostensin	PPP1R18	>sp|Q6NYC8|PPR18_HUMAN Phostensin OS=Homo sapiens GN=PPP1R18 PE=1 SV=1					-0.500871016	-1.151618426	-0.654013268					-3.328840712	-3.321206928	-1.506762581	-0.018980333								0.190804468		0.493339909	-0.479975097	-1.013887647	-1.550803142	0.484395963	2.12310331
Q6P1A2	Lysophospholipid acyltransferase 5	LPCAT3	>sp|Q6P1A2|MBOA5_HUMAN Lysophospholipid acyltransferase 5 OS=Homo sapiens GN=LPCAT3 PE=1 SV=1	-1.779224303	-2.805408597	-0.700614656	-0.912944565	0.976950127							-4.512958259	-4.591614209	-0.050353017			-3.635620313		-0.209628303			-0.649706442						-1.023885695	1.648051213	2.671927385	0.354564999	-0.553722593	-0.908225706	0.855112655	0.785759774	-0.069361053				-0.003770357	-0.478305975	-0.474552482	-0.849128423	-0.148944618	0.789604066
Q6P3W7	SCY1-like protein 2	SCYL2	>sp|Q6P3W7|SCYL2_HUMAN SCY1-like protein 2 OS=Homo sapiens GN=SCYL2 PE=1 SV=1	-0.170767421		0.265676925	-0.42043364		-0.981593713	-0.579145755					-2.02414974	-3.1285979	-0.855614213	0.181038924			1.796099328	-1.256424714	1.690104161	0.961326981	-0.67006126	0.321928095	1.101313901	0.045303168	-0.849258373	-0.765327013	-0.587055927	0.124857467	0.711935357				-0.178028613	0.784587736	0.660654852
Q6UW68	Transmembrane protein 205	TMEM205	>sp|Q6UW68|TM205_HUMAN Transmembrane protein 205 OS=Homo sapiens GN=TMEM205 PE=1 SV=1	-2.729674395											-3.173840012	-3.161524169	-0.466935078	-1.662368822		-3.410504946			0.854075462					-0.19450942	-2.265205853	-2.070663466	-2.20756107	0.99110003	3.002756519	0.213378391	-0.491895927	-0.620512114	-0.342744155	0.534161233	0.844385653				0.21896711	-0.399901553	-0.599068662	-0.386902164	0.51530876	0.895845469	0.220577607
Q7L0Y3	Mitochondrial ribonuclease P protein 1	RG9MTD1	>sp|Q7L0Y3|MRRP1_HUMAN Mitochondrial ribonuclease P protein 1 OS=Homo sapiens GN=RG9MTD1 PE=1 SV=2	-2.916153517		-1.016628751	-0.900395079		-0.805559884						-3.845950885	-3.766347501	0.269392279	-2.45087302			0.987320866	0.319039816	0.558659484	0.226878404		-0.369426783		0.042504263	-0.284422871	-0.307483529	-1.799119046	-0.457236786	1.341871921	0.362778454	-0.067092212	-0.325792475	-0.258304358	0.584866318	0.840281941				0.630405471	-0.001443417	-0.70688853	-0.250251221	0.49241724	0.890018587	0.111699072
Q7L2H7	Eukaryotic translation initiation factor 3 subunit M	EIF3M	>sp|Q7L2H7|EIF3M_HUMAN Eukaryotic translation initiation factor 3 subunit M OS=Homo sapiens GN=EIF3M PE=1 SV=1	-2.126328519	-1.146339624	-0.189400604	-0.697944212	1.485581393	-0.399787346	-0.389186567		0.194465332	0.389566812		-3.199984361	-2.608936205	-0.495389776	-1.53951953	-0.690614235	-1.837377456	1.520346812	-1.255253332	1.336968862	0.545869551	-0.350117868	0.356707253	0.863066228	0.712727829	0.295840551	-0.484085744	-0.609508398	0.443500567	1.010421805	0.669298946	-0.121674863	-0.685454276	-0.389659003	0.337311477	0.784252693				-0.025456004	-0.856502089	-0.781206435	-0.591049068	0.285934808	0.800910251	0.676718744
Q7Z4H7;Q7Z4H7-3;Q7Z4H7-2	HAUS augmin-like complex subunit 6	HAUS6	>sp|Q7Z4H7|HAUS6_HUMAN HAUS augmin-like complex subunit 6 OS=Homo sapiens GN=HAUS6 PE=1 SV=2;>sp|Q7Z4H7-3|HAUS6_HUMAN Isoform 3 of HAUS augmin-like complex subunit 6 OS=Homo sapiens GN=HAUS6;>sp|Q7Z4H7-2|HAUS6_HUMAN Isoform 2 of HAUS augmin-like complex su	-0.266350642		-0.24002609	-0.166114111								-1.13606155	-1.213136033	-2.284194467	0.971148052			2.24965771	-1.021775077	0.802813598					0.46383168	-0.218699045	-0.597146873	0.555423532	0.268554164	-0.2869025
Q86SQ0;Q86SQ0-3;Q86SQ0-2	Pleckstrin homology-like domain family B member 2	PHLDB2	>sp|Q86SQ0|PHLB2_HUMAN Pleckstrin homology-like domain family B member 2 OS=Homo sapiens GN=PHLDB2 PE=1 SV=2;>sp|Q86SQ0-3|PHLB2_HUMAN Isoform 3 of Pleckstrin homology-like domain family B member 2 OS=Homo sapiens GN=PHLDB2;>sp|Q86SQ0-2|PHLB2_HUMAN Isoform			-0.365518249		0.349365278	-0.595227642	-0.088622874					-1.265067152	-0.380802999	-2.750688164	1.515561081			3.268089998	-0.521908313	0.683651545	0.624615633		0.720978845		0.231309516	-1.240895311	-1.699466228	-1.512266705	0.108089492	1.750134819
Q86YN1;Q86YN1-2	Dolichyldiphosphatase 1	DOLPP1	>sp|Q86YN1|DOPP1_HUMAN Dolichyldiphosphatase 1 OS=Homo sapiens GN=DOLPP1 PE=1 SV=1;>sp|Q86YN1-2|DOPP1_HUMAN Isoform 2 of Dolichyldiphosphatase 1 OS=Homo sapiens GN=DOLPP1	-2.577164208											-3.692529506	-4.408343559																		0.326537348	-0.269773078	-0.601846673							0.185359135	-0.373159067	-0.71586495	-0.394676353	0.540424105	0.92539184	-0.111523644
Q8IUD2;Q8IUD2-3;Q8IUD2-2;Q8IUD2-4;Q8IUD2-5	ELKS/Rab6-interacting/CAST family member 1	ERC1	>sp|Q8IUD2|RB6I2_HUMAN ELKS/Rab6-interacting/CAST family member 1 OS=Homo sapiens GN=ERC1 PE=1 SV=1;>sp|Q8IUD2-3|RB6I2_HUMAN Isoform 3 of ELKS/Rab6-interacting/CAST family member 1 OS=Homo sapiens GN=ERC1;>sp|Q8IUD2-2|RB6I2_HUMAN Isoform 2 of ELKS/Rab6-int	0.119555385	1.427123406	-0.37065737	-0.476939938	0.283447708	-0.732308405	-0.162605692	-1.143149725	-0.491348241	-0.772505349	-0.700262999	-1.631153443	-0.413730048	-2.954333373	1.798838544	-0.232192678			-0.551437303	0.963917962	0.690640579	-0.639714393	0.502330602	0.890874671	0.871607122	-0.691569223	-1.445047758	-1.326841616	-0.030383472	1.35901507
Q8IUH5	Palmitoyltransferase ZDHHC17	ZDHHC17	>sp|Q8IUH5|ZDH17_HUMAN Palmitoyltransferase ZDHHC17 OS=Homo sapiens GN=ZDHHC17 PE=1 SV=2							-0.322884197					-2.36698736	-1.782843747	-1.752193982				1.662159916	-1.357048952	1.167935918	0.769094656										0.632919608	-0.118836594	-0.875777755	-0.248981968	0.848637962	1.007482576				0.422017657	-0.384941596	-0.974489206	-0.563624918	0.375734539	0.927213808
Q8IWJ2	GRIP and coiled-coil domain-containing protein 2	GCC2	>sp|Q8IWJ2|GCC2_HUMAN GRIP and coiled-coil domain-containing protein 2 OS=Homo sapiens GN=GCC2 PE=1 SV=4	-1.081461107		0.399553938	-0.283035436	-0.341262958	-0.700591209	0.058108649			-0.058037343		-0.365053651	0.741315967	-2.297253814	1.667210912			2.203075835	-0.765743952	0.969528122	0.602836912		0.947479146	1.198305554	0.331131922	-1.105535316	-1.432649261	-1.354390559	0.274768566	1.629193397													-0.112381152	0.752406071	0.89227444
Q8IWX8	Calcium homeostasis endoplasmic reticulum protein	CHERP	>sp|Q8IWX8|CHERP_HUMAN Calcium homeostasis endoplasmic reticulum protein OS=Homo sapiens GN=CHERP PE=1 SV=3	-0.866883687	1.413377445	-0.226239925	-0.431948432	-0.203285971	-0.692618108	-0.057571824	-2.550972224	-1.423564934	-1.194955239	-3.641801813	-1.411080329	-0.403980842	-3.466241316	2.349082146	0.336283388	0.788852728	-0.584630719	-0.560642822	0.831228693	0.574053054	-0.358916447	0.280718814	0.665301804	0.619272138	-1.510374862	-2.153157711	-2.736773248	0.236094579	2.959325039				-0.208627659	0.870739525	1.130008304	1.070664101	-0.315271013	-1.384847405	0.959844328	0.756425557	0.550408193	-0.281842256	0.558463573	1.008702008	-0.201592745
Q8IXI1	Mitochondrial Rho GTPase 2	RHOT2	>sp|Q8IXI1|MIRO2_HUMAN Mitochondrial Rho GTPase 2 OS=Homo sapiens GN=RHOT2 PE=1 SV=2	-2.71415986	-3.438979911	-1.571793276	-1.556266058	0.294076649							-3.64111767	-3.704140646	-0.694648118	-2.27900365		-4.789222147	1.72643889	-0.305146545		0.221691514	-0.315791676									0.386921282	-0.112708699	-0.505287432	-0.257907532	0.58236331	0.881508009				0.473631077	0.011638756	-0.546097929	-0.075383194	0.623773238	0.829281298	0.543792806
Q8IYI6	Exocyst complex component 8	EXOC8	>sp|Q8IYI6|EXOC8_HUMAN Exocyst complex component 8 OS=Homo sapiens GN=EXOC8 PE=1 SV=2	-0.639916704					0.547943311	-0.787094538					-2.424687669	-2.336354803	-1.457672603	0.090582476			2.047957107	-1.379319759	1.176578094	0.754459974				0.223793216	-0.60241606	-0.739227589	-0.864307539	0.712727829	1.497126915	0.247076832	-0.111866586	-0.45818783							0.316493338	0.295252823	-0.47679939	-0.660452104	0.52084965	1.068120453
Q8N1F7;Q8N1F7-2	Nuclear pore complex protein Nup93	NUP93	>sp|Q8N1F7|NUP93_HUMAN Nuclear pore complex protein Nup93 OS=Homo sapiens GN=NUP93 PE=1 SV=2;>sp|Q8N1F7-2|NUP93_HUMAN Isoform 2 of Nuclear pore complex protein Nup93 OS=Homo sapiens GN=NUP93	-0.892633509	1.298013064	-0.454169978	-0.599440212	-0.068876734	-0.64140119	-0.252707136	-2.034987821	-1.22813132	-0.893222889	-2.911478439	-1.554061463	-1.111383373	-2.886086179	1.692293278	0.12895322	0.514198023	0.081612323	-0.596165129	0.881351382	0.60312187	-0.447386844	0.295135249	0.853117391	0.563939074	-1.313799809	-1.86097589	-2.427168525	0.547844628	3.004069868	0.952333566	-0.3735889	-1.351295278	0.038576651	0.735868729	0.756169328	0.925315875	-0.445224531	-1.232158786	0.86979246	-0.1905197	-1.12469174	-0.048501724	0.738292263	0.81991338	0.556208672
Q8N335	Glycerol-3-phosphate dehydrogenase 1-like protein	GPD1L	>sp|Q8N335|GPD1L_HUMAN Glycerol-3-phosphate dehydrogenase 1-like protein OS=Homo sapiens GN=GPD1L PE=1 SV=1	-0.588595449		-0.702961227	0.052694111								-2.964207199	-0.800173776	-1.841766396	0.263515224			2.409363779		1.239336935											0.277746757	-0.470189046	-0.684201937	-0.757989021	0.179893171	0.937796341				0.287826867	-0.196409235	-0.625088505	-0.697289069	0.425459305	1.074436931	0.543594864
Q8N4C8;Q8N4C8-4;Q8N4C8-2;Q8N4C8-3;Q8N4C8-5	Misshapen-like kinase 1	MINK1	>sp|Q8N4C8|MINK1_HUMAN Misshapen-like kinase 1 OS=Homo sapiens GN=MINK1 PE=1 SV=2;>sp|Q8N4C8-4|MINK1_HUMAN Isoform 4 of Misshapen-like kinase 1 OS=Homo sapiens GN=MINK1;>sp|Q8N4C8-2|MINK1_HUMAN Isoform 1 of Misshapen-like kinase 1 OS=Homo sapiens GN=MINK1;	-0.501932992											-2.966347948	-2.044062338	-1.445794281	0.324925784			2.158950947	-0.873449973	0.929942454					-0.01547627	-0.569222314	-0.649955434	-0.754260968	0.447103068	1.201382936				-0.205979304	0.783749983	0.989720329
Q8N5K1	CDGSH iron-sulfur domain-containing protein 2	CISD2	>sp|Q8N5K1|CISD2_HUMAN CDGSH iron-sulfur domain-containing protein 2 OS=Homo sapiens GN=CISD2 PE=1 SV=1	-3.389322613	-3.372744307					-2.308787462					-3.372400632	-2.215311766	-1.016599563			-3.437369245								0.294311961	-0.931893309	-1.226206173																-0.641243672	0.29419431	1.058939855
Q8NEW0	Zinc transporter 7	SLC30A7	>sp|Q8NEW0|ZNT7_HUMAN Zinc transporter 7 OS=Homo sapiens GN=SLC30A7 PE=1 SV=1	-2.762485229							-1.895931774			-2.387826817	-3.028910823	-3.372490279	-0.487965317	-1.887953815		-2.216384103														0.480575346	-0.23633348	-0.621199867	-0.182344001	0.567642792	0.784085143				0.24610401	-0.062926845	-0.387675813	-0.292333862	0.671836829	0.871291692	0.690461795
Q8NFA0	Ubiquitin carboxyl-terminal hydrolase 32	USP32	>sp|Q8NFA0|UBP32_HUMAN Ubiquitin carboxyl-terminal hydrolase 32 OS=Homo sapiens GN=USP32 PE=1 SV=1	-1.354759487				0.391657754		-0.332607399						-0.821839919	-0.843111566	-0.621000163					1.175237151					0.133300476	-0.301497012	-0.284528301	-1.712173133	1.089769309	2.80194499	0.388905884	-0.222245755	-0.61380709	-0.610961906	0.396269112	0.991245185	1.417271945	-0.329866685	-1.448114897	0.535754381	-0.214943334	-0.733315388	-0.554824211	0.372394965	0.920674411	0.771209487
Q8NFH5	Nucleoporin NUP53	NUP35	>sp|Q8NFH5|NUP53_HUMAN Nucleoporin NUP53 OS=Homo sapiens GN=NUP35 PE=1 SV=1	-0.8892626	1.040611928	-0.59948393	-0.888701547	-0.32108076	-1.23799994	-0.597343302					-2.365202306	-2.429731384	-3.034219409	1.389787054	0.097475959	-0.116973587	0.103799743	-0.64412672	1.079429315	0.553557109	-0.518535716	0.468009774	1.136847604	0.546956178	-2.224721849	-2.821839919	-1.952266194	0.658188628	2.812539298	1.16774328	0.128821281	-1.046801821
Q8NI35;Q8NI35-3;Q8NI35-2;Q8NI35-4;Q8NI35-5	InaD-like protein	INADL	>sp|Q8NI35|INADL_HUMAN InaD-like protein OS=Homo sapiens GN=INADL PE=1 SV=3;>sp|Q8NI35-3|INADL_HUMAN Isoform 3 of InaD-like protein OS=Homo sapiens GN=INADL;>sp|Q8NI35-2|INADL_HUMAN Isoform 2 of InaD-like protein OS=Homo sapiens GN=INADL;>sp|Q8NI35-4|INADL	-0.742868659				-0.031562674	-1.067908584		-2.622376462				-1.7319729	-0.945498784	-2.381272697	1.388409989			-3.487346311	-0.559983333	0.729444007	0.50548448				0.918767849	-0.953020092	-1.932746787	-1.597758074	-0.109903566	1.494569217				-0.812308253	0.121413331	0.921969435				0.108089492	-0.73905902	-0.847206526	-0.458643762	0.120484657	0.541514839	1.828469107
Q8TCG1;Q8TCG1-2	Protein CIP2A	KIAA1524	>sp|Q8TCG1|CIP2A_HUMAN Protein CIP2A OS=Homo sapiens GN=KIAA1524 PE=1 SV=2;>sp|Q8TCG1-2|CIP2A_HUMAN Isoform 2 of Protein CIP2A OS=Homo sapiens GN=KIAA1524	0.351854439		-0.796535705		0.07819992	-0.613277328	-0.246617961		0.292546188		-1.291662652	0.258458623	0.284514133	-2.030206674	0.674731809					1.01984422	0.499067738	-0.582382385	0.590434352		-0.077817378	0.005615567	0.2131295	0.270588742	0.594835149	0.509949146				0.184216808	0.623117702	0.413377445							-0.820361565	0.31533436	1.003602237
Q8TCJ2	Dolichyl-diphosphooligosaccharide--protein glycosyltransferase subunit STT3B	STT3B	>sp|Q8TCJ2|STT3B_HUMAN Dolichyl-diphosphooligosaccharide--protein glycosyltransferase subunit STT3B OS=Homo sapiens GN=STT3B PE=1 SV=1	-2.472008876	-2.069694116	-0.729291666	-0.695091834	0.246468895	-0.525807996			-0.817612798	-1.243454886		-3.355719143	-3.883379733	-0.768346412	-1.515480295		-3.133780408	1.50299247	-0.003524478	0.975336702	0.641268561	-0.429847986	0.246712101	0.635893663	-0.278671092	-1.368513844	-1.220479714	-1.595489205	1.349704962	3.09362778	0.358396262	-0.2012278	-0.619492181	-0.730511967	0.51369286	1.262192588	0.960437572	0.009060468	-0.95254537	0.367035516	-0.359915903	-0.732763858	-0.801631577	0.483880254	1.251446432	0.093424959
Q8TCS8	Polyribonucleotide nucleotidyltransferase 1, mitochondrial	PNPT1	>sp|Q8TCS8|PNPT1_HUMAN Polyribonucleotide nucleotidyltransferase 1, mitochondrial OS=Homo sapiens GN=PNPT1 PE=1 SV=2	-3.098505545	-4.532424184					-0.531447961					-3.83951346	-3.563300849	-0.087258173	-2.614580007		-2.752534223	2.235236889		0.326077085	0.363114995	-1.071148385			0.126179949	0.342782282	0.203389117	-1.51779191	0.608809243	2.066778074	0.311968051	-0.373271185	-0.652765232	-0.300181884	0.481815574	0.876723207				0.354339313	-0.532908369	-0.836887756	-0.399711214	0.494466814	0.981048903	-0.801178998
Q8TCT8	Signal peptide peptidase-like 2A	SPPL2A	>sp|Q8TCT8|SPP2A_HUMAN Signal peptide peptidase-like 2A OS=Homo sapiens GN=SPPL2A PE=1 SV=2	-3.050263384											-2.485680764	-4.081284044	2.484009198						3.645125203					-3.992770047	-0.69289794	3.29987471	0.415326009	2.1696685	1.754374453	0.314870509	-0.629166152	-0.98318993										-1.102868023	0.659102536	1.260085892
Q8TDM6;Q8TDM6-4;Q8TDM6-2	Disks large homolog 5	DLG5	>sp|Q8TDM6|DLG5_HUMAN Disks large homolog 5 OS=Homo sapiens GN=DLG5 PE=1 SV=4;>sp|Q8TDM6-4|DLG5_HUMAN Isoform 4 of Disks large homolog 5 OS=Homo sapiens GN=DLG5;>sp|Q8TDM6-2|DLG5_HUMAN Isoform 2 of Disks large homolog 5 OS=Homo sapiens GN=DLG5	-0.244445806				0.01235413	-0.646112164	-0.48626672	-0.708938733	-0.448055852	-1.132198401		-1.511526123	-1.04507415	-3.025147677	1.997834333					0.837055156	0.651591345				1.100035721	-0.820667307	-1.943139057	-1.926700739	0.287945039	2.099093179				-0.2612581	0.597221268	0.959028219				0.824401279	0.113967146	-0.462375916	-1.30921641	0.489645688	1.798838544
Q8TEM1	Nuclear pore membrane glycoprotein 210	NUP210	>sp|Q8TEM1|PO210_HUMAN Nuclear pore membrane glycoprotein 210 OS=Homo sapiens GN=NUP210 PE=1 SV=3	-1.392477932	1.281253134	-0.569307939	-0.677171944	0.265436896	-0.369370872	-0.101969697	-2.437134832	-2.086752489	-2.158944703	-2.782397023	-2.643135023	-2.358675941	-2.125383997	1.576377015	-0.031606913	0.147697444	1.32088898	-0.376844831	1.129876461	0.607105384	-0.409776458	0.699818116	1.222557291	0.273336847	-2.063348871	-2.330174983	-2.23371864	0.89328454	3.137651065	0.844947998	-0.677125807	-1.536879801	-0.27433736	0.752406071	1.023964991	0.631150858	-0.192331841	-0.779249063	0.922045577	-0.685848757	-1.643270214	-0.256993522	0.813278405	1.046630748	0.338681125
Q8WTW3	Conserved oligomeric Golgi complex subunit 1	COG1	>sp|Q8WTW3|COG1_HUMAN Conserved oligomeric Golgi complex subunit 1 OS=Homo sapiens GN=COG1 PE=1 SV=1	-1.073271825	-0.506127263	-0.71465697	-0.309573964	0.09895848	-0.66806553	-0.527907399	-2.73063166	-1.791457769			-0.815783192	-0.316330491	-2.2596682	0.960734102	-0.527512229		2.355100861	-1.211130571	1.173831016	0.46905241				0.417271945	-0.804728003	-1.166211239				0.416731671	-0.091125621	-0.368960926	-0.573831876	0.410123978	0.962586038	1.142151997	-0.422887844	-1.324093762	0.477988108	0.037874166	-0.316186788	-0.522405559	0.457751869	1.020555538	0.572307624
Q8WVM0	Dimethyladenosine transferase 1, mitochondrial	TFB1M	>sp|Q8WVM0|TFB1M_HUMAN Dimethyladenosine transferase 1, mitochondrial OS=Homo sapiens GN=TFB1M PE=1 SV=1	-1.856423725	-2.241816235	-1.083936159	-1.067515458								-3.443163524	-3.68620156	-0.058292691	-2.048710622		-2.178469368	2.339850003	-0.025970027	0.695993813	0.04851521		-0.304202122																	-0.066895747	0.012640181	-0.355257691				-0.110292842
Q8WWI5;Q8WWI5-2;Q8WWI5-3	Choline transporter-like protein 1	SLC44A1	>sp|Q8WWI5|CTL1_HUMAN Choline transporter-like protein 1 OS=Homo sapiens GN=SLC44A1 PE=1 SV=1;>sp|Q8WWI5-2|CTL1_HUMAN Isoform 2 of Choline transporter-like protein 1 OS=Homo sapiens GN=SLC44A1;>sp|Q8WWI5-3|CTL1_HUMAN Isoform 3 of Choline transporter-like p	-2.496386668											-1.920898421	-3.392273421	0.90126274	-1.473810969		-3.282789701											-1.753166312	-2.703689439	-0.950480749										0.244521774	-0.533534711	-0.884194329	-0.282210633	0.576473765	0.897550233
Q8WX93;Q8WX93-3;Q8WX93-5;Q8WX93-8;Q8WX93-2;Q8WX93-9;Q8WX93-4	Palladin	PALLD	>sp|Q8WX93|PALLD_HUMAN Palladin OS=Homo sapiens GN=PALLD PE=1 SV=3;>sp|Q8WX93-3|PALLD_HUMAN Isoform 3 of Palladin OS=Homo sapiens GN=PALLD;>sp|Q8WX93-5|PALLD_HUMAN Isoform 5 of Palladin OS=Homo sapiens GN=PALLD;>sp|Q8WX93-8|PALLD_HUMAN Isoform 8 of Palladi					0.063226802	-1.009088693	-0.543109762					-0.490192699	-1.031621659	-2.750105688	1.237991936							-0.517709288	0.453543918	1.119488985																0.908582365	0.850399397	-0.325430879
Q92574;Q92574-2	Hamartin	TSC1	>sp|Q92574|TSC1_HUMAN Hamartin OS=Homo sapiens GN=TSC1 PE=1 SV=2;>sp|Q92574-2|TSC1_HUMAN Isoform 2 of Hamartin OS=Homo sapiens GN=TSC1	-0.957187591				-0.217692092							0.282143229		-1.786024447	-0.019696793				-2.348427023		0.566571641																			0.487280529	0.03562391	-0.614226622	-0.582987361	0.620774066	1.23793077	0.592827755
Q92575	UBX domain-containing protein 4	UBXN4	>sp|Q92575|UBXN4_HUMAN UBX domain-containing protein 4 OS=Homo sapiens GN=UBXN4 PE=1 SV=2	-2.043705397	-1.550591817								-0.524188763		-2.997117491	-2.4356511					1.642100805										-1.40186351	1.077174623	2.253051361				-0.412327779	0.468114072	0.959918497				0.750349241	0.017351842	-0.288945678
Q92598;Q92598-2;Q92598-3	Heat shock protein 105 kDa	HSPH1	>sp|Q92598|HS105_HUMAN Heat shock protein 105 kDa OS=Homo sapiens GN=HSPH1 PE=1 SV=1;>sp|Q92598-2|HS105_HUMAN Isoform Beta of Heat shock protein 105 kDa OS=Homo sapiens GN=HSPH1;>sp|Q92598-3|HS105_HUMAN Isoform 3 of Heat shock protein 105 kDa OS=Homo sapie	-1.386543784	-1.194261802	-0.335608184	-0.614690458	0.715541987	-0.77105205	-0.720635685	-0.414768221	0.113300436	0.166843964	-0.76319515	-2.548438067	-0.266159781	-1.620245975	-4.04E-04	-0.295924836	0.977902667	1.035975744	-0.730990799	1.089430353	0.503043371	-0.600402314	0.21971064	0.74381653	0.832120372	-0.458584284	-1.300519438	-1.012344424	0.959770155	1.967869491	0.464459166	-0.219286759	-0.618472968	-0.490131906	0.321350901	0.85814018	0.994145221	-0.618007915	-1.612152231	0.476226133	-0.217105027	-0.586232631	-0.483339316	0.364908555	0.795600729	0.600364915
Q92621	Nuclear pore complex protein Nup205	NUP205	>sp|Q92621|NU205_HUMAN Nuclear pore complex protein Nup205 OS=Homo sapiens GN=NUP205 PE=1 SV=3	-0.785452398	1.546561136	-0.444733548	-0.616613654	-0.110915901	-0.62996967	-0.138489221	-1.939150189	-1.178665302	-0.884593809	-2.916044622	-1.451701486	-0.613343538	-3.06648779	2.054674857	0.161049225	0.804962187	0.127765328	-0.489949544	0.902266569	0.587940994	-0.378681871	0.245739032	0.848077054	0.549324164	-1.370564107	-1.922757001	-2.380896926	0.480885503	2.824951106	0.935761456	-0.408933404	-1.358269022	-0.087810032	0.76366652	0.818768773	0.977829417	-0.306608947	-1.23005904	0.952780844	-0.390169407	-1.342158809	-0.041714099	0.827493874	0.890018587	0.46894818
Q92643	GPI-anchor transamidase	PIGK	>sp|Q92643|GPI8_HUMAN GPI-anchor transamidase OS=Homo sapiens GN=PIGK PE=1 SV=2	-2.601562064											-4.191577055	-3.785616528	-0.518494383				1.589763487										-1.233141976	1.184089827	2.417217927	0.63691458	-0.139950967	-0.888007211	-0.738216472	0.549324164	1.277389699	0.851519191	0.234869152	-0.616657895	0.424922088	-0.277499002	-0.715556937	-0.703783429	0.655809754	1.335540423	0.12154595
Q92805	Golgin subfamily A member 1	GOLGA1	>sp|Q92805|GOGA1_HUMAN Golgin subfamily A member 1 OS=Homo sapiens GN=GOLGA1 PE=1 SV=3	-1.00818885			-0.036437098								-0.947361528		-2.339272139	1.312490925					1.167229454	0.680684423		0.367818344	0.940429889	-0.294508606	-1.763219637	-1.57385335	-2.96928255	-1.743375762	1.110697317	0.398788148	0.377956634	0.049073097							0.836085712	0.792105706	-0.184932883	-0.203568369	0.490980804	0.661475991	0.421694581
Q96A65	Exocyst complex component 4	EXOC4	>sp|Q96A65|EXOC4_HUMAN Exocyst complex component 4 OS=Homo sapiens GN=EXOC4 PE=1 SV=1	-0.644825826		0.301002256	-0.571793276	0.353436218	-1.007173573	-0.772283565			-0.21091348		-2.027498493	-1.663145361	-1.713450001	0.087055435	0.092478087		1.240924865	-1.296651192	1.406808748	0.554736183	-0.375084967	0.6019817	0.921360157	0.209390977	-0.227979241	-0.70976435	-0.717975419	0.751892138	1.373509016	0.51772922	0.014640947	-0.434909806	-0.200979026	0.506805024	0.687777377	1.02708326	-0.014936816	-1.042011133	0.435735259	0.159629186	-0.289968353	-0.48452975	0.426318435	1.013926706	0.737340646
Q96EK5	KIF1-binding protein	KIAA1279	>sp|Q96EK5|KBP_HUMAN KIF1-binding protein OS=Homo sapiens GN=KIAA1279 PE=1 SV=1	-1.234329477						-0.475073774					-1.89566334		-1.505451263	0.578117532				-0.971940124	1.145416605	0.751378022		0.155360663	0.555423532	0.724737573	-0.945637712	-1.100607788	-0.912129867	0.706729455	1.60302689	0.538935409	-0.074061328	-0.692431584	-0.375927187	0.436055206	0.846152284				0.600650362	-0.17869796	-0.718046612	-0.545402943	0.45143533	0.898169648	0.617580599
Q96EK6	Glucosamine 6-phosphate N-acetyltransferase	GNPNAT1	>sp|Q96EK6|GNA1_HUMAN Glucosamine 6-phosphate N-acetyltransferase OS=Homo sapiens GN=GNPNAT1 PE=1 SV=1	-1.525787225	1.266276823	-0.340824376	-0.701482442	0.786261785	-0.826591093						-1.58454418	-1.852458842	-2.306501891	-0.164124421			-0.416172866	-1.170069278		0.750949452		0.392537245	0.852558223	0.390667686	-0.686104066	-0.924371535	-1.376545128	0.561008354	1.863700624	0.44127099	-0.388922071	-0.853892246							0.079292767	-0.789586197	-1.030766607	-0.522923705	0.47342327	0.945382967
Q96EN8	Molybdenum cofactor sulfurase	MOCOS	>sp|Q96EN8|MOCOS_HUMAN Molybdenum cofactor sulfurase OS=Homo sapiens GN=MOCOS PE=1 SV=2	-2.245300595		-0.724778353	-0.8055851			-0.46466365	-0.88803391				-0.740721486	-0.613166986	-1.971261129	0.179001399			3.01868758	-0.643315281	1.178555307	0.626205483			0.959695979	0.656908183	-0.104945606	-0.605068859	-1.188923607	0.046700587	0.954345226										-0.416827551	-0.611887629	-0.231650503	-0.699161696	0.056444801	0.755656734	0.035483152
Q96F86	Enhancer of mRNA-decapping protein 3	EDC3	>sp|Q96F86|EDC3_HUMAN Enhancer of mRNA-decapping protein 3 OS=Homo sapiens GN=EDC3 PE=1 SV=1	-0.483016655		0.594644089	-0.105286987	-0.097301227	-0.85929986	-0.357640372			-0.307858512		-1.966517089	-2.054871777	-2.079721946	0.588900488	-0.454861913		1.862193478	-1.16997189	1.009705472	0.623211368	-0.286233812	0.290188457	1.219214996	0.905273872	-0.345124568	-1.297821218	-0.602175138	0.061154063	0.666665711	0.402394751	0.326997465	-0.122899709				0.749062231	2.115632576	1.366587995	0.448478121	0.310805431	-0.206478622	-0.594922545	0.313129735	0.984625805	0.29713271
Q96HA1;Q96HA1-3;Q96HA1-2	Nuclear envelope pore membrane protein POM 121	POM121	>sp|Q96HA1|P121A_HUMAN Nuclear envelope pore membrane protein POM 121 OS=Homo sapiens GN=POM121 PE=1 SV=2;>sp|Q96HA1-3|P121A_HUMAN Isoform 3 of Nuclear envelope pore membrane protein POM 121 OS=Homo sapiens GN=POM121;>sp|Q96HA1-2|P121A_HUMAN Isoform 2 of N	-0.99971149		0.184597684	-0.053089516	-0.166259806	-1.006043104						-1.432065214	-1.008827391	-3.720668969	2.885379129			-0.35324748		0.54675867	0.408059648		0.242206149	0.184597684				-4.045014612	-0.384433037	3.552622992
Q96KP1	Exocyst complex component 2	EXOC2	>sp|Q96KP1|EXOC2_HUMAN Exocyst complex component 2 OS=Homo sapiens GN=EXOC2 PE=1 SV=1	-0.683043332		0.425674135	4.62801531		-0.823217681	-0.441125043			-0.484590307		-1.638231641	-1.790708849	-1.650906527	0.18497846			1.834751661	-1.256562587	1.312142363	0.732138928		0.094776557	1.373119196	0.298306396	-0.272977018	-0.52732508	-0.724158577	0.554146767	1.348515717	0.168770384	0.513490746	0.118093889	-0.376414028	0.608998436	0.870976194				0.459746354	-0.082667547	-0.351571373	-0.562793571	0.475084883	0.991825659	0.603216843
Q96L92;Q96L92-3;Q96L92-2	Sorting nexin-27	SNX27	>sp|Q96L92|SNX27_HUMAN Sorting nexin-27 OS=Homo sapiens GN=SNX27 PE=1 SV=2;>sp|Q96L92-3|SNX27_HUMAN Isoform 2 of Sorting nexin-27 OS=Homo sapiens GN=SNX27;>sp|Q96L92-2|SNX27_HUMAN Isoform 3 of Sorting nexin-27 OS=Homo sapiens GN=SNX27	-0.998385086				0.493442391	-0.995563328						-2.883102982	-2.550042516	-1.358047114	-1.069996968			0.928502979		1.446785562	0.462157048				0.369494402	-0.162315054	-0.509450406	-0.722015253	0.576086724	1.354282886	0.630871383	-0.172392315	-0.756501518	-0.470948696	0.57065722	1.0998338	1.214311349	-0.149392576	-1.36367932	0.653426952	-0.109950273	-0.793031769	-0.544056046	0.545869551	1.092478087	0.865681314
Q96P48;Q96P48-1;Q96P48-4	Arf-GAP with Rho-GAP domain, ANK repeat and PH domain-containing protein 1	ARAP1	>sp|Q96P48|ARAP1_HUMAN Arf-GAP with Rho-GAP domain, ANK repeat and PH domain-containing protein 1 OS=Homo sapiens GN=ARAP1 PE=1 SV=3;>sp|Q96P48-1|ARAP1_HUMAN Isoform 1 of Arf-GAP with Rho-GAP domain, ANK repeat and PH domain-containing protein 1 OS=Homo sa	-0.20974509													-1.719803825	-0.375721266
Q96Q11;Q96Q11-2	CCA tRNA nucleotidyltransferase 1, mitochondrial	TRNT1	>sp|Q96Q11|TRNT1_HUMAN CCA tRNA nucleotidyltransferase 1, mitochondrial OS=Homo sapiens GN=TRNT1 PE=1 SV=2;>sp|Q96Q11-2|TRNT1_HUMAN Isoform 2 of CCA tRNA nucleotidyltransferase 1, mitochondrial OS=Homo sapiens GN=TRNT1	-2.226948908	-1.497730509	-0.357991643	-0.570764342		-1.218061226	-0.326298862					-2.005087245	-1.116598146	-1.821737915	0.705756782			1.070938821	-0.657695586	1.229649444	0.82700601		0.313129735	0.708672836	0.484499082	-1.282789701	-1.76272999	-1.298424329	0.849999259	2.419242232	0.52947116	0.173127433	-0.365778488	-0.451228019	0.387472834	0.870187146				0.221938932	0.039419183	-0.230888413	-0.270521188	0.496922466	0.736215198	0.254835883
Q96QK1	Vacuolar protein sorting-associated protein 35	VPS35	>sp|Q96QK1|VPS35_HUMAN Vacuolar protein sorting-associated protein 35 OS=Homo sapiens GN=VPS35 PE=1 SV=2	-1.911207098	-2.383830534	0.262433158	-0.201443438	0.836974394	-0.782471468	-0.500871016	-0.469190116	-0.281614261	-0.324238256	-0.897865969	-3.00346663	-2.156048306	-0.714467575	-1.01187887	-0.658014253	-2.279633969	2.174406419	-1.514779287	1.563792679	0.604640696	-0.52097644	0.386700602	1.160597546	0.351176003	-0.046250529	-0.413999133	-0.794382279	0.813853004	1.581447665	0.466548817	-0.222767571	-0.665134292	-0.521452656	0.484911487	0.988048397	1.172743517	-0.438698306	-1.609904664	0.481195593	-0.088270075	-0.66191223	-0.595947054	0.469781807	1.052276765	0.350044566
Q96QU8	Exportin-6	XPO6	>sp|Q96QU8|XPO6_HUMAN Exportin-6 OS=Homo sapiens GN=XPO6 PE=1 SV=1	-0.440087309		-0.049591311	0.085968454		-0.52259207	-0.366057369			-0.054197554	-1.650861223	0.644040843	1.69634999	-2.054871777	1.404194676			-0.468990413		0.984771612	0.611077929	-0.470968692	0.64099104	0.629473197	0.123268887	-0.491733628	-0.834518925	-1.827870963	0.72935699	2.281401521
Q96RQ3	Methylcrotonoyl-CoA carboxylase subunit alpha, mitochondrial	MCCC1	>sp|Q96RQ3|MCCA_HUMAN Methylcrotonoyl-CoA carboxylase subunit alpha, mitochondrial OS=Homo sapiens GN=MCCC1 PE=1 SV=3	-2.949756043											-2.775564521	-2.272018572	-0.498749405	-2.716149327																0.343692069	-0.050338078	-0.403675449	-0.545908354	0.628166999	1.242450074				0.286053134	-0.239549092	-0.664333818	-0.425152505	0.593497197	1.077174623	0.044324169
Q96RT1;Q96RT1-2;Q96RT1-3;Q96RT1-5;Q96RT1-4;Q96RT1-7;Q96RT1-6	Protein LAP2	ERBB2IP	>sp|Q96RT1|LAP2_HUMAN Protein LAP2 OS=Homo sapiens GN=ERBB2IP PE=1 SV=2;>sp|Q96RT1-2|LAP2_HUMAN Isoform 2 of Protein LAP2 OS=Homo sapiens GN=ERBB2IP;>sp|Q96RT1-3|LAP2_HUMAN Isoform 3 of Protein LAP2 OS=Homo sapiens GN=ERBB2IP;>sp|Q96RT1-5|LAP2_HUMAN Isofor	-0.199040065		-0.965277176	-0.771249022		-0.774774436	-0.288698934					-2.736677084	-1.93076529	-1.105411146	0.38603836				-0.795558753	0.937344392			0.004465437	0.972766165	0.471239495	0.116763971	-0.291150623	-1.104076998	0.723077947	1.827168649
Q99426	Tubulin-folding cofactor B	TBCB	>sp|Q99426|TBCB_HUMAN Tubulin-folding cofactor B OS=Homo sapiens GN=TBCB PE=1 SV=2	-0.75435831	-0.82692375	0.030124161	-0.295552941	0.234623941	-0.995448272	-0.49412939			-0.051429053				-1.943028106	0.227001675	-0.467134497		-0.269929627	-1.163914288	1.352080514	0.735782099	-0.506742082	0.298775603	0.922121715	0.563743877	-0.170588794	-0.732907715	-1.064887295	0.058524312	1.139273018							0.820812077	-0.80669504	-1.627493591	0.278936315	0.008917095	-0.361175461	-0.38761919	0.464250034	0.805044761	0.488617835
Q99567	Nuclear pore complex protein Nup88	NUP88	>sp|Q99567|NUP88_HUMAN Nuclear pore complex protein Nup88 OS=Homo sapiens GN=NUP88 PE=1 SV=2	-0.878056266	0.956056652	-0.361861272	-0.756940294	-0.15636984	-0.912537159	-0.176511489	-1.863756105	-1.021423608	0.253384236	-1.933793676	-2.238204128	-1.79330677	-2.898941644	1.4559124	-0.053868048	0.266756562	0.278698482	-0.588335133	1.091462891	0.580241983	-0.445715681	0.52084965	1.532366836	0.551097606	-1.299063193	-1.841301052	-2.084792721	0.71791217	2.742308089	0.21126145	0.119422583	-0.261465607	-0.387977837	0.669480372	0.934176782	1.053111336	-0.104201053	-1.221118603	0.563353406	0.27643711	-0.318253905	-0.511505557	0.542010356	0.955684776
Q99747	Gamma-soluble NSF attachment protein	NAPG	>sp|Q99747|SNAG_HUMAN Gamma-soluble NSF attachment protein OS=Homo sapiens GN=NAPG PE=1 SV=1	-0.859456905						-0.408780174					-2.182131198	-0.885899548	-1.894804689	0.428356822			0.549619889		1.249870047	0.732486293				0.453333197	-0.631510999	-1.227996138	-1.54422434	0.125651102	1.495899786										0.147176427	-0.161427356	-0.352934213	-0.719114932	0.377956634	1.097071371
Q9BQE3	Tubulin alpha-1C chain	TUBA1C	>sp|Q9BQE3|TBA1C_HUMAN Tubulin alpha-1C chain OS=Homo sapiens GN=TUBA1C PE=1 SV=1	-1.293288224	-2.54793177	-0.491145448	-0.493316822	0.665665638	-0.727737875	-0.686870265	0.325156118	0.321350901	0.121811151	0.425029548	-1.057421689	-0.461759842	-1.677010472	-0.673186564	-0.397391095		3.125915549	-0.870994007	0.980244705	0.400975044	-0.58655756	0.131721171	0.74381653	0.715805533	0.371837617	-0.443752082	-0.341756521	0.225768496	0.615416297	0.486353976	0.122341408	-0.376563858	-0.356402364	0.545573056	1.041102772				0.247441471	-0.034633119	-0.289262983	-0.600096121	0.429428502	1.012497163	0.415434186
Q9BR76	Coronin-1B	CORO1B	>sp|Q9BR76|COR1B_HUMAN Coronin-1B OS=Homo sapiens GN=CORO1B PE=1 SV=1	-2.049367356	0.046560906		-0.476558483		-1.314768482				-0.806442706		-3.528972819	-4.349514818	-0.332698241	-1.461243338		-3.454680001	1.824930745	-1.432882946	1.250173332		0.031818626			0.166715445	-0.505697045	-0.678348929	-1.071845742	0.954717448	2.14303417	0.388905884	-0.006159009	-0.399273529	-0.631667458	0.369941022	0.950468414	1.41581274	-0.124518728	-1.635629279	0.45964145	-0.069224822	-0.542563302	-0.592919225	0.316145742	0.944183781	0.660837368
Q9BRA2	Thioredoxin domain-containing protein 17	TXNDC17	>sp|Q9BRA2|TXD17_HUMAN Thioredoxin domain-containing protein 17 OS=Homo sapiens GN=TXNDC17 PE=1 SV=1	-1.077741248	-1.225733722	0.751292319	0.150819598	0.467070757	-0.832128292	-0.344776417						2.182755851	-2.226071171	0.573762296	-0.224823004		0.157561176	-1.298779218	1.285934808	0.732312621	-0.618605868	0.405774578	0.990301417	0.669571076	-0.344116991	-1.001934508	-1.503077534	0.351062899	1.818768773	0.573762296	0.363787841	-0.260825888	-0.193007858	0.811306611	1.044324169	0.852078763	-0.447052457	-1.366466491	0.549422746	0.490262049	-0.044716958	-0.26593425	0.651683181	0.982217846	0.732138928
Q9BS26	Endoplasmic reticulum resident protein 44	ERP44	>sp|Q9BS26|ERP44_HUMAN Endoplasmic reticulum resident protein 44 OS=Homo sapiens GN=ERP44 PE=1 SV=1	-3.388551858	-3.61558763	-1.011413465	-0.950787465	1.93512025	-0.935117148						-2.911152836	-2.284897364	-0.431734358	-1.789810658			2.120849564		0.95910243					0.299479128	-0.137917637	-0.175973538				0.251567621	-0.267149063	-0.557412081	-0.867015247	0.509442493	1.310398293				0.320542442	-0.347747568	-0.63838883	-0.934234699	0.576377015	1.492827388	-0.128329801
Q9BT40;Q9BT40-2	Inositol polyphosphate 5-phosphatase K	INPP5K	>sp|Q9BT40|INP5K_HUMAN Inositol polyphosphate 5-phosphatase K OS=Homo sapiens GN=INPP5K PE=1 SV=3;>sp|Q9BT40-2|INP5K_HUMAN Isoform 2 of Inositol polyphosphate 5-phosphatase K OS=Homo sapiens GN=INPP5K	-2.343366345												-2.064676042	-1.512966493	-1.035106075													-1.396042578	-0.221219506	1.174789893	0.323888827	-0.278321115	-0.643292747	-0.58937668	0.42739163	1.081748651	1.619976362	0.399335183	-1.302475249	0.303809967	-0.367061785	-0.4140568	-0.450104155	0.641823444	1.203639694	0.445302942
Q9BTW9;Q9BTW9-4;Q9BTW9-5	Tubulin-specific chaperone D	TBCD	>sp|Q9BTW9|TBCD_HUMAN Tubulin-specific chaperone D OS=Homo sapiens GN=TBCD PE=1 SV=2;>sp|Q9BTW9-4|TBCD_HUMAN Isoform 4 of Tubulin-specific chaperone D OS=Homo sapiens GN=TBCD;>sp|Q9BTW9-5|TBCD_HUMAN Isoform 5 of Tubulin-specific chaperone D OS=Homo sapiens	-0.958560746		0.135140816	-0.260843174	0.302757716	-0.910312033	-0.520541772		0.499373945	0.186246986		0.371280054	0.838911439	-1.664333818	0.057554246			2.203796282	-1.412961513	1.168513676	0.665756583		0.301704696	0.801738102	0.621430668	0.030265443	-0.410984416	-0.642076461	0.364012054	1.112032836	0.468426919	-0.005579578	-0.46883067	-0.486650752	0.483364361	0.940053962	1.124592825	-0.312240535	-1.309252162	0.471031344	-0.011529802	-0.441399286	-0.487601164	0.529970829	1.00345832	0.557385581
Q9BU89	Deoxyhypusine hydroxylase	DOHH	>sp|Q9BU89|DOHH_HUMAN Deoxyhypusine hydroxylase OS=Homo sapiens GN=DOHH PE=1 SV=1			-0.024531223	-0.035032165										-2.222969615	0.325846898			1.599508236	-1.343769082	1.044254215	-2.006883624	-0.361249587	0.219834524		0.821710215	0.277389699	-0.544329533	-4.081015438	-3.754557884	0.326422296
Q9BUB7;Q9BUB7-2	Transmembrane protein 70, mitochondrial	TMEM70	>sp|Q9BUB7|TMM70_HUMAN Transmembrane protein 70, mitochondrial OS=Homo sapiens GN=TMEM70 PE=1 SV=2;>sp|Q9BUB7-2|TMM70_HUMAN Isoform 2 of Transmembrane protein 70, mitochondrial OS=Homo sapiens GN=TMEM70	-2.150080781											-4.226692283	-3.669767462																					-0.265223191	0.461842838	0.719928148
Q9BUF5	Tubulin beta-6 chain	TUBB6	>sp|Q9BUF5|TBB6_HUMAN Tubulin beta-6 chain OS=Homo sapiens GN=TUBB6 PE=1 SV=1	-1.106964034			-0.090464965	0.359408719	-0.723062702	-0.317930161		0.233151803	-0.567681933		-1.124377187	-0.633591052	-1.565374441	-0.608606198			1.95910243		1.059078342	0.252294541	-0.529489165		0.891185848	0.452700852	-0.155742914	-0.505983842	-0.645525271	0.573180603	1.027012465	0.314058409	0.267356012	-0.158107368	-0.748602047	0.345850517	1.094506339				0.46905241	0.063226802	-0.317103144	-0.49437325	0.442014566	0.941707309	0.436481692
Q9BUL8	Programmed cell death protein 10	PDCD10	>sp|Q9BUL8|PDC10_HUMAN Programmed cell death protein 10 OS=Homo sapiens GN=PDCD10 PE=1 SV=1	-0.923085234			-0.903279365			-0.553553188					-2.051758002	-2.987016634	-1.096375513				1.001586092		1.397310117	0.363675722	-0.588595449	1.469260847	0.669933836	-0.242328113	-1.073150401	-0.750129953	-0.654944325	0.969749128	1.624709202
Q9BUN8;Q9BUN8-2	Derlin-1	DERL1	>sp|Q9BUN8|DERL1_HUMAN Derlin-1 OS=Homo sapiens GN=DERL1 PE=1 SV=1;>sp|Q9BUN8-2|DERL1_HUMAN Isoform 2 of Derlin-1 OS=Homo sapiens GN=DERL1	-3.063348871		-1.200415299	-1.037562029	0.470510835	-0.475755748	-0.903009561					-4.218343174	-3.46507782	0.020768865	-0.796936697		-0.436529442	1.326422296		-1.624866014	0.379177329	-0.432941374	-0.360823415	-0.735859952	0.002450499	-1.272367024	-1.274773638				0.195095577	-0.575507829	-0.784333827	-0.550929952	0.396926676	0.914564523	0.850079296	-0.024956842	-0.791832375	0.301821736	-0.54742565	-0.880391498	-0.480860717	0.531368983	0.997689839	0.216113358
Q9BUR5;Q9BUR5-2	Apolipoprotein O	APOO	>sp|Q9BUR5|APOO_HUMAN Apolipoprotein O OS=Homo sapiens GN=APOO PE=1 SV=1;>sp|Q9BUR5-2|APOO_HUMAN Isoform 2 of Apolipoprotein O OS=Homo sapiens GN=APOO												-1.867804856	-3.445487767				-3.553443086
Q9BV73;Q9BV73-2	Centrosome-associated protein CEP250	CEP250	>sp|Q9BV73|CP250_HUMAN Centrosome-associated protein CEP250 OS=Homo sapiens GN=CEP250 PE=1 SV=2;>sp|Q9BV73-2|CP250_HUMAN Isoform 2 of Centrosome-associated protein CEP250 OS=Homo sapiens GN=CEP250	0.368041931		-0.064057549	-1.443359683								7.21E-04	-0.117881307	-2.677887252	1.356031095			0.998339946			0.476951913		0.521854803	0.198494154				-1.423139298	0.277032552	1.713695815	0.320195821	-0.836836218	-1.156980954													1.279471296
Q9BVJ7	Dual specificity protein phosphatase 23	DUSP23	>sp|Q9BVJ7|DUS23_HUMAN Dual specificity protein phosphatase 23 OS=Homo sapiens GN=DUSP23 PE=1 SV=1	-0.880072835												-1.122428491	-2.147202107						0.858299348	0.533064922		-0.701224397	0.551196067	0.496308945	-0.499524247	-0.838563734	-4.674696488	-3.324281606	1.35038409										0.061568849	-0.432143073	-0.493743363	-0.723824962	0.348119084	0.732659944	1.041803688
Q9BW92	Threonine--tRNA ligase, mitochondrial	TARS2	>sp|Q9BW92|SYTM_HUMAN Threonine--tRNA ligase, mitochondrial OS=Homo sapiens GN=TARS2 PE=1 SV=1	-2.931480517					-0.410524122						-4.561221718	-2.935558576	0.296428039	-2.641423694			0.923339372													0.586404475	-0.007130077	-0.665088539	-0.079996411	0.53116933	0.65672517	1.266216845	1.180529813	-0.085680411	0.502126889	-0.103565385	-0.609134246	-0.329612843	0.635522241	0.944183781	0.407842178
Q9C0D9	Ethanolaminephosphotransferase 1	EPT1	>sp|Q9C0D9|EPT1_HUMAN Ethanolaminephosphotransferase 1 OS=Homo sapiens GN=EPT1 PE=1 SV=3	-2.403694535	-4.935933895										-2.429886856	-3.150721267	0.831796189	-1.541954034							-0.534621015																		0.269152867	-0.446954122	-0.591505511	-0.750105688	0.548041987	1.26447638	0.153156788
Q9C0E2	Exportin-4	XPO4	>sp|Q9C0E2|XPO4_HUMAN Exportin-4 OS=Homo sapiens GN=XPO4 PE=1 SV=2	-0.594334325		-0.482613431	-0.990509497	0.077379741	-1.333588787		0.071762669				0.01564029	0.628353671	-2.020691654	1.064262056			0.027154052	-0.653945166	1.188400925	0.587268968		-2.89E-04		0.679153521	-0.241969779	-1.054362335	-1.019492054	0.96820137	1.987721054	0.453227826	-0.099247163	-0.57832696	-0.538911545	0.754288927	1.460532893				0.345736995	-0.026307914	-0.194988268	-0.173010255	0.513086431	1.044883678	0.544683205
Q9H0B6;Q9H0B6-2	Kinesin light chain 2	KLC2	>sp|Q9H0B6|KLC2_HUMAN Kinesin light chain 2 OS=Homo sapiens GN=KLC2 PE=1 SV=1;>sp|Q9H0B6-2|KLC2_HUMAN Isoform 2 of Kinesin light chain 2 OS=Homo sapiens GN=KLC2	-0.576884426				0.076969476	-0.49250471						1.077858235	-1.517626671	-2.371086457	0.190298792	0.095181789		1.079019633		1.087394948	0.633105666	-0.661250427			0.312665174	-0.190618485	-0.540799231	-1.172506126	0.823341762	1.940918448													-0.517606018	0.565304708	0.949572284	0.510050456
Q9H269;Q9H269-2	Vacuolar protein sorting-associated protein 16 homolog	VPS16	>sp|Q9H269|VPS16_HUMAN Vacuolar protein sorting-associated protein 16 homolog OS=Homo sapiens GN=VPS16 PE=1 SV=2;>sp|Q9H269-2|VPS16_HUMAN Isoform 2 of Vacuolar protein sorting-associated protein 16 homolog OS=Homo sapiens GN=VPS16	-0.968012037				0.267595722	-0.714183528						-2.173709823		-1.386581504	-0.219673101			2.085356667	-1.481162758	1.307719949	0.596935142				0.335368915	-0.308841074	-0.578046952	-0.366224723	0.515409693	0.855909988	0.448160918	-0.196078653	-0.520603859	-0.467114554	0.471551666	0.974896364	1	-0.190997225	-1.223845466	0.314058409	-0.536314773	-0.724182409	-0.658241915	0.437653878	1.063295842	0.679964201
Q9H270	Vacuolar protein sorting-associated protein 11 homolog	VPS11	>sp|Q9H270|VPS11_HUMAN Vacuolar protein sorting-associated protein 11 homolog OS=Homo sapiens GN=VPS11 PE=1 SV=1	-0.900179663						-0.637849966					-2.197533783	-2.016482816	-1.886939655	0.185359135				-1.531322852	1.356988892	0.593019056		0.491596594		1.054570675	0.10634832	-0.879435719	-1.142576291	0.357946053	1.566669051	0.63784206	0.307428525	-0.304059621	-0.482673908	0.457961944	1.001586092	1.120219212	-0.318092024	-1.399577991	0.464981862	-0.011660693	-0.357529463	-0.583657452	0.352532557	1.026587622	0.652325868
Q9H2D6;Q9H2D6-3;Q9H2D6-5	TRIO and F-actin-binding protein	TRIOBP	>sp|Q9H2D6|TARA_HUMAN TRIO and F-actin-binding protein OS=Homo sapiens GN=TRIOBP PE=1 SV=3;>sp|Q9H2D6-3|TARA_HUMAN Isoform 4 of TRIO and F-actin-binding protein OS=Homo sapiens GN=TRIOBP;>sp|Q9H2D6-5|TARA_HUMAN Isoform 1 of TRIO and F-actin-binding protein																					-0.040378202
Q9H3P7	Golgi resident protein GCP60	ACBD3	>sp|Q9H3P7|GCP60_HUMAN Golgi resident protein GCP60 OS=Homo sapiens GN=ACBD3 PE=1 SV=4	-1.830228894	-1.932856951	-0.485478765	-0.576023899	0.112366523	-0.882730515						-1.743182559	-1.217893426	-1.950871127	-0.022991237				-1.152452002	1.253323719	0.568032105	-0.427013347			0.245495663	-0.735859952	-1.049277783	-0.953467032	0.709555326	1.810443104	0.42320165	-0.156209064	-0.558877771	-0.548944543	0.528671329	1.036186803	1.076832696	-0.19403073	-1.378006768	0.518232972	-0.108145348	-0.648507354	-0.616613654	0.447208888	1.075601085
Q9H3S7	Tyrosine-protein phosphatase non-receptor type 23	PTPN23	>sp|Q9H3S7|PTN23_HUMAN Tyrosine-protein phosphatase non-receptor type 23 OS=Homo sapiens GN=PTPN23 PE=1 SV=1	-0.534349362	-0.590071463	0.158207748	-0.346903285	0.033229161	-0.801103582	-0.33404336		-0.048471884	-0.414595141		-0.449788842	-0.176674545	-1.792207079	0.763326583	-0.294862533		2.29207495	-1.511320474	1.409037857	0.727179863	-0.523172481	-0.15780154	1.256708768	0.82277093	-0.318271893	-1.148448827	-0.950480749	0.32998465	1.317246174	0.499271883	-0.26735742	-0.365982995	-0.649208586	0.524665509	1.173831016	1.180402507	-0.031592166	-1.294313983	0.396269112	0.124328135	-0.347288657	-0.612637459	0.358621314	1.187007567	1.007123724
Q9H4A6	Golgi phosphoprotein 3	GOLPH3	>sp|Q9H4A6|GOLP3_HUMAN Golgi phosphoprotein 3 OS=Homo sapiens GN=GOLPH3 PE=1 SV=1	-1.467732919												-2.011471633	-1.660816997	0.143915803			1.168064328		0.794103899	0.586308388	-0.524375505		0.945832405	0.683651545	-0.437427855	-0.726543789	-0.441007526	0.905735978	1.346701648										0.516418642	-0.23436342	-0.755794882	-0.68642907	0.438931542	1.118691953	0.733614653
Q9H4M9	EH domain-containing protein 1	EHD1	>sp|Q9H4M9|EHD1_HUMAN EH domain-containing protein 1 OS=Homo sapiens GN=EHD1 PE=1 SV=2	-1.484994084			-0.321711707		-0.589767454	-0.858671851			-0.556605525			-3.112162829	-0.88597953	-0.984017237		-4.862664363	2.421425296	-0.975907311	0.938549274	0.437866901	0.724912159		0.737513714	0.216361735	-0.514161033	-0.754260968	-0.90865898	0.359633613	1.289716448	0.564914659	-0.070209002	-0.732787833	-0.502648224	0.360645202	0.863304159				0.482848283	-0.36583426	-0.712645915	-0.501871703	0.245617353	0.744333347	0.396378727
Q9H814	Phosphorylated adapter RNA export protein	PHAX	>sp|Q9H814|PHAX_HUMAN Phosphorylated adapter RNA export protein OS=Homo sapiens GN=PHAX PE=1 SV=1	-0.966827234		0.209515751	-0.302742156	-0.190124626	-0.791158155	-0.351902756	-2.187050041	-1.094864789	-1.245676862		-0.67624949	1.388850793	-2.437056703	1.626112011			-1.062504943	-0.560983321	0.984261221	0.518837242		0.319849117	0.689478088	0.777367109	-1.231108531	-1.874560491	-2.453952581	0.469260847	2.748482702										0.649661441	-0.627159311	-1.115722496
Q9H845	Acyl-CoA dehydrogenase family member 9, mitochondrial	ACAD9	>sp|Q9H845|ACAD9_HUMAN Acyl-CoA dehydrogenase family member 9, mitochondrial OS=Homo sapiens GN=ACAD9 PE=1 SV=1	-2.75117374											-3.636301854	-2.773294192	-0.219790704	-2.113785448		-0.656103308			0.500292177	0.421263701										-0.48780346	-0.956011641	-0.459139502	-0.584803813	0.547844628	1.094438776				0.342213373	-0.280807796	-0.498158358	-0.543298969	0.578793833	1.214622201	-0.036659054
Q9H936	Mitochondrial glutamate carrier 1	SLC25A22	>sp|Q9H936|GHC1_HUMAN Mitochondrial glutamate carrier 1 OS=Homo sapiens GN=SLC25A22 PE=1 SV=1				-1.119980638								-3.455930122	-2.977326812	-0.930105395			-3.884934786
Q9H9B4	Sideroflexin-1	SFXN1	>sp|Q9H9B4|SFXN1_HUMAN Sideroflexin-1 OS=Homo sapiens GN=SFXN1 PE=1 SV=4	-3.181542063	-2.324093762										-3.989581059	-4.576010995	0.947778352	-2.66447101		-3.025735022			0.906043966		-0.498056477									-0.118977591	-0.301959369	-0.262001806	-0.372169071	0.243912759	0.616075342				0.186627327	-0.119917928	-0.255993949	-0.271983732	-0.03119407	0.531967777
Q9NP58;Q9NP58-4	ATP-binding cassette sub-family B member 6, mitochondrial	ABCB6	>sp|Q9NP58|ABCB6_HUMAN ATP-binding cassette sub-family B member 6, mitochondrial OS=Homo sapiens GN=ABCB6 PE=1 SV=1;>sp|Q9NP58-4|ABCB6_HUMAN Isoform 2 of ATP-binding cassette sub-family B member 6, mitochondrial OS=Homo sapiens GN=ABCB6	-2.51961078											-3.489289182	-3.699709899	0.366476094	-2.366838521					0.809743695	0.404467197				0.380175312	-0.161814648	-0.697499618				0.295605489	-0.154409591	-0.577185732	-0.897435924	0.38603836	1.260507478				0.123931008	-0.804652402	-0.895394957	-1.090987319	0.392757034	1.528371278
Q9NP61	ADP-ribosylation factor GTPase-activating protein 3	ARFGAP3	>sp|Q9NP61|ARFG3_HUMAN ADP-ribosylation factor GTPase-activating protein 3 OS=Homo sapiens GN=ARFGAP3 PE=1 SV=1	-0.981850129			-0.191392538	0.208142647	-0.702186436	-0.506311681						-0.778605444	-1.914847319	0.291603558			2.349620048	-1.182229411	1.32088898	0.645332754		0.331131922	0.802813598	-0.198228794	-1.568451918	-1.050681721	-1.245642652	0.245373963	1.595169444	0.226385217	-0.749159666	-0.975566839										-0.47252925	0.560421495	1.032947164
Q9NP79	Vacuolar protein sorting-associated protein VTA1 homolog	VTA1	>sp|Q9NP79|VTA1_HUMAN Vacuolar protein sorting-associated protein VTA1 homolog OS=Homo sapiens GN=VTA1 PE=1 SV=1	-1.723277047	-1.954165653		-0.266107732			-0.309842188	-2.883741719		-0.91672535		-2.262295935		-0.825107864	0.416839742	-0.213219654			-1.439911164	1.36429227		-0.487156212	0.289008146	0.947479146	0.358058618	-0.188923607	-0.591548989				0.658462861	-0.069209686	-0.727713984	-0.970158443	0.202260984	1.298423712				0.499373945	-0.230194415	-0.882358145	-0.254771275	0.778208576	0.999134123
Q9NQR4	Omega-amidase NIT2	NIT2	>sp|Q9NQR4|NIT2_HUMAN Omega-amidase NIT2 OS=Homo sapiens GN=NIT2 PE=1 SV=1	-1.586969242	-1.482008807		0.13422094	0.197739606		-0.510888704					0.088141597	1.656953933	-1.792207079	0.719402512	-0.149216576		-0.07818286	-1.383265915	1.50523039	0.824971465		0.266276823	0.84052366	0.304277388	-0.364607779	-0.56247395	-0.450340685	1.392647144	1.801862238	0.191183609	-0.342488037	-0.500768944	-0.616082861	0.541415716	1.279114664				0.245860702	-0.284791908	-0.45189881	-0.739588874	0.33571191	1.072928982	0.363227157
Q9NQW6;Q9NQW6-2	Actin-binding protein anillin	ANLN	>sp|Q9NQW6|ANLN_HUMAN Actin-binding protein anillin OS=Homo sapiens GN=ANLN PE=1 SV=2;>sp|Q9NQW6-2|ANLN_HUMAN Isoform 2 of Actin-binding protein anillin OS=Homo sapiens GN=ANLN	-0.405852786	1.477418293	-1.109389882	-1.227421756	-0.304380267	-0.682487532	-0.190717277	-1.358712939	-0.501892132	-0.302475249	-2.349970759	-1.460965297	-0.98764587	-2.676779829	2.010027866	0.533563348		0.280243696	-0.306912313	0.585923977	0.33193447	-0.856475967	0.047957107	0.285461405	0.709996369	-0.540442479	-1.226509973	-2.102465256	-0.19947072	1.886198941
Q9NR12;Q9NR12-2	PDZ and LIM domain protein 7	PDLIM7	>sp|Q9NR12|PDLI7_HUMAN PDZ and LIM domain protein 7 OS=Homo sapiens GN=PDLIM7 PE=1 SV=1;>sp|Q9NR12-2|PDLI7_HUMAN Isoform 2 of PDZ and LIM domain protein 7 OS=Homo sapiens GN=PDLIM7	-0.711393381	-0.723848789	-0.10680867	-0.349437616	-0.330646624	-0.926152352	-0.446639497	-1.036821844	-0.530364043	-0.58225278	-1.94308358	-1.59331096	-1.80022402	-3.287853275	1.486353976			1.905735978	-1.281737023	0.937118365	0.651315802	-0.738986782	0.619178216	1.109427427	0.335597588	-0.535310825	-0.94036784	-1.882358145	-0.147361883	1.721110129				-0.189285452	0.437866901	0.697595918				1.353831392	1.146459722	-0.17442601	-0.608914203	0.416839742	1.02474519
Q9NR45	Sialic acid synthase	NANS	>sp|Q9NR45|SIAS_HUMAN Sialic acid synthase OS=Homo sapiens GN=NANS PE=1 SV=2	-1.888968688	-1.236265502	-0.162686435	-0.488228374	0.349138777					-0.473009761		-0.60197805	1.491237415	-1.969395538	0.703455127	-0.570400103	0.509037042	0.628540319	-0.959402099	1.428088778	0.58062791	-0.755526938	0.192572941	0.770617647	0.309176187	-0.765694894	-0.714514921	-1.127904099	1.263875733	2.592229776	0.21350282	0.262433158	0.039699918	-0.527117166	0.468531186	0.971295228	1.119422583	-0.157383144	-1.231819911	0.147046143	0.11209958	-0.091171724	-0.378681871	0.532366836	1.008773707	0.199876467
Q9NR77	Peroxisomal membrane protein 2	PXMP2	>sp|Q9NR77|PXMP2_HUMAN Peroxisomal membrane protein 2 OS=Homo sapiens GN=PXMP2 PE=1 SV=3												-2.763562488	1.081475982							1.138486844
Q9NRN7	L-aminoadipate-semialdehyde dehydrogenase-phosphopantetheinyl transferase	AASDHPPT	>sp|Q9NRN7|ADPPT_HUMAN L-aminoadipate-semialdehyde dehydrogenase-phosphopantetheinyl transferase OS=Homo sapiens GN=AASDHPPT PE=1 SV=2	-1.037887831	-0.571021506	-0.032993751	-0.410658359	0.011924948	-0.680289588	-0.423835859	-1.406789669				-0.524354754	1.523963346	-1.832950428	0.8667102		0.161565256	-0.526909282	-1.146914555	1.047817548	0.658005777		0.219462839	0.616545903	0.588132944	-0.695185265	-1.343952182	-1.569950288	0.562376764	2.211977822	0.41283571	-0.146930529	-0.592571105	-0.212500668	0.38758312	0.569004927				0.371949104	-0.554824211	-0.582015202	0.048375705	0.621524444	0.717824454	0.619741659
Q9NRP0	Oligosaccharyltransferase complex subunit OSTC	OSTC	>sp|Q9NRP0|OSTC_HUMAN Oligosaccharyltransferase complex subunit OSTC OS=Homo sapiens GN=OSTC PE=1 SV=1	-3.028557611	-2.696283535		-1.255907811	0.812785709							-5.556257572	-4.86304218	-0.154457762	-2.676779829		-3.831522266	2.519592224		1.071007493	0.431890348	-0.173010255												-0.634486621	0.511366829	1.282854909				0.472071799	0.685446835	0.13211616	-0.1332898	0.788100998	0.73430859
Q9NRX4;Q9NRX4-2	14 kDa phosphohistidine phosphatase	PHPT1	>sp|Q9NRX4|PHP14_HUMAN 14 kDa phosphohistidine phosphatase OS=Homo sapiens GN=PHPT1 PE=1 SV=1;>sp|Q9NRX4-2|PHP14_HUMAN Isoform 2 of 14 kDa phosphohistidine phosphatase OS=Homo sapiens GN=PHPT1	-1.389602302	-0.691545923	0.644594661	0.16812853		-0.872683686						1.197676709		-2.076858428	0.691802133			0.774080691	-1.358564952	1.434241233	0.864572463		0.423954594	0.955461604	1.087802259	0.253626278	-0.813245915	-1.235517956	0.185739709	1.367426983	-0.332898111	-0.48798555	-0.172847614	-0.167895836	0.602836912	0.77070221							-0.460230732	0.705225957	1.190045887	0.662570116
Q9NSD9	Phenylalanine--tRNA ligase beta subunit	FARSB	>sp|Q9NSD9|SYFB_HUMAN Phenylalanine--tRNA ligase beta subunit OS=Homo sapiens GN=FARSB PE=1 SV=3	-2.083080105	-2.496386668	-0.675880674	-0.86079248	0.834387615	-0.596056088	-0.653355078		-0.537172866	-0.269320921		-3.225261426	-3.373237549	-0.043229613	-2.035874961	-0.482673908	-2.290321168	1.464511444	-1.002194565	1.183581791	0.622180704	-0.463887403	0.253505262	0.522055749	0.071625394	0.205517633	0.08827731	-0.279739049	0.991535451	1.436268465	0.385817545	0.003314389	-0.493479299	-0.343457867	0.519139283	0.882916891	1.154583209	-0.20756107	-1.36215794	0.426533138	-0.055141554	-0.509286121	-0.523338356	0.462575888	0.998267726	0.666029381
Q9NSE4	Isoleucine--tRNA ligase, mitochondrial	IARS2	>sp|Q9NSE4|SYIM_HUMAN Isoleucine--tRNA ligase, mitochondrial OS=Homo sapiens GN=IARS2 PE=1 SV=2	-3.407042158	-2.900987639	-1.164755001						-0.797989833	-0.876890067		-3.451314809	-2.518122443	-0.486974226	-2.217255964		-2.540022883	0.938549274	-0.151842803	0.496717988	0.277389699	-0.654717182			-0.103565385	0.403049529	0.2083924	-2.033510468	-0.404935612	1.555079898	0.443606651	-0.101752944	-0.585994397	-0.475755748	0.637378395	1.124394312	1.122473941	0.634872023	-0.463768018	0.480678739	-0.119635762	-0.650951833	-0.490314291	0.63663622	1.184026332	0.043484498
Q9NT62;Q9NT62-2	Ubiquitin-like-conjugating enzyme ATG3	ATG3	>sp|Q9NT62|ATG3_HUMAN Ubiquitin-like-conjugating enzyme ATG3 OS=Homo sapiens GN=ATG3 PE=1 SV=1;>sp|Q9NT62-2|ATG3_HUMAN Isoform 2 of Ubiquitin-like-conjugating enzyme ATG3 OS=Homo sapiens GN=ATG3	-0.418851251	-1.436392776				-0.914167476								-0.867383677	-0.976247864			1.978525142		1.087394948	0.589284107	-0.505410304			0.465295389	0.123268887	-0.391285363				0.330443668	-0.085282414	-0.409603975	-0.563070634	0.418135964	1.03745251	1.147436959	-0.546856477	-1.619181909	0.393196512	-0.121251121	-0.511464425	-1.090772209	0.284395681	0.589284107	0.113433803
Q9NV70;Q9NV70-2	Exocyst complex component 1	EXOC1	>sp|Q9NV70|EXOC1_HUMAN Exocyst complex component 1 OS=Homo sapiens GN=EXOC1 PE=1 SV=4;>sp|Q9NV70-2|EXOC1_HUMAN Isoform 2 of Exocyst complex component 1 OS=Homo sapiens GN=EXOC1	-0.678787659		-0.12591915	-0.413384157	0.326307235	-0.808007889	-0.640658756					-2.261396434	-1.678348929	-1.714349215	0.002450499			1.191120426	-1.283737768	0.113567157	0.06377903				0.32998465	-0.201277559	-0.406674916	-0.275122756	1.271365911	1.536003151	0.631430278	0.115432826	-0.499503851	-0.898941644	0.140778656	0.922654566				0.15367565	-0.496854834	-0.525205761	-0.593485098	0.522357116	1.081544154	0.521251795
Q9NVA2;Q9NVA2-2	Septin-11	40787	>sp|Q9NVA2|SEP11_HUMAN Septin-11 OS=Homo sapiens GN=SEPT11 PE=1 SV=3;>sp|Q9NVA2-2|SEP11_HUMAN Isoform 2 of Septin-11 OS=Homo sapiens GN=SEPT11	-1.225632503	-2.028086796	-0.261033334	-0.58677422	0.183327706	-0.894670571	-0.673945932			-0.947500635		-3.999123108	-4.702486912	-0.401063166	-0.668547005	0.122208862	-3.223778074	2.33762547	-1.298353362	1.499169814	0.909734709	-0.369165884	0.351628329	1.207643013	0.327687364	-0.065838319	-0.436705174	-0.477743332	0.577247536	1.032453537	0.391437798	0.096396804	-0.479954976	-0.357233745	0.414785006	0.916323768	1.121943734	-0.146579151	-1.123559672	0.296545508	0.228603232	-0.22613867	-0.472949688	0.706994616	1.039208596	0.199625236
Q9NVD7	Alpha-parvin	PARVA	>sp|Q9NVD7|PARVA_HUMAN Alpha-parvin OS=Homo sapiens GN=PARVA PE=1 SV=1	-0.956431513		-0.031031914	0.094776557	0.593401581	-0.758696733	-0.522032609						-2.791457769	-1.690497817	0.252778952			1.828672198		1.215305839	0.682483407			1.027649495	0.543099892	-0.394050599	-0.93164562	-0.8716802	0.667392601	1.584962501	0.449534963	-0.164334583	-0.603292479
Q9NW15;Q9NW15-2;Q9NW15-3;Q9NW15-4	Anoctamin-10	ANO10	>sp|Q9NW15|ANO10_HUMAN Anoctamin-10 OS=Homo sapiens GN=ANO10 PE=1 SV=2;>sp|Q9NW15-2|ANO10_HUMAN Isoform 2 of Anoctamin-10 OS=Homo sapiens GN=ANO10;>sp|Q9NW15-3|ANO10_HUMAN Isoform 3 of Anoctamin-10 OS=Homo sapiens GN=ANO10;>sp|Q9NW15-4|ANO10_HUMAN Isoform	-1.519073148											-3.101226678	-2.991943445																		0.629379936	-0.132214213	-0.756599012
Q9NYL9	Tropomodulin-3	TMOD3	>sp|Q9NYL9|TMOD3_HUMAN Tropomodulin-3 OS=Homo sapiens GN=TMOD3 PE=1 SV=1	-1.126990053	-1.324635687	-0.30821573	-0.679850401			-0.241492139					-3.547796787	-3.950871127	-1.085833516	-0.077969651	-0.543341018	-1.449532701	2.948077495	-1.386204349	1.234623941	0.588996402		0.341758085	0.878843028	0.677260161	-0.687102527	-0.978975184	-0.858305638	0.818032475	1.638166537				-0.495410114	0.280124892	0.994579724				0.7031007	0.334911461	-0.301745955	-0.386392914	0.065434446	1.27100727	0.45037988
Q9NZ01	Trans-2,3-enoyl-CoA reductase	TECR	>sp|Q9NZ01|TECR_HUMAN Trans-2,3-enoyl-CoA reductase OS=Homo sapiens GN=TECR PE=1 SV=1	-3.253738836	-3.06818081	-1.007231569	-0.988991067	0.182946495	-0.456464523	-0.519300584	-2.398360527	-2.11391034	-1.915337005	-1.848141183	-4.64223407	-4.819658604	-1.222262585	-1.351626598		-3.431053424	1.395556413	-0.504775581	1.06942721	0.552868871	-0.266020988	0.173639164	0.4760187	0.184597684	-1.534662812	-1.748941442	-2.217188879	1.040962548	3.101650076	0.27046914	-0.111243116	-0.571986283	-0.589289856	0.540919995	1.119422583	0.481608943	-0.334152479	-0.845416791	0.333080194	-0.231413365	-0.590288651	-0.635651693	0.633942631	1.279114664	-0.00429118
Q9NZD8;Q9NZD8-2	Maspardin	SPG21	>sp|Q9NZD8|SPG21_HUMAN Maspardin OS=Homo sapiens GN=SPG21 PE=1 SV=1;>sp|Q9NZD8-2|SPG21_HUMAN Isoform 2 of Maspardin OS=Homo sapiens GN=SPG21	-1.313728081			-0.125808956	0.512682003	-0.524437757	-0.548438067					-2.364905012		-1.335080321	-0.406292471					1.371280054	0.734221866				0.632268215	-0.237897856	-0.862234192	-1.057992286	0.761710784	1.819709052	0.290188457	-0.372972224	-0.66879927	-0.620489933	0.565694652	1.213751646	0.909657914	-0.275227508	-1.184916483	0.437866901	-0.120356961	-0.70256204	-0.439148118	0.447526301	0.914487986	0.583807883
Q9NZJ7;Q9NZJ7-2	Mitochondrial carrier homolog 1	MTCH1	>sp|Q9NZJ7|MTCH1_HUMAN Mitochondrial carrier homolog 1 OS=Homo sapiens GN=MTCH1 PE=1 SV=1;>sp|Q9NZJ7-2|MTCH1_HUMAN Isoform 2 of Mitochondrial carrier homolog 1 OS=Homo sapiens GN=MTCH1	-2.123056815						-0.157608419					-3.462451452	-4.051028435	0.21424917	-2.015724194			2.736041974		0.586308388	0.8172958																						-2.233040235	-0.80140527	1.43162296
Q9NZM1;Q9NZM1-6;Q9NZM1-3;Q9NZM1-2;Q9NZM1-5	Myoferlin	MYOF	>sp|Q9NZM1|MYOF_HUMAN Myoferlin OS=Homo sapiens GN=MYOF PE=1 SV=1;>sp|Q9NZM1-6|MYOF_HUMAN Isoform 6 of Myoferlin OS=Homo sapiens GN=MYOF;>sp|Q9NZM1-3|MYOF_HUMAN Isoform 3 of Myoferlin OS=Homo sapiens GN=MYOF;>sp|Q9NZM1-2|MYOF_HUMAN Isoform 2 of Myoferlin O	-1.699419372					-0.999596102	-0.559366665	-1.332062472	-0.877075535	-1.065853419		-3.332004359	-2.480760051	-0.783414763	-0.576152945					1.510708793	0.686971077	-0.683112822	-0.023240457	1.492160838	0.184343778	-0.773762772	-0.943194536	-1.660315293	0.814591438	2.377762337	0.20451637	-0.575529328	-0.830895965	-0.828665053	0.296780417	1.165107985	1.225645121	-0.070254442	-1.405718995	0.282380495	-0.642144006	-0.945693286	-0.913433605	0.260868739	1.146199013	0.653426952
Q9NZM3;Q9NZM3-2;Q9NZM3-3;Q9NZM3-4	Intersectin-2	ITSN2	>sp|Q9NZM3|ITSN2_HUMAN Intersectin-2 OS=Homo sapiens GN=ITSN2 PE=1 SV=3;>sp|Q9NZM3-2|ITSN2_HUMAN Isoform 2 of Intersectin-2 OS=Homo sapiens GN=ITSN2;>sp|Q9NZM3-3|ITSN2_HUMAN Isoform 3 of Intersectin-2 OS=Homo sapiens GN=ITSN2;>sp|Q9NZM3-4|ITSN2_HUMAN Isofo	0.32088898		-0.159170222	-0.371329042	0.199625236	-0.623153986	-0.400701252					0.987029751	-2.270277575	-2.830536735	1.771589827			1.52160358	-0.420221267	1.30626224	0.93644007		-0.101582661		0.593879595	-0.787293713	-1.259012014	-0.701271311	0.69099808	2.287442744
Q9P035	3-hydroxyacyl-CoA dehydratase 3	PTPLAD1	>sp|Q9P035|HACD3_HUMAN 3-hydroxyacyl-CoA dehydratase 3 OS=Homo sapiens GN=PTPLAD1 PE=1 SV=2	-3.269512201	-2.030972952	-0.828280761	-0.80306568	0.155360663	-0.662916924	-0.651676919			-1.251916665		-3.94235149	-3.910480155	-1.154666521	-0.988447112		-1.881188464	0.383607534	-0.64975171	0.909197063	0.613248744	-0.091171724	0.240863823	0.281075049	0.299127408	-1.422056426	-1.560557709	-2.084609129	0.846393021	3.072740378	0.312665174	-0.291380131	-0.573101941	-0.62930004	0.49487638	1.142870845	0.885261974	0.149389449	-0.676849018	0.398897571	-0.297519757	-0.63300923	-0.783588595	0.473631077	1.245495663	0.332163688
Q9P0L0;Q9P0L0-2	Vesicle-associated membrane protein-associated protein A	VAPA	>sp|Q9P0L0|VAPA_HUMAN Vesicle-associated membrane protein-associated protein A OS=Homo sapiens GN=VAPA PE=1 SV=3;>sp|Q9P0L0-2|VAPA_HUMAN Isoform 2 of Vesicle-associated membrane protein-associated protein A OS=Homo sapiens GN=VAPA	-2.685848757	-2.683807907	-0.941032447	-1.059946038	0.520447393		-0.329957354		-1.479954976	-0.675396745		-4.25074207	-4.460909695	-0.703571961	-1.423216677		-0.968548339	1.208142647	-1.054092703	1.096396804	0.498353002	-0.867594251		-0.094356432	0.28853575	-0.711157175	-1.060006195	-1.593964088	0.904195048	2.435175181	0.526269172	-0.038110011	-0.462475307	-0.664036612	0.56774013	1.210949873				0.362441834	-0.090680029	-0.51543905	-0.978292871	0.465922239	1.44625623	0.572016513
Q9P2J5	Leucine--tRNA ligase, cytoplasmic	LARS	>sp|Q9P2J5|SYLC_HUMAN Leucine--tRNA ligase, cytoplasmic OS=Homo sapiens GN=LARS PE=1 SV=2	-1.274948187	-2.260013682	-0.760944188	-0.874428242	0.551392968	-0.683413984	-0.580676855	-0.152131339	0.018064389	-0.104201053		-3.30115923	-2.548691283	-0.796560764	-1.484590307	-0.633031603	-0.964770246	1.686971077	-1.149184578	1.329525485	0.535455799	-0.47786388	0.033652052	0.697595918	0.467070757	0.124063396	-0.31909958	-0.651994259	0.929942454	1.526269172	0.507414099	0.068189259	-0.430042344	-0.406904431	0.557091444	0.975483452	1.188464227	-0.034514904	-1.226543732	0.502636117	-0.015840879	-0.521680466	-0.469309951	0.577440913	0.985063184	0.412944073
Q9UBB4;Q9UBB4-2	Ataxin-10	ATXN10	>sp|Q9UBB4|ATX10_HUMAN Ataxin-10 OS=Homo sapiens GN=ATXN10 PE=1 SV=1;>sp|Q9UBB4-2|ATX10_HUMAN Isoform 2 of Ataxin-10 OS=Homo sapiens GN=ATXN10	-0.514964815	-1.118789598	-0.375103678	-0.662140508	0.351741389	-0.641018676	-0.114644302	-0.360360327	0.062812492	0.243547227	-0.894107411	-0.346481329	0.534061602	-1.721230164	0.666665711	0.030265443	-0.690940257	1.28682202	-1.339673734	1.167036722	0.578987003	-0.478145197	0.470719061	0.925847548	0.616075342	0.05963216	-0.59446502	-1.008246888	0.531568609	1.649017565	0.360420466	0.038717108	-0.519652145							0.462994607	-0.005724414	-0.808083667	-0.223171687	0.501209824	0.722028778
Q9UBF2	Coatomer subunit gamma-2	COPG2	>sp|Q9UBF2|COPG2_HUMAN Coatomer subunit gamma-2 OS=Homo sapiens GN=COPG2 PE=1 SV=1	-1.472369115					-0.681422846						-2.260497494	-1.975283173	-1.360378848	-0.816824766			2.06997707	-1.529072743	0.939828359	0.697151067	-0.559451707			0.163369914	-0.127179119	-0.268503919	-1.00836297	0.434241233	1.557532628	0.467905469	-0.050696664	-0.557327159	-0.538534304	0.46727948	0.957617488				0.510556895	0.040682059	-0.494576498	-0.414133694	0.492109553	1.025808419	0.566669051
Q9UBG0	C-type mannose receptor 2	MRC2	>sp|Q9UBG0|MRC2_HUMAN C-type mannose receptor 2 OS=Homo sapiens GN=MRC2 PE=1 SV=2												-3.75791095	-3.139362913	0.249506021	-0.723944101					-2.250439989					-0.018147347	-0.710425184	-0.632293463	-1.146595121	1.094709007	2.241321574
Q9UBM7	7-dehydrocholesterol reductase	DHCR7	>sp|Q9UBM7|DHCR7_HUMAN 7-dehydrocholesterol reductase OS=Homo sapiens GN=DHCR7 PE=1 SV=1	-2.94031247	-2.024619271	-0.996656824	-0.715699089	-0.036585065	-0.74253069	-0.731493743					-4.419198456	-3.838233541	-1.220748686	-0.958588783		-2.619359199	1.795392929	0.043624477	0.96790637	0.539233271	-0.552600656	-0.021716493	0.479541007	0.488000771	-0.760773063	-1.29113297	-1.710897394	0.841892632	2.664300785	0.406971971	-0.443281216	-0.872313899	-0.767732201	0.58265234	1.321812675	1.267236142	0.327687364	-0.875645394	0.481815574	-0.462395793	-0.925741199	-0.891268145	0.590242708	1.45338588	-0.064102795
Q9UHB6;Q9UHB6-2;Q9UHB6-3	LIM domain and actin-binding protein 1	LIMA1	>sp|Q9UHB6|LIMA1_HUMAN LIM domain and actin-binding protein 1 OS=Homo sapiens GN=LIMA1 PE=1 SV=1;>sp|Q9UHB6-2|LIMA1_HUMAN Isoform Alpha of LIM domain and actin-binding protein 1 OS=Homo sapiens GN=LIMA1;>sp|Q9UHB6-3|LIMA1_HUMAN Isoform 3 of LIM domain and													-5.56565627	-1.520562467	-0.127746464
Q9UHQ9	NADH-cytochrome b5 reductase 1	CYB5R1	>sp|Q9UHQ9|NB5R1_HUMAN NADH-cytochrome b5 reductase 1 OS=Homo sapiens GN=CYB5R1 PE=1 SV=1	-2.88790042			-0.275244968								-3.611808258	-3.300874843	-1.029735321	-2.595794422			0.605494334			0.192067884				-0.136537242	-0.721182597	-0.538345721				0.211635253	-0.165952245	-0.377219547	-0.708915151	0.444349024	1.213751646				0.130271955	-0.121502212	-0.163784991	-1.161169219	0.017494379	1.297778355	0.109026176
Q9UID3;Q9UID3-2	Protein fat-free homolog	FFR	>sp|Q9UID3|FFR_HUMAN Protein fat-free homolog OS=Homo sapiens GN=FFR PE=1 SV=2;>sp|Q9UID3-2|FFR_HUMAN Isoform 2 of Protein fat-free homolog OS=Homo sapiens GN=FFR	-0.725016799		-0.154762882	-0.479049803	0.153156788		-0.542500263			-0.156128683		-1.878692773	-2.082285653	-1.752291185	-0.100793427			1.541960812	-1.047815557	1.013355059	0.413269114			0.615416297	0.4089292	-0.061480836	-0.507213622	-0.414806687	0.445408894	1.050118553	-0.229856	-0.648281223	-0.418427002							0.474877286	-0.025779083	-0.407554923	-0.558134119	0.461423785	0.965839683	0.681044399
Q9UIW2	Plexin-A1	PLXNA1	>sp|Q9UIW2|PLXA1_HUMAN Plexin-A1 OS=Homo sapiens GN=PLXNA1 PE=1 SV=3	-0.851781728					-1.294667863	-0.753798678					-2.93577934		-0.50389562	-0.411272174		-1.353358061								0.307661669	-1.104635329	-1.449926783				0.736821317	-0.429653655	-1.198295003	-0.662300324	0.643948519	1.217789071				0.847275379	-0.271321921	-1.087672047	-0.653173562	0.736734744	1.309467259
Q9UKM7	Endoplasmic reticulum mannosyl-oligosaccharide 1,2-alpha-mannosidase	MAN1B1	>sp|Q9UKM7|MA1B1_HUMAN Endoplasmic reticulum mannosyl-oligosaccharide 1,2-alpha-mannosidase OS=Homo sapiens GN=MAN1B1 PE=1 SV=2	-1.86575277			-0.528802132								-3.378119264	-2.867857512	-1.743134262	-0.372150399			0.264956718		0.916705929	0.546561136		0.569782712					-1.863231126	1.151793887	3.015015782	0.444455046	-0.319621628	-0.778481704	-0.677610317	0.462157048	1.14254414				0.594357451	-0.290444674	-0.921581444	-0.591896862	0.466548817	1.109895411	0.110897723
Q9UKX7;Q9UKX7-2	Nuclear pore complex protein Nup50	NUP50	>sp|Q9UKX7|NUP50_HUMAN Nuclear pore complex protein Nup50 OS=Homo sapiens GN=NUP50 PE=1 SV=2;>sp|Q9UKX7-2|NUP50_HUMAN Isoform 2 of Nuclear pore complex protein Nup50 OS=Homo sapiens GN=NUP50	-0.800148654		-0.178877594	-0.449473598	-0.397885234	-0.712929659	0.038436182	-3.007753644	-2.541282036	-2.419738719	-3.779283727	-2.303293921	-1.448626721	-2.78061151	1.874010006	0.441802155		-0.78028936	-0.535039042	0.896155576	0.50771854	-0.364106337	0.244643546	0.585539463	0.477780929	-2.310360896	-2.727666202	-2.633255357	0.682213702	3.477547816
Q9ULH0;Q9ULH0-4;Q9ULH0-3	Kinase D-interacting substrate of 220 kDa	KIDINS220	>sp|Q9ULH0|KDIS_HUMAN Kinase D-interacting substrate of 220 kDa OS=Homo sapiens GN=KIDINS220 PE=1 SV=3;>sp|Q9ULH0-4|KDIS_HUMAN Isoform 4 of Kinase D-interacting substrate of 220 kDa OS=Homo sapiens GN=KIDINS220;>sp|Q9ULH0-3|KDIS_HUMAN Isoform 3 of Kinase D	-0.125289579
Q9UN37	Vacuolar protein sorting-associated protein 4A	VPS4A	>sp|Q9UN37|VPS4A_HUMAN Vacuolar protein sorting-associated protein 4A OS=Homo sapiens GN=VPS4A PE=1 SV=1	-1.115941359	1.776356701	-0.495837275	-0.579404418	-0.441222981	-0.710236344				-0.629166152		-1.673968949	-1.182655076	-2.112349961	0.484808397	0.13066734	1.052137623	0.659924558	-0.670244914	0.731617723	0.443500567	-0.446678821	-0.084303195	0.281549893	0.218719182	-0.6850831	-0.986530594	-1.106653323	0.65250944	1.646024373	0.451751815	-0.062520008	-0.552600656	-0.598325849	0.522758841	1.00367419	0.536948088	-0.063469472	-0.614027881	0.553851968	-0.128960701	-0.680567039	-0.620578656	0.282854909	0.954121847	0.504467853
Q9UNL2	Translocon-associated protein subunit gamma	SSR3	>sp|Q9UNL2|SSRG_HUMAN Translocon-associated protein subunit gamma OS=Homo sapiens GN=SSR3 PE=1 SV=1		-3.728698638		-1.247388407								-3.892306775	-4.012635472		-1.048740467	-0.378588088	-4.877218628	0.576473765				-0.390679992			-0.192842947	-1.682881201	-1.490010329	-0.966347948	1.204704159	2.171078696
Q9Y277;Q9Y277-2	Voltage-dependent anion-selective channel protein 3	VDAC3	>sp|Q9Y277|VDAC3_HUMAN Voltage-dependent anion-selective channel protein 3 OS=Homo sapiens GN=VDAC3 PE=1 SV=1;>sp|Q9Y277-2|VDAC3_HUMAN Isoform 2 of Voltage-dependent anion-selective channel protein 3 OS=Homo sapiens GN=VDAC3	-3.173709823	-3.948641821	-1.03029507		1.287590496							-4.503764695	-4.597120685	0.272620455	-3.19588034		-3.692753353	1.823627093	0.146394549	1.124526657	0.522959662	-0.276153147									0.098150021	-0.115956993	-0.388997637	-0.310092575	0.509442493	0.898247056				0.351515261	-0.399121322	-0.770756643				0.598651048
Q9Y285	Phenylalanine--tRNA ligase alpha subunit	FARSA	>sp|Q9Y285|SYFA_HUMAN Phenylalanine--tRNA ligase alpha subunit OS=Homo sapiens GN=FARSA PE=1 SV=3	-1.956795501	-2.18606493	-0.780884153	-1.073180756								-2.824085836	-2.855379278	-0.039666228	-1.244206556	-0.352952638	-1.95042499	0.108089492	-1.284932518	0.910502426	-0.225581896	-0.479572722	-0.170036815	0.588612707	0.412402175	-0.052131899	-0.49112517	-0.889128996	0.543495883	1.380064459	0.519139283	0.001874286	-0.494413897	-0.619758181	0.548633903	1.068877141				0.451962766	-0.176364756	-0.564862166	-0.599112369	0.365580566	1.110430064	0.636079338
Q9Y2Z4	Tyrosine--tRNA ligase, mitochondrial	YARS2	>sp|Q9Y2Z4|SYYM_HUMAN Tyrosine--tRNA ligase, mitochondrial OS=Homo sapiens GN=YARS2 PE=1 SV=2	-2.748262732	-1.525247287										-3.503846522	-3.649185961	-0.697335855	-2.896039161			1.525567789	0.256044474		0.256286071																			0.43103453	-0.247268533	-0.821763415	-0.35324748	0.559149148	0.954791881	0.122473941
Q9Y2Z9	Ubiquinone biosynthesis monooxygenase COQ6	COQ6	>sp|Q9Y2Z9|COQ6_HUMAN Ubiquinone biosynthesis monooxygenase COQ6 OS=Homo sapiens GN=COQ6 PE=1 SV=2	-0.813245915	2.217696027	0.110229592	-0.32496094	-0.436119482	-0.716101927	-0.205080968		-0.865595038			-2.876413257	-0.893303278	-2.963869477	1.214373524	0.218843151		-0.228604556	-0.253859249		0.624989873		0.116763971	0.214497868	0.601125981	-0.258632253	-0.883369088	-1.495125411	-0.513048844	0.933270472	0.17466208	0.119422583	-0.104076998	-0.03287567	0.263995882	0.250961574				0.186246986	0.057692867	-0.174067872	0.051163253	0.434988439	0.37717929	-0.084624428
Q9Y3D6	Mitochondrial fission 1 protein	FIS1	>sp|Q9Y3D6|FIS1_HUMAN Mitochondrial fission 1 protein OS=Homo sapiens GN=FIS1 PE=1 SV=2	-2.269442641						-0.227658239					-3.733679994	-4.887686862		-0.779942511		-2.409738126					-0.319945752																		0.35918379	-0.850064326	-1.048471884	-0.525122714	0.269033146	0.794187097
Q9Y3E0	Vesicle transport protein GOT1B	GOLT1B	>sp|Q9Y3E0|GOT1B_HUMAN Vesicle transport protein GOT1B OS=Homo sapiens GN=GOLT1B PE=1 SV=1	-3.695348784	-3.294207837										-3.697106618	-4.603665118	0.60245688	-2.485680764		-3.277464028							0.050606174																0.182438056	-0.213202929	-0.395643962	-0.268781995	0.313129735	0.645701659	0.137241192
Q9Y487	V-type proton ATPase 116 kDa subunit a isoform 2	ATP6V0A2	>sp|Q9Y487|VPP2_HUMAN V-type proton ATPase 116 kDa subunit a isoform 2 OS=Homo sapiens GN=ATP6V0A2 PE=1 SV=2	-1.955228206											-4.291097665	-4.559825951	0.313826296	-1.984673714						1.016638942				0.45638563	0.732138928	0.325386415				0.623024029	-0.614403304	-1.108767481	-0.788489337	0.488103633	1.294782469				0.626766188	-0.305556581	-0.673761806	-0.823039008	0.387803665	1.333881659	0.393635856
Q9Y490	Talin-1	TLN1	>sp|Q9Y490|TLN1_HUMAN Talin-1 OS=Homo sapiens GN=TLN1 PE=1 SV=3	-0.559706863	-0.282895011	0.420293749	0.173383321	0.055334502	-0.767560269	-0.279896683	-0.615972304	-0.33068291	-0.407076592	-1.251916665	1.385265359	1.879666562	-2.282789701	1.305386906	-0.106451397	1.842214554	2.203921541	-1.163784991	1.065641239	0.688135588	-0.491044061	0.596935142	0.807354922	0.478402378	-0.429906291	-0.916507482	-1.315989218	0.324004081	1.707701473	0.386921282	0.14574266	-0.25265557	-0.456939713	0.434881719	0.858776745	0.9032697	-0.38076543	-1.359897388	0.420293749	0.155878733	-0.269251371	-0.547847404	0.484086559	0.938624545	0.698751888
Q9Y4G6	Talin-2	TLN2	>sp|Q9Y4G6|TLN2_HUMAN Talin-2 OS=Homo sapiens GN=TLN2 PE=1 SV=4	0.260266587		0.032806145	-0.007057586	0.044184258	-1.198261898	-0.176397362					0.89956236	1.315508266	-3.015782536	1.346474729			1.341644241	-0.90576393	1.013569453	0.753005428		0.47394273	0.996099455	0.653426952	-0.535331733	-0.884806911	-1.692501528	0.08719125	1.356988892
Q9Y4L1	Hypoxia up-regulated protein 1	HYOU1	>sp|Q9Y4L1|HYOU1_HUMAN Hypoxia up-regulated protein 1 OS=Homo sapiens GN=HYOU1 PE=1 SV=1	-3.916088179	-2.969734557	-1.251744881	-0.867067874	1.765067917	-0.513831406						-2.959822959	-2.218396885	-1.298424329	-1.678164241			2.732616533	-0.407727161	0.927062066	0.718350665				-0.312061417	-0.209177927	0.075327251	-0.684619263	0.637749339	1.322620422	0.333423734	-0.288998557	-0.618561567	-0.970299766	0.450591032	1.393690764	1.536401095	0.633105666	-0.903252382	0.383386346	-0.329612843	-0.696751138	-0.964601309	0.482745045	1.417271945	0.092207438
Q9Y4X5	E3 ubiquitin-protein ligase ARIH1	ARIH1	>sp|Q9Y4X5|ARI1_HUMAN E3 ubiquitin-protein ligase ARIH1 OS=Homo sapiens GN=ARIH1 PE=1 SV=2	-1.290956452	0.298423712	-0.012228021	-0.318181956	-0.049889971		-0.333443355					-0.02278603	1.298130404	-2.562431339	0.877351626			-0.355626841	-1.223340102	1.096126889	0.670568446	-0.396498274	0.299127408	0.579373267	0.951587795	-0.610895806	-1.462992252	-1.757403591	0.283566239	2.163981697	0.399225792	-0.042382512	-0.43354526	-0.32151338	0.403049529	0.833821138				0.220082261	-0.231328682	-0.476337686	-0.193816197	0.591104905	0.809661389	0.265676925
Q9Y5L0;Q9Y5L0-1;Q9Y5L0-3	Transportin-3	TNPO3	>sp|Q9Y5L0|TNPO3_HUMAN Transportin-3 OS=Homo sapiens GN=TNPO3 PE=1 SV=3;>sp|Q9Y5L0-1|TNPO3_HUMAN Isoform 1 of Transportin-3 OS=Homo sapiens GN=TNPO3;>sp|Q9Y5L0-3|TNPO3_HUMAN Isoform 3 of Transportin-3 OS=Homo sapiens GN=TNPO3	-0.689962412	0.878607646	-0.132214213	-0.432882946	0.007482576	-0.749208165	-0.197980537	-1.376170587	-0.840241662	-0.643833648	-2.262088308	0.408059648	1.073614609	-2.433857043	1.028993412	-0.01568044		0.249506021	-1.000432873	0.944408705	0.46393628	-0.444713912	0.283921772	0.803970928	0.510961919	-0.795032976	-1.332716409	-1.804602003	0.646899949	2.398870216	0.588228909	0.105946212	-0.495898308	-0.346958332	0.56832402	0.912956381	1.134812356	-0.238680681	-1.298388845	0.557875677	-0.039073186	-0.545066101	-0.372953541	0.512277462	0.915176678	0.698485208
Q9Y5M8	Signal recognition particle receptor subunit beta	SRPRB	>sp|Q9Y5M8|SRPRB_HUMAN Signal recognition particle receptor subunit beta OS=Homo sapiens GN=SRPRB PE=1 SV=3	-2.136442091	-2.063710705	-1.153735367	-0.872604438	0.457331625	-0.509984464	-0.490739946					-3.27355239	-3.622429765	-1.852719355	-0.571192975		-1.912564316	1.349252032	-0.319927743	0.690193578	0.397474417	-0.549050081	0.180784391	0.634128558	0.168000125	-1.214407601	-1.273029315	-1.034633119	0.929185014	1.658828424	0.206268125	-0.462455428	-0.65762731	-0.13466709	0.557287542	0.802234584				0.134878054	-0.22929779	-0.339710249	-0.969988874	0.173383321	1.078951341	0.069014678
Q9Y5S2	Serine/threonine-protein kinase MRCK beta	CDC42BPB	>sp|Q9Y5S2|MRCKB_HUMAN Serine/threonine-protein kinase MRCK beta OS=Homo sapiens GN=CDC42BPB PE=1 SV=2	-0.53677515		-0.168949709	-0.094171619	0.006333934	-0.931370459	0.051302489					-0.755210341	-0.838022051	-1.783588595	0.593019056	-0.934179563		2.129942384	-0.923769294	0.937946959	0.618520588		0.965913544	0.405556763	0.334225008	-0.525517231	-0.728646042	-0.91039338	0.727702673	1.596171862	0.549225575	0.140124224	-0.423448839	-0.358638944	0.583904136	0.877351626	1.39802195	0.047677975	-1.318757652	0.45037988	0.009060468	-0.475936324	-0.463290574	0.609376749	1.020484422	0.646623508
Q9Y5U9	Immediate early response 3-interacting protein 1	IER3IP1	>sp|Q9Y5U9|IR3IP_HUMAN Immediate early response 3-interacting protein 1 OS=Homo sapiens GN=IER3IP1 PE=1 SV=1												-2.720802114	-1.844613429
Q9Y613	FH1/FH2 domain-containing protein 1	FHOD1	>sp|Q9Y613|FHOD1_HUMAN FH1/FH2 domain-containing protein 1 OS=Homo sapiens GN=FHOD1 PE=1 SV=3	-1.273657028					-0.590853494	-1.30918066						-3.419661526	-1.650589427	-0.044240841				-1.551268166	0.916553077	0.633384709		0.484602194		0.911499849	-1.033983056	-1.958364501	-1.000865877	0.504874589	1.135469202	0.464877338	-0.366094557	-0.804954832	-1.300412834	-0.180707865	1.119688175				-0.018059692	-0.06312277	-0.807755325	-0.430742247	0.513894947	0.578697238	0.208766947
Q9Y666	Solute carrier family 12 member 7	SLC12A7	>sp|Q9Y666|S12A7_HUMAN Solute carrier family 12 member 7 OS=Homo sapiens GN=SLC12A7 PE=1 SV=3	-1.568537497						-0.782124094					-3.280404733	-3.136315233	-0.764223932	-1.110978222					1.033088169	-0.17827346				0.112499976	-0.127967158	-0.341007102	-1.803090852	0.696795088	2.747494819	0.720366031	-0.295393587	-1.002946104	-0.740504534	0.656633655	1.427927928				0.776609369	-0.391285363	-1.219269964	-0.840551647	0.508225799	1.327112471	0.525267092
Q9Y678	Coatomer subunit gamma-1	COPG1	>sp|Q9Y678|COPG1_HUMAN Coatomer subunit gamma-1 OS=Homo sapiens GN=COPG1 PE=1 SV=1	-1.162815634	-1.9776677	-0.459040341	-0.647761255	0.610511092	-0.876413257	-0.748989933	0.033792989	-0.083890286	-0.167020896	-0.284616164	-2.423216677	-1.482573115	-1.285495095	-0.705782159	-0.404267207		2.856388177	-1.170881104	1.31823006	0.627139871	-0.428274656	0.443394475	0.818032475	0.253505262	-0.135158166	-0.431325759	-0.685477478	0.83090431	1.45906434	0.435308552	0.098150021	-0.380014251	-0.537654459	0.51903861	1.049003373	1.723864324	1.759411533	-0.013246863	0.433173124	0.10514166	-0.284510728	-0.634934614	0.46320392	1.10440376	0.515813357
Q9Y6C9	Mitochondrial carrier homolog 2	MTCH2	>sp|Q9Y6C9|MTCH2_HUMAN Mitochondrial carrier homolog 2 OS=Homo sapiens GN=MTCH2 PE=1 SV=1	-3.473402297	-2.631645106	-1.439911164	-1.410696715								-4.946037898	-5.250824466	-0.804350034	-3.126580497		-3.192974875	2.992949662	0.347892388	0.717824454	0.350610395	-0.274703825			-1.548649077	-1.123999815	0.424599662	-2.037117872	-0.281456439	1.755656734	0.320311371	-0.271025946	-0.569586255	-0.53338854	0.583326519	1.131984509	0.650121176	0.243425362	-0.420839165	0.44858384	-0.230431352	-0.717334838	-0.565160971	0.546659906	1.189413431	0.161049225
Q9Y6D5	Brefeldin A-inhibited guanine nucleotide-exchange protein 2	ARFGEF2	>sp|Q9Y6D5|BIG2_HUMAN Brefeldin A-inhibited guanine nucleotide-exchange protein 2 OS=Homo sapiens GN=ARFGEF2 PE=1 SV=3	-1.363753575			-0.506332173									0.547449829	-1.424261701	-0.187017193			2.307137042	-1.120545159	1.242998754	0.449534963			0.863462758				-0.68334448	0.771885579	1.538538164	0.487383443	0.024177814	-0.524977393	-0.669785823	0.454070583	0.989865623				0.70061727	0.133300476	-0.469030351	-0.373364623	0.484086559	0.830093032	0.630312271
Q9Y6M7;Q9Y6M7-2	Sodium bicarbonate cotransporter 3	SLC4A7	>sp|Q9Y6M7|S4A7_HUMAN Sodium bicarbonate cotransporter 3 OS=Homo sapiens GN=SLC4A7 PE=1 SV=2;>sp|Q9Y6M7-2|S4A7_HUMAN Isoform 2 of Sodium bicarbonate cotransporter 3 OS=Homo sapiens GN=SLC4A7	-0.91558191												-4.716187249	-0.145222357	1.588804567
Q9Y6Y8;Q9Y6Y8-2	SEC23-interacting protein	SEC23IP	>sp|Q9Y6Y8|S23IP_HUMAN SEC23-interacting protein OS=Homo sapiens GN=SEC23IP PE=1 SV=1;>sp|Q9Y6Y8-2|S23IP_HUMAN Isoform 2 of SEC23-interacting protein OS=Homo sapiens GN=SEC23IP	-1.285143459	-1.155469723	-0.682834882	-0.04055625	0.801986364	1.180657108	-1.203535143					-2.361935433		-0.694554721	-0.578046952			1.618990353	-1.94953313	2.012032256	0.93975315			1.090582476	0.10514166	-0.479230792	-0.516553084				0.476951913	0.146264195	-0.329902952	-0.419912418	0.684728987	1.008773707				0.459431619	-0.066502897	-0.31767841	-0.419700122	0.595026184	0.991535451	0.484705299
A0FGR8-2;A0FGR8;A0FGR8-4	Extended synaptotagmin-2	ESYT2	>sp|A0FGR8-2|ESYT2_HUMAN Isoform 2 of Extended synaptotagmin-2 OS=Homo sapiens GN=ESYT2;>sp|A0FGR8|ESYT2_HUMAN Extended synaptotagmin-2 OS=Homo sapiens GN=ESYT2 PE=1 SV=1;>sp|A0FGR8-4|ESYT2_HUMAN Isoform 4 of Extended synaptotagmin-2 OS=Homo sapiens GN=ESY	-1.49126712								-1.064977842			-4.139439187			-1.172148464																									0.386700602	0.060739158	-0.382080934	-0.731421883	0.473319356	1.253747285	0.220577607
O00139-4;O00139;O00139-1	Kinesin-like protein KIF2A	KIF2A	>sp|O00139-4|KIF2A_HUMAN Isoform 4 of Kinesin-like protein KIF2A OS=Homo sapiens GN=KIF2A;>sp|O00139|KIF2A_HUMAN Kinesin-like protein KIF2A OS=Homo sapiens GN=KIF2A PE=1 SV=3;>sp|O00139-1|KIF2A_HUMAN Isoform 1 of Kinesin-like protein KIF2A OS=Homo sapiens												-2.523255416
O00410-3;O00410	Importin-5	IPO5	>sp|O00410-3|IPO5_HUMAN Isoform 3 of Importin-5 OS=Homo sapiens GN=IPO5;>sp|O00410|IPO5_HUMAN Importin-5 OS=Homo sapiens GN=IPO5 PE=1 SV=4	-1.297360186	-1.198195691	0.004609253	-0.392099232	0.389126227	-0.68550068	-0.372766724	-0.368830513	0.46383168	0.365356597	-1.537801063	-1.254151723	-0.660269692	-0.883023159	0.123268887	-0.013552656		1.494722806	-1.394752221	1.332965663	0.134615244	-0.425326857	0.493134922	1.024248748	0.762816526	0.02474519	-0.668203078	-0.525288813	0.814755483	1.257252053										0.6615672	-0.110822425	-0.772382131	-0.282473817	0.690372395	1.129876461
O14617-5;O14617;O14617-4;O14617-2;O14617-3	AP-3 complex subunit delta-1	AP3D1	>sp|O14617-5|AP3D1_HUMAN Isoform 5 of AP-3 complex subunit delta-1 OS=Homo sapiens GN=AP3D1;>sp|O14617|AP3D1_HUMAN AP-3 complex subunit delta-1 OS=Homo sapiens GN=AP3D1 PE=1 SV=1;>sp|O14617-4|AP3D1_HUMAN Isoform 4 of AP-3 complex subunit delta-1 OS=Homo sa	-0.771175154	-1.364236324	-0.132989188	-0.416808292	0.395391894	-0.940866266	-0.806266098	-0.402855026	-0.309323667	-0.372561253	-1.105100769	-2.568494707	-0.985873271	-1.440067736	-0.052296444			1.835964485	-1.181705687	1.379731849	0.615604626	-0.416692739	0.512884231	1.03801469	0.521352314	-0.140634682	-0.719138682	-1.113785448	0.48326116	1.39154778	0.438079892	0.004321606	-0.392743081	-0.446934456	0.522457558	0.937419727	0.747516302	-0.559813191	-0.976049199	0.468114072	0.050327554	-0.44559779	-0.548585771	0.517023672	1.070938821	0.546857428
O43688-2;O43688	Lipid phosphate phosphohydrolase 2	PPAP2C	>sp|O43688-2|LPP2_HUMAN Isoform 2 of Lipid phosphate phosphohydrolase 2 OS=Homo sapiens GN=PPAP2C;>sp|O43688|LPP2_HUMAN Lipid phosphate phosphohydrolase 2 OS=Homo sapiens GN=PPAP2C PE=1 SV=1	-2.125761732											-3.013217744	-4.566920907	1.302231302	-2.099185347																0.586500555	-0.600446062	-1.23834027	-0.443712838	0.506805024	0.995158858				0.684280151	-0.719993922	-1.312545089	-0.769132983	0.47394273	1.370443305	0.0360461
O60271-4;O60271;O60271-2;O60271-9;O60271-5;O60271-3	C-Jun-amino-terminal kinase-interacting protein 4	SPAG9	>sp|O60271-4|JIP4_HUMAN Isoform 4 of C-Jun-amino-terminal kinase-interacting protein 4 OS=Homo sapiens GN=SPAG9;>sp|O60271|JIP4_HUMAN C-Jun-amino-terminal kinase-interacting protein 4 OS=Homo sapiens GN=SPAG9 PE=1 SV=4;>sp|O60271-2|JIP4_HUMAN Isoform 2 of	-1.612152231		0.131457785	0.487383443	0.140255134	-1.245711073	-0.39571988			-0.549577887		-1.020018585	-0.141064157	-0.827154095	-0.214089604				-1.797713937	1.112299792	0.666574824			1.03745251	0.133695033	-0.559366665	-0.611380612	-0.501626572	1.194717463	1.812991019	0.550802184	0.198745582	-0.339600709	-0.805433811	0.336511916	1.139011008				0.328606717	0.147176427	-0.395188536	-0.444537201	0.280956314	0.713695815	0.13251104
O94979-8;O94979;O94979-2;O94979-3;O94979-4;O94979-6;O94979-5	Protein transport protein Sec31A	SEC31A	>sp|O94979-8|SC31A_HUMAN Isoform 8 of Protein transport protein Sec31A OS=Homo sapiens GN=SEC31A;>sp|O94979|SC31A_HUMAN Protein transport protein Sec31A OS=Homo sapiens GN=SEC31A PE=1 SV=3;>sp|O94979-2|SC31A_HUMAN Isoform 2 of Protein transport protein Sec	-0.9588131	-1.775811511		-0.078380868	0.388244653	-0.904899248	-0.743134262		-0.064344134	-0.855170479		-2.087856029	-2.697406037	-1.358010133	0.055195654	-0.54268939		2.662889079	-1.652220973	1.810072871	0.455123338	-0.373420689		1.167293692	0.297602299	-0.340988829	-0.650340325	-0.883608626	0.572889668	1.488669245	0.294429602	0.430713468	0.21263159	-0.460707164	0.740711733	1.113100363	1.09362778	-0.373944075	-1.488349801	0.327572404	0.444455046	0.077379741	-0.267218512	0.571919463	0.950841638
P08195-4;P08195;P08195-3	4F2 cell-surface antigen heavy chain	SLC3A2	>sp|P08195-4|4F2_HUMAN Isoform 4 of 4F2 cell-surface antigen heavy chain OS=Homo sapiens GN=SLC3A2;>sp|P08195|4F2_HUMAN 4F2 cell-surface antigen heavy chain OS=Homo sapiens GN=SLC3A2 PE=1 SV=3;>sp|P08195-3|4F2_HUMAN Isoform 3 of 4F2 cell-surface antigen he																						-0.976730452
P25786-2;P25786	Proteasome subunit alpha type-1	PSMA1	>sp|P25786-2|PSA1_HUMAN Isoform Long of Proteasome subunit alpha type-1 OS=Homo sapiens GN=PSMA1;>sp|P25786|PSA1_HUMAN Proteasome subunit alpha type-1 OS=Homo sapiens GN=PSMA1 PE=1 SV=1	-2.993666066	-3.357507282		-1.055471351		-1.657081213	-0.584587449					-2.909092385	-2.170913586	0.136191386	-2.121235429		-2.419661526	0.619929424	-1.164205249	1.186246986	0.509746506	-0.565502538	0.055334502	0.686433293	-0.185753118	-0.767191912	-0.588486978	-0.874877939	1.37133582	1.796099328	0.125122061	-0.190256305	-0.248570558							0.699640466	-0.15818786	-0.804677602	-0.798014917	0.358058618	1.269691488	0.169283661
P35611-3;P35611;P35611-2	Alpha-adducin	ADD1	>sp|P35611-3|ADDA_HUMAN Isoform 3 of Alpha-adducin OS=Homo sapiens GN=ADD1;>sp|P35611|ADDA_HUMAN Alpha-adducin OS=Homo sapiens GN=ADD1 PE=1 SV=2;>sp|P35611-2|ADDA_HUMAN Isoform 2 of Alpha-adducin OS=Homo sapiens GN=ADD1	-0.611116152	-0.259892754	-0.14760158	-0.767707638	0.45385994	-1.023035214	-0.799545867					-2.465619605	-2.183179145	-1.339162632	0.5431989	-0.552981593	-1.06543066	2.289509896	-1.18731285	1.231801023	0.767315799			0.845831239	0.676808994	-1.043675656	-1.552198664	-2.00943717	0.597507338	2.426318435							0.898788797	-0.40855036	-1.307322852	0.296780417	0.409146506	-0.354464337	-0.161943768	0.46550437	0.636079338
P47756-2;P47756	F-actin-capping protein subunit beta	CAPZB	>sp|P47756-2|CAPZB_HUMAN Isoform 2 of F-actin-capping protein subunit beta OS=Homo sapiens GN=CAPZB;>sp|P47756|CAPZB_HUMAN F-actin-capping protein subunit beta OS=Homo sapiens GN=CAPZB PE=1 SV=4	-1.505410304	-1.731397931	-0.050024389	-0.42842997	0.332851122	-0.858070265	-0.331862717		-0.315576207	-0.067984197		-3.101226678	-3	-1.501238534	-0.42728492	-0.443418536	-0.77107667	1.009705472	-1.221926025	1.0767643	0.653610384	-0.416577195	0.498148726	0.76714627	0.353774945	-0.514614393	-1.021628621	-0.99786639	0.97254562	1.960659975	0.385265359	-0.241765057	-0.514222847	-0.448685789	0.412402175	0.887603252	0.615133758	8.65E-04	-0.614292875	0.45691126	-0.330120572	-0.725756233	-0.599943049	0.332507446	0.877508689	0.598365205
P51648-2;P51648	Fatty aldehyde dehydrogenase	ALDH3A2	>sp|P51648-2|AL3A2_HUMAN Isoform 2 of Fatty aldehyde dehydrogenase OS=Homo sapiens GN=ALDH3A2;>sp|P51648|AL3A2_HUMAN Fatty aldehyde dehydrogenase OS=Homo sapiens GN=ALDH3A2 PE=1 SV=1	-2.599024956	-2.86396615	-1.172733776	-0.932581559	-0.377107122					-0.65226632		-2.616790628	-3.327753903	-1.093355645	-1.390661078	-0.352768393	-2.866909998	2.639070054	-0.523670162	1.002882509		-0.655625967	0.261831659		0.254110242	-0.459992575	-0.695021764	-1.137171742	1.143719931	2.401603163	0.342327173	-0.143213454	-0.476699007	-0.579361304	0.522959662	1.188147687				0.395940218	-0.130554952	-0.487601164	-0.511382165	0.577924245	1.157496503	0.408059648
P55884-2;P55884	Eukaryotic translation initiation factor 3 subunit B	EIF3B	>sp|P55884-2|EIF3B_HUMAN Isoform 2 of Eukaryotic translation initiation factor 3 subunit B OS=Homo sapiens GN=EIF3B;>sp|P55884|EIF3B_HUMAN Eukaryotic translation initiation factor 3 subunit B OS=Homo sapiens GN=EIF3B PE=1 SV=3	-1.411041963	-2.152003093	-0.392667319	-0.667927995	0.829687222	-0.620756117	-0.468211835	-0.099370804	0.213876043	-0.006506779	-0.928511894	-2.974035707	-2.04447888	-0.569607666	-1.298566275	-0.390339582	-1.250268381	2.251355533	-1.142066764	1.200002066	0.442120759	-0.402130389	0.439889048	0.861637817	0.436481692	0.028569152	-0.422462407	-0.48582218	0.567545448	1.029276182	0.536550296	-0.119008926	-0.639332326	-0.348647456	0.489029064	0.846954584	1.352023998	0.007913082	-1.352363137	0.541019153	-0.168333505	-0.71496479	-0.421167531	0.476226133	0.891808001	0.676538227
P61289-2;P61289	Proteasome activator complex subunit 3	PSME3	>sp|P61289-2|PSME3_HUMAN Isoform 2 of Proteasome activator complex subunit 3 OS=Homo sapiens GN=PSME3;>sp|P61289|PSME3_HUMAN Proteasome activator complex subunit 3 OS=Homo sapiens GN=PSME3 PE=1 SV=1	-0.778654943	0.57695742	-0.077984879	-0.501851274		-0.594530372	-0.205563338	-1.868278829	-1.221421334	-0.967645208		-2.367582869	0.436908052	-1.755502582	0.957543201	-0.063228279	0.664937877	-0.919642503	-1.086323562	1.194465332	0.620492574	-0.530864212	0.262793937	0.932363591	0.522557993	-2.021980141	-2.521431947	-1.867857512	1.146394549	2.939113716
Q00325-2;Q00325	Phosphate carrier protein, mitochondrial	SLC25A3	>sp|Q00325-2|MPCP_HUMAN Isoform B of Phosphate carrier protein, mitochondrial OS=Homo sapiens GN=SLC25A3;>sp|Q00325|MPCP_HUMAN Phosphate carrier protein, mitochondrial OS=Homo sapiens GN=SLC25A3 PE=1 SV=2	-3.490115695	-2.819597493	-1.216484675	-1.175240292	0.299010149	1.307311939	-1.2016757					-4.529789063	-4.738235725	0.809167457	-2.521680466		-3.458401902	2.331217931	-0.006492287	0.834872989	0.305328532	-0.501401906						-1.133463868	-0.105255949	1.028215507	0.284987847	-0.183277429	-0.490314291	-0.31769639	0.413702389	0.780478089	0.541415716	0.171847314	-0.429634223	0.338795203	-0.176185435	-0.49836214	-0.406521926	0.356481902	0.694568225	0.346304516
Q07157-2;Q07157	Tight junction protein ZO-1	TJP1	>sp|Q07157-2|ZO1_HUMAN Isoform Short of Tight junction protein ZO-1 OS=Homo sapiens GN=TJP1;>sp|Q07157|ZO1_HUMAN Tight junction protein ZO-1 OS=Homo sapiens GN=TJP1 PE=1 SV=3	-0.40927823	0.914028675	-0.255752776	-0.348812802	-0.14603628	-0.862994948	-0.216048912	-1.171400912	-1.040407875	-0.768518438		-2.415730159	-1.838976582	-1.812130926	0.8681336	0.004465437	0.187641078	0.2174789	-0.745817178	1.033722522	0.602646909	-0.720255346	0.882916891	0.984479982	0.12498977	-0.886112843	-0.948168537	-1.223643299	0.63663622	1.820526189	0.745452483	-0.357400079	-1.175924644	-0.648394284	0.249506021	0.924099886				0.401412025	-0.566143195	-1.054751892	-0.474773006	0.281787257	0.739243253	0.485220713
Q13085-4;Q13085;Q13085-2;Q13085-3	Acetyl-CoA carboxylase 1;Biotin carboxylase	ACACA	>sp|Q13085-4|ACACA_HUMAN Isoform 4 of Acetyl-CoA carboxylase 1 OS=Homo sapiens GN=ACACA;>sp|Q13085|ACACA_HUMAN Acetyl-CoA carboxylase 1 OS=Homo sapiens GN=ACACA PE=1 SV=2;>sp|Q13085-2|ACACA_HUMAN Isoform 2 of Acetyl-CoA carboxylase 1 OS=Homo sapiens GN=ACA	-0.975935688	-0.624643558	0.108089492	-0.129323593	0.306028869	-0.870703793	-0.834776218	-0.020838015	0.290306435	0.361319202		0.169796756	0.571822407	-1.621399598	0.065710164	-0.093971432		2.657662869	-1.019696793	1.3021728	0.57104572	-0.618118628	0.262072288	0.862114111	0.749405546	0.239886801	-0.512945906	-0.207144648	0.336854639	0.613437356	0.401412025	-0.086997647	-0.439989448	-0.640501319	0.537544572	1.127897364	1.215181565	-0.245078301	-1.294207837	0.47529245	-0.004652973	-0.472008876	-0.672588556	0.48357074	1.185803129	0.531967777
Q14160-3;Q14160	Protein scribble homolog	SCRIB	>sp|Q14160-3|SCRIB_HUMAN Isoform 3 of Protein scribble homolog OS=Homo sapiens GN=SCRIB;>sp|Q14160|SCRIB_HUMAN Protein scribble homolog OS=Homo sapiens GN=SCRIB PE=1 SV=4	-0.12481758			-0.330864356			-0.437916357							-2.837119698	0.657274141			1.981012358	-0.7925319									-1.358232035	0.420185937	1.778418866										-0.017840578	-0.158381059	-0.128739854				0.143524033
Q14240-2;Q14240	Eukaryotic initiation factor 4A-II	EIF4A2	>sp|Q14240-2|IF4A2_HUMAN Isoform 2 of Eukaryotic initiation factor 4A-II OS=Homo sapiens GN=EIF4A2;>sp|Q14240|IF4A2_HUMAN Eukaryotic initiation factor 4A-II OS=Homo sapiens GN=EIF4A2 PE=1 SV=2	-2.21692057	-2.424997543		-0.355202326		-1.203634823						-3.131502868	-2.652447723	-1.085466091	-0.744873963			1.930737338	-1.405986589	1.301587647	0.467488174		0.034919984		-0.017125039	-0.096113335	-0.188019389	-0.185342942	0.437334286	0.407733431	0.165558254	-0.247131546	-0.416846811	-0.901418744	0.207518077	1.112032836				0.211012193	-0.256648764	-0.432045749	-0.80029939	0.301236441	1.204578969	0.671021568
Q14C86-6;Q14C86;Q14C86-2;Q14C86-5;Q14C86-4;Q14C86-3	GTPase-activating protein and VPS9 domain-containing protein 1	GAPVD1	>sp|Q14C86-6|GAPD1_HUMAN Isoform 6 of GTPase-activating protein and VPS9 domain-containing protein 1 OS=Homo sapiens GN=GAPVD1;>sp|Q14C86|GAPD1_HUMAN GTPase-activating protein and VPS9 domain-containing protein 1 OS=Homo sapiens GN=GAPVD1 PE=1 SV=2;>sp|Q14	-1.184719698			-0.41761742	0.256165277	-0.462733756	-0.370358949			-0.415191395		0.668119125	0.617298483	-1.646563782	-0.110526457				-0.714183528	1.07429991	0.663572335	-0.572501095	0.226385217	0.455859809	0.108491003	-0.650227111	-0.64056879	-0.667973838	1.075943304	1.443977886	0.573083631	0.099093179	-0.549831303	-0.32823562	0.358396262	0.774502445	1.122672719	-0.369296328	-1.388430992	0.457646819	-0.031562674	-0.421669882	-0.456979319	0.544485386	0.910732662	0.669480372
Q5VIR6-4;Q5VIR6;Q5VIR6-2;Q5VIR6-3	Vacuolar protein sorting-associated protein 53 homolog	VPS53	>sp|Q5VIR6-4|VPS53_HUMAN Isoform 4 of Vacuolar protein sorting-associated protein 53 homolog OS=Homo sapiens GN=VPS53;>sp|Q5VIR6|VPS53_HUMAN Vacuolar protein sorting-associated protein 53 homolog OS=Homo sapiens GN=VPS53 PE=1 SV=1;>sp|Q5VIR6-2|VPS53_HUMAN	-0.854857338		0.026020971	-0.207827643	0.292663973								-1.536879801	-1.467174384	-0.022126633				-1.205463524	1.33393889	0.685446835							-1.878480573	-0.746906269	1.131589484	0.33433944	-0.00943717	-0.343732465							0.529571108	0.095991913	-0.418851251	-0.411406481	0.490467444	0.896930552
Q7KZI7-16;Q7KZI7;Q7KZI7-8;Q7KZI7-14;Q7KZI7-9;Q7KZI7-4;Q7KZI7-15;Q7KZI7-13;Q7KZI7-11;Q7KZI7-6;Q7KZI7-3;Q7KZI7-5;Q7KZI7-2;Q7KZI7-7;Q7KZI7-12;Q7KZI7-10	Serine/threonine-protein kinase MARK2	MARK2	>sp|Q7KZI7-16|MARK2_HUMAN Isoform 16 of Serine/threonine-protein kinase MARK2 OS=Homo sapiens GN=MARK2;>sp|Q7KZI7|MARK2_HUMAN Serine/threonine-protein kinase MARK2 OS=Homo sapiens GN=MARK2 PE=1 SV=2;>sp|Q7KZI7-8|MARK2_HUMAN Isoform 8 of Serine/threonine-pr	-0.544687248			-0.655921445		-1.278688593						-2.284616164	-2.299595795	-2.006303903	0.233765377				-0.960440443						0.324349789	-0.655375994	-1.107088338	-0.814945397	0.926606741	1.915673862	0.437440824	-0.073545065	-0.545002952	-0.671117591	0.465608848	1.042994464	0.903655334	-0.385016953	-1.054901749	0.357045213	-0.073135224	-0.276607451	-0.806190416	0.466966384	1.326709909
Q86T03-2;Q86T03	Transmembrane protein 55B	TMEM55B	>sp|Q86T03-2|TM55B_HUMAN Isoform 2 of Transmembrane protein 55B OS=Homo sapiens GN=TMEM55B;>sp|Q86T03|TM55B_HUMAN Transmembrane protein 55B OS=Homo sapiens GN=TMEM55B PE=1 SV=1	-2.124880504											-2.539267919	-4.976281924	-1.362603056			-2.031739638														0.287472295	-0.272645846	-0.563028005	-1.346921634	0.364460374	1.584000383				0.243912759	-0.54231116	-0.704512057	-0.748674768	0.416731671	1.457226546
Q8TCT9-5;Q8TCT9	Minor histocompatibility antigen H13	HM13	>sp|Q8TCT9-5|HM13_HUMAN Isoform 5 of Minor histocompatibility antigen H13 OS=Homo sapiens GN=HM13;>sp|Q8TCT9|HM13_HUMAN Minor histocompatibility antigen H13 OS=Homo sapiens GN=HM13 PE=1 SV=1	-3.619767048		-1.202970416	-1.283948535		-0.801354984						-3.771716937	-5.430602239		-1.844872529
Q92888-3;Q92888;Q92888-2	Rho guanine nucleotide exchange factor 1	ARHGEF1	>sp|Q92888-3|ARHG1_HUMAN Isoform 3 of Rho guanine nucleotide exchange factor 1 OS=Homo sapiens GN=ARHGEF1;>sp|Q92888|ARHG1_HUMAN Rho guanine nucleotide exchange factor 1 OS=Homo sapiens GN=ARHGEF1 PE=1 SV=2;>sp|Q92888-2|ARHG1_HUMAN Isoform 2 of Rho guanine	-0.963588101		-0.331445136	-0.827717318	0.320426911	-1.250405666	-0.860294768					0.468426919	0.065296567	-1.696049791	-0.174393449			2.754737882	-0.880418056	1.18497846	0.6332917	-0.186508146	0.427606173	0.811224395	0.453438561	-0.303845896	-0.791332922	-0.393463017	0.998845382	1.402176425	0.64487149	0.128821281	-0.511135414	-0.437447392	0.554539738	0.870581724	1.181675061	-0.130618127	-1.342414869	0.645701659	0.090040415	-0.575937875	-0.438150897	0.510455622	0.891574725	0.671927385
Q92896-2;Q92896;Q92896-3	Golgi apparatus protein 1	GLG1	>sp|Q92896-2|GSLG1_HUMAN Isoform 2 of Golgi apparatus protein 1 OS=Homo sapiens GN=GLG1;>sp|Q92896|GSLG1_HUMAN Golgi apparatus protein 1 OS=Homo sapiens GN=GLG1 PE=1 SV=2;>sp|Q92896-3|GSLG1_HUMAN Isoform 3 of Golgi apparatus protein 1 OS=Homo sapiens GN=GL	-2.289262983	-2.406368952					-1.56708334					-3.894643749	-3.634921173	-0.759673457	-1.135459231		-3.251263994	3.033440622	-1.372766724	1.664118707		-0.614072043			-0.433779091	-1.110853583	-0.707854355	-0.668822206	2.241535142	2.70783397	0.598841578	-0.560536432	-1.176837618	-0.630237609	0.496922466	1.155490198				0.623773238	-0.549979149	-1.128850273	-0.736701124	0.486559928	1.22595354	-0.045312326
Q9H6Z4-2;Q9H6Z4;Q9H6Z4-3	Ran-binding protein 3	RANBP3	>sp|Q9H6Z4-2|RANB3_HUMAN Isoform 2 of Ran-binding protein 3 OS=Homo sapiens GN=RANBP3;>sp|Q9H6Z4|RANB3_HUMAN Ran-binding protein 3 OS=Homo sapiens GN=RANBP3 PE=1 SV=1;>sp|Q9H6Z4-3|RANB3_HUMAN Isoform 3 of Ran-binding protein 3 OS=Homo sapiens GN=RANBP3	-1.753214946	-0.311363065	-0.258304358	-0.662323156		-0.676572282	-0.854413837					-2.31423025	1.547844628	-1.769796987	1.40561122	-0.169744676	0.241718175	0.350836665	-0.988418489	1.249081208	0.579276711	-0.504304837	0.314058409	0.859890059	0.450907702	-1.490739946	-1.958420568	-1.265448611	1.241413107	2.580121359				-0.351939581	0.63978783	1.001441974
Q9NXE4-4;Q9NXE4;Q9NXE4-3	Sphingomyelin phosphodiesterase 4	SMPD4	>sp|Q9NXE4-4|NSMA3_HUMAN Isoform 4 of Sphingomyelin phosphodiesterase 4 OS=Homo sapiens GN=SMPD4;>sp|Q9NXE4|NSMA3_HUMAN Sphingomyelin phosphodiesterase 4 OS=Homo sapiens GN=SMPD4 PE=1 SV=2;>sp|Q9NXE4-3|NSMA3_HUMAN Isoform 3 of Sphingomyelin phosphodiestera							-0.681052705								1.505687719				-0.815402316
Q9UBX3-2;Q9UBX3	Mitochondrial dicarboxylate carrier	SLC25A10	>sp|Q9UBX3-2|DIC_HUMAN Isoform 2 of Mitochondrial dicarboxylate carrier OS=Homo sapiens GN=SLC25A10;>sp|Q9UBX3|DIC_HUMAN Mitochondrial dicarboxylate carrier OS=Homo sapiens GN=SLC25A10 PE=1 SV=2	-2.979487131	-1.976758844		-0.622976229								-3.743559329	-3.514474249	0.25664839	-2.235280182		-2.110915901	-0.390869143				-0.092801662									0.09990111	0.00992041	-0.19508736	-0.455949911	0.366140336	0.870187146				0.176833371	-0.075717651	-0.266020988	-0.392780963	-0.176478881	0.840362519	0.012068023
Q9UEY8-2;Q9UEY8	Gamma-adducin	ADD3	>sp|Q9UEY8-2|ADDG_HUMAN Isoform 1 of Gamma-adducin OS=Homo sapiens GN=ADD3;>sp|Q9UEY8|ADDG_HUMAN Gamma-adducin OS=Homo sapiens GN=ADD3 PE=1 SV=1	-0.534809112		-0.486549681	-0.929171061	0.568810415	-1.036821844	-0.635539626					-2.802084298	-2.425927564		0.29818907	-0.566634558	-1.008333948	2.484782623	-1.266940737		0.874914973			0.691623493	0.341871921	-2.023797691	-2.352621014	-2.09252475	0.193077822	2.705314441	0.688762244	-1.434441816	-2.098443761	-0.073955023	0.665301804	0.75206347				1.000216388	-1.447485208	-2.44245757	-0.085573247	0.747258486	0.707524791	1.59163155
Q9UPT5-6;Q9UPT5;Q9UPT5-5;Q9UPT5-1;Q9UPT5-2	Exocyst complex component 7	EXOC7	>sp|Q9UPT5-6|EXOC7_HUMAN Isoform 6 of Exocyst complex component 7 OS=Homo sapiens GN=EXOC7;>sp|Q9UPT5|EXOC7_HUMAN Exocyst complex component 7 OS=Homo sapiens GN=EXOC7 PE=1 SV=3;>sp|Q9UPT5-5|EXOC7_HUMAN Isoform 5 of Exocyst complex component 7 OS=Homo sapie	-0.750493979	-3.421438006	0.085968454	-0.299720097	0.484395963	-0.823268734	-0.62206557					-2.258218082	-2.332571064	-1.666072556	0.033792989			1.282617721	-1.255907811	1.198996966	0.581110175				0.38272258	-0.51642926	-0.94366619	-1.20572971	0.618990353	1.974198886	0.523361219	0.019061365	-0.503057088	-0.376339118	0.430285273	0.869555597	1.131326075	-0.586839224	-1.693901116	0.446891405	-0.107570114	-0.438385476	-0.572694196	0.464668267	1.034779158	0.801158656
Q9UQ16-4;Q9UQ16;Q9UQ16-3;Q9UQ16-2	Dynamin-3	DNM3	>sp|Q9UQ16-4|DYN3_HUMAN Isoform 4 of Dynamin-3 OS=Homo sapiens GN=DNM3;>sp|Q9UQ16|DYN3_HUMAN Dynamin-3 OS=Homo sapiens GN=DNM3 PE=1 SV=4;>sp|Q9UQ16-3|DYN3_HUMAN Isoform 3 of Dynamin-3 OS=Homo sapiens GN=DNM3;>sp|Q9UQ16-2|DYN3_HUMAN Isoform 2 of Dynamin-3 O	-0.90503432											-2.388582076	-2.61873878		0.650213105						-0.219454721				0.444349024	-0.584349486	-1.077497657	-0.652084941	0.847676272	1.582026034
Q9Y2A7-2;Q9Y2A7	Nck-associated protein 1	NCKAP1	>sp|Q9Y2A7-2|NCKP1_HUMAN Isoform 2 of Nck-associated protein 1 OS=Homo sapiens GN=NCKAP1;>sp|Q9Y2A7|NCKP1_HUMAN Nck-associated protein 1 OS=Homo sapiens GN=NCKAP1 PE=1 SV=1	-0.844017676		-0.087748704	-0.607484735	0.601601443	-0.868700269	-0.564179415		-0.092124861	-0.435592563		-1.701107119	-1.695629146	-1.357603402	0.003314389	-0.26867771		1.937758684	-0.997031105	1.369215194	0.679784089		0.420832692	0.772392439	0.383054501	-0.167587926	-0.516119746	-0.523815352	0.888850382	1.516015147	0.470927257	-0.171677136	-0.605134693	-0.824009213	0.492006976	1.127831348	1.319906907	-0.166729367	-1.278093675	0.538438835	-0.142942625	-0.49153078	-0.477783514	0.65250944	1.097341109	1.005615567
O14639-2;O14639	Actin-binding LIM protein 1	ABLIM1	>sp|O14639-2|ABLM1_HUMAN Isoform 2 of Actin-binding LIM protein 1 OS=Homo sapiens GN=ABLIM1;>sp|O14639|ABLM1_HUMAN Actin-binding LIM protein 1 OS=Homo sapiens GN=ABLIM1 PE=1 SV=3					0.627139871	-0.851339171	-0.395928676								-2.823472966
P00338-3;P00338;P00338-4;P00338-2;P00338-5	L-lactate dehydrogenase A chain	LDHA	>sp|P00338-3|LDHA_HUMAN Isoform 3 of L-lactate dehydrogenase A chain OS=Homo sapiens GN=LDHA;>sp|P00338|LDHA_HUMAN L-lactate dehydrogenase A chain OS=Homo sapiens GN=LDHA PE=1 SV=2;>sp|P00338-4|LDHA_HUMAN Isoform 4 of L-lactate dehydrogenase A chain OS=Hom	-2.313512919	-3.042753986	-1.071299956	-1.507459703	1.413214946	-0.656103308	-0.408703566	-0.243010901	0.068189259	0.10795563	-1.16071759	-2.100669665	0.815739362	-0.371758329	-0.749062674	-0.708632196	-0.477000177	2.150267209	-0.819852139	1.200253232	0.624802765	-0.545971543	0.683651545	0.967463758	0.07299756	-0.427187924	-0.543341018	-0.53069747	1.46048047	1.999242386	0.685895309	-0.457177366	-1.157624512	-0.445145962	0.373731722	0.753433388				0.801241448	-0.506639594	-1.299205201	-0.396441304	0.426533138	0.808920427	1.208954185
P47813;O14602	Eukaryotic translation initiation factor 1A, X-chromosomal;Eukaryotic translation initiation factor 1A, Y-chromosomal	EIF1AX;EIF1AY	>sp|P47813|IF1AX_HUMAN Eukaryotic translation initiation factor 1A, X-chromosomal OS=Homo sapiens GN=EIF1AX PE=1 SV=2;>sp|O14602|IF1AY_HUMAN Eukaryotic translation initiation factor 1A, Y-chromosomal OS=Homo sapiens GN=EIF1AY PE=1 SV=4	-2.139744326	-2.090372805					-0.666988524					-1.831255285	-2.064012304	-1.01368373	-0.95148479			-1.365090814	0.567448097	0.875544181		-0.469689495	0.194213156	0.262072288	0.71791217	-0.383416458	-1.047994526	-1.240895311	0.701149793	1.874954306																-0.169598629
Q86TI2-2;Q86TI2;Q86TI2-4;Q86TI2-3;Q86TI2-5	Dipeptidyl peptidase 9	DPP9	>sp|Q86TI2-2|DPP9_HUMAN Isoform 2 of Dipeptidyl peptidase 9 OS=Homo sapiens GN=DPP9;>sp|Q86TI2|DPP9_HUMAN Dipeptidyl peptidase 9 OS=Homo sapiens GN=DPP9 PE=1 SV=3;>sp|Q86TI2-4|DPP9_HUMAN Isoform 4 of Dipeptidyl peptidase 9 OS=Homo sapiens GN=DPP9;>sp|Q86TI	-1.076767132	-1.569436386			0.483157952							-1.523587203		-0.998961633	-0.02385636			0.553753689	-1.192183489	1.237563718	0.501821265		1.716244669	0.663845547	0.31022377	-0.409565648	-0.994068307	-0.819342892	0.637192887	1.598889207				0.512378608	0.904426293	0.391987626				0.843340717	0.270947487	-0.561004605	-0.184326209	0.28273632	0.762731499
Q96AC1-3;Q96AC1;Q96AC1-2	Fermitin family homolog 2	FERMT2	>sp|Q96AC1-3|FERM2_HUMAN Isoform 3 of Fermitin family homolog 2 OS=Homo sapiens GN=FERMT2;>sp|Q96AC1|FERM2_HUMAN Fermitin family homolog 2 OS=Homo sapiens GN=FERMT2 PE=1 SV=1;>sp|Q96AC1-2|FERM2_HUMAN Isoform 2 of Fermitin family homolog 2 OS=Homo sapiens G	-0.900610527	-1.469609582	0.170309669	-0.283017882	0.459011864	-0.860687684	-0.532762262	-0.872921456	-0.365462489	-0.320396045	-1.014062456	0.076695902	0.366252264	-1.453992106	0.157561176	-0.290091829		2.341900378	-1.131850592	1.227802676	0.681044399	-0.878215367	0.407842178	1.221444053	0.392537245	-0.725565375	-1.030943473	-1.340294602	0.622930351	1.751677946	-0.435495007	-1.164399255	-0.715746476	-0.323154907	0.527570837	0.878293743				0.755400369	-0.050143881	-0.742313465	-0.345179547	0.433173124	0.878215257	1.137306779
Q9NQC3-2;Q9NQC3;Q9NQC3-5;Q9NQC3-4;Q9NQC3-6;Q9NQC3-3	Reticulon-4	RTN4	>sp|Q9NQC3-2|RTN4_HUMAN Isoform 2 of Reticulon-4 OS=Homo sapiens GN=RTN4;>sp|Q9NQC3|RTN4_HUMAN Reticulon-4 OS=Homo sapiens GN=RTN4 PE=1 SV=2;>sp|Q9NQC3-5|RTN4_HUMAN Isoform 5 of Reticulon-4 OS=Homo sapiens GN=RTN4;>sp|Q9NQC3-4|RTN4_HUMAN Isoform 4 of Retic	-3.697855282	-1.271983732	-0.868937383	-0.896495646	3.493775408							-4.222323174	-2.651994259	1.530270548	-2.505778981		-3.508518333	2.790855428	0.138683428	1.379343707	0.655809754		0.242328116		0.012926174	-0.504141137	-0.517048487	-0.692641425	0.778040322	1.470667008	0.269033146	-0.526888495	-0.783538926	-1.020428242	0.329410671	1.322389683				-0.137187608	-0.716196729	-0.467114554	-1.16197605	0.544485386	1.729444007	0.25592366
Q9UHB4-2;Q9UHB4	NADPH-dependent diflavin oxidoreductase 1	NDOR1	>sp|Q9UHB4-2|NDOR1_HUMAN Isoform 2 of NADPH-dependent diflavin oxidoreductase 1 OS=Homo sapiens GN=NDOR1;>sp|Q9UHB4|NDOR1_HUMAN NADPH-dependent diflavin oxidoreductase 1 OS=Homo sapiens GN=NDOR1 PE=1 SV=1	-0.347050081				0.332163688									-2.434792794						0.956279732	-0.919287768				0.674370254	-0.762093698	-1.400720298							-0.688194659	0.659559273	1.347722343							-0.403847225	-0.605485858	-0.201625926
P11413-2;P11413-3;P11413	Glucose-6-phosphate 1-dehydrogenase	G6PD	>sp|P11413-2|G6PD_HUMAN Isoform Long of Glucose-6-phosphate 1-dehydrogenase OS=Homo sapiens GN=G6PD;>sp|P11413-3|G6PD_HUMAN Isoform 3 of Glucose-6-phosphate 1-dehydrogenase OS=Homo sapiens GN=G6PD;>sp|P11413|G6PD_HUMAN Glucose-6-phosphate 1-dehydrogenase O	-2.154120599	-3.684475504	-0.419314209	-0.514243452	1.655397628	-0.843551605	-0.687729821	0.620398731	0.408603179	0.330673123	0.608714637	-1.537340359	-1.018118128	-1.289862526	-0.794432322	-0.593876987	-0.871812198	2.951084181	-0.713875874	0.922350104	0.364572432	-0.666209914	0.345169251	0.689030727	0.834306703	0.368935932	-0.463807812	-0.200929277	0.612305313	0.875622813	0.65672517	-0.489159576	-1.155116259	-0.441497243	0.414893223	0.837458899	1.299830762	0.011066201	-1.270173182	0.714751059	-0.526722212	-1.261984506	-0.465280965	0.426962448	0.895923002	0.763496561
P20020-3;P20020-6;P20020;P20020-4;P20020-2;P20020-5	Plasma membrane calcium-transporting ATPase 1	ATP2B1	>sp|P20020-3|AT2B1_HUMAN Isoform B of Plasma membrane calcium-transporting ATPase 1 OS=Homo sapiens GN=ATP2B1;>sp|P20020-6|AT2B1_HUMAN Isoform K of Plasma membrane calcium-transporting ATPase 1 OS=Homo sapiens GN=ATP2B1;>sp|P20020|AT2B1_HUMAN Plasma membra	-2.181345737											-3.953863807	-2.935227493	-0.087779367	-1.560855624			-0.208560974	-0.718283948					0.180911663							0.726482487	-0.316743719	-1.071330272	-0.545171356	0.702746186	1.406754337				0.652417657	-0.317336818	-1.190437384	-0.583679073	0.791355669	1.148543695	0.532865503
Q99996-2;Q99996-3;Q99996;Q99996-5;Q99996-6	A-kinase anchor protein 9	AKAP9	>sp|Q99996-2|AKAP9_HUMAN Isoform 2 of A-kinase anchor protein 9 OS=Homo sapiens GN=AKAP9;>sp|Q99996-3|AKAP9_HUMAN Isoform 3 of A-kinase anchor protein 9 OS=Homo sapiens GN=AKAP9;>sp|Q99996|AKAP9_HUMAN A-kinase anchor protein 9 OS=Homo sapiens GN=AKAP9 PE=1	-0.773762772		0.141301988	-0.034707008	-0.258304358	-0.721920068	-0.619625175				-3.948196373	-0.314678763	0.014212445	-2.589441802	1.489594313			1.548732532	-0.790309584	0.593975179	0.472175804		0.455018097	0.497842259	0.443818797	-1.187411417	-1.637468393	-1.980796266	0.57065722	3.249915544										0.504874589	0.615227944	-0.086017264	-0.787791769	1.175173266	2.045373071
P49281-3;P49281-4;P49281-2;P49281	Natural resistance-associated macrophage protein 2	SLC11A2	>sp|P49281-3|NRAM2_HUMAN Isoform 3 of Natural resistance-associated macrophage protein 2 OS=Homo sapiens GN=SLC11A2;>sp|P49281-4|NRAM2_HUMAN Isoform 4 of Natural resistance-associated macrophage protein 2 OS=Homo sapiens GN=SLC11A2;>sp|P49281-2|NRAM2_HUMAN	-3.085833516	-2.141080066										-3.492435702	-5.53951953	0.487589248	-2.460528484		-1.146179961																										-0.257597049	0.760007987	0.923263298	-0.443124295
Q12959-2;Q12959-4;Q12959-7;Q12959;Q12959-6;Q12959-3;Q12959-5	Disks large homolog 1	DLG1	>sp|Q12959-2|DLG1_HUMAN Isoform 2 of Disks large homolog 1 OS=Homo sapiens GN=DLG1;>sp|Q12959-4|DLG1_HUMAN Isoform 4 of Disks large homolog 1 OS=Homo sapiens GN=DLG1;>sp|Q12959-7|DLG1_HUMAN Isoform 7 of Disks large homolog 1 OS=Homo sapiens GN=DLG1;>sp|Q12	-0.782670005			-0.932030933	0.69483563		-0.423564934					-3.384433037	-2.548269282	-1.157688883	-0.500238286			2.344146748	-0.639152565																								-0.767388357	0.648097244	1.415488271
P24941;P24941-2	Cyclin-dependent kinase 2	CDK2	>sp|P24941|CDK2_HUMAN Cyclin-dependent kinase 2 OS=Homo sapiens GN=CDK2 PE=1 SV=2;>sp|P24941-2|CDK2_HUMAN Isoform 2 of Cyclin-dependent kinase 2 OS=Homo sapiens GN=CDK2	-0.86050431	0.628726943	-0.325195891	-0.648801378	0.001586092	-1.044151587	-0.803116025	-1.905250463	-1.098536438	-0.711913168	-2.400720298	-1.158461566	-1.214909845	-2.321639585	0.824319805			0.173255383	-1.08194967	1.187767747	0.619929424	-0.539876054	0.340847077	0.70017335	0.40740714	-0.91836041	-1.381009647	-1.459972731	1.201006466	2.468739698				-0.29074466	0.445832624	0.736561583				0.115832299	-0.699489656	-0.815326153				0.621430668
Q9Y266	Nuclear migration protein nudC	NUDC	>sp|Q9Y266|NUDC_HUMAN Nuclear migration protein nudC OS=Homo sapiens GN=NUDC PE=1 SV=1	-1.334134292	-2.219068437	0.109026176	-0.397144089	0.45817199	-0.852849629	-0.804576804		-0.149936711	0.153416242		-1.461005014	0.804714436	-0.402187584	-0.562665714	-0.289280613	0.82317869	0.382501257	-1.265587348	1.395007943	0.755485829	-0.570143049	0.348685669	1.048236186	0.707613134	-0.024868772	-0.68139971	-0.663396684	0.644779219	1.399499253	0.763326583	0.021479727	-0.720207811	-0.238459405	0.499578047	0.740279983							-0.133242331	0.354903461	0.949945739	0.669752467
Q03188	Centromere protein C 1	CENPC1	>sp|Q03188|CENPC_HUMAN Centromere protein C 1 OS=Homo sapiens GN=CENPC1 PE=1 SV=2	-1.235178291		-0.451523918	-0.346646428	-0.502566466	-0.746422127	-0.095373326	-3.023504383			-1.449375099	-1.092924751	-0.780884153	-3.229314702	2.196764398			-0.147186131	-0.496630909	0.461423785	0.508225799		-0.177359577	-0.086798453				-1.769059224	0.097341109	1.864651695
Q5VUA4	Zinc finger protein 318	ZNF318	>sp|Q5VUA4|ZN318_HUMAN Zinc finger protein 318 OS=Homo sapiens GN=ZNF318 PE=1 SV=2	-1.191326645		-0.200382145	-0.400701252	-0.138489221		-0.324220193					-1.072816539	-0.545192408	-3.277603926	2.126378217			-0.342469744	-0.669097459	0.513389678	0.45691126	-0.693784431	0.231923873	0.340049473	-0.025544109	-1.663419533	-1.637872415	-2.262849753	0.765449879	3.16576726										-0.180217386	-0.462157279	-0.151362038
Q04726;Q04726-2	Transducin-like enhancer protein 3	TLE3	>sp|Q04726|TLE3_HUMAN Transducin-like enhancer protein 3 OS=Homo sapiens GN=TLE3 PE=1 SV=2;>sp|Q04726-2|TLE3_HUMAN Isoform 2 of Transducin-like enhancer protein 3 OS=Homo sapiens GN=TLE3	-1.049247927														0.985208947													-1.991656541	0.294664856	1.458119481
Q15014	Mortality factor 4-like protein 2	MORF4L2	>sp|Q15014|MO4L2_HUMAN Mortality factor 4-like protein 2 OS=Homo sapiens GN=MORF4L2 PE=1 SV=1	-1.037088267											-2.905845021		-2.884700356	1.369661901	0.022900402	0.058247217	1.046700587	-0.875989558	0.510556895	0.259784685	-0.247063057	-0.18427703	-0.136648259	1.335483256	-0.056386181	-1.423023237	-1.738216472	-0.556945073	1.444402036																0.10272531
Q86Y97	Histone-lysine N-methyltransferase SUV420H2	SUV420H2	>sp|Q86Y97|SV422_HUMAN Histone-lysine N-methyltransferase SUV420H2 OS=Homo sapiens GN=SUV420H2 PE=1 SV=1			0.10701825											-3.316743719				-0.470288977		0.704960471			-0.011457091	0.177343788																0.492724862	0.434241233	-0.058487988
Q8WVB6;Q8WVB6-2;Q8WVB6-3	Chromosome transmission fidelity protein 18 homolog	CHTF18	>sp|Q8WVB6|CTF18_HUMAN Chromosome transmission fidelity protein 18 homolog OS=Homo sapiens GN=CHTF18 PE=1 SV=1;>sp|Q8WVB6-2|CTF18_HUMAN Isoform 2 of Chromosome transmission fidelity protein 18 homolog OS=Homo sapiens GN=CHTF18;>sp|Q8WVB6-3|CTF18_HUMAN Isof	-0.939592852		-0.867673224	-0.962182048	0.141040345	-0.679041722	-0.214407601		-1.915282587		-3.242225723	-2.105876837	-0.754285303	-2.531406257	1.732833575			-0.701576288	-1.062414551	0.968570034	0.529171275		0.240985904	0.329525485	0.705048971	-1.571750389	-2.241338646	-2.453399355	0.760859637	3.215927048							0.60473557	0.526369342	-0.078335172							-0.057736991
Q969R5;Q969R5-3;Q969R5-2	Lethal(3)malignant brain tumor-like protein 2	L3MBTL2	>sp|Q969R5|LMBL2_HUMAN Lethal(3)malignant brain tumor-like protein 2 OS=Homo sapiens GN=L3MBTL2 PE=1 SV=1;>sp|Q969R5-3|LMBL2_HUMAN Isoform 3 of Lethal(3)malignant brain tumor-like protein 2 OS=Homo sapiens GN=L3MBTL2;>sp|Q969R5-2|LMBL2_HUMAN Isoform 2 of L			0.107286135	0.921436331		-0.702937742									1.69777382			0.371614618	-0.760210938		0.422448312	-0.349915598	0.155360663	0.490775482				-1.259910029	0.502432447	1.841047243
Q96RK0	Protein capicua homolog	CIC	>sp|Q96RK0|CIC_HUMAN Protein capicua homolog OS=Homo sapiens GN=CIC PE=1 SV=2	-0.718734994		0.44615034	0.104068226			-0.388072233					-1.740962582	-0.946916475	-2.996887139	1.899369008				-1.088316087	0.887447285	0.395172506		0.194465332	0.553065544	0.0223323	-2.366020182	-2.388355457	-1.265448611	1.061568849	2.294635451
Q9BXK1	Krueppel-like factor 16	KLF16	>sp|Q9BXK1|KLF16_HUMAN Krueppel-like factor 16 OS=Homo sapiens GN=KLF16 PE=1 SV=1														-2.740239415	1.70168212				-1.177914366		0.291839273			0.627606838										-0.683529833	0.610133076	1.127038912
Q9NRZ9;Q9NRZ9-2;Q9NRZ9-3;Q9NRZ9-4;Q9NRZ9-5;Q9NRZ9-6	Lymphoid-specific helicase	HELLS	>sp|Q9NRZ9|HELLS_HUMAN Lymphoid-specific helicase OS=Homo sapiens GN=HELLS PE=1 SV=1;>sp|Q9NRZ9-2|HELLS_HUMAN Isoform 2 of Lymphoid-specific helicase OS=Homo sapiens GN=HELLS;>sp|Q9NRZ9-3|HELLS_HUMAN Isoform 3 of Lymphoid-specific helicase OS=Homo sapiens	-0.726901911	1.545227068	-0.138568626	-0.383792886		-0.831717399	-0.388147754	-1.782049667	-1.821380957	-0.491835063		-1.612019924	-1.809043863	-2.391909919	1.944633593	0.379510067	0.431783399	-0.579663128	-1.164043597	0.845831239	0.390227437		0.160533009	0.353436218	0.385486259	-1.837893109	-2.078868389	-2.228976494	0.668754533	3.035606316
Q9NYD6	Homeobox protein Hox-C10	HOXC10	>sp|Q9NYD6|HXC10_HUMAN Homeobox protein Hox-C10 OS=Homo sapiens GN=HOXC10 PE=1 SV=2						-1.556308487								-2.071330272						0.785090155	0.257855464		-0.009756682	0.344714894
Q9P1U0	DNA-directed RNA polymerase I subunit RPA12	ZNRD1	>sp|Q9P1U0|RPA12_HUMAN DNA-directed RNA polymerase I subunit RPA12 OS=Homo sapiens GN=ZNRD1 PE=1 SV=1	-1.154281143											-2.434402824							-1.03584538	0.911346444				0.427820684				-1.395207509	0.796929943	2.192131026
Q9P2K5;Q9P2K5-2	Myelin expression factor 2	MYEF2	>sp|Q9P2K5|MYEF2_HUMAN Myelin expression factor 2 OS=Homo sapiens GN=MYEF2 PE=1 SV=3;>sp|Q9P2K5-2|MYEF2_HUMAN Isoform 2 of Myelin expression factor 2 OS=Homo sapiens GN=MYEF2	-0.953355284		-0.403484612	-0.699864558	0.474046599	-0.939814235	-0.33599055									-0.222784407		-0.300981481	-0.975283173	1.136585153		-0.497424981	0.452806263														0.951513196	-0.247748089	-1.2942786				-0.067515458	0.917928163	1.020555538	0.913798965
Q9P2R6	Arginine-glutamic acid dipeptide repeats protein	RERE	>sp|Q9P2R6|RERE_HUMAN Arginine-glutamic acid dipeptide repeats protein OS=Homo sapiens GN=RERE PE=1 SV=2	-1.145637241			-0.411214618	-0.077223667	-0.69170903	-0.088346763					-1.589528635	-0.505860922	-2.842801031	1.700750419			1.037241636	-0.783464427	0.536152393	0.36982938		0.287117636	0.763156584	0.852877774	-1.361008692	-2.140316635	-2.304932659	0.374844741	2.543619608																0.157690514
Q9UGU0;Q9UGU0-2	Transcription factor 20	TCF20	>sp|Q9UGU0|TCF20_HUMAN Transcription factor 20 OS=Homo sapiens GN=TCF20 PE=1 SV=3;>sp|Q9UGU0-2|TCF20_HUMAN Isoform 2 of Transcription factor 20 OS=Homo sapiens GN=TCF20	-0.74932942		-0.373906684	-0.394733253	-0.325213965	-0.721253949	-0.38831769					-1.265205853	-0.711558747	-3.41452976	2.37534532	0.183073576		-0.361657348	-0.540211686	0.641915903	0.435308552		0.071625394	0.122871469	0.760689347	-1.755064243	-2.543887773	-2.635853436	-0.167847214	2.388327324
Q9Y2X9	Zinc finger protein 281	ZNF281	>sp|Q9Y2X9|ZN281_HUMAN Zinc finger protein 281 OS=Homo sapiens GN=ZNF281 PE=1 SV=1	-0.506988084		0.060324133	-0.081598499	-0.341756521	-0.642459255	-0.405910128					-1.356125344	-1.167571722	-2.981878622	1.889200943	0.556601082		-0.503813791	-1.18285158	0.663754482	0.51903861	-0.510785921	0.30626224	0.54675867	0.689478088	-1.658128079	-2.401329898	-2.375871024	0.207643013	2.583446875
Q9HB58-6;Q9HB58;Q9HB58-3;Q9HB58-5;Q9HB58-2	Sp110 nuclear body protein	SP110	>sp|Q9HB58-6|SP110_HUMAN Isoform 6 of Sp110 nuclear body protein OS=Homo sapiens GN=SP110;>sp|Q9HB58|SP110_HUMAN Sp110 nuclear body protein OS=Homo sapiens GN=SP110 PE=1 SV=5;>sp|Q9HB58-3|SP110_HUMAN Isoform 3 of Sp110 nuclear body protein OS=Homo sapiens	-1.50967633											-1.764591532	-1.481364153	-2.584587449	1.551835897					0.683471893	0.498046578		0.229218742	0.187134291				-2.269651329	-0.205480159	2.000721167
Q13887	Krueppel-like factor 5	KLF5	>sp|Q13887|KLF5_HUMAN Krueppel-like factor 5 OS=Homo sapiens GN=KLF5 PE=1 SV=2	-1.173416939						-1.596012473					-2.206695047	-2.388128873	-2.209761775	1.920140828					0.541217448	0.456806149		-0.1086897	0.496206666
Q5TKA1;Q5TKA1-3	Protein lin-9 homolog	LIN9	>sp|Q5TKA1|LIN9_HUMAN Protein lin-9 homolog OS=Homo sapiens GN=LIN9 PE=1 SV=1;>sp|Q5TKA1-3|LIN9_HUMAN Isoform 3 of Protein lin-9 homolog OS=Homo sapiens GN=LIN9																						-0.549683472
Q8IU81	Interferon regulatory factor 2-binding protein 1	IRF2BP1	>sp|Q8IU81|I2BP1_HUMAN Interferon regulatory factor 2-binding protein 1 OS=Homo sapiens GN=IRF2BP1 PE=1 SV=1	-0.764493496		-0.399730246	-0.655080627	0.350836665	-1.118664282	-0.69119647		-1.179318608			-1.632002784	-0.705311621	-3.262157514	1.827290617	-0.082239833	0.489131853	0.424384672	-0.65623972	0.795600729	0.525267092	-0.491206283	0.183962835	0.615039565	0.629566451	-1.255735551	-1.980568505	-2.071087761	0.481402283	2.396433531							1.079497584	-0.456266574	-1.554188559							0.12035194
Q8N9N5;Q8N9N5-5;Q8N9N5-4;Q8N9N5-2;Q8N9N5-6;Q8N9N5-3	Protein BANP	BANP	>sp|Q8N9N5|BANP_HUMAN Protein BANP OS=Homo sapiens GN=BANP PE=1 SV=3;>sp|Q8N9N5-5|BANP_HUMAN Isoform 5 of Protein BANP OS=Homo sapiens GN=BANP;>sp|Q8N9N5-4|BANP_HUMAN Isoform 4 of Protein BANP OS=Homo sapiens GN=BANP;>sp|Q8N9N5-2|BANP_HUMAN Isoform 2 of Pr						-0.627605035						-1.502341653	-1.550929952	-1.796460531	1.640805996			0.164657575					-0.256855609		0.770110162	-0.46466365	-1.151778692																-0.08425731	0.672742134	0.634221512	0.148738913
Q8WXI9	Transcriptional repressor p66-beta	GATAD2B	>sp|Q8WXI9|P66B_HUMAN Transcriptional repressor p66-beta OS=Homo sapiens GN=GATAD2B PE=1 SV=1	-0.383303549		-0.053418844	-0.495776244	-0.150705252	-1.051249658	-0.507193117				-1.504959826	-2.079234137	-1.953271479	-3.077406321	2.176992896			-1.321855962	-1.030118284	0.813606775	0.436694888	-0.47738175	0.167100969	0.495899786	0.803805652	-1.597714408	-2.384433037	-2.74603493	0.659376595	3.306728867							1.615180851	0.860207991	-0.754966853
O00267	Transcription elongation factor SPT5	SUPT5H	>sp|O00267|SPT5H_HUMAN Transcription elongation factor SPT5 OS=Homo sapiens GN=SUPT5H PE=1 SV=1																				1.216796291
O00268	Transcription initiation factor TFIID subunit 4	TAF4	>sp|O00268|TAF4_HUMAN Transcription initiation factor TFIID subunit 4 OS=Homo sapiens GN=TAF4 PE=1 SV=2	-0.665820767		-0.208861081	-0.681862512	0.012068023	-0.200166665	-0.066910859					-2.012577258	-1.60024921	-3.729368204	1.720978845	-0.118836594	-0.058503012	0.488000771	-0.908090335	0.882760416	0.671836829	-0.377688079	0.226631832	0.751292319	0.406971971	-1.133622129	-1.540568381	-2.226003675	1.060185765	3.310674578							1.17951105	-0.216736137	-1.299063193
O00472	RNA polymerase II elongation factor ELL2	ELL2	>sp|O00472|ELL2_HUMAN RNA polymerase II elongation factor ELL2 OS=Homo sapiens GN=ELL2 PE=1 SV=2				-0.498015727								-1.068634636	-0.975765438	-1.449926783	1.569053551				-0.056521205	0.510961919	0.311503115			0.918691534				-2.558176603	-0.18290071	2.91238161													-0.623353988	0.817459538	1.305562016
O14647;O14647-2	Chromodomain-helicase-DNA-binding protein 2	CHD2	>sp|O14647|CHD2_HUMAN Chromodomain-helicase-DNA-binding protein 2 OS=Homo sapiens GN=CHD2 PE=1 SV=2;>sp|O14647-2|CHD2_HUMAN Isoform 2 of Chromodomain-helicase-DNA-binding protein 2 OS=Homo sapiens GN=CHD2	-1.217457237	0.223669671	-0.429284498	-0.415133682	-0.213403638	-0.800852224	-0.14886464	-2.554273297			-1.708113588	-1.002425766	-0.57565833	-2.539100203	1.501719377	-0.141573331		1.176322773	-0.532094531	0.695993813	0.632733526		0.039699918	0.105275783	0.530570204	-1.378831937	-2.039428982	-2.176902853	0.409255147	2.346900173	0.855909988	0.089226942	-0.700497427													-0.002888279
O14776;O14776-2	Transcription elongation regulator 1	TCERG1	>sp|O14776|TCRG1_HUMAN Transcription elongation regulator 1 OS=Homo sapiens GN=TCERG1 PE=1 SV=2;>sp|O14776-2|TCRG1_HUMAN Isoform 2 of Transcription elongation regulator 1 OS=Homo sapiens GN=TCERG1	-0.972166527	1.778250637	-0.425598113	-0.561387768	-0.176429969	-0.746591558	-0.224620701	-2.505615113	-1.745502704	-1.278548591	-3.206894852	-1.672358619	-1.326769237	-3.396976909	2.292428393	0.197991166	0.523863009	-0.945804442	-0.571514534	0.836570515	0.587557017	-0.551247025	0.198116929	0.53565486	0.776272468	-1.700919494	-2.463230905	-3.009727632	0.076695902	3.074025828	0.171334947	0.912956381	0.752491709	-0.361008692	0.426103701	0.871133952	1.257855464	-0.279021155	-1.4545851	0.525267092	1.327974725	0.755058478	-0.114581822	0.831471933	0.947105052	0.433279971
O14802	DNA-directed RNA polymerase III subunit RPC1	POLR3A	>sp|O14802|RPC1_HUMAN DNA-directed RNA polymerase III subunit RPC1 OS=Homo sapiens GN=POLR3A PE=1 SV=2	-0.758355036		-0.321819897	-0.542962618		-0.6747057	-0.734563104	-1.938375855	-1.291027057	-0.991656541		-2.449926783	0.234133396	-2.280685113	1.217789071	-0.098690914		0.036608829	-0.875513045	1.172679521	0.521653828	-0.419275624	0.346985247	0.826273904	0.371168515	-1.491348241	-1.667630047	-1.449769138	1.132247798	2.552721349	0.445726703	-0.014106161	-0.568494707							0.493954694	-0.455850969	-0.31423025	-0.233108062	0.503246954	0.761370386	-0.2591674
O14981	TATA-binding protein-associated factor 172	BTAF1	>sp|O14981|BTAF1_HUMAN TATA-binding protein-associated factor 172 OS=Homo sapiens GN=BTAF1 PE=1 SV=2	-0.953411157		-0.443379301	-0.59542381	0.006908369	-0.971232844	-0.229991357	-1.689427205	-1.155533999	-1.269860048	-2.09986547	-1.730583782	0.321581807	-2.460052111	1.748847617	-0.63648126		-0.440048164	-0.793006771	0.986956963	0.605494334	-0.438248634	0.197991166	0.707436442	0.583711623	-1.538722913	-1.982961791	-1.440380932	0.723864324	2.102691721	0.442970028	0.843662316	0.53216732				1.120949069	-0.157190079	-1.278163653				-0.17545208	0.546857428	0.843501526	0.295017665
O15156	Zinc finger and BTB domain-containing protein 7B	ZBTB7B	>sp|O15156|ZBT7B_HUMAN Zinc finger and BTB domain-containing protein 7B OS=Homo sapiens GN=ZBTB7B PE=1 SV=2	-1.448823625											-2.579318192	-2.298105004	-2.368402095	1.587413			1.258036438		0.914794112	0.409363779		0.139600465	0.579180148	0.780310099	-0.995822239	-1.776107955	-2.174165537	-1.503977454	0.670205846							0.897859974	-0.16326792	-1.028381037				-0.195962967	0.362778454	0.55875743
O15160;O15160-2	DNA-directed RNA polymerases I and III subunit RPAC1	POLR1C	>sp|O15160|RPAC1_HUMAN DNA-directed RNA polymerases I and III subunit RPAC1 OS=Homo sapiens GN=POLR1C PE=1 SV=1;>sp|O15160-2|RPAC1_HUMAN Isoform 2 of DNA-directed RNA polymerases I and III subunit RPAC1 OS=Homo sapiens GN=POLR1C	-1.564862166	-0.727976811	-0.273534951	-0.265084489	0.165300975	-0.755332101	-0.475795874					-2.699091429	-2.437369245	-1.758867612	0.21685836	-0.189861303	-0.979060496	-0.682788564	-0.953886164	1.049630768	0.5431989	-0.50643464	0.027578727	0.213627239	0.555914294	-1.255907811	-1.535582658	-1.941364865	0.599889045	2.674709215	0.655168618	-0.168690222	-0.772924368	-0.528781318	0.437760394	0.942383132				0.570074274	-0.290709364	-0.637760175	-0.408971714	0.478091687	0.917622702	0.396707521
O15226	NF-kappa-B-repressing factor	NKRF	>sp|O15226|NKRF_HUMAN NF-kappa-B-repressing factor OS=Homo sapiens GN=NKRF PE=1 SV=2	-0.622954011		-0.564883507	-1.191260755	0.573762296	-0.446167687	-0.246309897	-2.402702441	-1.798968433		-2.845909395	-2.651722249	-2.473129914	-2.611490818	1.59779335	-0.609596448		-1.272401874	-0.752461307	1.362385723	0.725959235	-0.527907399	0.247927513	0.934931606	0.747430368	-1.651540938	-2.504714171	-2.751562318	0.227987459	3.002396489													0.192194165	0.643302088	0.578987003	0.378067649
O15446;O15446-2	DNA-directed RNA polymerase I subunit RPA34	CD3EAP	>sp|O15446|RPA34_HUMAN DNA-directed RNA polymerase I subunit RPA34 OS=Homo sapiens GN=CD3EAP PE=1 SV=1;>sp|O15446-2|RPA34_HUMAN Isoform 2 of DNA-directed RNA polymerase I subunit RPA34 OS=Homo sapiens GN=CD3EAP	-0.633412005	1.057068969	-0.567211589	-1.013625474	-0.001183495	-1.302831136	-0.751319444	-2.575357343			-3.116285353	-2.294703255	-1.632807884	-2.944304557	1.430820497	-0.136965499		-1.065128765	-0.60526637	1.047957107	0.334911461	-0.353026343	-0.06532499	0.49978212	0.565402204	-1.583289944	-1.784085374	-3.096653165	-0.145828766	2.863224853							0.635243612	-0.391171837	-1.147457757
O43159	Ribosomal RNA-processing protein 8	RRP8	>sp|O43159|RRP8_HUMAN Ribosomal RNA-processing protein 8 OS=Homo sapiens GN=RRP8 PE=1 SV=2	-0.987159618		-1.023035214	-1.476217266	0.693408897	-1.271530881	-0.383679947	-1.343256528	-0.875857177		-2.541030118	-2.83331026	-2.626290547	-3.457133794	1.721722626	-0.63870326	-0.247542546	-0.359582674	-0.612438937	1.384547202	0.660928617	-0.664631085	0.071899932	1.171655198	0.96820137	-1.582684841	-2.59684137	-2.909851156	-0.33393425	2.623937076	0.708143082	0.850159328	0.153805336	-0.075945734	0.84309947	1.015782997	1.00353028	-0.548438067	-1.50963525	1.145612247	0.913875539	-0.105426667	-0.055531322	0.595599137	0.951438594	0.413269114
O43189;O43189-2	PHD finger protein 1	PHF1	>sp|O43189|PHF1_HUMAN PHD finger protein 1 OS=Homo sapiens GN=PHF1 PE=1 SV=3;>sp|O43189-2|PHF1_HUMAN Isoform 1 of PHD finger protein 1 OS=Homo sapiens GN=PHF1	0.578117532			-0.725923254								-1.513749011	-1.305324807	-2.843111566	1.444773066								-0.093909841					-1.290885852	0.604545816	2.249232941													-0.321459295	0.51903861	0.882134349
O43719	HIV Tat-specific factor 1	HTATSF1	>sp|O43719|HTSF1_HUMAN HIV Tat-specific factor 1 OS=Homo sapiens GN=HTATSF1 PE=1 SV=1	-1.463230905		-0.549915784	-0.848764625	-0.278233634	-0.984045773	-0.723515245	-2.516140378	-2.196607621	-1.474893306	-2.404305393	-2.931480517	-2.127210632	-2.424842598	1.297602299			-1.197236023	-0.971713757	1.020626651	0.345282818	-0.674268209	0.15704371	0.669571076	0.574731263	-1.647783859	-2.314732593	-2.239634259	0.857742184	3.05429282	0.507820006	0.804136185	0.332851122	-0.18232763	0.697684871	0.981560432	0.961771479	-0.351111244	-1.347508916	0.33571191	1.644963754	1.044743821	-0.24805646	0.649937299	0.941481964	0.100304906
O60244	Mediator of RNA polymerase II transcription subunit 14	MED14	>sp|O60244|MED14_HUMAN Mediator of RNA polymerase II transcription subunit 14 OS=Homo sapiens GN=MED14 PE=1 SV=2	-0.86604199		-0.192414265	-0.456325956	0.101381142	-0.855274875	-0.446639497	-1.136695841	-1.365908626	-0.871469029	-2.488187901	-1.931150368	-1.641288675	-2.303222713	1.824279066	0.523963346		-0.094541268	-0.749183916	0.902266569	0.599127326		0.275841423	0.767739536	0.164013889	-1.69408783	-1.960159735	-2.113098732	1.073066134	3.220360914				-0.074896849	0.712111499	0.768247855	1.096801582	-0.364403467	-1.430936725	0.371280054	0.791689067	0.646070469	-0.400891722	0.795018813	1.1212807	0.369382725
O60563	Cyclin-T1	CCNT1	>sp|O60563|CCNT1_HUMAN Cyclin-T1 OS=Homo sapiens GN=CCNT1 PE=1 SV=1	-0.869991696		-0.223845466	-0.095697033	-0.035372181	-0.911966983	0.325846898	-1.772061814		-1.148896631	-2.896576217	-2.101721982	-0.982334594	-2.781404798	2.12386481	0.020911066		-0.130539159	-0.542206114	0.890407779	0.623679608	-0.441418877	0.153156788	0.617486566	0.462261769	-2.08259116	-2.631287516	-2.810966176	0.461319002	3.176817417
O60828;O60828-2;O60828-4;O60828-5;O60828-3;O60828-6	Polyglutamine-binding protein 1	PQBP1	>sp|O60828|PQBP1_HUMAN Polyglutamine-binding protein 1 OS=Homo sapiens GN=PQBP1 PE=1 SV=1;>sp|O60828-2|PQBP1_HUMAN Isoform 2 of Polyglutamine-binding protein 1 OS=Homo sapiens GN=PQBP1;>sp|O60828-4|PQBP1_HUMAN Isoform 4 of Polyglutamine-binding protein 1 O	-0.508670216		-0.426955159	-0.655853252	-0.384470702	-0.980056174	-0.422907185	-2.786173714	-2.468650981		-3.124188489	-2.590484149	-1.945415434	-2.75467472	1.900915098	0.097610797	0.253142153	-0.554103827	-0.756062876	0.943883829	0.446679711	-0.411061146	0.336854639	0.768586635	0.853596506	-0.719162431	-2.097393832	-3.214775896	0.157561176	3.46819229
O75362	Zinc finger protein 217	ZNF217	>sp|O75362|ZN217_HUMAN Zinc finger protein 217 OS=Homo sapiens GN=ZNF217 PE=1 SV=1	-0.580935793		-0.417790864	-0.632382914		-1.123308222						-2.215646786	-1.628251578	-2.358527957	1.637378395			1.354000719	-0.854596438	0.554539738	0.322043506		0.180402507	0.168256923	-0.028072085	-2.021394322	-1.962575605	-1.406215995	0.749920365	1.746140751	0.522658421	1.232415171	0.666302128	-0.65605784	0.336054824	0.993203349	0.548929769	-0.479411804	-0.899614349				-0.510868147	0.51530876	0.877194547	0.755229434
O75448;O75448-2	Mediator of RNA polymerase II transcription subunit 24	MED24	>sp|O75448|MED24_HUMAN Mediator of RNA polymerase II transcription subunit 24 OS=Homo sapiens GN=MED24 PE=1 SV=1;>sp|O75448-2|MED24_HUMAN Isoform 2 of Mediator of RNA polymerase II transcription subunit 24 OS=Homo sapiens GN=MED24	-0.798065086	0.999061943	-0.080835378	-0.5239813	0.11516645	-1.054302412					-1.274354808	-2.452530428	-1.877632085	-2.617321682	1.573229086	-0.018424955		-0.255459978	-0.760577517	1.062950609	0.620117165	-0.474412167	0.33845294	0.740798068	0.341530387	-1.689566805	-1.947806718	-1.850636566	0.920140828	2.764388622				-0.174539982	0.675002916	0.849599011				0.147046143	0.298306396	0.279411863	0.024886999	0.779637945	1.043694461	0.445091015
O75461;O75461-2	Transcription factor E2F6	E2F6	>sp|O75461|E2F6_HUMAN Transcription factor E2F6 OS=Homo sapiens GN=E2F6 PE=1 SV=1;>sp|O75461-2|E2F6_HUMAN Isoform 2 of Transcription factor E2F6 OS=Homo sapiens GN=E2F6							-0.181427536												-0.771421394
O75475	PC4 and SFRS1-interacting protein	PSIP1	>sp|O75475|PSIP1_HUMAN PC4 and SFRS1-interacting protein OS=Homo sapiens GN=PSIP1 PE=1 SV=1	-1.344758095	1.683202373	-0.57301609	-0.553002759	-0.257735033	-0.592092577	-0.118789598	-1.584760538	-1.522426281	-1.248313486	-1.604805554	-1.06111956	-1.010308731	-3.55022841	2.218564205	0.312200463	-2.572780028	-1.329159664	-0.58331156	0.658280045	0.54823932	-0.431967895	-0.004927997	0.09369538	0.364012054	-1.347545629	-1.659677013	-1.621399598	0.317882883	1.965987402										0.337768171	0.13251104	-0.20528055	-0.686382637	0.680864422	1.367203301
O75586	Mediator of RNA polymerase II transcription subunit 6	MED6	>sp|O75586|MED6_HUMAN Mediator of RNA polymerase II transcription subunit 6 OS=Homo sapiens GN=MED6 PE=1 SV=2	3.555325359											-2.331699301	-1.973299074	-2.745164117	0.906274914			0.28534303	-1.107523484	0.728399459			-0.075048814	0.795683841	0.283210618	-2.296615752	-2.232023226	-2.19403073	5.989933724	8.183933069
O75764	Transcription elongation factor A protein 3	TCEA3	>sp|O75764|TCEA3_HUMAN Transcription elongation factor A protein 3 OS=Homo sapiens GN=TCEA3 PE=2 SV=2	-3.939139124	1.170309669	0.044324169	-0.363215314									-0.972789318	-3.97220049		-0.171790891	0.626485863	2.8691015	-0.830203244	1.305270155	0.843823089
O95365	Zinc finger and BTB domain-containing protein 7A	ZBTB7A	>sp|O95365|ZBT7A_HUMAN Zinc finger and BTB domain-containing protein 7A OS=Homo sapiens GN=ZBTB7A PE=1 SV=1	-1.754479998						5.326213741					-2.029499702	-2.129039583	-2.60024921	1.491853096			1.262854058	-0.809043863	0.837539634	0.447103068		0.224410782	0.579855951				-1.994068307	0.32803219	2.322043506
O95602	DNA-directed RNA polymerase I subunit RPA1	POLR1A	>sp|O95602|RPA1_HUMAN DNA-directed RNA polymerase I subunit RPA1 OS=Homo sapiens GN=POLR1A PE=1 SV=2	-0.736436703	0.909427507	-0.300004256	-0.485721167	-0.22613867	-0.793931968	-0.065158952	-2.161007907	-1.759404792	-0.646247634	-3.24687473	-1.568580289	-0.777269615	-2.70481772	1.546165985	-0.066729528	0.15263774	-1.511814082	-0.732428247	0.91884416	0.547252389	-0.44803617	0.030547964	0.489029064	0.44763209	-1.937712471	-2.425462479	-2.708773666	0.643024958	3.403540418	0.618896412	0.229587923	-0.462534945	0.110496882	0.572889668	0.446044443	1.274530045	0.127501219	-1.193898706	0.407080775	0.06942721	-0.316528107	-0.17595724	0.373731722	0.627420069	0.179001399
O95983;O95983-2	Methyl-CpG-binding domain protein 3	MBD3	>sp|O95983|MBD3_HUMAN Methyl-CpG-binding domain protein 3 OS=Homo sapiens GN=MBD3 PE=1 SV=1;>sp|O95983-2|MBD3_HUMAN Isoform 2 of Methyl-CpG-binding domain protein 3 OS=Homo sapiens GN=MBD3	-0.222902264	1.530520266	-0.382231354	-0.621377404		-0.739709322	-0.256080092		-1.115347381			-1.837325901	-1.960777364	-2.404992918	1.598508134	0.104739216		-0.545676686	-1.036999454	1.116897018	0.68014429		0.189792938	0.666302128	0.870818419	-1.341610263	-2.190272766	-2.056011181	0.584866318	2.640852259
O96006	Zinc finger BED domain-containing protein 1	ZBED1	>sp|O96006|ZBED1_HUMAN Zinc finger BED domain-containing protein 1 OS=Homo sapiens GN=ZBED1 PE=1 SV=1			0.114900024	-0.181411176				-2.261603962	-0.893062125	-0.782545916	-2.130365444	-2.23697943	-1.778085808	-2.273203652	1.609187605	0.624241296	0.383386346	2.254261447	-1.059735507	0.951513196	0.552081911		0.205267382	0.838346737	0.935384311	-1.01266458	-1.96730668	-2.146116101	0.612777105	2.763921421
P05423	DNA-directed RNA polymerase III subunit RPC4	POLR3D	>sp|P05423|RPC4_HUMAN DNA-directed RNA polymerase III subunit RPC4 OS=Homo sapiens GN=POLR3D PE=1 SV=2	-1.036407506			-0.73843308								-2.349676587	-1.224688132	-2.170393954	0.8613202			-0.13218259	-1.188002954		0.884168076		0.147827668	0.397364885				-2.374673394	1.2083924	3.583037624
P06400	Retinoblastoma-associated protein	RB1	>sp|P06400|RB_HUMAN Retinoblastoma-associated protein OS=Homo sapiens GN=RB1 PE=1 SV=2	-0.74335161		-0.205779626	-0.41755961	0.134352387	-0.657217718	-0.238867941					-1.527907399	-1.074820873	-3.104449194	1.441589712	0.119289768		1.048724443	-0.699536513	0.581592279	0.392647144				1.044953602	-0.396916121	-1.486650752	-1.707548047	0.254231207	1.748547105
P08651;P08651-5	Nuclear factor 1 C-type	NFIC	>sp|P08651|NFIC_HUMAN Nuclear factor 1 C-type OS=Homo sapiens GN=NFIC PE=1 SV=2;>sp|P08651-5|NFIC_HUMAN Isoform 5 of Nuclear factor 1 C-type OS=Homo sapiens GN=NFIC															1.464772806
P10588	Nuclear receptor subfamily 2 group F member 6	NR2F6	>sp|P10588|NR2F6_HUMAN Nuclear receptor subfamily 2 group F member 6 OS=Homo sapiens GN=NR2F6 PE=1 SV=2			-0.164949081	-0.340733022		1.139600465	-0.636324278					-2.145733	-1.648688284	-2.616879123	1.647728951			1.241230036	-0.53272052	0.985719004	0.571919463		0.247684513	0.515005916	0.288771967	-1.321134831	-1.59688501	-2.086691206	0.520749097	2.670998915																0.25918208
P10589	COUP transcription factor 1	NR2F1	>sp|P10589|COT1_HUMAN COUP transcription factor 1 OS=Homo sapiens GN=NR2F1 PE=1 SV=1												-1.820871171							-1.002830457	0.758047282	0.554932602							-2.424068121	-2.169549949	0.254473108
P13984	General transcription factor IIF subunit 2	GTF2F2	>sp|P13984|T2FB_HUMAN General transcription factor IIF subunit 2 OS=Homo sapiens GN=GTF2F2 PE=1 SV=2	-0.718165275	0.623024029	-0.466556258	-0.672864529	-0.109483266	-0.859823411	-0.271374158					-2.385488025	-0.224418425	-3.056611228	1.490056624	-0.159138003	-0.188874271	-0.299009943	-0.761775657	1.127699305	0.533164621	-0.481464861	0.213876043	0.756254743	0.959695979	-1.493905888	-2.472569286	-2.693107849	0.423524388	2.916419318
P14316;P14316-2	Interferon regulatory factor 2	IRF2	>sp|P14316|IRF2_HUMAN Interferon regulatory factor 2 OS=Homo sapiens GN=IRF2 PE=1 SV=2;>sp|P14316-2|IRF2_HUMAN Isoform 2 of Interferon regulatory factor 2 OS=Homo sapiens GN=IRF2						-1.070966521	-1.459774299					-2.106560123	-2.462594585	-2.02849875			-0.027072123		-1.002310161				0.343009783	0.384270893				-1.480156203	0.824727127	2.507033457
P16383;P16383-2	GC-rich sequence DNA-binding factor 2	GCFC2	>sp|P16383|GCFC2_HUMAN GC-rich sequence DNA-binding factor 2 OS=Homo sapiens GN=GCFC2 PE=1 SV=2;>sp|P16383-2|GCFC2_HUMAN Isoform 2 of GC-rich sequence DNA-binding factor 2 OS=Homo sapiens GN=GCFC2		1.017423112	-0.225801206	-0.650793269	0.019773069		-0.228689079					-1.203070057	-4.139922353	-2.83269346	1.676538227	-0.055786227		-0.456187402	-0.681445983	1.087327052	0.654710488	-0.245027007	0.203389117	0.496513481	0.714311468	-1.122145835	-1.795208214	-1.21049609	0.58236331	1.792896988
P17028	Zinc finger protein 24	ZNF24	>sp|P17028|ZNF24_HUMAN Zinc finger protein 24 OS=Homo sapiens GN=ZNF24 PE=1 SV=4	-1.527907399		0.102993993	-0.244804756	0.085968454	-0.931590583	-0.647060726					-2.146754829	-1.958364501	-3.078624608	1.831958289			0.819177666	-0.701928265	0.768078435	0.545177635		0.151339301	0.470927257	0.846633717	-1.50512362	-2.351737055	-2.632986857	0.106884289	2.742351209	-0.775218806	0.07121349	0.846393021													0.885261974
P17275	Transcription factor jun-B	JUNB	>sp|P17275|JUNB_HUMAN Transcription factor jun-B OS=Homo sapiens GN=JUNB PE=1 SV=1					-0.002396864							-2.692081916	-2.931260409		1.325961996						0.412293771		0.098823768	0.728051108				-2.403618196	0.203639694	2.607271125
P17480	Nucleolar transcription factor 1	UBTF	>sp|P17480|UBF1_HUMAN Nucleolar transcription factor 1 OS=Homo sapiens GN=UBTF PE=1 SV=1	-0.564712786		-0.492423524			-0.576023899						-0.4029504		-1.933407892	1.584096624			-1.56452075	-0.575894864		0.308127844		0.131326075
P17676	CCAAT/enhancer-binding protein beta	CEBPB	>sp|P17676|CEBPB_HUMAN CCAAT/enhancer-binding protein beta OS=Homo sapiens GN=CEBPB PE=1 SV=2			-1.530197359	-1.343659234								-1.583895301	-2.036170795	-3.456420972				0.887369295			0.498863564		-0.092094104	0.061154063	1.339251427	-1.299098693	-2.638366373	-2.573295123	-1.367322303	1.169796756							1.173703117	0.1696685	-1.003987343
P18074;P18074-2	TFIIH basal transcription factor complex helicase XPD subunit	ERCC2	>sp|P18074|ERCC2_HUMAN TFIIH basal transcription factor complex helicase XPD subunit OS=Homo sapiens GN=ERCC2 PE=1 SV=1;>sp|P18074-2|ERCC2_HUMAN Isoform 2 of TFIIH basal transcription factor complex helicase XPD subunit OS=Homo sapiens GN=ERCC2	-0.996455328		-0.334843756	-0.610807677	-0.098752709	-1.078746493	-0.403732706		-1.546835401		-2.243045048	-2.456563508	-2.175729082	-2.492403229	1.413485768	-0.146754829	-0.322072372	0.717385799	-1.037798969	1.003242417	0.500802053	-0.373944075	0.18142064	0.616828167	-0.003567865	-1.633479145	-1.636212159	-2.113161147	0.826436626	2.728486533	0.425996321	0.085696581	-0.369687729	-0.640591281	0.515409693	0.942758453	1.081612323	0.081748651	-1.044449123	0.418999465	0.06474492	-0.10556636	-0.206645099	0.538041453	0.668209914	0.184851546
P19387	DNA-directed RNA polymerase II subunit RPB3	POLR2C	>sp|P19387|RPB3_HUMAN DNA-directed RNA polymerase II subunit RPB3 OS=Homo sapiens GN=POLR2C PE=1 SV=2	-1.849544305		-0.358250528	-0.691545923	-0.327547502		-0.46783268					-2.496142467	-2.587706229	-2.166178862	0.275007047	-0.053508673		0.006764782	-0.889422941	0.588132944	0.344942091		0.260989139		0.404903122	-1.512513651	-1.918987675	-2.184555731	0.684010782	2.683853627	0.210887549	-0.254667997	-0.455692674	-0.268503919	0.278103728	0.634035597				0.486044993	-0.105519794	-0.604586169	-0.100901728	0.440527032	0.46048047	0.35038409
P19388	DNA-directed RNA polymerases I, II, and III subunit RPABC1	POLR2E	>sp|P19388|RPAB1_HUMAN DNA-directed RNA polymerases I, II, and III subunit RPABC1 OS=Homo sapiens GN=POLR2E PE=1 SV=4	-1.830998619	-0.343311435	-0.245420306	-0.625400049	-0.071375747		-0.660520515					-3.259806383	-3.052894948	-2.173059051	0.266756562	-0.062294038	-1.116347906	-0.430975623	-0.797713937	1.087530731	0.545671894	-0.385544564	0.143393419	0.632454358	0.56774013	-1.642774574	-2.21049609	-2.585539694	0.711318689	3.367510855				-0.471608717	0.357833479	0.951587795				0.581785075	-0.143898717	-0.515418427	0.074916402	0.31823006	0.282380495	0.269990634
P19447	TFIIH basal transcription factor complex helicase XPB subunit	ERCC3	>sp|P19447|ERCC3_HUMAN TFIIH basal transcription factor complex helicase XPB subunit OS=Homo sapiens GN=ERCC3 PE=1 SV=1	-1.514243452	1.414568547	-0.225615634	-0.468770771	-0.025940649	-0.832076924	-0.166486471					-2.103270902	-1.603007584	-2.739468435	1.656130216	-0.04783047	-0.058442917	0.450274293	-0.699911428	0.949348164	0.604071324		0.078883047	0.553163871	0.376401527	-1.231887679	-1.550422779	-2.085833516	0.465399883	2.552770524	-0.081583233	-0.161685539	-0.139267575	-0.267947927	0.403594951	0.660928617	0.90804429	-0.154409591	-1.062474811	0.095316842	-0.421418685	-1.127746464				0.16117825
P19793	Retinoic acid receptor RXR-alpha	RXRA	>sp|P19793|RXRA_HUMAN Retinoic acid receptor RXR-alpha OS=Homo sapiens GN=RXRA PE=1 SV=1	-1.059254408		0.274291484	-0.220412479	-0.417983603	-0.892740651	-0.742096274						-0.805912948		1.597841013			1.718219131	-0.572200766	1.008486889	0.332736572		0.150299708	0.572501665	0.39835037	-0.432454552	-0.830844641	-2.969508536	0.047259175	2.996316429	-1.018556473	-0.665980991	0.352532557	-0.566399537	0.431462503	0.997834333				0.274410769	0.365916454	-0.009901937	-0.207927621	0.536550296	0.924859999	0.757620689
P20226	TATA-box-binding protein	TBP	>sp|P20226|TBP_HUMAN TATA-box-binding protein OS=Homo sapiens GN=TBP PE=1 SV=2	-1.659768179		-0.508157163				-0.232870684					-2.28912195		-2.445126321				0.01564029		-2.989993624	-0.834724756	-0.322018266		0.865997973	0.265316867	-1.743375762	-2.008682243	-0.588118238	0.52747075	1.255379874
P20823;P20823-2;P20823-3	Hepatocyte nuclear factor 1-alpha	HNF1A	>sp|P20823|HNF1A_HUMAN Hepatocyte nuclear factor 1-alpha OS=Homo sapiens GN=HNF1A PE=1 SV=2;>sp|P20823-2|HNF1A_HUMAN Isoform B of Hepatocyte nuclear factor 1-alpha OS=Homo sapiens GN=HNF1A;>sp|P20823-3|HNF1A_HUMAN Isoform C of Hepatocyte nuclear factor 1-a			0.498148726	0.17466208														2.660312573	-1.149792655
P22670	MHC class II regulatory factor RFX1	RFX1	>sp|P22670|RFX1_HUMAN MHC class II regulatory factor RFX1 OS=Homo sapiens GN=RFX1 PE=1 SV=2	-1.170036815		0.034638318	-0.558601512								-2.07813717	-1.690916968	-2.436041408	1.39473363			-0.177261695		1.0846766	0.451540833		0.104739216	0.16889872				-1.770190614	0.349478515	2.689030727																0.207143205
P23193;P23193-2	Transcription elongation factor A protein 1	TCEA1	>sp|P23193|TCEA1_HUMAN Transcription elongation factor A protein 1 OS=Homo sapiens GN=TCEA1 PE=1 SV=2;>sp|P23193-2|TCEA1_HUMAN Isoform 2 of Transcription elongation factor A protein 1 OS=Homo sapiens GN=TCEA1	-1.071481862	0.769602498	-0.625266522	-0.910745935		-0.832642072	-0.388676511	-1.804954832	-1.632494736	-1.174719099	-3.585331878	-0.999884589	-1.003206343	-2.804602003	1.468166218	-0.171612137	0.36120689	0.081339627	-0.725040646	1.094168495	0.981487368	-0.422172409	0.157173094	0.60302689	0.640528385	-1.336281945	-2.061781968	-2.922592912	0.367147375	3.140009668
P23511;P23511-2	Nuclear transcription factor Y subunit alpha	NFYA	>sp|P23511|NFYA_HUMAN Nuclear transcription factor Y subunit alpha OS=Homo sapiens GN=NFYA PE=1 SV=2;>sp|P23511-2|NFYA_HUMAN Isoform Short of Nuclear transcription factor Y subunit alpha OS=Homo sapiens GN=NFYA							-0.538324769					-2.829818542	-3.571750389
P24928	DNA-directed RNA polymerase II subunit RPB1	POLR2A	>sp|P24928|RPB1_HUMAN DNA-directed RNA polymerase II subunit RPB1 OS=Homo sapiens GN=POLR2A PE=1 SV=2	-0.853005973	1.442014566	-0.40506933	-0.518597717	-0.606188444	-0.699653664	-0.266385347	-2.467932448	-2.253532437	-1.923249379	-2.854857338	-1.36970637	-0.699114851	-3.121047141	2.187039249	0.267835392	0.927213808	-0.299151946	-0.677148876	0.663936606	0.414027259	-0.378963257	0.059493725	0.298775603	0.63784206	-2.51144386	-3.073514703	-3.133653784	0.356594582	3.494927567	0.376846014	0.275722256	-0.091417635	0.101784524	0.488515009	0.40653667	0.461109415	-0.190387996	-0.662505828	0.394843362	0.241840184	-0.125777473	0.086512047	0.488617835	0.395940218	0.382501257
P28347	Transcriptional enhancer factor TEF-1	TEAD1	>sp|P28347|TEAD1_HUMAN Transcriptional enhancer factor TEF-1 OS=Homo sapiens GN=TEAD1 PE=1 SV=2	-0.880657104		-0.084196133	-0.192265905	-0.165094658	-0.666507568	0.116630912					-1.996771977	-1.944582196	-2.40323656	1.689746438			1.031395196	-0.714065192	0.852797893	0.69430077		0.163369914	0.573374526	0.934629724	-1.033923974	-1.968604804	-2.739661142	-0.060743327	2.75407509
P28360;P35548	Homeobox protein MSX-1;Homeobox protein MSX-2	MSX1;MSX2	>sp|P28360|MSX1_HUMAN Homeobox protein MSX-1 OS=Homo sapiens GN=MSX1 PE=1 SV=2;>sp|P35548|MSX2_HUMAN Homeobox protein MSX-2 OS=Homo sapiens GN=MSX2 PE=1 SV=3				0.227248184															-4.124163331	0.651407656
P28702	Retinoic acid receptor RXR-beta	RXRB	>sp|P28702|RXRB_HUMAN Retinoic acid receptor RXR-beta OS=Homo sapiens GN=RXRB PE=1 SV=2				-0.61698975	-0.40615864	-1.032064127	-0.328815343		-1.430470022		-2.135871317	-1.249239159	-0.634889809	-1.851573449	1.910118618	-0.106979572		-0.400339428	-0.94844692	0.988630159	0.651591345		0.2310637	0.431890348	0.630871383	-1.669464546	-2.229247054	-2.410735072	0.054917919	2.452463652
P29083	General transcription factor IIE subunit 1	GTF2E1	>sp|P29083|T2EA_HUMAN General transcription factor IIE subunit 1 OS=Homo sapiens GN=GTF2E1 PE=1 SV=2	-0.9032254	0.737773277	-0.161411221	-0.55217751	0.053250385	-0.809220811		-2.834750486	-1.484671053	-1.623798537	-2.31998177	-2.321495351	-0.593223898	-2.371385028	1.445779665	-0.179351281	-0.330501487	0.215740713	-0.87009717	1.180084193	0.642378113	-0.505205524	-0.072877235	0.525668007	0.673827752	-1.375421796	-1.86638387	-2.214240226	0.620774066	2.957487483							1.056583528	-0.390774564	-1.407325304				-0.267235875	0.335140206	0.568421312
P29084	Transcription initiation factor IIE subunit beta	GTF2E2	>sp|P29084|T2EB_HUMAN Transcription initiation factor IIE subunit beta OS=Homo sapiens GN=GTF2E2 PE=1 SV=1	-0.130349653		-0.151329993	-0.410025636	0.08827731		-0.192232938					-1.336719148	0.017779413	-2.800877358	1.876919617			0.347212086	-0.741854988	1.034849573	0.536550296		0.816804475	0.431355522	0.978268861	-1.487500026	-2.45118857	-2.784085374	0.495081119	3.279174108
P29374;P29374-2;P29374-3	AT-rich interactive domain-containing protein 4A	ARID4A	>sp|P29374|ARI4A_HUMAN AT-rich interactive domain-containing protein 4A OS=Homo sapiens GN=ARID4A PE=1 SV=3;>sp|P29374-2|ARI4A_HUMAN Isoform II of AT-rich interactive domain-containing protein 4A OS=Homo sapiens GN=ARID4A;>sp|P29374-3|ARI4A_HUMAN Isoform I	-1.117349126		0.020768865	-0.57638956	-0.009146767	0.568518598	-0.328181283					-2.123559672	-1.913487953	-2.632986857	1.782534376	0.485220713			-0.748359671				0.022048165		-0.022873972	-2.599024956	-2.547088335	-1.724420757	1.148218272	2.872631791
P30876	DNA-directed RNA polymerase II subunit RPB2	POLR2B	>sp|P30876|RPB2_HUMAN DNA-directed RNA polymerase II subunit RPB2 OS=Homo sapiens GN=POLR2B PE=1 SV=1	-0.959121593	1.229341813	-0.268069532	-0.410792609	-0.336828469	-0.692221773	-0.288434612	-2.972336352	-1.980113091	-1.660132899	-3.495084743	-1.353947969	-0.502934417	-2.939537512	1.801117258	0.291839273	1.067845195	-0.255666653	-0.732596043	0.729792022	0.480885503	-0.404038111	-0.006579242	0.251688799	0.602646909	-2.096653165	-2.706135164	-3.029970978	0.319502329	3.4333601	0.386259141	0.253626278	-0.142305582	0.053111336	0.44763209	0.421479157	0.458066971	-0.196574555	-0.679688629	0.45301706	0.260146127	-0.219051644	0.053250385	0.471655707	0.411209283	0.279649579
P32519	ETS-related transcription factor Elf-1	ELF1	>sp|P32519|ELF1_HUMAN ETS-related transcription factor Elf-1 OS=Homo sapiens GN=ELF1 PE=1 SV=2	-1.923304098		-0.061932558	-0.681538535	-0.619359199							-1.77107667	-1.402702441			0.001586092			-0.89982968				0.244278199	0.284158746
P32780	General transcription factor IIH subunit 1	GTF2H1	>sp|P32780|TF2H1_HUMAN General transcription factor IIH subunit 1 OS=Homo sapiens GN=GTF2H1 PE=1 SV=1	-1.358897945		-0.062610407	-0.449178119	-0.037073464	-1.036318735						-2.275018012	-1.884487271	-2.785775702	1.728617135			0.47902356	-0.781925631	1.051232872	0.621899486		0.161049225	0.615604626	0.347325492	-1.860032884	-2.004045212	-2.136632399	0.448372395	2.619131253										0.450168697	1.329066174	0.87892148
P35226	Polycomb complex protein BMI-1	BMI1	>sp|P35226|BMI1_HUMAN Polycomb complex protein BMI-1 OS=Homo sapiens GN=BMI1 PE=1 SV=2	-1.412193386		-0.315576207	-0.438014078	0.135272179	-1.046921047	-0.491956794				-2.720992343	-1.937325637	-2.826846976	-3.005782353	1.379953597			-0.343329739	-0.847336303	1.110697317	0.570560079		0.067363367	0.578407414				-2.120545159	0.660746113	2.928351371
P35227	Polycomb group RING finger protein 2	PCGF2	>sp|P35227|PCGF2_HUMAN Polycomb group RING finger protein 2 OS=Homo sapiens GN=PCGF2 PE=1 SV=1			-0.718996191	-0.819597493								-1.926810441		-2.825005629	-7.125099502			0.26447638	-0.492078535	1.157625846			0.286999397	0.826680675	0.517225293	-1.292086538	-1.809296653
P35269	General transcription factor IIF subunit 1	GTF2F1	>sp|P35269|T2FA_HUMAN General transcription factor IIF subunit 1 OS=Homo sapiens GN=GTF2F1 PE=1 SV=2	-0.864885458	1.272620455	-0.145286177	-0.534558321	-0.178061257	-0.73617233	-0.384207069	-1.147745417	-1.754139298	-1.160137133	0.467696836	-2.451109676	-0.198477094	-2.631198133	1.750306359	-0.10097909	0.152248331	-0.249530697	-0.923003169	1.068120453	0.578407414	-0.518019143	0.295605489	0.592636429	0.909197063	-1.507336657	-2.499646629	-2.747778134	0.200880954	3.002234446
P36954	DNA-directed RNA polymerase II subunit RPB9	POLR2I	>sp|P36954|RPB9_HUMAN DNA-directed RNA polymerase II subunit RPB9 OS=Homo sapiens GN=POLR2I PE=1 SV=1		-0.248570558		0.725610294								-2.901957808	-2.508075091	-2.589181333					-0.410063975		0.821873453	-0.560962037	0.181675061	0.550408193
P40424;P40424-2	Pre-B-cell leukemia transcription factor 1	PBX1	>sp|P40424|PBX1_HUMAN Pre-B-cell leukemia transcription factor 1 OS=Homo sapiens GN=PBX1 PE=1 SV=1;>sp|P40424-2|PBX1_HUMAN Isoform PBX1b of Pre-B-cell leukemia transcription factor 1 OS=Homo sapiens GN=PBX1												-1.987703086	-1.469289978	-2.259115602	1.540820831					1.011853406	0.644410078		-0.153639075	0.511771626	0.652234073	-1.387298371	-2.040259515	-2.619270551	0.291367804	2.860068904
P40425	Pre-B-cell leukemia transcription factor 2	PBX2	>sp|P40425|PBX2_HUMAN Pre-B-cell leukemia transcription factor 2 OS=Homo sapiens GN=PBX2 PE=1 SV=2			-0.322469207	-0.379169642			-0.460270429					-2.627538167	-1.897489673			0.033792989			-0.874692753												0.474981088	0.129085148	-0.306341323
P43268	ETS translocation variant 4	ETV4	>sp|P43268|ETV4_HUMAN ETS translocation variant 4 OS=Homo sapiens GN=ETV4 PE=1 SV=3															2.906332646				-0.187033617
P46100;P46100-4;P46100-3;P46100-5;P46100-2	Transcriptional regulator ATRX	ATRX	>sp|P46100|ATRX_HUMAN Transcriptional regulator ATRX OS=Homo sapiens GN=ATRX PE=1 SV=5;>sp|P46100-4|ATRX_HUMAN Isoform 3 of Transcriptional regulator ATRX OS=Homo sapiens GN=ATRX;>sp|P46100-3|ATRX_HUMAN Isoform 2 of Transcriptional regulator ATRX OS=Homo s	-1.348684198	5.77E-04	0.064882852	0.016924144				-2.343439562	-1.437838186	-1.274668919	-2.335772043	-1.18376895	-0.497465714	-3.006014129	2.245921533	0.151079473		-0.602898024	-0.936552282	0.661384776	0.557189496		0.180402507	0.304861451	0.157561176	-1.477904065	-1.541072101	-2.011587974	0.725784775	2.671904746				-0.1495846	0.59674436	0.843340717	1.112900262	-0.089466874	-1.202339512	0.218347209	0.252052275	0.002162421	-0.14353214	0.442970028	0.586500555	0.390007262
P48382	DNA-binding protein RFX5	RFX5	>sp|P48382|RFX5_HUMAN DNA-binding protein RFX5 OS=Homo sapiens GN=RFX5 PE=1 SV=1	-1.342853934			-0.74081792			-0.41163675					-2.378269271	-2.308144279	-2.21853117	1.868054559			-0.870888468		1.01770816	0.648373402		0.180147861	0.434348001	0.84711499	-1.68315915	-2.39600461	-2.313226087	0.482951513	2.495695163
P48436	Transcription factor SOX-9	SOX9	>sp|P48436|SOX9_HUMAN Transcription factor SOX-9 OS=Homo sapiens GN=SOX9 PE=1 SV=1			-0.904575126	-0.79138286														3.75819656	-0.905358546
P49711	Transcriptional repressor CTCF	CTCF	>sp|P49711|CTCF_HUMAN Transcriptional repressor CTCF OS=Homo sapiens GN=CTCF PE=1 SV=1	-1.277394085		-0.242584121	-0.453675942	-0.338305118	-0.822069455	-0.352934213	-2.747875041	-2.466336987	-1.496956629	-3.014616156	-1.35324748	-1.05355359	-3.420402747	2.032347738	0.314638527	0.920521979	-0.443241984	-0.666667869	0.696171913	0.538438835	-0.185703891	0.057692867	0.143785225	0.753176627	-2.59596886	-3.297608416	-3.481307759	-0.026366685	3.39876079	0.332851122	0.163241085	-0.099850009	-0.03526869	0.518333702	0.538836108	0.80082744	-0.255993949	-1.024208423	0.343919426	0.313942357	-0.010061736	0.012497163	0.617298483	0.648833548	0.635150724
P50548	ETS domain-containing transcription factor ERF	ERF	>sp|P50548|ERF_HUMAN ETS domain-containing transcription factor ERF OS=Homo sapiens GN=ERF PE=1 SV=2	-1.590701399											-1.639894224		-1.220681438	0.923947815						-0.255580534		0.154323965	0.550703696	1.207268173	0.652784755	-0.554485162	-2.227354197	-0.07729977	2.150039693
P51946	Cyclin-H	CCNH	>sp|P51946|CCNH_HUMAN Cyclin-H OS=Homo sapiens GN=CCNH PE=1 SV=1	-0.698950904		-0.055111576	-0.272593563	-0.246532381	-1.094371834	-0.647128504	-1.686823817	-1.005405795		-2.254908989	-1.850896751	-1.625355539	-2.184555731	1.604071324			0.585539463	-0.70844359	0.986884171	0.477677328		0.051163253	0.698751888	0.426425791	-1.482331242	-1.992804499	-1.919260484	0.422878839	2.42867841	0.19496955	0.410341105	0.282854909	-0.04299178	0.687239894	0.814345335	1.134352387	-0.10900085	-1.213771677
P52434	DNA-directed RNA polymerases I, II, and III subunit RPABC3	POLR2H	>sp|P52434|RPAB3_HUMAN DNA-directed RNA polymerases I, II, and III subunit RPABC3 OS=Homo sapiens GN=POLR2H PE=1 SV=4	-1.897382177			-0.597015936	-0.079965913							-1.922921108	-1.50426391	-1.778927217	-0.397638143		-1.852146288			1.127303106	0.658462861			0.773152397				-1.025970027	0.953302493	1.97929371	0.283210618	-0.233243723	-0.549789064	-0.686568381	0.496717988	1.164142649				0.267236142	-0.287289777	-0.755575651				-0.171157228
P52747;P52747-2	Zinc finger protein 143	ZNF143	>sp|P52747|ZN143_HUMAN Zinc finger protein 143 OS=Homo sapiens GN=ZNF143 PE=1 SV=2;>sp|P52747-2|ZN143_HUMAN Isoform 2 of Zinc finger protein 143 OS=Homo sapiens GN=ZNF143	-1.168511853						-0.545676686					-2.134730445	-2.459496541	-2.597015936	0.735955354			-0.240673695		1.139142019	0.364796523	-0.683483492	0.258579224	0.174278571	0.887915136	-1.629634817	-2.517544059	-1.951596393	0.434241233	2.385817545
P52926;P52926-2	High mobility group protein HMGI-C	HMGA2	>sp|P52926|HMGA2_HUMAN High mobility group protein HMGI-C OS=Homo sapiens GN=HMGA2 PE=1 SV=1;>sp|P52926-2|HMGA2_HUMAN Isoform 2 of High mobility group protein HMGI-C OS=Homo sapiens GN=HMGA2		0.473734968	-0.152532179	-0.376339118	-0.623398437											-0.150865416	0.168385305	1.935157976	-0.798040001
P53999	Activated RNA polymerase II transcriptional coactivator p15	SUB1	>sp|P53999|TCP4_HUMAN Activated RNA polymerase II transcriptional coactivator p15 OS=Homo sapiens GN=SUB1 PE=1 SV=3	-1.617675826	0.262793937	-0.496040729	-0.777096543	-0.192809967	-1.060126518	-0.415518478	-2.227219088	-1.760870847	-1.624465618	-2.598937549	-2.47168874	0.623305028	-2.184949283	1.009490503	-0.223778074		-0.243608604	-0.674245187	0.879784171	0.400647221	-0.53405687	-0.073848727	0.396159489	0.375512141	-1.436588017	-1.808437349	-2.695629146	0.511265613	3.239092483	0.16812853	0.115299644	-0.004566135	-0.257476323	0.384381423	0.662570116										0.133695033
P55199	RNA polymerase II elongation factor ELL	ELL	>sp|P55199|ELL_HUMAN RNA polymerase II elongation factor ELL OS=Homo sapiens GN=ELL PE=1 SV=1	-3.441375778		-0.472629343	-0.642346658		-0.760479753						-1.486206093	-1.368737368	-2.686312989	1.940993596			-0.131423851	-0.567553642	0.620023298	0.368377246		0.108223341	0.248048998	0.182310918	-1.114410018	-1.202306314	-2.319333578	0.475084883	2.926056366
P55317	Hepatocyte nuclear factor 3-alpha	FOXA1	>sp|P55317|FOXA1_HUMAN Hepatocyte nuclear factor 3-alpha OS=Homo sapiens GN=FOXA1 PE=1 SV=2	-1.053972883		0.541514839	0.249870047
P56270	Myc-associated zinc finger protein	MAZ	>sp|P56270|MAZ_HUMAN Myc-associated zinc finger protein OS=Homo sapiens GN=MAZ PE=1 SV=1	-0.945498784						-0.041342892					-1.181084012	-1.747584341	-3.040259515	1.983568257			-2.205829543		1.069702167	0.697506959		0.178619043	0.783749983	1.103195473	-2.134287017	-3.103208913	-3.178795939	0.272262125	3.524941266				-0.346829893	0.856228798	1.210451209
P62380	TATA box-binding protein-like protein 1	TBPL1	>sp|P62380|TBPL1_HUMAN TATA box-binding protein-like protein 1 OS=Homo sapiens GN=TBPL1 PE=1 SV=1				-0.621910149		-0.689427205	-0.118758268							-3.90956928	1.057138304	0.04851521		0.069702167	-1.188923607			0.964361663	0.278341659	0.9067367	0.82887526	-1.456048861	-2.284897364	-1.147681487	0.502534286	1.328836464
P62487	DNA-directed RNA polymerase II subunit RPB7	POLR2G	>sp|P62487|RPB7_HUMAN DNA-directed RNA polymerase II subunit RPB7 OS=Homo sapiens GN=POLR2G PE=1 SV=1	-1.231819911		-0.159009133	-0.481605864	-0.305110895	-0.784159905	-0.350927234					-2.462992252	-2.078563669	-3.017533875	1.148543695	0.302523778		-0.414402853	-0.881906111	0.916782349	0.652784755		0.164271398	0.55424502	0.712903875	-1.675811531	-2.341025376	-2.526078045	0.553950241	3.092156686	0.32849183	-0.06586852	-0.369203153	0.134746655	0.384823459	0.232660757				-0.118523315	-0.194476401	-0.11869561	-0.337849201	-0.039844189	0.339707507	0.051024003
P63272	Transcription elongation factor SPT4	SUPT4H1	>sp|P63272|SPT4H_HUMAN Transcription elongation factor SPT4 OS=Homo sapiens GN=SUPT4H1 PE=1 SV=1	-1.021833664			-0.564862166	-0.233549009	-0.993522436	-0.147553637	-1.898188588				-1.49842328	-0.764591532	-1.547341314				-0.460369675		0.821873453	0.597316631	-0.474552482	0.156784908	0.573374526				-2.007579598	0.504467853	2.512075149																0.0528332
P78347;P78347-3;P78347-4;P78347-2	General transcription factor II-I	GTF2I	>sp|P78347|GTF2I_HUMAN General transcription factor II-I OS=Homo sapiens GN=GTF2I PE=1 SV=2;>sp|P78347-3|GTF2I_HUMAN Isoform 3 of General transcription factor II-I OS=Homo sapiens GN=GTF2I;>sp|P78347-4|GTF2I_HUMAN Isoform 4 of General transcription factor	-1.114972363	1.690327693	0.01720929	-0.11303632	-0.137108279	-0.861028298	-0.255649429	-2.587619505	-1.782496283	-1.461362515	-2.891000577	-1.324202131	-1.015665855	-3.266593593	2.106750315	0.193204014	0.480678739	0.042083959	-0.805080864	0.832363461	0.572889668	-0.408990869	0.112900262	0.432638773	0.751977807	-1.692688061	-2.472489214	-3.08020992	0.377068206	3.431890348	0.294900072	0.709378871	0.430071128	-0.340988829	0.713431883	1.073546061	0.798506795	-0.417443997	-1.23908928	0.601791584	0.943433784	0.37517848	-0.393519869	0.714926858	1.09065022	0.48326116
P85037;P85037-2	Forkhead box protein K1	FOXK1	>sp|P85037|FOXK1_HUMAN Forkhead box protein K1 OS=Homo sapiens GN=FOXK1 PE=1 SV=1;>sp|P85037-2|FOXK1_HUMAN Isoform 2 of Forkhead box protein K1 OS=Homo sapiens GN=FOXK1	-1.226408699	1.006764782	-0.324418893	-0.536712363	-0.510231019	-0.572072072	-0.301265889					-1.973639012	-0.653082812	-2.904764188	1.759454145			1.052415894	-0.638186732	0.761625692	0.436481692		0.042504263	0.254594043	0.442226945	-1.176120232	-1.693621089	-1.944193517	0.535356259	2.639070054							0.984407065	-0.19482313	-1.223879163	0.356481902	0.420293749	0.119953718	-0.212768156	0.890407779	1.05338942
Q00403	Transcription initiation factor IIB	GTF2B	>sp|Q00403|TF2B_HUMAN Transcription initiation factor IIB OS=Homo sapiens GN=GTF2B PE=1 SV=1	-1.2851083		-0.05755681	-0.343750774	-0.007666618		-0.255942265				-2.208160929	-1.555714593	-1.148608741	-2.291592017	1.302406795			0.587461007	-0.711062704	1.097003928	0.656633655		0.287472295	0.673556424	0.33616911	-0.631041725	-0.967193855	-2.294844835	0.55011263	2.908255701
[truncated: 6,946 more rows]
[truncated: 47 more columns]
