# Supplementary material for: Proteomics of a fuzzy organelle: interphase chromatin
Source: EMBO J. 2014 Feb 17;33(6):648–64. doi: 10.1002/embj.201387614 (PMC3983682; doi:10.1002/embj.201387614)
Supplement: Supplementary file 12 [file embj0033-0648-sd12.xlsx]

## Sheet: Sheet1
Interactor A	Interactor B	Source (Pubmed or database)
KIF20A	PLK1	PMID:12939256
NDC80	PSMC2	PMID:9295362
NDC80	CDT1	PMID:22581055
RPP38	RPP25	PMID:15096576
KHDRBS1	CASP8	PMID:21620750
STAG2	PLK1	PMID:20818333
KIF2C	PLK1	PMID:21078677
KIF2C	KIF18B	PMID:21820309
DAXX	ATRX	PMID:12953102
ECT2	PLK1	PMID:16247472
ECT2	KIF23	PMID:19468300
MAPRE1	KIF18B	PMID:21820309
TPX2	CHUK	PMID:17939994
TPX2	IKBKB	PMID:17939994
TPX2	IKBKG	PMID:17939994
LMNA	SNW1	PMID:22103511
LMNA	LBR	PMID:22103511
LMNA	RBBP4	PMID:19734887
LMNB1	VIM	PMID:11441066
PCNA	DTL	PMID:16861906
PLK1	RACGAP1	PMID:19468300
PLK1	AURKA	PMID:18615013
ATRX	SMC3	PMID:20159591
NKRF	RELA	PMID:18025206
PSMD10	RELA	PMID:18040287
RAD21	NIPBL	PMID:16682347
RAD21	MAU2	PMID:16802858, PMID:16682347
RAD21	PLK1	PMID:20818333
RELA	EHMT1	PMID:20818333
RELA	SETD6	PMID:20818333
AURKA	CHUK	PMID:17939994
AURKA	IKBKB	PMID:17939994
AURKA	IKBKG	PMID:17939994
AURKA	CDC20	PMID:10377410, PMID:12490715
AURKA	DLGAP5	PMID:15987997
VIM	SPTAN1	PMID:11441066
AIMP2	FUBP1	PMID:12819782
RPP21	RPP40	PMID:15096576
SMC1A	ATRX	PMID:20159591
CUL4A	BRWD1	PMID:16964240
LMNB2	BANF1	PMID:19759913
CCNB3	CDK1	[HPRD]
SMC3	ESCO2	PMID:19907496, PMID:21111234
SMC3	ESCO1	PMID:18614053
KIF23	PRC1	PMID:15297875
GEMIN8	GEMIN7	PMID:16434402
GEMIN8	GEMIN6	PMID:16434402
HMGB3	G3BP1	PMID:15259015
HMGB3	HMGA1	PMID:18850631
PHF6	HDAC1	PMID:22720776
PHF6	RBBP4	PMID:22720776
OGFOD1	G3BP1	PMID:20154146
PTBP2	HNRNPH1	PMID:11003644
PTBP2	KHSRP	PMID:11003644
KIF4A	PRC1	PMID:15297875
KIFC1	NUP62	PMID:16371587
G3BP1	PUF60	[GRID]
PSME3	PSMD14	[reactome]
POP7	RPP30	[GRID]
POP7	RPP38	[CCSB; GRID; HPRD]
POP7	POP7	[GRID; HPRD]
STAG1	STAG2	[GRID; HPRD; reactome]
ANAPC10	ANAPC2	[HPRD; reactome]
ANAPC10	ANAPC4	[GRID; HPRD; reactome]
ANAPC10	ANAPC5	[GRID; HPRD; reactome]
ANAPC10	ANAPC7	[BIND; HPRD; reactome]
ANAPC10	ANAPC11	[HPRD; reactome]
RPP30	RPP38	[GRID; HPRD]
RPP30	RPP40	[GRID; HPRD]
RPP38	RPP40	[GRID; HPRD]
RPP38	POP5	[GRID]
POP4	POP1	[BIND; CCSB; GRID; HPRD; IntAct]
CHD3	MTA3	[HPRD]
CHD4	MTA2	[GRID]
RPP14	POP5	[BIND; CCSB; GRID; HPRD]
CHEK1	RELA	[BIND; HPRD]
CHEK1	CUL4A	[HPRD]
STRAP	GEMIN7	[MINT]
STRAP	GEMIN6	[MINT]
DDX20	GEMIN7	[MINT; reactome]
DDX20	GEMIN6	[MINT; reactome]
PARP1	PCNA	[GRID; HPRD]
PARP1	TERF2IP	[GRID]
PARP1	WRN	[BIND; HPRD; IntAct]
DAXX	HDAC1	[BIND; GRID; HPRD]
DAXX	UBE2I	[BIND; GRID; HPRD]
DDB1	CDT1	[BIND]
ORC6L	CDT1	[reactome]
ORC3L	CDT1	[reactome]
GEMIN5	GEMIN4	[GRID; HPRD; IntAct; reactome]
GEMIN5	GEMIN7	[MINT; reactome]
GEMIN5	GEMIN6	[reactome]
GRB2	PSMD10	[CCSB; GRID; HPRD]
GRB2	MTA1	[CCSB; GRID; HPRD]
GTF2H1	PSMC2	[GRID; HPRD]
GTF2H1	FUBP1	[GRID; HPRD]
ANAPC2	ANAPC4	[BIND; GRID; reactome]
ANAPC2	ANAPC7	[HPRD; reactome]
ANAPC4	ANAPC7	[GRID; HPRD; reactome]
ANAPC4	ANAPC11	[reactome]
HDAC1	PCNA	[CCSB; GRID; HPRD]
HDAC1	MTA3	[HPRD]
HDAC1	UBE2I	[HPRD]
HDAC2	DDX20	[HPRD]
HDAC2	SNW1	[GRID; HPRD]
HDAC2	MTA3	[STRING]
HMGA1	BANF1	[reactome]
HNRPH1	PTBP1	[reactome]
HNRPH1	SMC1A	[reactome]
RHOA	PRKCA	[GRID; HPRD]
RHOA	CASP8	[GRID]
RHOA	FADD	[GRID]
LBR	LMNB1	[CCSB; GRID; HPRD]
LMNA	LMNB1	[BIND; CCSB; GRID; HPRD]
LMNA	UBE2I	[HPRD]
SMAD3	ANAPC10	[CCSB; GRID; HPRD]
SMAD3	STRAP	[CCSB; GRID; HPRD]
SMAD3	SPTBN1	[HPRD]
SMAD3	CDC16	[GRID; HPRD]
SMAD3	RBX1	[HPRD]
MCM2	PLK1	[HPRD; IntAct]
MCM3	PLK1	[HPRD; IntAct]
MCM4	MCM10	[GRID; HPRD; reactome]
MCM4	MCM8	[HPRD; reactome]
MCM6	SMC1A	[IntAct]
MCM6	MCM8	[HPRD; reactome]
MCM7	PLK1	[HPRD; IntAct]
MCM7	SMC1A	[IntAct]
MCM7	MCM8	[GRID; HPRD; reactome]
NFKB1	PPP4C	[GRID; HPRD]
NFKB1	IKBKG	[DIP; GRID; HPRD; MINT; reactome]
ORC1L	ORC6L	[reactome]
ORC2L	MCM8	[BIND; reactome]
ORC4L	CDT1	[reactome]
ORC4L	CDC7	[HPRD; reactome]
ORC5L	CDT1	[reactome]
GEMIN4	GEMIN7	[MINT; reactome]
GEMIN4	GEMIN6	[HPRD; MINT; reactome]
ANAPC5	ANAPC11	[GRID; reactome]
ANAPC7	ANAPC11	[reactome]
ANAPC11	CDC26	[GRID; reactome]
PLCG2	KHDRBS1	[GRID; HPRD]
PLCG2	BLNK	[CCSB; GRID; HPRD]
PLK1	PSMA1	[CCSB; GRID; HPRD]
PLK1	PSMA3	[CCSB; GRID; HPRD]
PLK1	PSMA4	[CCSB; GRID; HPRD]
PLK1	PSMA5	[GRID; HPRD]
PLK1	PSMA6	[CCSB; GRID; HPRD]
PLK1	PSMA7	[GRID; HPRD]
PLK1	PSMB1	[CCSB; GRID; HPRD]
PLK1	PSMB2	[GRID; HPRD]
PLK1	PSMB3	[CCSB; GRID; HPRD]
PLK1	PSMB4	[CCSB; GRID; HPRD]
PLK1	PSMB5	[GRID; HPRD]
PLK1	PSMB6	[GRID; HPRD]
PLK1	PSMB7	[CCSB; GRID; HPRD]
PLK1	KIF23	[GRID; HPRD; reactome]
MBD3	MTA3	[HPRD]
MBD3	RBBP4	[GRID; HPRD]
TERF2IP	ACD	[reactome]
ATR	CHD4	[GRID; HPRD]
ATR	MCM7	[GRID; reactome]
ATR	CLSPN	[GRID; HPRD; reactome]
ATRX	HDAC1	[HPRD]
PPP4C	GEMIN4	[HPRD]
PPP4C	REL	[GRID; HPRD]
PPP4C	RELA	[CCSB; GRID; HPRD]
HDAC8	SMC3	PMID:22885700
PSMA1	PSME3	[reactome]
PSMA1	PSMD14	[reactome]
PSMA1	PSMB8	[reactome]
PSMA1	PSMB9	[reactome]
PSMA1	PSMC2	[reactome]
PSMA1	PSMC3	[reactome]
PSMA1	PSMC4	[BIND; reactome]
PSMA1	PSMC5	[reactome]
PSMA1	PSMD1	[reactome]
PSMA1	PSMD2	[reactome]
PSMA1	PSMD3	[reactome]
PSMA1	PSMD4	[reactome]
PSMA1	PSMD5	[reactome]
PSMA1	PSMD7	[reactome]
PSMA1	PSMD8	[reactome]
PSMA1	PSMD9	[reactome]
PSMA1	PSMD10	[reactome]
PSMA1	PSMD11	[reactome]
PSMA1	PSMD12	[reactome]
PSMA1	PSMD13	[GRID; reactome]
PSMA1	PSME1	[reactome]
PSMA1	PSME2	[reactome]
PSMA1	PSMF1	[reactome]
PSMA1	PSMD6	[reactome]
PSMA2	PSME3	[reactome]
PSMA2	PSMD14	[reactome]
PSMA2	PSMC1	[reactome]
PSMA2	PSMC2	[reactome]
PSMA2	PSMC3	[reactome]
PSMA2	PSMC4	[BIND; reactome]
PSMA2	PSMC5	[reactome]
PSMA2	PSMC6	[BIND; reactome]
PSMA2	PSMD1	[reactome]
PSMA2	PSMD2	[reactome]
PSMA2	PSMD3	[reactome]
PSMA2	PSMD5	[reactome]
PSMA2	PSMD7	[reactome]
PSMA2	PSMD8	[reactome]
PSMA2	PSMD9	[reactome]
PSMA2	PSMD10	[reactome]
PSMA2	PSMD11	[reactome]
PSMA2	PSMD12	[reactome]
PSMA2	PSMD13	[reactome]
PSMA2	PSME1	[reactome]
PSMA2	PSME2	[reactome]
PSMA2	PSMF1	[BIND; reactome]
PSMA2	PSMD6	[GRID; reactome]
PSMA3	PSME3	[reactome]
PSMA3	PSMA5	[reactome]
PSMA3	PSMB1	[reactome]
PSMA3	PSMB3	[reactome]
PSMA3	PSMB6	[reactome]
PSMA3	PSMB7	[reactome]
PSMA3	PSMB8	[reactome]
PSMA3	PSMB9	[reactome]
PSMA3	PSMB10	[reactome]
PSMA3	PSMC1	[reactome]
PSMA3	PSMC2	[reactome]
PSMA3	PSMC3	[reactome]
PSMA3	PSMC4	[BIND; reactome]
PSMA3	PSMC5	[reactome]
PSMA3	PSMC6	[reactome]
PSMA3	PSMD1	[reactome]
PSMA3	PSMD2	[reactome]
PSMA3	PSMD3	[reactome]
PSMA3	PSMD5	[reactome]
PSMA3	PSMD7	[reactome]
PSMA3	PSMD8	[reactome]
PSMA3	PSMD9	[reactome]
PSMA3	PSMD10	[reactome]
PSMA3	PSMD11	[reactome]
PSMA3	PSMD12	[reactome]
PSMA3	PSMD13	[GRID; reactome]
PSMA3	PSME1	[reactome]
PSMA3	PSME2	[reactome]
PSMA3	PSMF1	[reactome]
PSMA3	PSMD6	[reactome]
PSMA4	PSME3	[reactome]
PSMA4	PSMD14	[reactome]
PSMA4	PSMB3	[HPRD; reactome]
PSMA4	PSMB4	[HPRD; reactome]
PSMA4	PSMB5	[HPRD; reactome]
PSMA4	PSMB6	[HPRD; reactome]
PSMA4	PSMB7	[HPRD; reactome]
PSMA4	PSMB8	[HPRD; reactome]
PSMA4	PSMB9	[HPRD; reactome]
PSMA4	PSMB10	[reactome]
PSMA4	PSMC1	[reactome]
PSMA4	PSMC2	[reactome]
PSMA4	PSMC3	[reactome]
PSMA4	PSMC4	[reactome]
PSMA4	PSMC5	[reactome]
PSMA4	PSMC6	[reactome]
PSMA4	PSMD1	[reactome]
PSMA4	PSMD2	[reactome]
PSMA4	PSMD3	[reactome]
PSMA4	PSMD4	[reactome]
PSMA4	PSMD5	[reactome]
PSMA4	PSMD7	[reactome]
PSMA4	PSMD8	[reactome]
PSMA4	PSMD9	[reactome]
PSMA4	PSMD10	[reactome]
PSMA4	PSMD11	[reactome]
PSMA4	PSMD12	[reactome]
PSMA4	PSMD13	[reactome]
PSMA4	PSME1	[reactome]
PSMA4	PSME2	[reactome]
PSMA4	PSMF1	[reactome]
PSMA4	PSMD6	[reactome]
PSMA5	PSME3	[reactome]
PSMA5	PSMD14	[reactome]
PSMA5	PSMA6	[BIND; reactome]
PSMA5	PSMB2	[reactome]
PSMA5	PSMB3	[reactome]
PSMA5	PSMB5	[reactome]
PSMA5	PSMB6	[reactome]
PSMA5	PSMB7	[reactome]
PSMA5	PSMB8	[reactome]
PSMA5	PSMB9	[reactome]
PSMA5	PSMB10	[reactome]
PSMA5	PSMC1	[reactome]
PSMA5	PSMC2	[reactome]
PSMA5	PSMC3	[reactome]
PSMA5	PSMC4	[reactome]
PSMA5	PSMC5	[reactome]
PSMA5	PSMC6	[reactome]
PSMA5	PSMD1	[reactome]
PSMA5	PSMD2	[reactome]
PSMA5	PSMD3	[reactome]
PSMA5	PSMD5	[reactome]
PSMA5	PSMD7	[reactome]
PSMA5	PSMD8	[reactome]
PSMA5	PSMD9	[reactome]
PSMA5	PSMD10	[reactome]
PSMA5	PSMD11	[reactome]
PSMA5	PSMD12	[reactome]
PSMA5	PSMD13	[reactome]
PSMA5	PSME1	[reactome]
PSMA5	PSME2	[reactome]
PSMA5	PSMF1	[reactome]
PSMA5	PSMD6	[reactome]
PSMA6	PSME3	[reactome]
PSMA6	PSMD14	[reactome]
PSMA6	PSMB3	[reactome]
PSMA6	PSMB5	[reactome]
PSMA6	PSMB6	[reactome]
PSMA6	PSMB7	[reactome]
PSMA6	PSMB8	[reactome]
PSMA6	PSMB9	[reactome]
PSMA6	PSMB10	[reactome]
PSMA6	PSMC1	[reactome]
PSMA6	PSMC2	[reactome]
PSMA6	PSMC3	[reactome]
PSMA6	PSMC4	[reactome]
PSMA6	PSMC5	[reactome]
PSMA6	PSMC6	[reactome]
PSMA6	PSMD1	[reactome]
PSMA6	PSMD2	[reactome]
PSMA6	PSMD3	[reactome]
PSMA6	PSMD5	[reactome]
PSMA6	PSMD8	[reactome]
PSMA6	PSMD9	[reactome]
PSMA6	PSMD10	[reactome]
PSMA6	PSMD11	[reactome]
PSMA6	PSMD12	[reactome]
PSMA6	PSMD13	[GRID; reactome]
PSMA6	PSME1	[reactome]
PSMA6	PSME2	[reactome]
PSMA6	PSMF1	[reactome]
PSMA7	PSME3	[reactome]
PSMA7	PSMD14	[reactome]
PSMA7	PSMB1	[BIND; reactome]
PSMA7	PSMB5	[IntAct; reactome]
PSMA7	PSMB6	[reactome]
PSMA7	PSMB8	[reactome]
PSMA7	PSMB9	[reactome]
PSMA7	PSMB10	[reactome]
PSMA7	PSMC1	[GRID; HPRD; reactome]
PSMA7	PSMC2	[reactome]
PSMA7	PSMC3	[reactome]
PSMA7	PSMC4	[reactome]
PSMA7	PSMC5	[reactome]
PSMA7	PSMC6	[reactome]
PSMA7	PSMD1	[reactome]
PSMA7	PSMD2	[reactome]
PSMA7	PSMD3	[reactome]
PSMA7	PSMD5	[reactome]
PSMA7	PSMD7	[reactome]
PSMA7	PSMD8	[reactome]
PSMA7	PSMD9	[reactome]
PSMA7	PSMD10	[reactome]
PSMA7	PSMD11	[reactome]
PSMA7	PSMD12	[reactome]
PSMA7	PSMD13	[GRID; reactome]
PSMA7	PSME1	[reactome]
PSMA7	PSME2	[reactome]
PSMA7	PSMF1	[reactome]
PSMA7	PSMD6	[reactome]
PSMB1	PSME3	[reactome]
PSMB1	PSMD14	[reactome]
PSMB1	PSMB6	[reactome]
PSMB1	PSMB9	[reactome]
PSMB1	PSMB10	[reactome]
PSMB1	PSMC1	[reactome]
PSMB1	PSMC2	[reactome]
PSMB1	PSMC3	[reactome]
PSMB1	PSMC4	[reactome]
PSMB1	PSMC5	[reactome]
PSMB1	PSMC6	[reactome]
PSMB1	PSMD1	[reactome]
PSMB1	PSMD2	[reactome]
PSMB1	PSMD3	[reactome]
PSMB1	PSMD5	[reactome]
PSMB1	PSMD7	[reactome]
PSMB1	PSMD8	[reactome]
PSMB1	PSMD9	[reactome]
PSMB1	PSMD10	[reactome]
PSMB1	PSMD11	[reactome]
PSMB1	PSMD12	[reactome]
PSMB1	PSMD13	[reactome]
PSMB1	PSME1	[reactome]
PSMB1	PSME2	[reactome]
PSMB1	PSMF1	[reactome]
PSMB1	PSMD6	[reactome]
PSMB2	PSME3	[reactome]
PSMB2	PSMB6	[reactome]
PSMB2	PSMB8	[reactome]
PSMB2	PSMB9	[reactome]
PSMB2	PSMB10	[reactome]
PSMB2	PSMC1	[reactome]
PSMB2	PSMC2	[reactome]
PSMB2	PSMC3	[reactome]
PSMB2	PSMC4	[reactome]
PSMB2	PSMC5	[reactome]
PSMB2	PSMC6	[BIND; reactome]
PSMB2	PSMD1	[reactome]
PSMB2	PSMD2	[reactome]
PSMB2	PSMD3	[reactome]
PSMB2	PSMD4	[reactome]
PSMB2	PSMD5	[reactome]
PSMB2	PSMD7	[BIND; reactome]
PSMB2	PSMD8	[reactome]
PSMB2	PSMD9	[reactome]
PSMB2	PSMD10	[reactome]
PSMB2	PSMD11	[reactome]
PSMB2	PSMD12	[reactome]
PSMB2	PSMD13	[reactome]
PSMB2	PSME1	[reactome]
PSMB2	PSME2	[reactome]
PSMB2	PSMF1	[reactome]
PSMB2	PSMD6	[reactome]
PSMB3	PSME3	[reactome]
PSMB3	PSMD14	[reactome]
PSMB3	PSMB6	[reactome]
PSMB3	PSMB8	[reactome]
PSMB3	PSMB9	[reactome]
PSMB3	PSMC1	[reactome]
PSMB3	PSMC2	[reactome]
PSMB3	PSMC3	[reactome]
PSMB3	PSMC4	[reactome]
PSMB3	PSMC5	[reactome]
PSMB3	PSMC6	[reactome]
PSMB3	PSMD1	[reactome]
PSMB3	PSMD2	[reactome]
PSMB3	PSMD3	[reactome]
PSMB3	PSMD4	[reactome]
PSMB3	PSMD5	[reactome]
PSMB3	PSMD7	[reactome]
PSMB3	PSMD8	[reactome]
PSMB3	PSMD9	[reactome]
PSMB3	PSMD10	[reactome]
PSMB3	PSMD11	[reactome]
PSMB3	PSMD12	[reactome]
PSMB3	PSMD13	[reactome]
PSMB3	PSME1	[reactome]
PSMB3	PSME2	[reactome]
PSMB3	PSMF1	[reactome]
PSMB3	PSMD6	[reactome]
PSMB4	PSME3	[reactome]
PSMB4	PSMB6	[reactome]
PSMB4	PSMB8	[reactome]
PSMB4	PSMB9	[reactome]
PSMB4	PSMB10	[reactome]
PSMB4	PSMC1	[reactome]
PSMB4	PSMC2	[reactome]
PSMB4	PSMC3	[reactome]
PSMB4	PSMC4	[reactome]
PSMB4	PSMC5	[reactome]
PSMB4	PSMC6	[reactome]
PSMB4	PSMD1	[reactome]
PSMB4	PSMD2	[reactome]
PSMB4	PSMD3	[reactome]
PSMB4	PSMD4	[reactome]
PSMB4	PSMD5	[reactome]
PSMB4	PSMD7	[reactome]
PSMB4	PSMD8	[reactome]
PSMB4	PSMD9	[reactome]
PSMB4	PSMD10	[reactome]
PSMB4	PSMD11	[reactome]
PSMB4	PSMD12	[reactome]
PSMB4	PSMD13	[reactome]
PSMB4	PSME1	[reactome]
PSMB4	PSME2	[reactome]
PSMB4	PSMF1	[reactome]
PSMB4	PSMD6	[reactome]
PSMB5	PSME3	[reactome]
PSMB5	PSMD14	[reactome]
PSMB5	PSMB6	[reactome]
PSMB5	PSMB8	[reactome]
PSMB5	PSMB9	[reactome]
PSMB5	PSMB10	[reactome]
PSMB5	PSMC1	[HPRD; reactome]
PSMB5	PSMC2	[HPRD; reactome]
PSMB5	PSMC3	[HPRD; reactome]
PSMB5	PSMC4	[reactome]
PSMB5	PSMC5	[reactome]
PSMB5	PSMC6	[reactome]
PSMB5	PSMD1	[HPRD; reactome]
PSMB5	PSMD2	[reactome]
PSMB5	PSMD3	[HPRD; reactome]
PSMB5	PSMD4	[reactome]
PSMB5	PSMD5	[reactome]
PSMB5	PSMD7	[HPRD; reactome]
PSMB5	PSMD8	[reactome]
PSMB5	PSMD9	[reactome]
PSMB5	PSMD10	[reactome]
PSMB5	PSMD11	[reactome]
PSMB5	PSMD12	[HPRD; reactome]
PSMB5	PSMD13	[HPRD; reactome]
PSMB5	PSME1	[reactome]
PSMB5	PSME2	[reactome]
PSMB5	PSMF1	[reactome]
PSMB5	PSMD6	[GRID; HPRD; reactome]
PSMB6	PSME3	[reactome]
PSMB6	PSMD14	[reactome]
PSMB6	PSMB8	[reactome]
PSMB6	PSMB9	[reactome]
PSMB6	PSMB10	[reactome]
PSMB6	PSMC1	[reactome]
PSMB6	PSMC2	[reactome]
PSMB6	PSMC3	[reactome]
PSMB6	PSMC4	[reactome]
PSMB6	PSMC5	[reactome]
PSMB6	PSMC6	[reactome]
PSMB6	PSMD1	[reactome]
PSMB6	PSMD2	[reactome]
PSMB6	PSMD3	[reactome]
PSMB6	PSMD4	[reactome]
PSMB6	PSMD5	[reactome]
PSMB6	PSMD7	[reactome]
PSMB6	PSMD8	[reactome]
PSMB6	PSMD9	[reactome]
PSMB6	PSMD10	[reactome]
PSMB6	PSMD11	[reactome]
PSMB6	PSMD12	[reactome]
PSMB6	PSMD13	[reactome]
PSMB6	PSME1	[reactome]
PSMB6	PSME2	[reactome]
PSMB6	PSMF1	[reactome]
PSMB6	PSMD6	[reactome]
PSMB7	PSME3	[reactome]
PSMB7	PSMD14	[reactome]
PSMB7	PSMB10	[reactome]
PSMB7	PSMC1	[reactome]
PSMB7	PSMC2	[reactome]
PSMB7	PSMC3	[reactome]
PSMB7	PSMC4	[reactome]
PSMB7	PSMC5	[reactome]
PSMB7	PSMC6	[reactome]
PSMB7	PSMD1	[reactome]
PSMB7	PSMD2	[reactome]
PSMB7	PSMD3	[reactome]
PSMB7	PSMD5	[reactome]
PSMB7	PSMD7	[reactome]
PSMB7	PSMD8	[reactome]
PSMB7	PSMD9	[reactome]
PSMB7	PSMD10	[reactome]
PSMB7	PSMD11	[reactome]
PSMB7	PSMD12	[reactome]
PSMB7	PSMD13	[reactome]
PSMB7	PSME1	[reactome]
PSMB7	PSME2	[reactome]
PSMB7	PSMF1	[reactome]
PSMB7	PSMD6	[reactome]
PSMB8	PSME3	[reactome]
PSMB8	PSMD14	[reactome]
PSMB8	PSMB10	[reactome]
PSMB8	PSMC1	[reactome]
PSMB8	PSMC2	[reactome]
PSMB8	PSMC3	[reactome]
PSMB8	PSMC4	[reactome]
PSMB8	PSMC5	[reactome]
PSMB8	PSMC6	[reactome]
PSMB8	PSMD1	[reactome]
PSMB8	PSMD2	[reactome]
PSMB8	PSMD3	[reactome]
PSMB8	PSMD4	[reactome]
PSMB8	PSMD5	[reactome]
PSMB8	PSMD7	[reactome]
PSMB8	PSMD8	[reactome]
PSMB8	PSMD9	[reactome]
PSMB8	PSMD10	[reactome]
PSMB8	PSMD11	[reactome]
PSMB8	PSMD12	[reactome]
PSMB8	PSMD13	[reactome]
PSMB8	PSME1	[reactome]
PSMB8	PSME2	[reactome]
PSMB8	PSMF1	[reactome]
PSMB8	PSMD6	[reactome]
PSMB9	PSME3	[reactome]
PSMB9	PSMD14	[reactome]
PSMB9	PSMB10	[GRID; HPRD; reactome]
PSMB9	PSMC1	[reactome]
PSMB9	PSMC2	[reactome]
PSMB9	PSMC3	[reactome]
PSMB9	PSMC4	[reactome]
PSMB9	PSMC5	[reactome]
PSMB9	PSMC6	[reactome]
PSMB9	PSMD1	[reactome]
PSMB9	PSMD2	[reactome]
PSMB9	PSMD3	[reactome]
PSMB9	PSMD4	[reactome]
PSMB9	PSMD5	[reactome]
PSMB9	PSMD7	[reactome]
PSMB9	PSMD8	[reactome]
PSMB9	PSMD9	[reactome]
PSMB9	PSMD10	[reactome]
PSMB9	PSMD11	[reactome]
PSMB9	PSMD12	[reactome]
PSMB9	PSMD13	[reactome]
PSMB9	PSME1	[reactome]
PSMB9	PSME2	[reactome]
PSMB9	PSMF1	[reactome]
PSMB9	PSMD6	[reactome]
PSMB10	PSME3	[reactome]
PSMB10	PSMD14	[reactome]
PSMB10	PSMC1	[reactome]
PSMB10	PSMC2	[reactome]
PSMB10	PSMC3	[reactome]
PSMB10	PSMC4	[reactome]
PSMB10	PSMC5	[reactome]
PSMB10	PSMC6	[reactome]
PSMB10	PSMD1	[reactome]
PSMB10	PSMD2	[reactome]
PSMB10	PSMD3	[reactome]
PSMB10	PSMD4	[reactome]
PSMB10	PSMD5	[reactome]
PSMB10	PSMD7	[reactome]
PSMB10	PSMD8	[reactome]
PSMB10	PSMD9	[reactome]
PSMB10	PSMD10	[reactome]
PSMB10	PSMD11	[reactome]
PSMB10	PSMD12	[reactome]
PSMB10	PSMD13	[reactome]
PSMB10	PSME1	[reactome]
PSMB10	PSME2	[reactome]
PSMB10	PSMF1	[reactome]
PSMB10	PSMD6	[reactome]
PSMC1	PSME3	[reactome]
PSMC1	PSMC3	[reactome]
PSMC1	PSMD3	[reactome]
PSMC1	PSMD8	[reactome]
PSMC1	PSMD9	[reactome]
PSMC1	PSMD11	[reactome]
PSMC1	PSMD12	[reactome]
PSMC1	PSMD13	[GRID; reactome]
PSMC1	PSME1	[reactome]
PSMC1	PSME2	[reactome]
PSMC1	PSMF1	[reactome]
PSMC2	PSME3	[reactome]
PSMC2	PSMC3	[reactome]
PSMC2	PSMD1	[reactome]
PSMC2	PSMD3	[reactome]
PSMC2	PSMD8	[reactome]
PSMC2	PSMD9	[reactome]
PSMC2	PSMD11	[reactome]
PSMC2	PSMD12	[reactome]
PSMC2	PSME1	[reactome]
PSMC2	PSME2	[reactome]
PSMC2	PSMF1	[reactome]
PSMC3	PSME3	[reactome]
PSMC3	PSMD14	[reactome]
PSMC3	PSMD1	[reactome]
PSMC3	PSMD2	[reactome]
PSMC3	PSMD3	[reactome]
PSMC3	PSMD8	[reactome]
PSMC3	PSMD11	[reactome]
PSMC3	PSMD12	[reactome]
PSMC3	PSMD13	[GRID; reactome]
PSMC3	PSME1	[reactome]
PSMC3	PSME2	[reactome]
PSMC3	PSMF1	[reactome]
PSMC4	PSME3	[reactome]
PSMC4	PSMD14	[reactome]
PSMC4	PSMD3	[reactome]
PSMC4	PSMD8	[reactome]
PSMC4	PSMD9	[reactome]
PSMC4	PSMD12	[reactome]
PSMC4	PSMD13	[BIND; GRID; reactome]
PSMC4	PSME1	[reactome]
PSMC4	PSME2	[reactome]
PSMC4	PSMF1	[reactome]
PSMC5	PSME3	[reactome]
PSMC5	PSMD14	[BIND; reactome]
PSMC5	PSMD8	[reactome]
PSMC5	PSMD9	[reactome]
PSMC5	PSMD12	[reactome]
PSMC5	PSMD13	[GRID; reactome]
PSMC5	PSME1	[reactome]
PSMC5	PSME2	[reactome]
PSMC5	PSMF1	[reactome]
PSMC6	PSME3	[reactome]
PSMC6	PSMD3	[reactome]
PSMC6	PSMD8	[reactome]
PSMC6	PSMD11	[reactome]
PSMC6	PSMD12	[reactome]
PSMC6	PSME1	[reactome]
PSMC6	PSME2	[reactome]
PSMC6	PSMF1	[reactome]
PSMD1	PSME3	[reactome]
PSMD1	PSMD2	[BIND; reactome]
PSMD1	PSMD3	[reactome]
PSMD1	PSMD8	[reactome]
PSMD1	PSMD9	[reactome]
PSMD1	PSMD11	[reactome]
PSMD1	PSMD12	[reactome]
PSMD1	PSME1	[reactome]
PSMD1	PSME2	[reactome]
PSMD1	PSMF1	[reactome]
PSMD2	PSME3	[reactome]
PSMD2	PSMD3	[BIND; reactome]
PSMD2	PSMD8	[reactome]
PSMD2	PSMD9	[reactome]
PSMD2	PSMD11	[reactome]
PSMD2	PSMD12	[reactome]
PSMD2	PSME1	[reactome]
PSMD2	PSME2	[reactome]
PSMD2	PSMF1	[reactome]
PSMD3	PSME3	[reactome]
PSMD3	PSMD8	[reactome]
PSMD3	PSMD9	[reactome]
PSMD3	PSMD10	[GRID; reactome]
PSMD3	PSMD11	[reactome]
PSMD3	PSMD12	[reactome]
PSMD3	PSMD13	[GRID; reactome]
PSMD3	PSME1	[reactome]
PSMD3	PSME2	[reactome]
PSMD3	PSMF1	[reactome]
PSMD4	PSME3	[reactome]
PSMD4	PSMD9	[reactome]
PSMD4	PSME1	[reactome]
PSMD4	PSME2	[reactome]
PSMD4	PSMF1	[reactome]
PSMD5	PSME3	[reactome]
PSMD5	PSMD9	[reactome]
PSMD5	PSMD10	[reactome]
PSMD5	PSMD11	[reactome]
PSMD5	PSME1	[reactome]
PSMD5	PSME2	[reactome]
PSMD5	PSMF1	[reactome]
PSMD7	PSME3	[reactome]
PSMD7	PSMD9	[reactome]
PSMD7	PSME1	[reactome]
PSMD7	PSME2	[reactome]
PSMD7	PSMF1	[reactome]
PSMD8	PSME3	[reactome]
PSMD8	PSMD9	[BIND; reactome]
PSMD8	PSMD10	[reactome]
PSMD8	PSMD11	[reactome]
PSMD8	PSMD12	[reactome]
PSMD8	PSMD13	[GRID; reactome]
PSMD8	PSME1	[reactome]
PSMD8	PSME2	[reactome]
PSMD8	PSMF1	[reactome]
PSMD9	PSME3	[reactome]
PSMD9	PSMD14	[reactome]
PSMD9	PSMD10	[reactome]
PSMD9	PSMD11	[reactome]
PSMD9	PSMD12	[reactome]
PSMD9	PSMD13	[reactome]
PSMD9	PSME1	[reactome]
PSMD9	PSME2	[reactome]
PSMD9	PSMF1	[reactome]
PSMD9	PSMD6	[reactome]
PSMD10	PSME3	[reactome]
PSMD10	PSME1	[reactome]
PSMD10	PSME2	[reactome]
PSMD10	PSMF1	[reactome]
PSMD11	PSME3	[reactome]
PSMD11	PSMD12	[BIND; reactome]
PSMD11	PSME1	[reactome]
PSMD11	PSME2	[reactome]
PSMD11	PSMF1	[reactome]
PSMD12	PSME3	[reactome]
PSMD12	PSME1	[reactome]
PSMD12	PSME2	[reactome]
PSMD12	PSMF1	[reactome]
PSMD13	PSME3	[reactome]
PSMD13	PSME1	[reactome]
PSMD13	PSME2	[reactome]
PSMD13	PSMF1	[reactome]
PSME1	PSME3	[BIND; reactome]
PSME1	PSMD14	[reactome]
PSME1	PSMF1	[reactome]
PSME1	PSMD6	[reactome]
PSME2	PSME3	[BIND; reactome]
PSME2	PSMD14	[reactome]
PSME2	PSMF1	[reactome]
PSME2	PSMD6	[reactome]
PTBP1	SMC1A	[reactome]
PTBP1	KHSRP	[GRID]
SPC25	NUF2	[HPRD]
MTA3	RBBP4	[STRING]
RANBP2	NUP210	[reactome]
RANBP2	NUP62	[GRID; HPRD; reactome]
RANBP2	NUP214	[reactome]
RANBP2	NUP153	[reactome]
RBBP7	MBD3	[GRID; HPRD]
RBBP7	MTA3	[STRING]
REL	IKBKG	[HPRD]
BCL6	IRF4	[GRID; HPRD]
BCL6	MBD3	[BIND]
ROCK1	VIM	[HPRD]
SMARCA4	BRWD1	[HPRD]
SMN1	POP7	[BIND; CCSB; GRID; HPRD]
SMN1	GEMIN5	[GRID; HPRD; reactome]
SMN1	GEMIN6	[reactome]
SMN1	FUBP1	[GRID; HPRD]
BRCA1	HDAC1	[BIND; GRID; HPRD; MINT]
BRCA1	HDAC2	[BIND; GRID; HPRD; MINT]
BRCA1	SMAD3	[BIND; HPRD]
BRCA1	NFKB1	[GRID; HPRD]
BRCA1	RELA	[GRID; HPRD]
BRCA1	CLSPN	[GRID; HPRD]
BRCA1	AURKA	[GRID; HPRD]
BRCA1	SMC1A	[GRID; HPRD; MINT]
BRCA1	RBBP4	[STRING]
AURKA	MBD3	[GRID; HPRD]
AURKA	CKAP5	[GRID; HPRD]
BTK	KHDRBS1	[GRID; HPRD]
BTK	PRKCA	[HPRD]
BTK	SYK	[HPRD]
TERF1	POT1	[GRID; HPRD; reactome]
TERF1	TERF2IP	[BIND; reactome]
TERF1	TERF2	[reactome]
TMPO	BANF1	[GRID; HPRD]
NUP214	NUP210	[reactome]
NUP214	NUP153	[reactome]
SMC1A	NDC80	[GRID; HPRD]
CASP8	CHUK	[GRID; HPRD]
CASP8	IKBKB	[GRID; HPRD]
CASP8	IKBKG	[HPRD]
IKBKG	FADD	[HPRD]
KHSRP	PUF60	[GRID]
KHSRP	FUBP1	[GRID]
CDC23	ANAPC11	[reactome]
FUBP1	PUF60	[HPRD]
CCNA2	ORC2L	[IntAct]
CCNA2	CDT1	[HPRD]
CCNA2	CCNA1	[HPRD]
CCNA2	CDC20	[GRID; HPRD]
CCNB1	PCNA	[GRID; HPRD]
CCNB1	PLK1	[BIND; HPRD; reactome]
MBD2	RBBP4	[STRING]
PRC1	RACGAP1	[HPRD]
MTA1	MTA2	[GRID]
MTA1	RBBP4	[STRING]
MTA2	MTA3	[STRING]
PSMF1	PSME3	[reactome]
PSMF1	PSMD14	[reactome]
PSMF1	PSMD6	[reactome]
KIF23	RACGAP1	[GRID; HPRD]
PSMD6	PSME3	[reactome]
CDC6	DBF4	[BIND; reactome]
CDC6	ORC4L	[reactome]
CDC20	HDAC1	[GRID]
CDC20	HDAC2	[GRID]
CDC27	SMAD3	[CCSB; GRID; HPRD]
NUP153	NUP210	[reactome]
NUP153	NUP62	[GRID; HPRD; reactome]
EHMT1	WIZ	[STRING]
KHDRBS2	LYN1	[STRING]
STAG2	PDS5B	[STRING]
DBF4	ORC1L	[STRING]
DBF4	ORC5L	[STRING]
KIF2C	MAPRE1	[STRING]
CHD4	HDAC2	[STRING]
CDCA5	SMC3	[STRING]
DIAPH1	RHOA	[STRING]
ECT2	RACGAP1	[STRING]
SNW1	SMAD3	[STRING]
SNW1	CKAP5	[STRING]
WAPAL	SMC1A	[STRING]
WAPAL	STAG1	[STRING]
WAPAL	PDS5A	[STRING]
WAPAL	PDS5B	[STRING]
ORC6L	CDC45	[STRING]
ORC6L	DBF4	[STRING]
ORC6L	MCM2	[STRING]
ORC6L	MCM4	[STRING]
ORC6L	MCM6	[STRING]
ORC6L	MCM7	[STRING]
ORC3L	MCM4	[STRING]
ORC3L	CDC45	[STRING]
CDC26	FZR1	[STRING]
ANAPC2	FZR1	[STRING]
ANAPC4	ANAPC13	[STRING]
LMNB1	PRKCB	[STRING]
LMNB1	TMPO	[STRING]
MCM2	CCNB2	[STRING]
MCM3	ORC2L	[STRING]
MCM3	CDC45	[STRING]
MCM4	DBF4	[STRING]
MCM4	ORC1L	[STRING]
MCM4	ORC4L	[STRING]
MCM4	ORC5L	[STRING]
MCM4	CDC45	[STRING]
MCM5	ORC2L	[STRING]
MCM5	ORC5L	[STRING]
MCM5	ORC6L	[STRING]
MCM5	ORC3L	[STRING]
MCM6	ORC1L	[STRING]
MCM6	ORC4L	[STRING]
NFKB1	HDAC1	[STRING]
ORC2L	MCM4	[STRING]
ORC2L	MCM6	[STRING]
ORC2L	CDC45	[STRING]
ANAPC5	ANAPC13	[STRING]
DTL	CUL4A	[STRING]
PLCG2	LYN1	[STRING]
PLK1	CLSPN	[STRING]
PLK1	PRC1	[STRING]
MBD3	HDAC1	[STRING]
MBD3	HDAC2	[STRING]
MBD3	MTA2	[STRING]
SMEK1	PPP4R2	[STRING]
SMEK2	PPP4R2	[STRING]
GATAD2B	RBBP4	[STRING]
GATAD2B	HDAC1	[STRING]
GATAD2B	RBBP7	[STRING]
RAD21	PDS5B	[STRING]
BCL6	HDAC1	[STRING]
ANAPC1	ANAPC13	[STRING]
SMARCA4	HDAC1	[STRING]
SMARCA4	HDAC2	[STRING]
BTK	GRB2	[STRING]
BTK	PLCG2	[STRING]
CDC7	MCM10	[STRING]
CDC45	MCM6	[STRING]
CDC45	MCM7	[STRING]
CDC45	ORC1L	[STRING]
CDC45	ORC5L	[STRING]
CDC45	MCM10	[STRING]
CUL4A	CUL4B	[STRING]
CDC23	FZR1	[STRING]
CDC16	FZR1	[STRING]
CCNA2	CDK1	[STRING]
CCNA1	MCM4	[STRING]
CCNA1	BRCA1	[STRING]
CCNA1	CDT1	[STRING]
CCNA1	CDK1	[STRING]
CCNB1	CDK1	[STRING]
CCNB1	CDC27	[STRING]
CCNB2	CDK1	[STRING]
MTA2	CHD3	[STRING]
CDK1	HMGA1	[STRING]
CDK1	LYN	[STRING]
CDC6	MCM2	[STRING]
CDC20	ANAPC10	[STRING]
CDC20	CDC26	[STRING]
CDC20	ANAPC2	[STRING]
CDC20	ANAPC4	[STRING]
CDC20	ANAPC1	[STRING]
CDC20	CDC23	[STRING]
CDC20	ANAPC13	[STRING]
RBX1	DDB1	[STRING]
RBX1	CUL4B	[STRING]
ANAPC13	CDC26	[STRING]
ANAPC13	ANAPC7	[STRING]
ANAPC13	CDC23	[STRING]
ANAPC13	CDC16	[STRING]
ANAPC13	CDC27	[STRING]
GEMIN2	SMN1	[STRING]
GEMIN2	DDX20	[STRING]
PDS5B	SMC1A	[STRING]
PDS5B	STAG1	[STRING]
PDS5B	SMC3	[STRING]
PRKCB	BTK	[STRING]
PSMD14	PSMD13	[GRID; reactome]
ANAPC10	CDC26	[STRING; HPRD; reactome]
ANAPC10	ANAPC1	[HPRD; reactome]
ANAPC10	CDC23	[HPRD; reactome]
NDC80	SPC25	[GRID; HPRD; IntAct]
NDC80	SPC24	[GRID; IntAct]
NDC80	NUF2	[GRID]
RPP30	RPP14	[BIND; GRID; HPRD]
RPP38	POP4	[BIND; CCSB; GRID; HPRD; IntAct]
STAG2	WAPAL	[IntAct]
STAG2	PDS5A	[HPRD]
POP4	POP5	[BIND; CCSB; GRID; HPRD]
POP1	RPP38	[BIND; CCSB; GRID; HPRD; IntAct]
CHD3	HDAC2	[GRID]
CHD4	HDAC1	[GRID; HPRD]
CHD4	SMARCA4	[HPRD]
CHEK1	CLSPN	[GRID; HPRD; reactome]
DDX20	GEMIN5	[GRID; HPRD; IntAct; reactome]
DDX20	GEMIN4	[GRID; HPRD; MINT; reactome]
DDX20	SMN1	[STRING]
CHUK	IKBKB	[BIND; DIP; GRID; HPRD; IntAct; MINT; reactome]
CHUK	IKBKG	[DIP; GRID; HPRD; IntAct; MINT; reactome]
CHUK	RELA	[BIND; DIP; HPRD; IntAct; MINT; reactome]
PARP1	NFKB1	[GRID; HPRD]
PARP1	RELA	[GRID; HPRD; IntAct; MINT]
DDB1	DTL	[IntAct]
DDB1	CUL4B	[IntAct]
DDB1	CUL4A	[BIND; HPRD]
DNM1	GRB2	[GRID; HPRD]
PDS5A	STAG1	[HPRD]
PDS5A	SMC1A	[HPRD]
ORC6L	ORC3L	[BIND; GRID; HPRD; IntAct; reactome]
ORC6L	ORC5L	[reactome]
ORC3L	ORC5L	[BIND; GRID; HPRD; IntAct; reactome]
ORC3L	MCM7	[BIND; GRID; HPRD; IntAct; reactome]
ORC3L	ORC4L	[BIND; GRID; HPRD; IntAct; reactome]
ORC3L	MCM10	[BIND; HPRD; reactome]
CDC26	ANAPC7	[reactome]
CDC26	CDC23	[reactome]
CDC26	CDC27	[reactome]
POT1	TERF2IP	[IntAct; reactome]
POT1	ACD	[BIND; CCSB; GRID; HPRD; IntAct; reactome]
TINF2	POT1	[GRID; HPRD; IntAct; reactome]
TINF2	TERF2IP	[GRID; HPRD; IntAct; reactome]
TINF2	ACD	[BIND; CCSB; GRID; HPRD; IntAct; reactome]
TINF2	TERF1	[BIND; GRID; HPRD; IntAct; MDC; MINT; reactome]
GRB2	KHDRBS1	[BIND; GRID; HPRD]
GRB2	SYK	[CCSB; GRID; HPRD]
BLNK	GRB2	[CCSB; GRID; HPRD]
BLNK	SYK	[CCSB; GRID; HPRD]
BLNK	BTK	[GRID; HPRD; MINT]
ANAPC2	CDC26	[reactome]
ANAPC2	ANAPC5	[GRID; reactome]
ANAPC2	ANAPC11	[GRID; HPRD; reactome]
ANAPC2	ANAPC1	[GRID; reactome]
ANAPC4	ANAPC5	[BIND; GRID; reactome]
ANAPC4	ANAPC1	[BIND; GRID; reactome]
ANAPC4	CDC26	[reactome]
ANAPC4	CDC23	[GRID; reactome]
ANAPC4	CDC16	[GRID; reactome]
ANAPC4	CDC27	[GRID; reactome]
HDAC1	HDAC2	[GRID; HPRD; IntAct; MINT]
HDAC1	RBBP7	[GRID; HPRD; IntAct]
HDAC1	RELA	[CCSB; GRID; HPRD; IntAct; MINT]
HDAC1	MTA2	[GRID]
HDAC1	RBBP4	[BIND; CCSB; GRID; HPRD; IntAct]
HDAC1	CHD3	[GRID; HPRD]
HDAC2	MBD2	[GRID; HPRD]
HDAC2	MTA1	[GRID; HPRD]
HDAC2	RBBP4	[GRID; HPRD]
HDAC2	RELA	[GRID; HPRD]
HNRPH1	KHSRP	[GRID]
IKBKB	IKBKG	[BIND; DIP; GRID; HPRD; IntAct; MINT; reactome]
IKBKB	RELA	[HPRD; MINT; reactome]
RHOA	ROCK1	[GRID; HPRD; IntAct]
LMNA	PRKCA	[GRID; HPRD]
LMNA	TMPO	[GRID; HPRD]
LMNB1	PRKCA	[GRID; HPRD]
MCM2	DBF4	[CCSB; GRID; HPRD; reactome]
MCM2	MCM6	[BIND; CCSB; GRID; HPRD; IntAct; reactome]
MCM2	MCM7	[BIND; CCSB; GRID; HPRD; IntAct; reactome]
MCM2	ORC1L	[CCSB; GRID; HPRD; reactome]
MCM2	ORC4L	[CCSB; GRID; HPRD; reactome]
MCM2	ORC5L	[BIND; GRID; HPRD; IntAct; reactome]
MCM2	CDC7	[GRID; HPRD; reactome]
MCM2	MCM10	[BIND; CCSB; GRID; HPRD; reactome]
MCM3	MCM5	[BIND; CCSB; GRID; HPRD; IntAct; reactome]
MCM3	MCM7	[BIND; CCSB; GRID; HPRD; reactome]
MCM3	ORC4L	[BIND; CCSB; GRID; HPRD; IntAct; reactome]
MCM3	DBF4	[CCSB; GRID; HPRD; reactome]
MCM3	MCM2	[BIND; CCSB; GRID; HPRD; IntAct; reactome]
MCM3	MCM4	[BIND; HPRD; reactome]
MCM3	MCM6	[BIND; CCSB; GRID; HPRD; IntAct; reactome]
MCM3	ORC5L	[BIND; GRID; HPRD; IntAct; reactome]
MCM3	MCM10	[BIND; CCSB; GRID; HPRD; reactome]
MCM3	CDC7	[BIND; GRID; HPRD; IntAct; MINT; reactome]
MCM4	MCM7	[BIND; GRID; HPRD; IntAct; reactome]
MCM4	MCM6	[BIND; GRID; HPRD; reactome]
MCM4	MCM2	[HPRD; IntAct; reactome]
MCM5	MCM7	[BIND; CCSB; GRID; HPRD; IntAct; reactome]
MCM5	ORC1L	[BIND; CCSB; GRID; HPRD; IntAct; reactome]
MCM5	CDC7	[GRID; HPRD; reactome]
MCM5	MCM2	[BIND; CCSB; GRID; HPRD; IntAct; reactome]
MCM5	MCM4	[BIND; HPRD; reactome]
MCM5	MCM6	[BIND; reactome]
MCM6	CDT1	[GRID; HPRD; reactome]
MCM6	CCNA1	[BIND; CCSB; GRID; HPRD; IntAct; MINT]
MCM6	MCM7	[BIND; GRID; HPRD; IntAct; reactome]
MCM6	MCM10	[BIND; CCSB; GRID; HPRD; reactome]
MCM7	DBF4	[CCSB; GRID; HPRD; reactome]
MCM7	ORC2L	[CCSB; GRID; HPRD; reactome]
MCM7	ORC4L	[BIND; CCSB; GRID; HPRD; IntAct; reactome]
MCM7	ORC5L	[GRID; HPRD; reactome]
MCM7	CDC7	[GRID; HPRD; reactome]
MCM7	ORC1L	[CCSB; GRID; HPRD; reactome]
MCM7	MCM10	[BIND; CCSB; GRID; HPRD; reactome]
NFKB1	REL	[DIP; GRID; HPRD; IntAct; MINT]
NFKB1	RELA	[BIND; DIP; GRID; HPRD; IntAct; MINT; reactome]
NFKB1	CHUK	[DIP; GRID; HPRD; MINT; reactome]
NFKB1	IKBKB	[GRID; HPRD; reactome]
ORC1L	ORC3L	[BIND; HPRD; IntAct; reactome]
ORC1L	ORC2L	[BIND; CCSB; GRID; HPRD; IntAct; reactome]
ORC1L	ORC4L	[CCSB; GRID; HPRD; reactome]
ORC1L	CDT1	[BIND; HPRD; IntAct; MINT; reactome]
ORC1L	CDC7	[GRID; HPRD; reactome]
ORC2L	ORC6L	[GRID; HPRD; reactome]
ORC2L	ORC4L	[BIND; CCSB; GRID; HPRD; IntAct; reactome]
ORC2L	ORC5L	[BIND; GRID; HPRD; IntAct; reactome]
ORC2L	MCM10	[BIND; CCSB; GRID; HPRD; reactome]
ORC2L	DBF4	[CCSB; GRID; HPRD; reactome]
ORC2L	ORC3L	[GRID; HPRD; reactome]
ORC2L	MCM2	[BIND; CCSB; GRID; HPRD; IntAct; reactome]
ORC2L	TERF2	[MINT]
ORC2L	CDT1	[STRING]
ORC4L	ORC6L	[BIND; HPRD; IntAct; reactome]
ORC4L	MCM10	[BIND; CCSB; GRID; HPRD; reactome]
ORC4L	DBF4	[HPRD; reactome]
ORC4L	ORC5L	[BIND; GRID; HPRD; IntAct; reactome]
ORC5L	CDC7	[BIND; HPRD; IntAct; reactome]
ORC5L	ORC1L	[BIND; HPRD; IntAct; reactome]
GEMIN4	SMN1	[STRING]
PCNA	CDT1	[HPRD; MINT]
FZR1	ANAPC1	[GRID; reactome]
FZR1	ANAPC7	[GRID; HPRD; reactome]
FZR1	CDC27	[BIND; GRID; HPRD; reactome]
ANAPC5	CDC27	[CCSB; GRID; reactome]
ANAPC5	CDC26	[reactome]
ANAPC5	FZR1	[GRID; reactome]
ANAPC5	ANAPC7	[BIND; GRID; HPRD; reactome]
ANAPC5	ANAPC1	[GRID; reactome]
ANAPC5	CDC23	[GRID; reactome]
ANAPC5	CDC16	[GRID; reactome]
ANAPC7	CDC27	[CCSB; GRID; reactome]
DTL	CUL4B	[IntAct]
ANAPC11	ANAPC1	[GRID; reactome]
PLCG2	SYK	[HPRD; reactome]
MBD3	GATAD2A	[GRID; HPRD]
MBD3	GATAD2B	[GRID; HPRD]
MBD3	MBD2	[GRID; HPRD]
ATR	CHEK1	[BIND; GRID; HPRD; reactome]
ATR	BRCA1	[BIND; GRID; HPRD; MINT]
PPP4C	PPP4R2	[GRID; HPRD]
PPP4C	SMEK1	[GRID]
PPP4C	PPP4R1	[GRID; HPRD]
PPP4C	SMEK2	[GRID; HPRD]
PSMA1	PSMA2	[GRID; HPRD; IntAct; reactome]
PSMA1	PSMA3	[GRID; HPRD; reactome]
PSMA1	PSMA4	[HPRD; MINT; reactome]
PSMA1	PSMA5	[reactome]
PSMA1	PSMA7	[HPRD; IntAct; MINT; reactome]
PSMA1	PSMB1	[reactome]
PSMA1	PSMB2	[IntAct; reactome]
PSMA1	PSMB5	[reactome]
PSMA1	PSMB7	[reactome]
PSMA1	PSMB10	[IntAct; reactome]
PSMA1	PSMC1	[reactome]
PSMA1	PSMC6	[BIND; reactome]
PSMA2	PSMA3	[IntAct; reactome]
PSMA2	PSMA4	[HPRD; IntAct; MINT; reactome]
PSMA2	PSMA5	[reactome]
PSMA2	PSMB4	[GRID; reactome]
PSMA2	PSMB5	[GRID; reactome]
PSMA2	PSMB7	[GRID; reactome]
PSMA2	PSMB8	[GRID; reactome]
PSMA2	PSMB10	[GRID; reactome]
PSMA2	PSMD4	[MINT; reactome]
PSMA2	PSMA6	[GRID; HPRD; IntAct; reactome]
PSMA2	PDMA7	[GRID; HPRD; MINT; reactome]
PSMA2	PSMB1	[GRID; reactome]
PSMA2	PSMB2	[GRID; reactome]
PSMA2	PSMB3	[GRID; reactome]
PSMA2	PSMB6	[GRID; reactome]
PSMA2	PSMB9	[GRID; reactome]
PSMA3	PSMA4	[BIND; HPRD; IntAct; MINT; reactome]
PSMA3	PSMA6	[GRID; HPRD; IntAct; MDC; MINT; reactome]
PSMA3	PSMA7	[HPRD; MINT; reactome]
PSMA3	PSMB5	[IntAct; reactome]
PSMA3	PSMB4	[reactome]
PSMA3	PSMD14	[reactome]
PSMA3	PSMB2	[reactome]
PSMA3	PSMD4	[MINT; reactome]
PSMA4	PSMA7	[HPRD; IntAct; MINT; reactome]
PSMA4	PSMB1	[HPRD; reactome]
PSMA4	PSMA5	[HPRD; MINT; reactome]
PSMA4	PSMA6	[HPRD; MINT; reactome]
PSMA4	PSMB2	[HPRD; reactome]
PSMA5	PSMB1	[reactome]
PSMA5	PSMA7	[HPRD; MINT; reactome]
PSMA5	PSMB4	[reactome]
PSMA5	PSMD4	[MINT; reactome]
PSMA6	PSMB4	[reactome]
PSMA6	PSMD7	[reactome]
PSMA6	PSMA1	[reactome]
PSMA6	PSMA7	[HPRD; IntAct; MINT; reactome]
PSMA6	PSMB1	[reactome]
PSMA6	PSMB2	[reactome]
PSMA6	PSMD4	[MINT; reactome]
PSMA6	PSMD6	[reactome]
PSMA7	PSMB2	[BIND; IntAct; reactome]
PSMA7	PSMB4	[reactome]
PSMA7	PSMD4	[MINT; reactome]
PSMB1	PSMB7	[IntAct; reactome]
PSMB1	PSMB2	[reactome]
PSMB1	PSMB4	[reactome]
PSMB1	PSMB5	[IntAct; reactome]
PSMB1	PSMB8	[reactome]
PSMB1	PSMD4	[MINT; reactome]
PSMB2	PSMB3	[IntAct; reactome]
PSMB2	PSMB4	[reactome]
PSMB2	PSMB5	[IntAct; reactome]
PSMB2	PSMD14	[reactome]
PSMB3	PSMB5	[IntAct; reactome]
PSMB3	PSMB7	[IntAct; reactome]
PSMB3	PSMA1	[reactome]
PSMB3	PSMA7	[reactome]
PSMB3	PSMB1	[reactome]
PSMB3	PSMB4	[reactome]
PSMB3	PSMB10	[IntAct; reactome]
PSMB4	PSMD14	[reactome]
PSMB4	PSMA1	[IntAct; reactome]
PSMB4	PSMB5	[reactome]
PSMB5	PSMB7	[IntAct; reactome]
PSMB6	PSMB7	[BIND; IntAct; reactome]
PSMB6	PSMA1	[reactome]
PSMB7	PSMB8	[BIND; reactome]
PSMB7	PSMA7	[reactome]
PSMB7	PSMB2	[reactome]
PSMB7	PSMB4	[reactome]
PSMB7	PSMB9	[IntAct; reactome]
PSMB7	PSMD4	[MINT; reactome]
PSMB8	PSMB9	[BIND; reactome]
PSMC1	PSMC4	[BIND; GRID; reactome]
PSMC1	PSMD2	[CCSB; GRID; HPRD; IntAct; reactome]
PSMC1	PSMD5	[CCSB; GRID; HPRD; reactome]
PSMC1	PSMD7	[CCSB; GRID; HPRD; reactome]
PSMC1	PSMD10	[GRID; reactome]
PSMC1	PSMD6	[GRID; reactome]
PSMC1	PSMC2	[CCSB; GRID; HPRD; reactome]
PSMC1	PSMD14	[reactome]
PSMC1	PSMC5	[reactome]
PSMC1	PSMC6	[reactome]
PSMC1	PSMD1	[reactome]
PSMC1	PSMD4	[MINT; reactome]
PSMC2	PSMC5	[MINT; reactome]
PSMC2	PSMC6	[reactome]
PSMC2	PSMD2	[CCSB; GRID; HPRD; reactome]
PSMC2	PSMD4	[MINT; reactome]
PSMC2	PSMD5	[CCSB; GRID; HPRD; IntAct; reactome]
PSMC2	PSMD7	[reactome]
PSMC2	PSMD6	[GRID; reactome]
PSMC2	PSMD14	[reactome]
PSMC2	PSMD13	[GRID; reactome]
PSMC3	PSMC4	[BIND; GRID; HPRD; reactome]
PSMC3	PSMC5	[GRID; HPRD; reactome]
PSMC3	PSMC6	[reactome]
PSMC3	PSMD4	[MINT; reactome]
PSMC3	PSMD5	[reactome]
PSMC3	PSMD7	[reactome]
PSMC3	PSMD10	[GRID; reactome]
PSMC3	PSMD6	[GRID; reactome]
PSMC4	PSMC5	[BIND; CCSB; GRID; HPRD; IntAct; MINT; reactome]
PSMC4	PSMD1	[GRID; reactome]
PSMC4	PSMD5	[reactome]
PSMC4	PSMD7	[GRID; reactome]
PSMC4	PSMD10	[BIND; CCSB; GRID; HPRD; IntAct; reactome]
PSMC4	PSMD11	[GRID; reactome]
PSMC4	PSMC2	[BIND; CCSB; GRID; HPRD; reactome]
PSMC4	PSMC6	[BIND; reactome]
PSMC4	PSMD2	[GRID; reactome]
PSMC4	PSMD4	[MINT; reactome]
PSMC4	PSMD6	[GRID; reactome]
PSMC5	PSMC6	[MINT; reactome]
PSMC5	PSMD3	[reactome]
PSMC5	PSMD10	[GRID; reactome]
PSMC5	PSMD11	[reactome]
PSMC5	PSMD4	[MINT; reactome]
PSMC6	PSMD14	[reactome]
PSMC6	PSMD2	[reactome]
PSMC6	PSMD7	[reactome]
PSMD1	PSMD14	[reactome]
PSMD1	PSMD4	[MINT; reactome]
PSMD1	PSMD7	[reactome]
PSMD1	PSMD10	[GRID; reactome]
PSMD1	PSMD13	[GRID; reactome]
PSMD1	PSMC6	[reactome]
PSMD1	PSMC5	[reactome]
PSMD2	PSMD5	[CCSB; GRID; HPRD; reactome]
PSMD2	PSMD7	[reactome]
PSMD2	PSMD13	[GRID; reactome]
PSMD2	PSMD6	[GRID; reactome]
PSMD2	PSMD14	[reactome]
PSMD2	PSMC5	[reactome]
PSMD2	PSMD4	[MINT; reactome]
PSMD3	PSMD14	[reactome]
PSMD3	PSMD4	[BIND; MINT; reactome]
PSMD3	PSMD6	[GRID; reactome]
PSMD4	PSMD14	[reactome]
PSMD4	PSMD5	[reactome]
PSMD4	PSMD12	[MINT; reactome]
PSMD4	PSMD13	[GRID; MINT; reactome]
PSMD4	PSMC6	[reactome]
PSMD5	PSMD7	[reactome]
PSMD5	PSMD8	[reactome]
PSMD5	PSMD13	[reactome]
PSMD5	PSMD1	[reactome]
PSMD5	PSMD14	[reactome]
PSMD5	PSMC5	[reactome]
PSMD5	PSMC6	[reactome]
PSMD5	PSMD3	[reactome]
PSMD5	PSMD12	[reactome]
PSMD5	PSMD6	[BIND; reactome]
PSMD7	PSMD8	[BIND; reactome]
PSMD7	PSMD6	[GRID; reactome]
PSMD7	PSMD3	[reactome]
PSMD7	PSMD12	[reactome]
PSMD7	PSMD14	[reactome]
PSMD7	PSMC5	[reactome]
PSMD7	PSMD4	[reactome]
PSMD7	PSMD11	[reactome]
PSMD7	PSMD13	[GRID; reactome]
PSMD8	PSMD14	[reactome]
PSMD8	PSMD4	[MINT; reactome]
PSMD8	PSMD6	[GRID; reactome]
PSMD9	PSMC3	[reactome]
PSMD9	PSMC6	[CCSB; GRID; HPRD; IntAct; reactome]
PSMD10	PSMD14	[reactome]
PSMD10	PSMD12	[GRID; reactome]
PSMD10	PSMD13	[reactome]
PSMD10	PSMD6	[GRID; reactome]
PSMD10	PSMC6	[GRID; reactome]
PSMD10	PSMC2	[GRID; reactome]
PSMD10	PSMD2	[GRID; reactome]
PSMD10	PSMD4	[GRID; reactome]
PSMD10	PSMD7	[GRID; reactome]
PSMD10	PSMD11	[BIND; GRID; reactome]
PSMD11	PSMD13	[GRID; reactome]
PSMD11	PSMD14	[reactome]
PSMD11	PSMD4	[MINT; reactome]
PSMD11	PSMD6	[GRID; reactome]
PSMD12	PSMD14	[reactome]
PSMD12	PSMD13	[GRID; HPRD; reactome]
PSMD12	PSMD6	[GRID; reactome]
PSMD13	PSMC6	[GRID; reactome]
PSME2	PSME1	[CCSB; GRID; HPRD; IntAct; reactome]
SPC25	SPC24	[HPRD; IntAct]
RAD21	STAG2	[GRID; HPRD; reactome]
RAD21	WAPAL	[IntAct]
RAD21	STAG1	[GRID; HPRD; reactome]
RAD21	PDS5A	[HPRD]
RAD21	SMC1A	[HPRD; reactome]
RAD21	SMC3	[IntAct; reactome]
RANBP2	RANGAP1	[STRING]
RANBP2	UBE2I	[STRING]
RBBP7	MTA1	[GRID]
RBBP7	MTA2	[GRID; HPRD]
RBBP7	RBBP4	[STRING]
RBBP7	HDAC2	[STRING]
REL	RELA	[DIP; GRID; HPRD; IntAct; MINT]
ANAPC1	CDC26	[reactome]
ANAPC1	ANAPC7	[GRID; HPRD; reactome]
ANAPC1	CDC27	[GRID; reactome]
SMN1	GEMIN7	[CCSB; GRID; HPRD; reactome]
SPTBN1	SPTAN1	[IntAct]
BRCA1	SMARCA4	[BIND; GRID; HPRD]
BRCA1	CCNB1	[BIND; GRID; HPRD]
BRCA1	RBBP7	[STRING]
AURKA	TPX2	[GRID; HPRD; IntAct]
SYK	LYN	[DIP; GRID; HPRD; MINT]
BTK	LYN	[GRID; HPRD]
TERF1	ACD	[GRID; reactome]
TERF1	MAPRE1	[STRING]
TERF2	TINF2	[BIND; GRID; HPRD; IntAct; reactome]
TERF2	WRN	[BIND; GRID; HPRD; IntAct]
TERF2	POT1	[IntAct; reactome]
TERF2	ORC1L	[MINT]
TERF2	TERF2IP	[BIND; GRID; HPRD; IntAct; reactome]
TERF2	ACD	[IntAct; reactome]
UBE2I	RANGAP1	[STRING]
WRN	PCNA	[GRID; HPRD]
GEMIN7	GEMIN6	[CCSB; GRID; HPRD; IntAct; MINT; reactome]
SMC1A	STAG2	[IntAct; reactome]
SMC1A	STAG1	[reactome]
SMC1A	SMC3	[GRID; HPRD; reactome]
CDC7	ORC6L	[BIND; GRID; HPRD; IntAct; MINT; reactome]
CDC7	MCM4	[GRID; HPRD; reactome]
CDC7	DBF4	[BIND; GRID; HPRD; reactome]
CASP8	RIPK1	[GRID; HPRD; IntAct; reactome]
CASP8	FADD	[BIND; GRID; HPRD; IntAct; MINT; reactome]
CUL4A	RBX1	[BIND; CCSB; GRID]
IKBKG	RIPK1	[GRID; HPRD; MINT; reactome]
CDC23	ANAPC2	[reactome]
CDC23	ANAPC1	[reactome]
CDC23	ANAPC7	[HPRD; reactome]
CDC23	CDC27	[GRID; reactome]
RIPK1	FADD	[GRID; HPRD; reactome]
CDC16	ANAPC10	[HPRD; reactome]
CDC16	ANAPC2	[reactome]
CDC16	ANAPC7	[HPRD; reactome]
CDC16	ANAPC11	[reactome]
CDC16	ANAPC1	[reactome]
CDC16	CDC26	[reactome]
CDC16	CDC23	[reactome]
CCNA2	CDC6	[GRID; HPRD]
CCNA2	PCNA	[DIP; GRID]
CCNA2	BRCA1	[GRID; HPRD]
CCNB1	FZR1	[BIND; GRID; HPRD; reactome]
MBD2	GATAD2A	[GRID; HPRD; IntAct]
MBD2	GATAD2B	[GRID; HPRD]
MBD2	HDAC1	[GRID; HPRD]
MTA1	CHD4	[STRING]
MTA1	HDAC1	[STRING]
SMC3	STAG1	[reactome]
SMC3	STAG2	[reactome]
SMC3	WAPAL	[IntAct]
SMC3	PDS5A	[HPRD]
MTA2	RBBP4	[GRID; HPRD]
MTA2	HDAC2	[GRID]
PSMD6	PSMD14	[reactome]
PSMD6	PSMC5	[GRID; reactome]
PSMD6	PSMC6	[GRID; reactome]
PSMD6	PSMD1	[GRID; reactome]
PSMD6	PSMD4	[GRID; MINT; reactome]
PSMD6	PSMD13	[GRID; reactome]
CDC6	ORC6L	[BIND; HPRD; IntAct; reactome]
CDC6	ORC3L	[BIND; HPRD; IntAct; MINT; reactome]
CDC6	MCM3	[BIND; GRID; HPRD; IntAct; MINT; reactome]
CDC6	MCM10	[BIND; HPRD; reactome]
CDC6	CDT1	[BIND; HPRD; IntAct; MINT; reactome]
CDC6	MCM7	[GRID; HPRD; reactome]
CDC6	ORC1L	[BIND; GRID; HPRD; IntAct; MINT; reactome]
CDC6	ORC2L	[BIND; GRID; HPRD; IntAct; MINT; reactome]
CDC6	ORC5L	[BIND; HPRD; IntAct; reactome]
CDC20	ANAPC5	[GRID; reactome]
CDC20	ANAPC7	[GRID; reactome]
CDC20	CDC16	[GRID; HPRD; reactome]
CDC20	CDC27	[CCSB; GRID; HPRD; reactome]
CDC27	ANAPC10	[GRID; HPRD; reactome]
CDC27	ANAPC2	[reactome]
CDC27	ANAPC11	[GRID; reactome]
CDC27	CDC16	[GRID; HPRD; reactome]
